# Supplementary material for: Metagenomic characterization of the metabolism, evolution, and global distribution of Candidatus Accumulibacter members in wastewater treatment plants
Source: ISME J. 2025 Dec 23;19(1):wraf278. doi: 10.1093/ismejo/wraf278 (PMC12766714; doi:10.1093/ismejo/wraf278)
Supplement: Dataset_1_wraf278 [file dataset_1_wraf278.xlsx]

## Sheet: Sheet1
SampleID	Continent	Country	Latitude	Longitude	Remove type	Represent	treatment processes	source	Accumulibacter	Reference	ID
WWTP2_JD_ZJ	Asia	China	29.9	121.61	C,N,DN,P	Yes	oxidation ditch	sampling	0	sampling in this study	JD1
WWTP1_JD_ZJ	Asia	China	29.9	121.6	C,N,DN,P	Yes	oxidation ditch	sampling	0	sampling in this study	JD2
WWTP05_lj	Asia	China	23.04	113.2	C,N,DN,P	Yes	A2O	sampling	0.30719	sampling in this study	LJ
WWTP04_xl_gz	Asia	China	23.11	113.21	C,N,DN,P	Yes	A2O	sampling	0.087757	sampling in this study	XL
WWTP03_dts2_gz	Asia	China	23.12	113.2	C,N,DN,P	Yes	A2O	sampling	0.113279	sampling in this study	DTS1
WWTP_ZX_ZJ	Asia	China	28.07	120.57	C,N,DN,P	Yes	oxidation ditch	sampling	0	sampling in this study	ZX
WWTP_zjq_wh	Asia	China	31.39	118.36	C,N,DN,P	Yes	MBR	sampling	0.209478	sampling in this study	ZJQ
WWTP_ZJ	Asia	China	21.26	110.33	C,N,DN,P	Yes	A2O	sampling	0.336786	sampling in this study	ZJ1
WWTP_YT_ZJ	Asia	China	29.22	119.95	C,N,DN,P	Yes	A2O	sampling	0	sampling in this study	YT
WWTP_ys_gl	Asia	China	25.08	110.3	C,N,DN,P	Yes	CAS	sampling	0.374214	sampling in this study	YS
WWTP_yhg_NC	Asia	China	28.37	115.46	C,N,DN,P	Yes	oxidation ditch	sampling	0	sampling in this study	NC
WWTP_yc	Asia	China	38.5	106.29	C,N,DN,P	Yes	SBR	sampling	0	sampling in this study	YC
WWTP_XZ	Asia	China	29.86	94.01	C,N,DN,P	Yes	NA	sampling	0.208151	sampling in this study	XZ
WWTP_xsz1_HN	Asia	China	35.37	113.87	C,N,DN,P	Yes	AO	sampling	0.390364	sampling in this study	HN
WWTP_xr_gy	Asia	China	26.85	106.09	C,N,DN,P	Yes	A2O	sampling	0	sampling in this study	XR
WWTP_xh_gy	Asia	China	26.32	106.4	C,N,DN,P	-	SBR	sampling	0	sampling in this study	XH
WWTP_xg_lz1	Asia	China	36.4	103.42	C,N,DN,P	Yes	A2O	sampling	0.0134272	sampling in this study	XG
WWTP_xc_sc	Asia	China	27.92	102.21	C,N,DN,P	Yes	oxidation ditch	sampling	0.384665	sampling in this study	SC
WWTP_ty_SX	Asia	China	37.81	112.57	C,N,DN,P	Yes	A2O	sampling	0.609214	sampling in this study	SX
WWTP_sy	Asia	China	41.69	123.19	C,N,DN,P	Yes	A2O	sampling	0.0383394	sampling in this study	SY1
WWTP_sq_dg	Asia	China	22.99	113.7	C,N,DN,P	Yes	oxidation ditch	sampling	0.046427	sampling in this study	DG
WWTP_sjz	Asia	China	38	114.6	C,N,DN,P	Yes	A2O	sampling	0.373321	sampling in this study	SJZ
WWTP_SJH_ZJ	Asia	China	29.33	119.97	C,N,DN,P	Yes	A2O	sampling	0	sampling in this study	SJH
WWTP_sj_gz	Asia	China	23.186	112.15	C,N,DN,P	Yes	A2O	sampling	0.0279714	sampling in this study	SJ
WWTP_shc_NC	Asia	China	28.37	115.46	C,N,DN,P	Yes	oxidation ditch	sampling	0	sampling in this study	SHC
WWTP_sc_XA	Asia	China	34.21	108.54	C,N,DN,P	-	A2O	sampling	0.0766679	sampling in this study	SC
WWTP_QD	Asia	China	35.93	120.17	C,N,DN,P	Yes	A2O	sampling	0.0370317	sampling in this study	QD
WWTP_QB_ZJ	Asia	China	29.07	119.6	C,N,DN,P	Yes	A2O	sampling	0	sampling in this study	QB
WWTP_NJ	Asia	China	31.93	118.79	C,N,DN,P	Yes	A2O	sampling	0.940861	sampling in this study	NJ
WWTP_ng_xm1	Asia	China	24.62	118.42	C,N,DN	Yes	Na	sampling	0	sampling in this study	XMNG
WWTP_NC_CS	Asia	China	28.16	113.4	C,N,DN,P	Yes	A2O	sampling	0.13348	sampling in this study	NCCS
WWTP_lz_st	Asia	China	23.36	116.73	C,N,DN,P	Yes	A2O	sampling	0.14726	sampling in this study	LZST
WWTP_ltw1_HN	Asia	China	34.98	113.83	C,N,DN,P	Yes	A2O	sampling	0.217386	sampling in this study	LTW
WWTP_lg3_gz	Asia	China	23.27	113.291	C,N,DN,P	Yes	A2O	sampling	0	sampling in this study	LG
WWTP_lg2_gz	Asia	China	23.26	113.29	C,N,DN,P	Yes	A2O	sampling	0.0160417	sampling in this study	LG2
WWTP_ld2024_gz	Asia	China	23.11	113.33	C,N,DN,P	Yes	A2O	sampling	0.548159	sampling in this study	LD
WWTP_ld2_gz	Asia	China	23.11	113.33	C,N,DN,P	Yes	A2O	sampling	0.268683	sampling in this study	LD2
WWTP_ld_yj	Asia	China	23.11	113.33	C,N,DN,P	-	A2O	sampling	0.28629	sampling in this study	LD2
WWTP_ld_gz	Asia	China	23.11	113.33	C,N,DN,P	Yes	A2O	sampling	0.0718724	sampling in this study	LD3
WWTP_lc_fs	Asia	China	22.96	113.09	C,N,DN,P	Yes	A2O	sampling	0	sampling in this study	LCFS
WWTP_KM	Asia	China	24.99	102.47	C,N,DN,P	Yes	A2O	sampling	0.108691	sampling in this study	KM
WWTP_kf_CS	Asia	China	28.14	112.59	C,N	Yes	BAF	sampling	0.0344562	sampling in this study	KFCS
WWTP_jx_WH	Asia	China	30.23	114.09	C,N,DN,P	Yes	A2O	sampling	0.125537	sampling in this study	JXWH
WWTP_jn	Asia	China	36.69	116.95	C,N,DN,P	Yes	A2O	sampling	0.0489428	sampling in this study	JN
WWTP_jkc_gz	Asia	China	23.16	113.23	C,N,DN,P	Yes	A2O	sampling	0	sampling in this study	JKC
WWTP_jh_gz	Asia	China	23.25	113.26	C,N,DN,P	Yes	A2O	sampling	0.105166	sampling in this study	JHGZ
WWTP_jg_tj	Asia	China	38.54	117.16	C,N,DN,P	Yes	AO	sampling	0.159978	sampling in this study	JGTJ
WWTP_HZ1	Asia	China	30.3	120.03	C,N,DN,P	Yes	A2O	sampling	0.64268	sampling in this study	HZ
WWTP_HZ_ZJ	Asia	China	29.37	119.98	C,N,DN,P	Yes	A2O	sampling	0	sampling in this study	HZZJ
WWTP_hx_wlmq	Asia	China	43.57	87.3	C,N,DN,P	-	A2O	sampling	0.0437025	sampling in this study	HX
WWTP_hk	Asia	China	20.07	110.33	C,N,DN,P	Yes	A2O	sampling	0	sampling in this study	HK
WWTP_HEB	Asia	China	45.65	126.4	NA	Yes	-	sampling	-	sampling in this study	HEB
WWTP_hd_wlmq	Asia	China	43.79	87.59	C,N,DN,P	Yes	A2O	sampling	0.0101789	sampling in this study	WLMQ
WWTP_gn_qh	Asia	China	36.38	101.45	C,N,DN,P	Yes	A2O	sampling	0	sampling in this study	GN
WWTP_GD_QH	Asia	China	36	101.25	C,N,DN,P	Yes	AO	sampling	0.0584694	sampling in this study	GDQH
WWTP_FZ1	Asia	China	26.08	119.37	C,N,DN,P	Yes	A2O	sampling	0	sampling in this study	FZ1
WWTP_FT_ZJ	Asia	China	29.18	119.97	C,N,DN,P	Yes	A2O	sampling	0	sampling in this study	FZ2
WWTP_EEDS	Asia	China	39.84	110.01	C,N,DN,P	Yes	oxidation ditch	sampling	0.0395748	sampling in this study	EEDS
WWTP_dtz1_gz	Asia	China	23.12	113.2	C,N,DN,P	Yes	AO	sampling	0.0728076	sampling in this study	DTZ
WWTP_dllg_dl_1	Asia	China	39.02	121.5	C,N,DN,P	Yes	SBR	sampling	0.157553	sampling in this study	DLLG
WWTP_dk_WH	Asia	China	30.48	114.2	C,N,DN	Yes	-	sampling	0	sampling in this study	DK
WWTP_dg_gz	Asia	China	27.44	104.16	C,N,DN,P	Yes	A2O	sampling	0.167909	sampling in this study	DGGZ
WWTP_cq	Asia	China	29.54	106.45	C,N,DN,P	Yes	NA	sampling	0.0354583	sampling in this study	CQ
WWTP_cn_wh	Asia	China	31.27	118.34	C,N,DN,P	Yes	A2O	sampling	0.0965413	sampling in this study	CNWH
WWTP_CJ_ZJ	Asia	China	29.29	120.06	C,N,DN,P	Yes	A2O	sampling	0.0136457	sampling in this study	CJZJ
WWTP_cc	Asia	China	43.9	125.31	C,N,DN,P	Yes	IFAS	sampling	0.0130243	sampling in this study	CC
WWTP_CA_ZJ	Asia	China	29.33	120.13	C,N,DN,P	Yes	A2O	sampling	0	sampling in this study	CAZJ
WWTP_bs_bj	Asia	China	39.88	116.66	C,N,DN,P	Yes	AO	sampling	0.0353377	sampling in this study	BSSJ
WWTP_blg_SH	Asia	China	31.25	121.72	C,N,DN,P	Yes	A2O	sampling	0.540056	sampling in this study	BLGSH
WWTP_bgd_BJ_1	Asia	China	39.82	116.37	C,N,DN,P	Yes	A2O	sampling	0.16616	sampling in this study	BGD
WWTP_bgd_bj	Asia	China	39.82	116.37	C,N,DN,P	-	A2O	sampling	0.247834	sampling in this study	BGD
WWTP_6_xn	Asia	China	36.59	101.82	C,N,DN,P	Yes	AO	sampling	0.00666719	sampling in this study	XN
WWTP_3_lj	Asia	China	23.05	113.34	C,N,DN,P	-	A2O	sampling	0.0271583	sampling in this study	LJ
WWTP_3_dts	Asia	China	23.12	113.213	C,N,DN,P	Yes	A2O	sampling	0.0746662	sampling in this study	DTS3
WWTP_2B_gy	Asia	China	26.64	106.78	C,N,DN,P	Yes	A2O	sampling	0.0330914	sampling in this study	GY1
WWTP_2A_gy	Asia	China	26.64	106.78	C,N,DN,P	Yes	A2O	sampling	0.030343	sampling in this study	GY
WWTP_2_xl	Asia	China	23.11	113.24	C,N,DN,P	-	A2O	sampling	0	sampling in this study	XL
WWTP_2_dts	Asia	China	23.12	113.214	C,N,DN,P	Yes	A2O	sampling	0.216595	sampling in this study	DTS2
WWTP_1_dts	Asia	China	23.123	113.215	C,N,DN,P	-	A2O	sampling	0.0601152	sampling in this study	DTS1
WWTP__jn_nn	Asia	China	22.48	108.22	C,N,DN,P	Yes	SBR	sampling	0.349698	sampling in this study	NN
SRR999554	Europe	Denmark	55.3985	10.4206	C,N,DN,P	Yes	MABR	public	0.485319	S. J. McIlroy et al., 'Candidatus Competibacter'-lineage genomes retrieved from metagenomes reveal functional metabolic diversity. Isme j 8, 613-624 (2014).	Ejby
SRR9852220	Asia	China	32.22	118.751	C,N,DN,P	-	oxidation ditch	public	0.166032	L. Ye, R. Mei, W.-T. Liu, H. Ren, X.-X. Zhang, Machine learning-aided analyses of thousands of draft genomes reveal specific features of activated sludge processes. Microbiome 8, 16 (2020).	DC
SRR9852219	Asia	China	32.22	118.752	C,N,DN,P	-	oxidation ditch	public	0.166789	L. Ye, R. Mei, W.-T. Liu, H. Ren, X.-X. Zhang, Machine learning-aided analyses of thousands of draft genomes reveal specific features of activated sludge processes. Microbiome 8, 16 (2020).	DC
SRR9852218	Asia	China	32.22	118.753	C,N,DN,P	-	oxidation ditch	public	0.0667701	L. Ye, R. Mei, W.-T. Liu, H. Ren, X.-X. Zhang, Machine learning-aided analyses of thousands of draft genomes reveal specific features of activated sludge processes. Microbiome 8, 16 (2020).	DC
SRR9852217	Asia	China	32.22	118.754	C,N,DN,P	-	oxidation ditch	public	0.0382126	L. Ye, R. Mei, W.-T. Liu, H. Ren, X.-X. Zhang, Machine learning-aided analyses of thousands of draft genomes reveal specific features of activated sludge processes. Microbiome 8, 16 (2020).	DC
SRR9852216	Asia	China	32.22	118.755	C,N,DN,P	Yes	oxidation ditch	public	0.259483	L. Ye, R. Mei, W.-T. Liu, H. Ren, X.-X. Zhang, Machine learning-aided analyses of thousands of draft genomes reveal specific features of activated sludge processes. Microbiome 8, 16 (2020).	DC
SRR9852215	Asia	China	32.22	118.756	C,N,DN,P	-	oxidation ditch	public	0.228711	L. Ye, R. Mei, W.-T. Liu, H. Ren, X.-X. Zhang, Machine learning-aided analyses of thousands of draft genomes reveal specific features of activated sludge processes. Microbiome 8, 16 (2020).	DC
SRR9852214	Asia	China	32.03	118.7	C,N,DN,P	-	A2O	public	0.281611	L. Ye, R. Mei, W.-T. Liu, H. Ren, X.-X. Zhang, Machine learning-aided analyses of thousands of draft genomes reveal specific features of activated sludge processes. Microbiome 8, 16 (2020).	JXZ
SRR9852213	Asia	China	32.03	118.701	C,N,DN,P	-	A2O	public	0.581248	L. Ye, R. Mei, W.-T. Liu, H. Ren, X.-X. Zhang, Machine learning-aided analyses of thousands of draft genomes reveal specific features of activated sludge processes. Microbiome 8, 16 (2020).	JXZ
SRR9852212	Asia	China	32.03	118.702	C,N,DN,P	-	A2O	public	0.501981	L. Ye, R. Mei, W.-T. Liu, H. Ren, X.-X. Zhang, Machine learning-aided analyses of thousands of draft genomes reveal specific features of activated sludge processes. Microbiome 8, 16 (2020).	JXZ
SRR9852211	Asia	China	32.03	118.703	C,N,DN,P	-	A2O	public	0.347317	L. Ye, R. Mei, W.-T. Liu, H. Ren, X.-X. Zhang, Machine learning-aided analyses of thousands of draft genomes reveal specific features of activated sludge processes. Microbiome 8, 16 (2020).	JXZ
SRR9852210	Asia	China	32.03	118.704	C,N,DN,P	-	A2O	public	0.203535	L. Ye, R. Mei, W.-T. Liu, H. Ren, X.-X. Zhang, Machine learning-aided analyses of thousands of draft genomes reveal specific features of activated sludge processes. Microbiome 8, 16 (2020).	JXZ
SRR9852209	Asia	China	32.03	118.705	C,N,DN,P	-	A2O	public	0.298602	L. Ye, R. Mei, W.-T. Liu, H. Ren, X.-X. Zhang, Machine learning-aided analyses of thousands of draft genomes reveal specific features of activated sludge processes. Microbiome 8, 16 (2020).	JXZ
SRR9852208	Asia	China	32.03	118.706	C,N,DN,P	-	A2O	public	0.395787	L. Ye, R. Mei, W.-T. Liu, H. Ren, X.-X. Zhang, Machine learning-aided analyses of thousands of draft genomes reveal specific features of activated sludge processes. Microbiome 8, 16 (2020).	JXZ
SRR9852207	Asia	China	32.03	118.707	C,N,DN,P	-	A2O	public	0.197376	L. Ye, R. Mei, W.-T. Liu, H. Ren, X.-X. Zhang, Machine learning-aided analyses of thousands of draft genomes reveal specific features of activated sludge processes. Microbiome 8, 16 (2020).	JXZ
SRR9852206	Asia	China	32.03	118.708	C,N,DN,P	-	A2O	public	0.568549	L. Ye, R. Mei, W.-T. Liu, H. Ren, X.-X. Zhang, Machine learning-aided analyses of thousands of draft genomes reveal specific features of activated sludge processes. Microbiome 8, 16 (2020).	JXZ
SRR9852205	Asia	China	32.03	118.709	C,N,DN,P	-	A2O	public	0.344985	L. Ye, R. Mei, W.-T. Liu, H. Ren, X.-X. Zhang, Machine learning-aided analyses of thousands of draft genomes reveal specific features of activated sludge processes. Microbiome 8, 16 (2020).	JXZ
SRR9852204	Asia	China	32.03	118.71	C,N,DN,P	-	A2O	public	0.720717	L. Ye, R. Mei, W.-T. Liu, H. Ren, X.-X. Zhang, Machine learning-aided analyses of thousands of draft genomes reveal specific features of activated sludge processes. Microbiome 8, 16 (2020).	JXZ
SRR9852203	Asia	China	32.03	118.711	C,N,DN,P	Yes	A2O	public	0.618142	L. Ye, R. Mei, W.-T. Liu, H. Ren, X.-X. Zhang, Machine learning-aided analyses of thousands of draft genomes reveal specific features of activated sludge processes. Microbiome 8, 16 (2020).	JXZ
SRR9852202	Asia	China	32.03	118.712	C,N,DN,P	-	A2O	public	0.246167	L. Ye, R. Mei, W.-T. Liu, H. Ren, X.-X. Zhang, Machine learning-aided analyses of thousands of draft genomes reveal specific features of activated sludge processes. Microbiome 8, 16 (2020).	JXZ
SRR9852201	Asia	China	32.03	118.713	C,N,DN,P	-	A2O	public	0.709111	L. Ye, R. Mei, W.-T. Liu, H. Ren, X.-X. Zhang, Machine learning-aided analyses of thousands of draft genomes reveal specific features of activated sludge processes. Microbiome 8, 16 (2020).	JXZ
SRR9852200	Asia	China	32.22	118.75	C,N,DN,P	-	oxidation ditch	public	0.146225	L. Ye, R. Mei, W.-T. Liu, H. Ren, X.-X. Zhang, Machine learning-aided analyses of thousands of draft genomes reveal specific features of activated sludge processes. Microbiome 8, 16 (2020).	DC
SRR9852199	Asia	China	32.22	118.75	C,N,DN,P	-	oxidation ditch	public	0.393006	L. Ye, R. Mei, W.-T. Liu, H. Ren, X.-X. Zhang, Machine learning-aided analyses of thousands of draft genomes reveal specific features of activated sludge processes. Microbiome 8, 16 (2020).	DC
SRR9852198	Asia	China	32.22	118.75	C,N,DN,P	-	oxidation ditch	public	0.593914	L. Ye, R. Mei, W.-T. Liu, H. Ren, X.-X. Zhang, Machine learning-aided analyses of thousands of draft genomes reveal specific features of activated sludge processes. Microbiome 8, 16 (2020).	DC
SRR9852197	Asia	China	24.63	118.01	C,N,DN,P	Yes	A2O	public	0	L. Ye, R. Mei, W.-T. Liu, H. Ren, X.-X. Zhang, Machine learning-aided analyses of thousands of draft genomes reveal specific features of activated sludge processes. Microbiome 8, 16 (2020).	JM
SRR9852196	Asia	China	31.49	120.32	C,N,DN,P	Yes	A2O	public	1.51176	L. Ye, R. Mei, W.-T. Liu, H. Ren, X.-X. Zhang, Machine learning-aided analyses of thousands of draft genomes reveal specific features of activated sludge processes. Microbiome 8, 16 (2020).	XC
SRR9852195	Asia	China	31.61	120.3	C,N,DN,P	Yes	CAS	public	2.86041	L. Ye, R. Mei, W.-T. Liu, H. Ren, X.-X. Zhang, Machine learning-aided analyses of thousands of draft genomes reveal specific features of activated sludge processes. Microbiome 8, 16 (2020).	DJQ
SRR9852194	Asia	China	33.63	116.99	C,N,DN,P	Yes	A2O	public	0	L. Ye, R. Mei, W.-T. Liu, H. Ren, X.-X. Zhang, Machine learning-aided analyses of thousands of draft genomes reveal specific features of activated sludge processes. Microbiome 8, 16 (2020).	SZ1
SRR9852193	Asia	China	33.65	116.93	C,N,DN,P	Yes	A2O	public	0	L. Ye, R. Mei, W.-T. Liu, H. Ren, X.-X. Zhang, Machine learning-aided analyses of thousands of draft genomes reveal specific features of activated sludge processes. Microbiome 8, 16 (2020).	SZ2
SRR9852192	Asia	China	36.1	120.33	C,N,DN,P	Yes	A-B	public	1.67453	L. Ye, R. Mei, W.-T. Liu, H. Ren, X.-X. Zhang, Machine learning-aided analyses of thousands of draft genomes reveal specific features of activated sludge processes. Microbiome 8, 16 (2020).	HBH
SRR9852191	Asia	China	41.79	123.44	C,N,DN,P	Yes	AO	public	0	L. Ye, R. Mei, W.-T. Liu, H. Ren, X.-X. Zhang, Machine learning-aided analyses of thousands of draft genomes reveal specific features of activated sludge processes. Microbiome 8, 16 (2020).	SY
SRR9852190	Asia	China	32.03	118.701	C,N,DN,P	-	A2O	public	0.947009	L. Ye, R. Mei, W.-T. Liu, H. Ren, X.-X. Zhang, Machine learning-aided analyses of thousands of draft genomes reveal specific features of activated sludge processes. Microbiome 8, 16 (2020).	JXZ
SRR9852189	Asia	China	32.03	118.702	C,N,DN,P	-	A2O	public	1.27362	L. Ye, R. Mei, W.-T. Liu, H. Ren, X.-X. Zhang, Machine learning-aided analyses of thousands of draft genomes reveal specific features of activated sludge processes. Microbiome 8, 16 (2020).	JXZ
SRR9852188	Asia	China	32.03	118.703	C,N,DN,P	-	A2O	public	0.628713	L. Ye, R. Mei, W.-T. Liu, H. Ren, X.-X. Zhang, Machine learning-aided analyses of thousands of draft genomes reveal specific features of activated sludge processes. Microbiome 8, 16 (2020).	JXZ
SRR9852187	Asia	China	32.03	118.704	C,N,DN,P	-	A2O	public	0.653737	L. Ye, R. Mei, W.-T. Liu, H. Ren, X.-X. Zhang, Machine learning-aided analyses of thousands of draft genomes reveal specific features of activated sludge processes. Microbiome 8, 16 (2020).	JXZ
SRR9852186	Asia	China	32.03	118.705	C,N,DN,P	-	A2O	public	0.506901	L. Ye, R. Mei, W.-T. Liu, H. Ren, X.-X. Zhang, Machine learning-aided analyses of thousands of draft genomes reveal specific features of activated sludge processes. Microbiome 8, 16 (2020).	JXZ
SRR9852185	Asia	China	32.03	118.706	C,N,DN,P	-	A2O	public	0.99584	L. Ye, R. Mei, W.-T. Liu, H. Ren, X.-X. Zhang, Machine learning-aided analyses of thousands of draft genomes reveal specific features of activated sludge processes. Microbiome 8, 16 (2020).	JXZ
SRR9852184	Asia	China	32.03	118.707	C,N,DN,P	-	A2O	public	0.39258	L. Ye, R. Mei, W.-T. Liu, H. Ren, X.-X. Zhang, Machine learning-aided analyses of thousands of draft genomes reveal specific features of activated sludge processes. Microbiome 8, 16 (2020).	JXZ
SRR9852183	Asia	China	32.03	118.708	C,N,DN,P	-	A2O	public	2.04703	L. Ye, R. Mei, W.-T. Liu, H. Ren, X.-X. Zhang, Machine learning-aided analyses of thousands of draft genomes reveal specific features of activated sludge processes. Microbiome 8, 16 (2020).	JXZ
SRR9852182	Asia	China	32.22	118.751	C,N,DN,P	-	oxidation ditch	public	0.223907	L. Ye, R. Mei, W.-T. Liu, H. Ren, X.-X. Zhang, Machine learning-aided analyses of thousands of draft genomes reveal specific features of activated sludge processes. Microbiome 8, 16 (2020).	DC
SRR9852181	Asia	China	32.22	118.752	C,N,DN,P	-	oxidation ditch	public	0.0924324	L. Ye, R. Mei, W.-T. Liu, H. Ren, X.-X. Zhang, Machine learning-aided analyses of thousands of draft genomes reveal specific features of activated sludge processes. Microbiome 8, 16 (2020).	DC
SRR9852180	Asia	China	32.22	118.753	C,N,DN,P	-	oxidation ditch	public	0.352696	L. Ye, R. Mei, W.-T. Liu, H. Ren, X.-X. Zhang, Machine learning-aided analyses of thousands of draft genomes reveal specific features of activated sludge processes. Microbiome 8, 16 (2020).	DC
SRR9852179	Asia	China	32.22	118.754	C,N,DN,P	-	oxidation ditch	public	0.387207	L. Ye, R. Mei, W.-T. Liu, H. Ren, X.-X. Zhang, Machine learning-aided analyses of thousands of draft genomes reveal specific features of activated sludge processes. Microbiome 8, 16 (2020).	DC
SRR9852178	Asia	China	32.03	118.701	C,N,DN,P	-	A2O	public	0.531241	L. Ye, R. Mei, W.-T. Liu, H. Ren, X.-X. Zhang, Machine learning-aided analyses of thousands of draft genomes reveal specific features of activated sludge processes. Microbiome 8, 16 (2020).	JXZ
SRR9852177	Asia	China	32.03	118.702	C,N,DN,P	-	A2O	public	1.38317	L. Ye, R. Mei, W.-T. Liu, H. Ren, X.-X. Zhang, Machine learning-aided analyses of thousands of draft genomes reveal specific features of activated sludge processes. Microbiome 8, 16 (2020).	JXZ
SRR9852176	Asia	China	32.22	118.75	C,N,DN,P	Yes	oxidation ditch	public	0.216103	L. Ye, R. Mei, W.-T. Liu, H. Ren, X.-X. Zhang, Machine learning-aided analyses of thousands of draft genomes reveal specific features of activated sludge processes. Microbiome 8, 16 (2020).	Dc
SRR9852175	Asia	China	32.22	118.751	C,N,DN,P	-	oxidation ditch	public	0.276353	L. Ye, R. Mei, W.-T. Liu, H. Ren, X.-X. Zhang, Machine learning-aided analyses of thousands of draft genomes reveal specific features of activated sludge processes. Microbiome 8, 16 (2020).	DC
SRR9852174	Asia	China	32.22	118.75	C,N,DN,P	-	oxidation ditch	public	0.0914298	L. Ye, R. Mei, W.-T. Liu, H. Ren, X.-X. Zhang, Machine learning-aided analyses of thousands of draft genomes reveal specific features of activated sludge processes. Microbiome 8, 16 (2020).	DC
SRR9852173	Asia	China	23.19	113.43	C,N,DN,P	Yes	A2O	public	0.955593	L. Ye, R. Mei, W.-T. Liu, H. Ren, X.-X. Zhang, Machine learning-aided analyses of thousands of draft genomes reveal specific features of activated sludge processes. Microbiome 8, 16 (2020).	HP
SRR9852172	Asia	China	22.25	113.52	C,N,DN,P	Yes	A2O	public	0	L. Ye, R. Mei, W.-T. Liu, H. Ren, X.-X. Zhang, Machine learning-aided analyses of thousands of draft genomes reveal specific features of activated sludge processes. Microbiome 8, 16 (2020).	QS
SRR9852171	Asia	China	32.22	118.751	C,N,DN,P	-	oxidation ditch	public	0.114654	L. Ye, R. Mei, W.-T. Liu, H. Ren, X.-X. Zhang, Machine learning-aided analyses of thousands of draft genomes reveal specific features of activated sludge processes. Microbiome 8, 16 (2020).	DC
SRR9852170	Asia	China	32.22	118.752	C,N,DN,P	-	oxidation ditch	public	0.213034	L. Ye, R. Mei, W.-T. Liu, H. Ren, X.-X. Zhang, Machine learning-aided analyses of thousands of draft genomes reveal specific features of activated sludge processes. Microbiome 8, 16 (2020).	DC
SRR9852169	Asia	China	32.22	118.753	C,N,DN,P	-	oxidation ditch	public	0.0516492	L. Ye, R. Mei, W.-T. Liu, H. Ren, X.-X. Zhang, Machine learning-aided analyses of thousands of draft genomes reveal specific features of activated sludge processes. Microbiome 8, 16 (2020).	DC
SRR9852168	Asia	China	32.22	118.754	C,N,DN,P	-	oxidation ditch	public	0.534759	L. Ye, R. Mei, W.-T. Liu, H. Ren, X.-X. Zhang, Machine learning-aided analyses of thousands of draft genomes reveal specific features of activated sludge processes. Microbiome 8, 16 (2020).	DC
SRR9852167	Asia	China	32.22	118.755	C,N,DN,P	-	oxidation ditch	public	0.492756	L. Ye, R. Mei, W.-T. Liu, H. Ren, X.-X. Zhang, Machine learning-aided analyses of thousands of draft genomes reveal specific features of activated sludge processes. Microbiome 8, 16 (2020).	DC
SRR9852166	Asia	China	32.22	118.756	C,N,DN,P	-	oxidation ditch	public	0.427089	L. Ye, R. Mei, W.-T. Liu, H. Ren, X.-X. Zhang, Machine learning-aided analyses of thousands of draft genomes reveal specific features of activated sludge processes. Microbiome 8, 16 (2020).	DC
SRR9852165	Asia	China	32.22	118.757	C,N,DN,P	-	oxidation ditch	public	0.302851	L. Ye, R. Mei, W.-T. Liu, H. Ren, X.-X. Zhang, Machine learning-aided analyses of thousands of draft genomes reveal specific features of activated sludge processes. Microbiome 8, 16 (2020).	DC
SRR9852164	Asia	China	32.22	118.758	C,N,DN,P	-	oxidation ditch	public	0.117879	L. Ye, R. Mei, W.-T. Liu, H. Ren, X.-X. Zhang, Machine learning-aided analyses of thousands of draft genomes reveal specific features of activated sludge processes. Microbiome 8, 16 (2020).	DC
SRR9261052	South America	Argentina	-34.47	-58.59	C,N	-	Activated sludge	public	0.064878	M. V. Pérez, L. D. Guerrero, E. Orellana, E. L. Figuerola, L. Erijman, Time Series Genome-Centric Analysis Unveils Bacterial Response to Operational Disturbance in Activated Sludge. mSystems 4 (2019).	Buenos
SRR9261051	South America	Argentina	-34.47	-58.591	C,N	-	Activated sludge	public	0.0669256	M. V. Pérez, L. D. Guerrero, E. Orellana, E. L. Figuerola, L. Erijman, Time Series Genome-Centric Analysis Unveils Bacterial Response to Operational Disturbance in Activated Sludge. mSystems 4 (2020).	Buenos
SRR9261050	South America	Argentina	-34.47	-58.592	C,N	-	Activated sludge	public	0.113895	M. V. Pérez, L. D. Guerrero, E. Orellana, E. L. Figuerola, L. Erijman, Time Series Genome-Centric Analysis Unveils Bacterial Response to Operational Disturbance in Activated Sludge. mSystems 4 (2021).	Buenos
SRR9261049	South America	Argentina	-34.47	-58.593	C,N	-	Activated sludge	public	0.224257	M. V. Pérez, L. D. Guerrero, E. Orellana, E. L. Figuerola, L. Erijman, Time Series Genome-Centric Analysis Unveils Bacterial Response to Operational Disturbance in Activated Sludge. mSystems 4 (2022).	Buenos
SRR9261048	South America	Argentina	-34.47	-58.594	C,N	-	Activated sludge	public	0.231123	M. V. Pérez, L. D. Guerrero, E. Orellana, E. L. Figuerola, L. Erijman, Time Series Genome-Centric Analysis Unveils Bacterial Response to Operational Disturbance in Activated Sludge. mSystems 4 (2023).	Buenos
SRR9261047	South America	Argentina	-34.47	-58.595	C,N	-	Activated sludge	public	0.488921	M. V. Pérez, L. D. Guerrero, E. Orellana, E. L. Figuerola, L. Erijman, Time Series Genome-Centric Analysis Unveils Bacterial Response to Operational Disturbance in Activated Sludge. mSystems 4 (2024).	Buenos
SRR9261046	South America	Argentina	-34.47	-58.5907	C,N	-	Activated sludge	public	1.10878	M. V. Pérez, L. D. Guerrero, E. Orellana, E. L. Figuerola, L. Erijman, Time Series Genome-Centric Analysis Unveils Bacterial Response to Operational Disturbance in Activated Sludge. mSystems 4 (2025).	Buenos
SRR9261045	South America	Argentina	-34.47	-58.5908	C,N	-	Activated sludge	public	0.658534	M. V. Pérez, L. D. Guerrero, E. Orellana, E. L. Figuerola, L. Erijman, Time Series Genome-Centric Analysis Unveils Bacterial Response to Operational Disturbance in Activated Sludge. mSystems 4 (2026).	Buenos
SRR9261044	South America	Argentina	-34.47	-58.5909	C,N	-	Activated sludge	public	0.765498	M. V. Pérez, L. D. Guerrero, E. Orellana, E. L. Figuerola, L. Erijman, Time Series Genome-Centric Analysis Unveils Bacterial Response to Operational Disturbance in Activated Sludge. mSystems 4 (2027).	Buenos
SRR9261043	South America	Argentina	-34.47	-58.591	C,N	-	Activated sludge	public	0.254019	M. V. Pérez, L. D. Guerrero, E. Orellana, E. L. Figuerola, L. Erijman, Time Series Genome-Centric Analysis Unveils Bacterial Response to Operational Disturbance in Activated Sludge. mSystems 4 (2028).	Buenos
SRR9261042	South America	Argentina	-34.47	-58.5911	C,N	-	Activated sludge	public	0.0892082	M. V. Pérez, L. D. Guerrero, E. Orellana, E. L. Figuerola, L. Erijman, Time Series Genome-Centric Analysis Unveils Bacterial Response to Operational Disturbance in Activated Sludge. mSystems 4 (2029).	Buenos
SRR9261041	South America	Argentina	-34.47	-58.5912	C,N	-	Activated sludge	public	0	M. V. Pérez, L. D. Guerrero, E. Orellana, E. L. Figuerola, L. Erijman, Time Series Genome-Centric Analysis Unveils Bacterial Response to Operational Disturbance in Activated Sludge. mSystems 4 (2030).	Buenos
SRR9261040	South America	Argentina	-34.47	-58.5913	C,N	-	Activated sludge	public	0	M. V. Pérez, L. D. Guerrero, E. Orellana, E. L. Figuerola, L. Erijman, Time Series Genome-Centric Analysis Unveils Bacterial Response to Operational Disturbance in Activated Sludge. mSystems 4 (2031).	Buenos
SRR9261039	South America	Argentina	-34.47	-58.5914	C,N	-	Activated sludge	public	0	M. V. Pérez, L. D. Guerrero, E. Orellana, E. L. Figuerola, L. Erijman, Time Series Genome-Centric Analysis Unveils Bacterial Response to Operational Disturbance in Activated Sludge. mSystems 4 (2032).	Buenos
SRR9261038	South America	Argentina	-34.47	-58.5915	C,N	-	Activated sludge	public	0.183665	M. V. Pérez, L. D. Guerrero, E. Orellana, E. L. Figuerola, L. Erijman, Time Series Genome-Centric Analysis Unveils Bacterial Response to Operational Disturbance in Activated Sludge. mSystems 4 (2033).	Buenos
SRR9261037	South America	Argentina	-34.47	-58.5916	C,N	-	Activated sludge	public	0.28935	M. V. Pérez, L. D. Guerrero, E. Orellana, E. L. Figuerola, L. Erijman, Time Series Genome-Centric Analysis Unveils Bacterial Response to Operational Disturbance in Activated Sludge. mSystems 4 (2034).	Buenos
SRR9261036	South America	Argentina	-34.47	-58.5917	C,N	-	Activated sludge	public	0	M. V. Pérez, L. D. Guerrero, E. Orellana, E. L. Figuerola, L. Erijman, Time Series Genome-Centric Analysis Unveils Bacterial Response to Operational Disturbance in Activated Sludge. mSystems 4 (2035).	Buenos
SRR9261035	South America	Argentina	-34.47	-58.5918	C,N	-	Activated sludge	public	0.0611494	M. V. Pérez, L. D. Guerrero, E. Orellana, E. L. Figuerola, L. Erijman, Time Series Genome-Centric Analysis Unveils Bacterial Response to Operational Disturbance in Activated Sludge. mSystems 4 (2036).	Buenos
SRR9261034	South America	Argentina	-34.47	-58.5919	C,N	-	Activated sludge	public	0.0612836	M. V. Pérez, L. D. Guerrero, E. Orellana, E. L. Figuerola, L. Erijman, Time Series Genome-Centric Analysis Unveils Bacterial Response to Operational Disturbance in Activated Sludge. mSystems 4 (2037).	Buenos
SRR9261033	South America	Argentina	-34.47	-58.592	C,N	-	Activated sludge	public	0	M. V. Pérez, L. D. Guerrero, E. Orellana, E. L. Figuerola, L. Erijman, Time Series Genome-Centric Analysis Unveils Bacterial Response to Operational Disturbance in Activated Sludge. mSystems 4 (2038).	Buenos
SRR9261032	South America	Argentina	-34.47	-58.5921	C,N	-	Activated sludge	public	0	M. V. Pérez, L. D. Guerrero, E. Orellana, E. L. Figuerola, L. Erijman, Time Series Genome-Centric Analysis Unveils Bacterial Response to Operational Disturbance in Activated Sludge. mSystems 4 (2039).	Buenos
SRR9261031	South America	Argentina	-34.47	-58.5901	C,N	-	Activated sludge	public	0	M. V. Pérez, L. D. Guerrero, E. Orellana, E. L. Figuerola, L. Erijman, Time Series Genome-Centric Analysis Unveils Bacterial Response to Operational Disturbance in Activated Sludge. mSystems 4 (2040).	Buenos
SRR9261030	South America	Argentina	-34.47	-58.5902	C,N	-	Activated sludge	public	0	M. V. Pérez, L. D. Guerrero, E. Orellana, E. L. Figuerola, L. Erijman, Time Series Genome-Centric Analysis Unveils Bacterial Response to Operational Disturbance in Activated Sludge. mSystems 4 (2041).	Buenos
SRR9261029	South America	Argentina	-34.47	-58.5903	C,N	-	Activated sludge	public	0.169852	M. V. Pérez, L. D. Guerrero, E. Orellana, E. L. Figuerola, L. Erijman, Time Series Genome-Centric Analysis Unveils Bacterial Response to Operational Disturbance in Activated Sludge. mSystems 4 (2042).	Buenos
SRR9261028	South America	Argentina	-34.47	-58.5904	C,N	-	Activated sludge	public	0	M. V. Pérez, L. D. Guerrero, E. Orellana, E. L. Figuerola, L. Erijman, Time Series Genome-Centric Analysis Unveils Bacterial Response to Operational Disturbance in Activated Sludge. mSystems 4 (2043).	Buenos
SRR9261027	South America	Argentina	-34.47	-58.5905	C,N	-	Activated sludge	public	0	M. V. Pérez, L. D. Guerrero, E. Orellana, E. L. Figuerola, L. Erijman, Time Series Genome-Centric Analysis Unveils Bacterial Response to Operational Disturbance in Activated Sludge. mSystems 4 (2044).	Buenos
SRR9261026	South America	Argentina	-34.47	-58.5906	C,N	-	Activated sludge	public	0	M. V. Pérez, L. D. Guerrero, E. Orellana, E. L. Figuerola, L. Erijman, Time Series Genome-Centric Analysis Unveils Bacterial Response to Operational Disturbance in Activated Sludge. mSystems 4 (2045).	Buenos
SRR9261025	South America	Argentina	-34.47	-58.5907	C,N	-	Activated sludge	public	0.0336625	M. V. Pérez, L. D. Guerrero, E. Orellana, E. L. Figuerola, L. Erijman, Time Series Genome-Centric Analysis Unveils Bacterial Response to Operational Disturbance in Activated Sludge. mSystems 4 (2046).	Buenos
SRR9261024	South America	Argentina	-34.47	-58.5908	C,N	-	Activated sludge	public	0	M. V. Pérez, L. D. Guerrero, E. Orellana, E. L. Figuerola, L. Erijman, Time Series Genome-Centric Analysis Unveils Bacterial Response to Operational Disturbance in Activated Sludge. mSystems 4 (2047).	Buenos
SRR9261023	South America	Argentina	-34.47	-58.5909	C,N	-	Activated sludge	public	1.27619	M. V. Pérez, L. D. Guerrero, E. Orellana, E. L. Figuerola, L. Erijman, Time Series Genome-Centric Analysis Unveils Bacterial Response to Operational Disturbance in Activated Sludge. mSystems 4 (2048).	Buenos
SRR9261022	South America	Argentina	-34.47	-58.591	C,N	-	Activated sludge	public	0.0669452	M. V. Pérez, L. D. Guerrero, E. Orellana, E. L. Figuerola, L. Erijman, Time Series Genome-Centric Analysis Unveils Bacterial Response to Operational Disturbance in Activated Sludge. mSystems 4 (2049).	Buenos
SRR9261021	South America	Argentina	-34.47	-58.5911	C,N	-	Activated sludge	public	0.275093	M. V. Pérez, L. D. Guerrero, E. Orellana, E. L. Figuerola, L. Erijman, Time Series Genome-Centric Analysis Unveils Bacterial Response to Operational Disturbance in Activated Sludge. mSystems 4 (2050).	Buenos
SRR9261020	South America	Argentina	-34.47	-58.5912	C,N	Yes	Activated sludge	public	0.161378	M. V. Pérez, L. D. Guerrero, E. Orellana, E. L. Figuerola, L. Erijman, Time Series Genome-Centric Analysis Unveils Bacterial Response to Operational Disturbance in Activated Sludge. mSystems 4 (2051).	Buenos
SRR9261019	South America	Argentina	-34.47	-58.5913	C,N	-	Activated sludge	public	0.0748633	M. V. Pérez, L. D. Guerrero, E. Orellana, E. L. Figuerola, L. Erijman, Time Series Genome-Centric Analysis Unveils Bacterial Response to Operational Disturbance in Activated Sludge. mSystems 4 (2052).	Buenos
SRR9261018	South America	Argentina	-34.47	-58.5914	C,N	-	Activated sludge	public	0.155127	M. V. Pérez, L. D. Guerrero, E. Orellana, E. L. Figuerola, L. Erijman, Time Series Genome-Centric Analysis Unveils Bacterial Response to Operational Disturbance in Activated Sludge. mSystems 4 (2053).	Buenos
SRR9261017	South America	Argentina	-34.47	-58.5915	C,N	-	Activated sludge	public	0	M. V. Pérez, L. D. Guerrero, E. Orellana, E. L. Figuerola, L. Erijman, Time Series Genome-Centric Analysis Unveils Bacterial Response to Operational Disturbance in Activated Sludge. mSystems 4 (2054).	Buenos
SRR9261015	South America	Argentina	-34.47	-58.5916	C,N	-	Activated sludge	public	0.0348279	M. V. Pérez, L. D. Guerrero, E. Orellana, E. L. Figuerola, L. Erijman, Time Series Genome-Centric Analysis Unveils Bacterial Response to Operational Disturbance in Activated Sludge. mSystems 4 (2055).	Buenos
SRR9261014	South America	Argentina	-34.47	-58.5917	C,N	-	Activated sludge	public	0.145877	M. V. Pérez, L. D. Guerrero, E. Orellana, E. L. Figuerola, L. Erijman, Time Series Genome-Centric Analysis Unveils Bacterial Response to Operational Disturbance in Activated Sludge. mSystems 4 (2056).	Buenos
SRR9261013	South America	Argentina	-34.47	-58.5918	C,N	-	Activated sludge	public	0	M. V. Pérez, L. D. Guerrero, E. Orellana, E. L. Figuerola, L. Erijman, Time Series Genome-Centric Analysis Unveils Bacterial Response to Operational Disturbance in Activated Sludge. mSystems 4 (2057).	Buenos
SRR9261012	South America	Argentina	-34.47	-58.5919	C,N	-	Activated sludge	public	0	M. V. Pérez, L. D. Guerrero, E. Orellana, E. L. Figuerola, L. Erijman, Time Series Genome-Centric Analysis Unveils Bacterial Response to Operational Disturbance in Activated Sludge. mSystems 4 (2058).	Buenos
SRR9261011	South America	Argentina	-34.47	-58.592	C,N	-	Activated sludge	public	0	M. V. Pérez, L. D. Guerrero, E. Orellana, E. L. Figuerola, L. Erijman, Time Series Genome-Centric Analysis Unveils Bacterial Response to Operational Disturbance in Activated Sludge. mSystems 4 (2059).	Buenos
SRR9261010	South America	Argentina	-34.47	-58.5921	C,N	-	Activated sludge	public	0	M. V. Pérez, L. D. Guerrero, E. Orellana, E. L. Figuerola, L. Erijman, Time Series Genome-Centric Analysis Unveils Bacterial Response to Operational Disturbance in Activated Sludge. mSystems 4 (2060).	Buenos
SRR9261009	South America	Argentina	-34.47	-58.5922	C,N	-	Activated sludge	public	0	M. V. Pérez, L. D. Guerrero, E. Orellana, E. L. Figuerola, L. Erijman, Time Series Genome-Centric Analysis Unveils Bacterial Response to Operational Disturbance in Activated Sludge. mSystems 4 (2061).	Buenos
SRR9261008	South America	Argentina	-34.47	-58.5923	C,N	-	Activated sludge	public	0.042581	M. V. Pérez, L. D. Guerrero, E. Orellana, E. L. Figuerola, L. Erijman, Time Series Genome-Centric Analysis Unveils Bacterial Response to Operational Disturbance in Activated Sludge. mSystems 4 (2062).	Buenos
SRR9261007	South America	Argentina	-34.47	-58.5924	C,N	-	Activated sludge	public	0.0412236	M. V. Pérez, L. D. Guerrero, E. Orellana, E. L. Figuerola, L. Erijman, Time Series Genome-Centric Analysis Unveils Bacterial Response to Operational Disturbance in Activated Sludge. mSystems 4 (2063).	Buenos
SRR9261006	South America	Argentina	-34.47	-58.5925	C,N	-	Activated sludge	public	0	M. V. Pérez, L. D. Guerrero, E. Orellana, E. L. Figuerola, L. Erijman, Time Series Genome-Centric Analysis Unveils Bacterial Response to Operational Disturbance in Activated Sludge. mSystems 4 (2064).	Buenos
SRR9261005	South America	Argentina	-34.47	-58.5926	C,N	-	Activated sludge	public	0	M. V. Pérez, L. D. Guerrero, E. Orellana, E. L. Figuerola, L. Erijman, Time Series Genome-Centric Analysis Unveils Bacterial Response to Operational Disturbance in Activated Sludge. mSystems 4 (2065).	Buenos
SRR9261004	South America	Argentina	-34.47	-58.5927	C,N	-	Activated sludge	public	0	M. V. Pérez, L. D. Guerrero, E. Orellana, E. L. Figuerola, L. Erijman, Time Series Genome-Centric Analysis Unveils Bacterial Response to Operational Disturbance in Activated Sludge. mSystems 4 (2066).	Buenos
SRR9261003	South America	Argentina	-34.47	-58.5928	C,N	-	Activated sludge	public	0	M. V. Pérez, L. D. Guerrero, E. Orellana, E. L. Figuerola, L. Erijman, Time Series Genome-Centric Analysis Unveils Bacterial Response to Operational Disturbance in Activated Sludge. mSystems 4 (2067).	Buenos
SRR9261002	South America	Argentina	-34.47	-58.5929	C,N	-	Activated sludge	public	0.068418	M. V. Pérez, L. D. Guerrero, E. Orellana, E. L. Figuerola, L. Erijman, Time Series Genome-Centric Analysis Unveils Bacterial Response to Operational Disturbance in Activated Sludge. mSystems 4 (2068).	Buenos
SRR9261001	South America	Argentina	-34.47	-58.593	C,N	-	Activated sludge	public	0	M. V. Pérez, L. D. Guerrero, E. Orellana, E. L. Figuerola, L. Erijman, Time Series Genome-Centric Analysis Unveils Bacterial Response to Operational Disturbance in Activated Sludge. mSystems 4 (2069).	Buenos
SRR9261000	South America	Argentina	-34.47	-58.5931	C,N	-	Activated sludge	public	0.497795	M. V. Pérez, L. D. Guerrero, E. Orellana, E. L. Figuerola, L. Erijman, Time Series Genome-Centric Analysis Unveils Bacterial Response to Operational Disturbance in Activated Sludge. mSystems 4 (2070).	Buenos
SRR9260999	South America	Argentina	-34.47	-58.5932	C,N	-	Activated sludge	public	0.0391561	M. V. Pérez, L. D. Guerrero, E. Orellana, E. L. Figuerola, L. Erijman, Time Series Genome-Centric Analysis Unveils Bacterial Response to Operational Disturbance in Activated Sludge. mSystems 4 (2071).	Buenos
SRR9260998	South America	Argentina	-34.47	-58.5933	C,N	-	Activated sludge	public	0.850193	M. V. Pérez, L. D. Guerrero, E. Orellana, E. L. Figuerola, L. Erijman, Time Series Genome-Centric Analysis Unveils Bacterial Response to Operational Disturbance in Activated Sludge. mSystems 4 (2072).	Buenos
SRR9260997	South America	Argentina	-34.47	-58.5934	C,N	-	Activated sludge	public	0	M. V. Pérez, L. D. Guerrero, E. Orellana, E. L. Figuerola, L. Erijman, Time Series Genome-Centric Analysis Unveils Bacterial Response to Operational Disturbance in Activated Sludge. mSystems 4 (2073).	Buenos
SRR9260996	South America	Argentina	-34.47	-58.5935	C,N	-	Activated sludge	public	0.0820553	M. V. Pérez, L. D. Guerrero, E. Orellana, E. L. Figuerola, L. Erijman, Time Series Genome-Centric Analysis Unveils Bacterial Response to Operational Disturbance in Activated Sludge. mSystems 4 (2074).	Buenos
SRR9260995	South America	Argentina	-34.47	-58.5936	C,N	-	Activated sludge	public	0.346767	M. V. Pérez, L. D. Guerrero, E. Orellana, E. L. Figuerola, L. Erijman, Time Series Genome-Centric Analysis Unveils Bacterial Response to Operational Disturbance in Activated Sludge. mSystems 4 (2075).	Buenos
SRR9260994	South America	Argentina	-34.47	-58.5937	C,N	-	Activated sludge	public	0.0601472	M. V. Pérez, L. D. Guerrero, E. Orellana, E. L. Figuerola, L. Erijman, Time Series Genome-Centric Analysis Unveils Bacterial Response to Operational Disturbance in Activated Sludge. mSystems 4 (2076).	Buenos
SRR9260993	South America	Argentina	-34.47	-58.5938	C,N	-	Activated sludge	public	0.0731077	M. V. Pérez, L. D. Guerrero, E. Orellana, E. L. Figuerola, L. Erijman, Time Series Genome-Centric Analysis Unveils Bacterial Response to Operational Disturbance in Activated Sludge. mSystems 4 (2077).	Buenos
SRR9038830	Asia	China	43.77	87.68	NA	Yes	Activated sludge	public	1.33158	NA	CJ
SRR8926551	Asia	China	24.48	118.08	C,N,DN,P	Yes	A2O	public	0.0164263	Z. Wang, W. Li, H. Li, W. Zheng, F. Guo, Phylogenomics of Rhodocyclales and its distribution in wastewater treatment systems. Scientific Reports 10, 3883 (2020).	XM
SRR8926550	Asia	China	24.48	118.081	C,N,DN,P	-	A2O	public	0.0435577	Z. Wang, W. Li, H. Li, W. Zheng, F. Guo, Phylogenomics of Rhodocyclales and its distribution in wastewater treatment systems. Scientific Reports 10, 3883 (2021).	XM
SRR8831206	North America	USA	45.49	-122.94	C,N,DN,P	-	SSRC	public	5.77268	V. N. Srinivasan et al., Oligotyping and metagenomics reveal distinct Candidatus Accumulibacter communities in side-stream versus conventional full-scale enhanced biological phosphorus removal (EBPR) systems. Water Research 206, 117725 (2021).	Rock Creek SSRC
SRR8831205	North America	USA	45.49	-122.941	C,N,DN,P	-	A2O	public	3.10023	V. N. Srinivasan et al., Oligotyping and metagenomics reveal distinct Candidatus Accumulibacter communities in side-stream versus conventional full-scale enhanced biological phosphorus removal (EBPR) systems. Water Research 206, 117725 (2021).	Rock Creek EBPR
SRR8831204	North America	USA	45.49	-122.942	C,N,DN,P	Yes	SSRC	public	4.31435	V. N. Srinivasan et al., Oligotyping and metagenomics reveal distinct Candidatus Accumulibacter communities in side-stream versus conventional full-scale enhanced biological phosphorus removal (EBPR) systems. Water Research 206, 117725 (2021).	Rock Creek SSRC
SRR8831203	North America	USA	45.49	-122.943	C,N,DN,P	Yes	A2O	public	2.25144	V. N. Srinivasan et al., Oligotyping and metagenomics reveal distinct Candidatus Accumulibacter communities in side-stream versus conventional full-scale enhanced biological phosphorus removal (EBPR) systems. Water Research 206, 117725 (2021).	Rock Creek EBPR
SRR8831202	North America	USA	45.49	-122.944	C,N,DN,P	-	SSRC	public	0.719387	V. N. Srinivasan et al., Oligotyping and metagenomics reveal distinct Candidatus Accumulibacter communities in side-stream versus conventional full-scale enhanced biological phosphorus removal (EBPR) systems. Water Research 206, 117725 (2021).	Rock Creek SSRC
SRR8831201	North America	USA	45.49	-122.945	C,N,DN,P	-	A2O	public	0.395856	V. N. Srinivasan et al., Oligotyping and metagenomics reveal distinct Candidatus Accumulibacter communities in side-stream versus conventional full-scale enhanced biological phosphorus removal (EBPR) systems. Water Research 206, 117725 (2021).	Rock Creek EBPR
SRR8648015	Europe	Germany	51.5539	9.91885	C,N,DN	Yes	CAS	public	0	D. Schneider, N. Aßmann, D. Wicke, A. Poehlein, R. Daniel, F. J. Stewart, Metagenomes of Wastewater at Different Treatment Stages in Central Germany. Microbiology Resource Announcements 9 (2020).	GermanCAS
SRR8648013	Europe	Germany	51.5541	9.91697	C,N,DN	-	CAS	public	0.121458	D. Schneider, N. Aßmann, D. Wicke, A. Poehlein, R. Daniel, F. J. Stewart, Metagenomes of Wastewater at Different Treatment Stages in Central Germany. Microbiology Resource Announcements 9 (2020).	GermanCAS
SRR8351385	North America	USA	37.82	-122.3	C,N,P	-	NA	public	0.00219424	Niche Differentiation among Three Closely Related Competibacteraceae Clades at a Full-Scale Activated Sludge Wastewater Treatment Plant and Putative Linkages to Process Performance	northern California
SRR8351384	North America	USA	37.82	-122.31	C,N,P	-	NA	public	0	Niche Differentiation among Three Closely Related Competibacteraceae Clades at a Full-Scale Activated Sludge Wastewater Treatment Plant and Putative Linkages to Process Performance	northern California
SRR8351383	North America	USA	37.82	-122.32	C,N,P	Yes	NA	public	0.123296	Niche Differentiation among Three Closely Related Competibacteraceae Clades at a Full-Scale Activated Sludge Wastewater Treatment Plant and Putative Linkages to Process Performance	northern California
SRR8351382	North America	USA	37.82	-122.33	C,N,P	-	NA	public	0.690867	Niche Differentiation among Three Closely Related Competibacteraceae Clades at a Full-Scale Activated Sludge Wastewater Treatment Plant and Putative Linkages to Process Performance	northern California
SRR8208348	Asia	China	22	114	C,N,DN	Yes	AO	public	0.0430905	Y. Che, Y. Xia, L. Liu, A.-D. Li, Y. Yang, T. Zhang, Mobile antibiotic resistome in wastewater treatment plants revealed by Nanopore metagenomic sequencing. Microbiome 7, 44 (2019).	STL
SRR8208345	Asia	China	22	114.1	C,N,DN	Yes	AO	public	1.21671	Y. Che, Y. Xia, L. Liu, A.-D. Li, Y. Yang, T. Zhang, Mobile antibiotic resistome in wastewater treatment plants revealed by Nanopore metagenomic sequencing. Microbiome 7, 44 (2019).	SWH
SRR8205411	Asia	China	22	114.2	C,N,DN	-	AO	public	0.0837724	Y. Che, Y. Xia, L. Liu, A.-D. Li, Y. Yang, T. Zhang, Mobile antibiotic resistome in wastewater treatment plants revealed by Nanopore metagenomic sequencing. Microbiome 7, 44 (2019).	ST
SRR7453062	Asia	China	22.4064	114.213	C,N,DN	-	AO	public	0.107006	Liu Y, Rohwerder T, Bonatelli ML, von Postel T, Kleinsteuber S, Adrian L, Ding C. A Novel Sulfatase for Acesulfame Degradation in Wastewater Treatment Plants as Evidenced from Shinella Strains. Environ Sci Technol. 2024 Oct 22;58(42):18892-18902. doi: 10.1021/acs.est.4c02283.	ST
SRR7453061	Asia	China	22.4064	114.214	C,N,DN	-	AO	public	0.0617057	Liu Y, Rohwerder T, Bonatelli ML, von Postel T, Kleinsteuber S, Adrian L, Ding C. A Novel Sulfatase for Acesulfame Degradation in Wastewater Treatment Plants as Evidenced from Shinella Strains. Environ Sci Technol. 2024 Oct 22;58(42):18892-18902. doi: 10.1021/acs.est.4c02283.	ST
SRR7453060	Asia	China	22.4064	114.215	C,N,DN	-	AO	public	0.0563978	Liu Y, Rohwerder T, Bonatelli ML, von Postel T, Kleinsteuber S, Adrian L, Ding C. A Novel Sulfatase for Acesulfame Degradation in Wastewater Treatment Plants as Evidenced from Shinella Strains. Environ Sci Technol. 2024 Oct 22;58(42):18892-18902. doi: 10.1021/acs.est.4c02283.	ST
SRR7453059	Asia	China	22.4064	114.216	C,N,DN	-	AO	public	0.0487019	Liu Y, Rohwerder T, Bonatelli ML, von Postel T, Kleinsteuber S, Adrian L, Ding C. A Novel Sulfatase for Acesulfame Degradation in Wastewater Treatment Plants as Evidenced from Shinella Strains. Environ Sci Technol. 2024 Oct 22;58(42):18892-18902. doi: 10.1021/acs.est.4c02283.	ST
SRR6747812	Asia	China	22.4062	114.217	C,N,DN	-	AO	public	0.122716	X. Yin, Y. Deng, L. Ma, Y. Wang, L. Y. L. Chan, T. Zhang, Exploration of the antibiotic resistome in a wastewater treatment plant by a nine-year longitudinal metagenomic study. Environment International 133, 105270 (2019).	ST
SRR6747811	Asia	China	22.4062	114.218	C,N,DN	-	AO	public	0.292017	X. Yin, Y. Deng, L. Ma, Y. Wang, L. Y. L. Chan, T. Zhang, Exploration of the antibiotic resistome in a wastewater treatment plant by a nine-year longitudinal metagenomic study. Environment International 133, 105270 (2019).	ST
SRR6747810	Asia	China	22.4062	114.219	C,N,DN	-	AO	public	0.358881	X. Yin, Y. Deng, L. Ma, Y. Wang, L. Y. L. Chan, T. Zhang, Exploration of the antibiotic resistome in a wastewater treatment plant by a nine-year longitudinal metagenomic study. Environment International 133, 105270 (2019).	ST
SRR6747809	Asia	China	22.4062	114.22	C,N,DN	-	AO	public	0.174167	X. Yin, Y. Deng, L. Ma, Y. Wang, L. Y. L. Chan, T. Zhang, Exploration of the antibiotic resistome in a wastewater treatment plant by a nine-year longitudinal metagenomic study. Environment International 133, 105270 (2019).	ST
SRR6747808	Asia	China	22.4062	114.221	C,N,DN	-	AO	public	0.272374	X. Yin, Y. Deng, L. Ma, Y. Wang, L. Y. L. Chan, T. Zhang, Exploration of the antibiotic resistome in a wastewater treatment plant by a nine-year longitudinal metagenomic study. Environment International 133, 105270 (2019).	ST
SRR6747807	Asia	China	22.4062	114.222	C,N,DN	-	AO	public	0.444739	X. Yin, Y. Deng, L. Ma, Y. Wang, L. Y. L. Chan, T. Zhang, Exploration of the antibiotic resistome in a wastewater treatment plant by a nine-year longitudinal metagenomic study. Environment International 133, 105270 (2019).	ST
SRR6747806	Asia	China	22.4062	114.223	C,N,DN	-	AO	public	0.141913	X. Yin, Y. Deng, L. Ma, Y. Wang, L. Y. L. Chan, T. Zhang, Exploration of the antibiotic resistome in a wastewater treatment plant by a nine-year longitudinal metagenomic study. Environment International 133, 105270 (2019).	ST
SRR6747805	Asia	China	22.4062	114.224	C,N,DN	-	AO	public	0.271528	X. Yin, Y. Deng, L. Ma, Y. Wang, L. Y. L. Chan, T. Zhang, Exploration of the antibiotic resistome in a wastewater treatment plant by a nine-year longitudinal metagenomic study. Environment International 133, 105270 (2019).	ST
SRR6747804	Asia	China	22.4062	114.225	C,N,DN	-	AO	public	0.00437848	X. Yin, Y. Deng, L. Ma, Y. Wang, L. Y. L. Chan, T. Zhang, Exploration of the antibiotic resistome in a wastewater treatment plant by a nine-year longitudinal metagenomic study. Environment International 133, 105270 (2019).	ST
SRR6747803	Asia	China	22.4062	114.226	C,N,DN	-	AO	public	0	X. Yin, Y. Deng, L. Ma, Y. Wang, L. Y. L. Chan, T. Zhang, Exploration of the antibiotic resistome in a wastewater treatment plant by a nine-year longitudinal metagenomic study. Environment International 133, 105270 (2019).	ST
SRR6747802	Asia	China	22.4062	114.227	C,N,DN	-	AO	public	0	X. Yin, Y. Deng, L. Ma, Y. Wang, L. Y. L. Chan, T. Zhang, Exploration of the antibiotic resistome in a wastewater treatment plant by a nine-year longitudinal metagenomic study. Environment International 133, 105270 (2019).	ST
SRR6747801	Asia	China	22.4062	114.228	C,N,DN	-	AO	public	0	X. Yin, Y. Deng, L. Ma, Y. Wang, L. Y. L. Chan, T. Zhang, Exploration of the antibiotic resistome in a wastewater treatment plant by a nine-year longitudinal metagenomic study. Environment International 133, 105270 (2019).	ST
SRR6747800	Asia	China	22.4062	114.229	C,N,DN	-	AO	public	0	X. Yin, Y. Deng, L. Ma, Y. Wang, L. Y. L. Chan, T. Zhang, Exploration of the antibiotic resistome in a wastewater treatment plant by a nine-year longitudinal metagenomic study. Environment International 133, 105270 (2019).	ST
SRR6747799	Asia	China	22.4062	114.23	C,N,DN	-	AO	public	0	X. Yin, Y. Deng, L. Ma, Y. Wang, L. Y. L. Chan, T. Zhang, Exploration of the antibiotic resistome in a wastewater treatment plant by a nine-year longitudinal metagenomic study. Environment International 133, 105270 (2019).	ST
SRR6747798	Asia	China	22.4062	114.231	C,N,DN	-	AO	public	0	X. Yin, Y. Deng, L. Ma, Y. Wang, L. Y. L. Chan, T. Zhang, Exploration of the antibiotic resistome in a wastewater treatment plant by a nine-year longitudinal metagenomic study. Environment International 133, 105270 (2019).	ST
SRR6747797	Asia	China	22.4062	114.232	C,N,DN	-	AO	public	0	X. Yin, Y. Deng, L. Ma, Y. Wang, L. Y. L. Chan, T. Zhang, Exploration of the antibiotic resistome in a wastewater treatment plant by a nine-year longitudinal metagenomic study. Environment International 133, 105270 (2019).	ST
SRR6747796	Asia	China	22.4062	114.233	C,N,DN	-	AO	public	0	X. Yin, Y. Deng, L. Ma, Y. Wang, L. Y. L. Chan, T. Zhang, Exploration of the antibiotic resistome in a wastewater treatment plant by a nine-year longitudinal metagenomic study. Environment International 133, 105270 (2019).	ST
SRR6747795	Asia	China	22.4062	114.234	C,N,DN	-	AO	public	0	X. Yin, Y. Deng, L. Ma, Y. Wang, L. Y. L. Chan, T. Zhang, Exploration of the antibiotic resistome in a wastewater treatment plant by a nine-year longitudinal metagenomic study. Environment International 133, 105270 (2019).	ST
SRR6747794	Asia	China	22.4062	114.235	C,N,DN	-	AO	public	0	X. Yin, Y. Deng, L. Ma, Y. Wang, L. Y. L. Chan, T. Zhang, Exploration of the antibiotic resistome in a wastewater treatment plant by a nine-year longitudinal metagenomic study. Environment International 133, 105270 (2019).	ST
SRR6747793	Asia	China	22.4062	114.236	C,N,DN	-	AO	public	0	X. Yin, Y. Deng, L. Ma, Y. Wang, L. Y. L. Chan, T. Zhang, Exploration of the antibiotic resistome in a wastewater treatment plant by a nine-year longitudinal metagenomic study. Environment International 133, 105270 (2019).	ST
SRR6747792	Asia	China	22.4062	114.237	C,N,DN	-	AO	public	0.281817	X. Yin, Y. Deng, L. Ma, Y. Wang, L. Y. L. Chan, T. Zhang, Exploration of the antibiotic resistome in a wastewater treatment plant by a nine-year longitudinal metagenomic study. Environment International 133, 105270 (2019).	ST
SRR6747791	Asia	China	22.4062	114.238	C,N,DN	-	AO	public	0.270023	X. Yin, Y. Deng, L. Ma, Y. Wang, L. Y. L. Chan, T. Zhang, Exploration of the antibiotic resistome in a wastewater treatment plant by a nine-year longitudinal metagenomic study. Environment International 133, 105270 (2019).	ST
SRR6747790	Asia	China	22.4062	114.239	C,N,DN	Yes	AO	public	0.18886	X. Yin, Y. Deng, L. Ma, Y. Wang, L. Y. L. Chan, T. Zhang, Exploration of the antibiotic resistome in a wastewater treatment plant by a nine-year longitudinal metagenomic study. Environment International 133, 105270 (2019).	ST
SRR6747789	Asia	China	22.4062	114.24	C,N,DN	-	AO	public	0.795347	X. Yin, Y. Deng, L. Ma, Y. Wang, L. Y. L. Chan, T. Zhang, Exploration of the antibiotic resistome in a wastewater treatment plant by a nine-year longitudinal metagenomic study. Environment International 133, 105270 (2019).	ST
SRR6747788	Asia	China	22.4062	114.241	C,N,DN	-	AO	public	0.143254	X. Yin, Y. Deng, L. Ma, Y. Wang, L. Y. L. Chan, T. Zhang, Exploration of the antibiotic resistome in a wastewater treatment plant by a nine-year longitudinal metagenomic study. Environment International 133, 105270 (2019).	ST
SRR6747787	Asia	China	22.4062	114.242	C,N,DN	-	AO	public	0.244011	X. Yin, Y. Deng, L. Ma, Y. Wang, L. Y. L. Chan, T. Zhang, Exploration of the antibiotic resistome in a wastewater treatment plant by a nine-year longitudinal metagenomic study. Environment International 133, 105270 (2019).	ST
SRR6747786	Asia	China	22.4062	114.243	C,N,DN	-	AO	public	0.219302	X. Yin, Y. Deng, L. Ma, Y. Wang, L. Y. L. Chan, T. Zhang, Exploration of the antibiotic resistome in a wastewater treatment plant by a nine-year longitudinal metagenomic study. Environment International 133, 105270 (2019).	ST
SRR6747785	Asia	China	22.4062	114.244	C,N,DN	-	AO	public	0.216868	X. Yin, Y. Deng, L. Ma, Y. Wang, L. Y. L. Chan, T. Zhang, Exploration of the antibiotic resistome in a wastewater treatment plant by a nine-year longitudinal metagenomic study. Environment International 133, 105270 (2019).	ST
SRR6747784	Asia	China	22.4062	114.245	C,N,DN	-	AO	public	0.145159	X. Yin, Y. Deng, L. Ma, Y. Wang, L. Y. L. Chan, T. Zhang, Exploration of the antibiotic resistome in a wastewater treatment plant by a nine-year longitudinal metagenomic study. Environment International 133, 105270 (2019).	ST
SRR6747783	Asia	China	22.4062	114.246	C,N,DN	-	AO	public	0.245851	X. Yin, Y. Deng, L. Ma, Y. Wang, L. Y. L. Chan, T. Zhang, Exploration of the antibiotic resistome in a wastewater treatment plant by a nine-year longitudinal metagenomic study. Environment International 133, 105270 (2019).	ST
SRR6747782	Asia	China	22.5111	114.12	C,N,DN	-	AO	public	0.00692861	X. Yin, Y. Deng, L. Ma, Y. Wang, L. Y. L. Chan, T. Zhang, Exploration of the antibiotic resistome in a wastewater treatment plant by a nine-year longitudinal metagenomic study. Environment International 133, 105270 (2019).	ST
SRR6747781	Asia	China	22.5111	114.11	C,N,DN	-	AO	public	0.00799727	X. Yin, Y. Deng, L. Ma, Y. Wang, L. Y. L. Chan, T. Zhang, Exploration of the antibiotic resistome in a wastewater treatment plant by a nine-year longitudinal metagenomic study. Environment International 133, 105270 (2019).	ST
SRR6747780	Asia	China	22.4062	114.213	C,N,DN	-	AO	public	0.248484	X. Yin, Y. Deng, L. Ma, Y. Wang, L. Y. L. Chan, T. Zhang, Exploration of the antibiotic resistome in a wastewater treatment plant by a nine-year longitudinal metagenomic study. Environment International 133, 105270 (2019).	ST
SRR6747779	Asia	China	22.4062	114.214	C,N,DN	-	AO	public	0.135416	X. Yin, Y. Deng, L. Ma, Y. Wang, L. Y. L. Chan, T. Zhang, Exploration of the antibiotic resistome in a wastewater treatment plant by a nine-year longitudinal metagenomic study. Environment International 133, 105270 (2019).	ST
SRR6747778	Asia	China	22.4062	114.215	C,N,DN	-	AO	public	0	X. Yin, Y. Deng, L. Ma, Y. Wang, L. Y. L. Chan, T. Zhang, Exploration of the antibiotic resistome in a wastewater treatment plant by a nine-year longitudinal metagenomic study. Environment International 133, 105270 (2019).	ST
SRR6747777	Asia	China	22.4062	114.216	C,N,DN	-	AO	public	0.26812	X. Yin, Y. Deng, L. Ma, Y. Wang, L. Y. L. Chan, T. Zhang, Exploration of the antibiotic resistome in a wastewater treatment plant by a nine-year longitudinal metagenomic study. Environment International 133, 105270 (2019).	ST
SRR6747776	Asia	China	22.4062	114.217	C,N,DN	-	AO	public	0.400804	X. Yin, Y. Deng, L. Ma, Y. Wang, L. Y. L. Chan, T. Zhang, Exploration of the antibiotic resistome in a wastewater treatment plant by a nine-year longitudinal metagenomic study. Environment International 133, 105270 (2019).	ST
SRR6747775	Asia	China	22.4062	114.218	C,N,DN	-	AO	public	0.760273	X. Yin, Y. Deng, L. Ma, Y. Wang, L. Y. L. Chan, T. Zhang, Exploration of the antibiotic resistome in a wastewater treatment plant by a nine-year longitudinal metagenomic study. Environment International 133, 105270 (2019).	ST
SRR6747774	Asia	China	22.4062	114.219	C,N,DN	-	AO	public	0.259028	X. Yin, Y. Deng, L. Ma, Y. Wang, L. Y. L. Chan, T. Zhang, Exploration of the antibiotic resistome in a wastewater treatment plant by a nine-year longitudinal metagenomic study. Environment International 133, 105270 (2019).	ST
SRR6747773	Asia	China	22.4062	114.22	C,N,DN	-	AO	public	0.142555	X. Yin, Y. Deng, L. Ma, Y. Wang, L. Y. L. Chan, T. Zhang, Exploration of the antibiotic resistome in a wastewater treatment plant by a nine-year longitudinal metagenomic study. Environment International 133, 105270 (2019).	ST
SRR6747772	Asia	China	22.4062	114.221	C,N,DN	-	AO	public	0.157357	X. Yin, Y. Deng, L. Ma, Y. Wang, L. Y. L. Chan, T. Zhang, Exploration of the antibiotic resistome in a wastewater treatment plant by a nine-year longitudinal metagenomic study. Environment International 133, 105270 (2019).	ST
SRR6747771	Asia	China	22.4062	114.222	C,N,DN	-	AO	public	0.169771	X. Yin, Y. Deng, L. Ma, Y. Wang, L. Y. L. Chan, T. Zhang, Exploration of the antibiotic resistome in a wastewater treatment plant by a nine-year longitudinal metagenomic study. Environment International 133, 105270 (2019).	ST
SRR6747770	Asia	China	22.4062	114.223	C,N,DN	-	AO	public	0	X. Yin, Y. Deng, L. Ma, Y. Wang, L. Y. L. Chan, T. Zhang, Exploration of the antibiotic resistome in a wastewater treatment plant by a nine-year longitudinal metagenomic study. Environment International 133, 105270 (2019).	ST
SRR6747769	Asia	China	22.4062	114.224	C,N,DN	-	AO	public	0	X. Yin, Y. Deng, L. Ma, Y. Wang, L. Y. L. Chan, T. Zhang, Exploration of the antibiotic resistome in a wastewater treatment plant by a nine-year longitudinal metagenomic study. Environment International 133, 105270 (2019).	ST
SRR6747768	Asia	China	22.4062	114.225	C,N,DN	-	AO	public	0	X. Yin, Y. Deng, L. Ma, Y. Wang, L. Y. L. Chan, T. Zhang, Exploration of the antibiotic resistome in a wastewater treatment plant by a nine-year longitudinal metagenomic study. Environment International 133, 105270 (2019).	ST
SRR6747767	Asia	China	22.4062	114.226	C,N,DN	-	AO	public	0	X. Yin, Y. Deng, L. Ma, Y. Wang, L. Y. L. Chan, T. Zhang, Exploration of the antibiotic resistome in a wastewater treatment plant by a nine-year longitudinal metagenomic study. Environment International 133, 105270 (2019).	ST
SRR6747766	Asia	China	22.4062	114.227	C,N,DN	-	AO	public	0	X. Yin, Y. Deng, L. Ma, Y. Wang, L. Y. L. Chan, T. Zhang, Exploration of the antibiotic resistome in a wastewater treatment plant by a nine-year longitudinal metagenomic study. Environment International 133, 105270 (2019).	ST
SRR6747765	Asia	China	22.4062	114.228	C,N,DN	-	AO	public	0	X. Yin, Y. Deng, L. Ma, Y. Wang, L. Y. L. Chan, T. Zhang, Exploration of the antibiotic resistome in a wastewater treatment plant by a nine-year longitudinal metagenomic study. Environment International 133, 105270 (2019).	ST
SRR6747764	Asia	China	22.4062	114.229	C,N,DN	-	AO	public	0	X. Yin, Y. Deng, L. Ma, Y. Wang, L. Y. L. Chan, T. Zhang, Exploration of the antibiotic resistome in a wastewater treatment plant by a nine-year longitudinal metagenomic study. Environment International 133, 105270 (2019).	ST
SRR6747763	Asia	China	22.4062	114.23	C,N,DN	-	AO	public	0	X. Yin, Y. Deng, L. Ma, Y. Wang, L. Y. L. Chan, T. Zhang, Exploration of the antibiotic resistome in a wastewater treatment plant by a nine-year longitudinal metagenomic study. Environment International 133, 105270 (2019).	ST
SRR6747762	Asia	China	22.4062	114.231	C,N,DN	-	AO	public	0	X. Yin, Y. Deng, L. Ma, Y. Wang, L. Y. L. Chan, T. Zhang, Exploration of the antibiotic resistome in a wastewater treatment plant by a nine-year longitudinal metagenomic study. Environment International 133, 105270 (2019).	ST
SRR6747761	Asia	China	22.4062	114.232	C,N,DN	-	AO	public	0	X. Yin, Y. Deng, L. Ma, Y. Wang, L. Y. L. Chan, T. Zhang, Exploration of the antibiotic resistome in a wastewater treatment plant by a nine-year longitudinal metagenomic study. Environment International 133, 105270 (2019).	ST
SRR6747760	Asia	China	22.4062	114.233	C,N,DN	-	AO	public	0	X. Yin, Y. Deng, L. Ma, Y. Wang, L. Y. L. Chan, T. Zhang, Exploration of the antibiotic resistome in a wastewater treatment plant by a nine-year longitudinal metagenomic study. Environment International 133, 105270 (2019).	ST
SRR6747759	Asia	China	22.4062	114.234	C,N,DN	-	AO	public	0	X. Yin, Y. Deng, L. Ma, Y. Wang, L. Y. L. Chan, T. Zhang, Exploration of the antibiotic resistome in a wastewater treatment plant by a nine-year longitudinal metagenomic study. Environment International 133, 105270 (2019).	ST
SRR6747758	Asia	China	22.4062	114.235	C,N,DN	-	AO	public	0	X. Yin, Y. Deng, L. Ma, Y. Wang, L. Y. L. Chan, T. Zhang, Exploration of the antibiotic resistome in a wastewater treatment plant by a nine-year longitudinal metagenomic study. Environment International 133, 105270 (2019).	ST
SRR6747757	Asia	China	22.4062	114.236	C,N,DN	-	AO	public	0	X. Yin, Y. Deng, L. Ma, Y. Wang, L. Y. L. Chan, T. Zhang, Exploration of the antibiotic resistome in a wastewater treatment plant by a nine-year longitudinal metagenomic study. Environment International 133, 105270 (2019).	ST
SRR6747756	Asia	China	22.4062	114.237	C,N,DN	-	AO	public	0	X. Yin, Y. Deng, L. Ma, Y. Wang, L. Y. L. Chan, T. Zhang, Exploration of the antibiotic resistome in a wastewater treatment plant by a nine-year longitudinal metagenomic study. Environment International 133, 105270 (2019).	ST
SRR6747755	Asia	China	22.4062	114.238	C,N,DN	-	AO	public	0	X. Yin, Y. Deng, L. Ma, Y. Wang, L. Y. L. Chan, T. Zhang, Exploration of the antibiotic resistome in a wastewater treatment plant by a nine-year longitudinal metagenomic study. Environment International 133, 105270 (2019).	ST
SRR6747754	Asia	China	22.4062	114.239	C,N,DN	-	AO	public	0	X. Yin, Y. Deng, L. Ma, Y. Wang, L. Y. L. Chan, T. Zhang, Exploration of the antibiotic resistome in a wastewater treatment plant by a nine-year longitudinal metagenomic study. Environment International 133, 105270 (2019).	ST
SRR6747753	Asia	China	22.4062	114.24	C,N,DN	-	AO	public	0	X. Yin, Y. Deng, L. Ma, Y. Wang, L. Y. L. Chan, T. Zhang, Exploration of the antibiotic resistome in a wastewater treatment plant by a nine-year longitudinal metagenomic study. Environment International 133, 105270 (2019).	ST
SRR6747752	Asia	China	22.4062	114.241	C,N,DN	-	AO	public	0.948826	X. Yin, Y. Deng, L. Ma, Y. Wang, L. Y. L. Chan, T. Zhang, Exploration of the antibiotic resistome in a wastewater treatment plant by a nine-year longitudinal metagenomic study. Environment International 133, 105270 (2019).	ST
SRR6747751	Asia	China	22.4062	114.242	C,N,DN	-	AO	public	0.80615	X. Yin, Y. Deng, L. Ma, Y. Wang, L. Y. L. Chan, T. Zhang, Exploration of the antibiotic resistome in a wastewater treatment plant by a nine-year longitudinal metagenomic study. Environment International 133, 105270 (2019).	ST
SRR6747750	Asia	China	22.4062	114.243	C,N,DN	-	AO	public	0.0729162	X. Yin, Y. Deng, L. Ma, Y. Wang, L. Y. L. Chan, T. Zhang, Exploration of the antibiotic resistome in a wastewater treatment plant by a nine-year longitudinal metagenomic study. Environment International 133, 105270 (2019).	ST
SRR6747749	Asia	China	22.4062	114.244	C,N,DN	-	AO	public	0.0800447	X. Yin, Y. Deng, L. Ma, Y. Wang, L. Y. L. Chan, T. Zhang, Exploration of the antibiotic resistome in a wastewater treatment plant by a nine-year longitudinal metagenomic study. Environment International 133, 105270 (2019).	ST
SRR6747748	Asia	China	22.4062	114.245	C,N,DN	-	AO	public	0.0457371	X. Yin, Y. Deng, L. Ma, Y. Wang, L. Y. L. Chan, T. Zhang, Exploration of the antibiotic resistome in a wastewater treatment plant by a nine-year longitudinal metagenomic study. Environment International 133, 105270 (2019).	ST
SRR6747747	Asia	China	22.4062	114.246	C,N,DN	-	AO	public	0.0651329	X. Yin, Y. Deng, L. Ma, Y. Wang, L. Y. L. Chan, T. Zhang, Exploration of the antibiotic resistome in a wastewater treatment plant by a nine-year longitudinal metagenomic study. Environment International 133, 105270 (2019).	ST
SRR6747746	Asia	China	22.4062	114.247	C,N,DN	-	AO	public	0.148238	X. Yin, Y. Deng, L. Ma, Y. Wang, L. Y. L. Chan, T. Zhang, Exploration of the antibiotic resistome in a wastewater treatment plant by a nine-year longitudinal metagenomic study. Environment International 133, 105270 (2019).	ST
SRR6747745	Asia	China	22.4062	114.248	C,N,DN	-	AO	public	0.121807	X. Yin, Y. Deng, L. Ma, Y. Wang, L. Y. L. Chan, T. Zhang, Exploration of the antibiotic resistome in a wastewater treatment plant by a nine-year longitudinal metagenomic study. Environment International 133, 105270 (2019).	ST
SRR6747744	Asia	China	22.4062	114.249	C,N,DN	-	AO	public	0.123562	X. Yin, Y. Deng, L. Ma, Y. Wang, L. Y. L. Chan, T. Zhang, Exploration of the antibiotic resistome in a wastewater treatment plant by a nine-year longitudinal metagenomic study. Environment International 133, 105270 (2019).	ST
SRR6747743	Asia	China	22.4062	114.25	C,N,DN	-	AO	public	0.129396	X. Yin, Y. Deng, L. Ma, Y. Wang, L. Y. L. Chan, T. Zhang, Exploration of the antibiotic resistome in a wastewater treatment plant by a nine-year longitudinal metagenomic study. Environment International 133, 105270 (2019).	ST
SRR6747742	Asia	China	22.4062	114.251	C,N,DN	-	AO	public	0.237216	X. Yin, Y. Deng, L. Ma, Y. Wang, L. Y. L. Chan, T. Zhang, Exploration of the antibiotic resistome in a wastewater treatment plant by a nine-year longitudinal metagenomic study. Environment International 133, 105270 (2019).	ST
SRR6747741	Asia	China	22.4062	114.252	C,N,DN	-	AO	public	0.0992414	X. Yin, Y. Deng, L. Ma, Y. Wang, L. Y. L. Chan, T. Zhang, Exploration of the antibiotic resistome in a wastewater treatment plant by a nine-year longitudinal metagenomic study. Environment International 133, 105270 (2019).	ST
SRR6747740	Asia	China	22.4062	114.253	C,N,DN	-	AO	public	0.125171	X. Yin, Y. Deng, L. Ma, Y. Wang, L. Y. L. Chan, T. Zhang, Exploration of the antibiotic resistome in a wastewater treatment plant by a nine-year longitudinal metagenomic study. Environment International 133, 105270 (2019).	ST
SRR6747739	Asia	China	22.4062	114.254	C,N,DN	-	AO	public	0.17686	X. Yin, Y. Deng, L. Ma, Y. Wang, L. Y. L. Chan, T. Zhang, Exploration of the antibiotic resistome in a wastewater treatment plant by a nine-year longitudinal metagenomic study. Environment International 133, 105270 (2019).	ST
SRR6747738	Asia	China	22.4062	114.255	C,N,DN	-	AO	public	0.393809	X. Yin, Y. Deng, L. Ma, Y. Wang, L. Y. L. Chan, T. Zhang, Exploration of the antibiotic resistome in a wastewater treatment plant by a nine-year longitudinal metagenomic study. Environment International 133, 105270 (2019).	ST
SRR6747737	Asia	China	22.4062	114.256	C,N,DN	-	AO	public	0.205874	X. Yin, Y. Deng, L. Ma, Y. Wang, L. Y. L. Chan, T. Zhang, Exploration of the antibiotic resistome in a wastewater treatment plant by a nine-year longitudinal metagenomic study. Environment International 133, 105270 (2019).	ST
SRR6747736	Asia	China	22.4062	114.257	C,N,DN	-	AO	public	0.155448	X. Yin, Y. Deng, L. Ma, Y. Wang, L. Y. L. Chan, T. Zhang, Exploration of the antibiotic resistome in a wastewater treatment plant by a nine-year longitudinal metagenomic study. Environment International 133, 105270 (2019).	ST
SRR6747735	Asia	China	22.4062	114.258	C,N,DN	-	AO	public	0.133674	X. Yin, Y. Deng, L. Ma, Y. Wang, L. Y. L. Chan, T. Zhang, Exploration of the antibiotic resistome in a wastewater treatment plant by a nine-year longitudinal metagenomic study. Environment International 133, 105270 (2019).	ST
SRR6747734	Asia	China	22.4062	114.259	C,N,DN	-	AO	public	0.436615	X. Yin, Y. Deng, L. Ma, Y. Wang, L. Y. L. Chan, T. Zhang, Exploration of the antibiotic resistome in a wastewater treatment plant by a nine-year longitudinal metagenomic study. Environment International 133, 105270 (2019).	ST
SRR6747733	Asia	China	22.4062	114.26	C,N,DN	-	AO	public	0.247287	X. Yin, Y. Deng, L. Ma, Y. Wang, L. Y. L. Chan, T. Zhang, Exploration of the antibiotic resistome in a wastewater treatment plant by a nine-year longitudinal metagenomic study. Environment International 133, 105270 (2019).	ST
SRR6747732	Asia	China	22.4062	114.261	C,N,DN	-	AO	public	0.083395	X. Yin, Y. Deng, L. Ma, Y. Wang, L. Y. L. Chan, T. Zhang, Exploration of the antibiotic resistome in a wastewater treatment plant by a nine-year longitudinal metagenomic study. Environment International 133, 105270 (2019).	ST
SRR6747731	Asia	China	22.4062	114.262	C,N,DN	-	AO	public	0.115046	X. Yin, Y. Deng, L. Ma, Y. Wang, L. Y. L. Chan, T. Zhang, Exploration of the antibiotic resistome in a wastewater treatment plant by a nine-year longitudinal metagenomic study. Environment International 133, 105270 (2019).	ST
SRR6747730	Asia	China	22.4062	114.263	C,N,DN	-	AO	public	0.264452	X. Yin, Y. Deng, L. Ma, Y. Wang, L. Y. L. Chan, T. Zhang, Exploration of the antibiotic resistome in a wastewater treatment plant by a nine-year longitudinal metagenomic study. Environment International 133, 105270 (2019).	ST
SRR6747729	Asia	China	22.4062	114.264	C,N,DN	-	AO	public	0.210169	X. Yin, Y. Deng, L. Ma, Y. Wang, L. Y. L. Chan, T. Zhang, Exploration of the antibiotic resistome in a wastewater treatment plant by a nine-year longitudinal metagenomic study. Environment International 133, 105270 (2019).	ST
SRR6747728	Asia	China	22.4062	114.265	C,N,DN	-	AO	public	0.214742	X. Yin, Y. Deng, L. Ma, Y. Wang, L. Y. L. Chan, T. Zhang, Exploration of the antibiotic resistome in a wastewater treatment plant by a nine-year longitudinal metagenomic study. Environment International 133, 105270 (2019).	ST
SRR6747727	Asia	China	22.4062	114.266	C,N,DN	-	AO	public	0.0990042	X. Yin, Y. Deng, L. Ma, Y. Wang, L. Y. L. Chan, T. Zhang, Exploration of the antibiotic resistome in a wastewater treatment plant by a nine-year longitudinal metagenomic study. Environment International 133, 105270 (2019).	ST
SRR6747726	Asia	China	22.4062	114.267	C,N,DN	-	AO	public	0.417269	X. Yin, Y. Deng, L. Ma, Y. Wang, L. Y. L. Chan, T. Zhang, Exploration of the antibiotic resistome in a wastewater treatment plant by a nine-year longitudinal metagenomic study. Environment International 133, 105270 (2019).	ST
SRR6747725	Asia	China	22.4062	114.268	C,N,DN	-	AO	public	0.203725	X. Yin, Y. Deng, L. Ma, Y. Wang, L. Y. L. Chan, T. Zhang, Exploration of the antibiotic resistome in a wastewater treatment plant by a nine-year longitudinal metagenomic study. Environment International 133, 105270 (2019).	ST
SRR6747724	Asia	China	22.4062	114.269	C,N,DN	-	AO	public	0.124228	X. Yin, Y. Deng, L. Ma, Y. Wang, L. Y. L. Chan, T. Zhang, Exploration of the antibiotic resistome in a wastewater treatment plant by a nine-year longitudinal metagenomic study. Environment International 133, 105270 (2019).	ST
SRR6747723	Asia	China	22.4062	114.27	C,N,DN	-	AO	public	0.0973202	X. Yin, Y. Deng, L. Ma, Y. Wang, L. Y. L. Chan, T. Zhang, Exploration of the antibiotic resistome in a wastewater treatment plant by a nine-year longitudinal metagenomic study. Environment International 133, 105270 (2019).	ST
SRR6747722	Asia	China	22.4062	114.271	C,N,DN	-	AO	public	0.0447425	X. Yin, Y. Deng, L. Ma, Y. Wang, L. Y. L. Chan, T. Zhang, Exploration of the antibiotic resistome in a wastewater treatment plant by a nine-year longitudinal metagenomic study. Environment International 133, 105270 (2019).	ST
SRR6747721	Asia	China	22.4062	114.272	C,N,DN	-	AO	public	0.0600141	X. Yin, Y. Deng, L. Ma, Y. Wang, L. Y. L. Chan, T. Zhang, Exploration of the antibiotic resistome in a wastewater treatment plant by a nine-year longitudinal metagenomic study. Environment International 133, 105270 (2019).	ST
SRR6747720	Asia	China	22.4062	114.273	C,N,DN	-	AO	public	0.0547482	X. Yin, Y. Deng, L. Ma, Y. Wang, L. Y. L. Chan, T. Zhang, Exploration of the antibiotic resistome in a wastewater treatment plant by a nine-year longitudinal metagenomic study. Environment International 133, 105270 (2019).	ST
SRR6747719	Asia	China	22.4062	114.274	C,N,DN	-	AO	public	0.123279	X. Yin, Y. Deng, L. Ma, Y. Wang, L. Y. L. Chan, T. Zhang, Exploration of the antibiotic resistome in a wastewater treatment plant by a nine-year longitudinal metagenomic study. Environment International 133, 105270 (2019).	ST
SRR6747718	Asia	China	22.4062	114.275	C,N,DN	-	AO	public	0.366448	X. Yin, Y. Deng, L. Ma, Y. Wang, L. Y. L. Chan, T. Zhang, Exploration of the antibiotic resistome in a wastewater treatment plant by a nine-year longitudinal metagenomic study. Environment International 133, 105270 (2019).	ST
SRR6747717	Asia	China	22.4062	114.276	C,N,DN	-	AO	public	0.617634	X. Yin, Y. Deng, L. Ma, Y. Wang, L. Y. L. Chan, T. Zhang, Exploration of the antibiotic resistome in a wastewater treatment plant by a nine-year longitudinal metagenomic study. Environment International 133, 105270 (2019).	ST
SRR6747716	Asia	China	22.4062	114.277	C,N,DN	-	AO	public	0.225524	X. Yin, Y. Deng, L. Ma, Y. Wang, L. Y. L. Chan, T. Zhang, Exploration of the antibiotic resistome in a wastewater treatment plant by a nine-year longitudinal metagenomic study. Environment International 133, 105270 (2019).	ST
SRR6747715	Asia	China	22.4062	114.278	C,N,DN	-	AO	public	0.167795	X. Yin, Y. Deng, L. Ma, Y. Wang, L. Y. L. Chan, T. Zhang, Exploration of the antibiotic resistome in a wastewater treatment plant by a nine-year longitudinal metagenomic study. Environment International 133, 105270 (2019).	ST
SRR6747714	Asia	China	22.4062	114.279	C,N,DN	-	AO	public	0.306119	X. Yin, Y. Deng, L. Ma, Y. Wang, L. Y. L. Chan, T. Zhang, Exploration of the antibiotic resistome in a wastewater treatment plant by a nine-year longitudinal metagenomic study. Environment International 133, 105270 (2019).	ST
SRR6747713	Asia	China	22.4062	114.28	C,N,DN	-	AO	public	0.261555	X. Yin, Y. Deng, L. Ma, Y. Wang, L. Y. L. Chan, T. Zhang, Exploration of the antibiotic resistome in a wastewater treatment plant by a nine-year longitudinal metagenomic study. Environment International 133, 105270 (2019).	ST
SRR6747712	Asia	China	22.4062	114.281	C,N,DN	-	AO	public	0.186691	X. Yin, Y. Deng, L. Ma, Y. Wang, L. Y. L. Chan, T. Zhang, Exploration of the antibiotic resistome in a wastewater treatment plant by a nine-year longitudinal metagenomic study. Environment International 133, 105270 (2019).	ST
SRR6747711	Asia	China	22.4062	114.282	C,N,DN	-	AO	public	0.152205	X. Yin, Y. Deng, L. Ma, Y. Wang, L. Y. L. Chan, T. Zhang, Exploration of the antibiotic resistome in a wastewater treatment plant by a nine-year longitudinal metagenomic study. Environment International 133, 105270 (2019).	ST
SRR6032602	Asia	China	25.03	121.57	C,N,DN	Yes	Activated sludge	public	0.212257	Y. Yang et al., Activity and Metabolic Versatility of Complete Ammonia Oxidizers in Full-Scale Wastewater Treatment Systems. mBio 11, 10.1128/mbio.03175-03119 (2020).	LK
SRR6032601	Asia	China	25.03	121.571	C,N,DN	Yes	Activated sludge	public	0	Y. Yang et al., Activity and Metabolic Versatility of Complete Ammonia Oxidizers in Full-Scale Wastewater Treatment Systems. mBio 11, 10.1128/mbio.03175-03119 (2021).	BLD
SRR5676478	Asia	China	22.4	114.24	C,N,DN	-	Activated sludge	public	1.94363	NA	AS_HK
SRR5676463	Asia	China	22.4	114.23	C,N,DN	-	Activated sludge	public	1.50477	NA	AS_HK
SRR5676461	Asia	China	22.4	114.22	C,N,DN	-	Activated sludge	public	1.76073	NA	AS_HK
SRR5676460	Asia	China	22.4	114.211	C,N,DN	-	Activated sludge	public	2.30426	NA	AS_HK
SRR5676459	Asia	China	22.4	114.212	C,N,DN	-	Activated sludge	public	2.42174	NA	AS_HK
SRR5676458	Asia	China	22.4	114.213	C,N,DN	Yes	Activated sludge	public	1.57282	NA	AS_HK
SRR5676457	Asia	China	22.4	114.214	C,N,DN	-	Activated sludge	public	1.2179	NA	AS_HK
SRR5676456	Asia	China	22.4	114.215	C,N,DN	-	Activated sludge	public	1.51323	NA	AS_HK
SRR5676455	Asia	China	22.4	114.216	C,N,DN	-	Activated sludge	public	1.07109	NA	AS_HK
SRR5676454	Asia	China	22.4	114.217	C,N,DN	-	Activated sludge	public	2.00111	NA	AS_HK
SRR5676453	Asia	China	22.4	114.218	C,N,DN	-	Activated sludge	public	1.187	NA	AS_HK
SRR5676452	Asia	China	22.4	114.219	C,N,DN	-	Activated sludge	public	0.75369	NA	AS_HK
SRR5676451	Asia	China	22.4	114.22	C,N,DN	-	Activated sludge	public	2.1896	NA	AS_HK
SRR5676443	Asia	China	22.4	114.221	C,N,DN	-	Activated sludge	public	0.584363	NA	AS_HK
SRR5676442	North America	USA	37.14	-80.411	NA	-	-	public	1.82876	NA	AS_VA
SRR5676441	North America	USA	37.14	-80.412	NA	-	-	public	1.85656	NA	AS_VA
SRR5676440	North America	USA	37.14	-80.413	NA	-	-	public	0.439767	NA	AS_VA
SRR5676439	North America	USA	37.14	-80.414	NA	-	-	public	0.719886	NA	AS_VA
SRR5676438	North America	USA	37.14	-80.415	NA	-	-	public	1.8548	NA	AS_VA
SRR5676437	North America	USA	37.14	-80.416	NA	-	-	public	1.42558	NA	AS_VA
SRR5676433	North America	USA	37.14	-80.417	NA	-	-	public	0.911654	NA	AS_VA
SRR5676427	North America	USA	37.14	-80.418	NA	Yes	-	public	1.32802	NA	AS_VA
SRR5571011	North America	USA	43.7188	-87.708	C,N,DN,P	Yes	-	public	0	Chu BTTPetrovich ML, Chaudhary A, Wright D, Murphy B, Wells G, Poretsky R. 2018. Metagenomics Reveals the Impact of Wastewater Treatment Plants on the Dispersal of Microorganisms and Genes in Aquatic Sediments. Appl Environ Microbiol 84:e02168-17. https://doi.org/10.1128/AEM.02168-17	TPS
SRR5571009	North America	USA	43.7188	-87.709	C,N,DN,P	-	-	public	0	Chu BTTPetrovich ML, Chaudhary A, Wright D, Murphy B, Wells G, Poretsky R. 2018. Metagenomics Reveals the Impact of Wastewater Treatment Plants on the Dispersal of Microorganisms and Genes in Aquatic Sediments. Appl Environ Microbiol 84:e02168-17. https://doi.org/10.1128/AEM.02168-17	TPS
SRR5571008	North America	USA	43.7188	-87.71	C,N,DN,P	-	-	public	0	Chu BTTPetrovich ML, Chaudhary A, Wright D, Murphy B, Wells G, Poretsky R. 2018. Metagenomics Reveals the Impact of Wastewater Treatment Plants on the Dispersal of Microorganisms and Genes in Aquatic Sediments. Appl Environ Microbiol 84:e02168-17. https://doi.org/10.1128/AEM.02168-17	TPS
SRR5571003	North America	USA	44.0823	-87.711	C,N,DN,P	-	-	public	0	Chu BTTPetrovich ML, Chaudhary A, Wright D, Murphy B, Wells G, Poretsky R. 2018. Metagenomics Reveals the Impact of Wastewater Treatment Plants on the Dispersal of Microorganisms and Genes in Aquatic Sediments. Appl Environ Microbiol 84:e02168-17. https://doi.org/10.1128/AEM.02168-17	TPS
SRR5570992	North America	USA	44.0823	-87.712	C,N,DN,P	-	-	public	0	Chu BTTPetrovich ML, Chaudhary A, Wright D, Murphy B, Wells G, Poretsky R. 2018. Metagenomics Reveals the Impact of Wastewater Treatment Plants on the Dispersal of Microorganisms and Genes in Aquatic Sediments. Appl Environ Microbiol 84:e02168-17. https://doi.org/10.1128/AEM.02168-17	TPS
SRR5570991	North America	USA	44.0823	-87.713	C,N,DN,P	-	-	public	0	Chu BTTPetrovich ML, Chaudhary A, Wright D, Murphy B, Wells G, Poretsky R. 2018. Metagenomics Reveals the Impact of Wastewater Treatment Plants on the Dispersal of Microorganisms and Genes in Aquatic Sediments. Appl Environ Microbiol 84:e02168-17. https://doi.org/10.1128/AEM.02168-17	TPS
SRR3501889	Asia	Singapore	1.33	103.75	C,N,DN,P	-	AO	public	3.38784	Law, Y., Kirkegaard, R., Cokro, A. et al. Integrative microbial community analysis reveals full-scale enhanced biological phosphorus removal under tropical conditions. Sci Rep 6, 25719 (2016). https://doi.org/10.1038/srep25719	Ulu Pandan Water Reclamation Plan
SRR3501888	Asia	Singapore	1.33	103.751	C,N,DN,P	-	AO	public	2.9744	Law, Y., Kirkegaard, R., Cokro, A. et al. Integrative microbial community analysis reveals full-scale enhanced biological phosphorus removal under tropical conditions. Sci Rep 6, 25719 (2016). https://doi.org/10.1038/srep25719	Ulu Pandan Water Reclamation Plan
SRR3501887	Asia	Singapore	1.33	103.752	C,N,DN,P	-	AO	public	3.26136	Law, Y., Kirkegaard, R., Cokro, A. et al. Integrative microbial community analysis reveals full-scale enhanced biological phosphorus removal under tropical conditions. Sci Rep 6, 25719 (2016). https://doi.org/10.1038/srep25719	Ulu Pandan Water Reclamation Plan
SRR3501886	Asia	Singapore	1.33	103.753	C,N,DN,P	-	AO	public	3.45431	Law, Y., Kirkegaard, R., Cokro, A. et al. Integrative microbial community analysis reveals full-scale enhanced biological phosphorus removal under tropical conditions. Sci Rep 6, 25719 (2016). https://doi.org/10.1038/srep25719	Ulu Pandan Water Reclamation Plan
SRR3501885	Asia	Singapore	1.33	103.754	C,N,DN,P	-	AO	public	3.60241	Law, Y., Kirkegaard, R., Cokro, A. et al. Integrative microbial community analysis reveals full-scale enhanced biological phosphorus removal under tropical conditions. Sci Rep 6, 25719 (2016). https://doi.org/10.1038/srep25719	Ulu Pandan Water Reclamation Plan
SRR3501884	Asia	Singapore	1.33	103.755	C,N,DN,P	-	AO	public	2.53028	Law, Y., Kirkegaard, R., Cokro, A. et al. Integrative microbial community analysis reveals full-scale enhanced biological phosphorus removal under tropical conditions. Sci Rep 6, 25719 (2016). https://doi.org/10.1038/srep25719	Ulu Pandan Water Reclamation Plan
SRR3501873	Asia	Singapore	1.33	103.756	C,N,DN,P	-	AO	public	3.51011	Law, Y., Kirkegaard, R., Cokro, A. et al. Integrative microbial community analysis reveals full-scale enhanced biological phosphorus removal under tropical conditions. Sci Rep 6, 25719 (2016). https://doi.org/10.1038/srep25719	Ulu Pandan Water Reclamation Plan
SRR3501862	Asia	Singapore	1.33	103.757	C,N,DN,P	-	AO	public	3.86154	Law, Y., Kirkegaard, R., Cokro, A. et al. Integrative microbial community analysis reveals full-scale enhanced biological phosphorus removal under tropical conditions. Sci Rep 6, 25719 (2016). https://doi.org/10.1038/srep25719	Ulu Pandan Water Reclamation Plan
SRR3501861	Asia	Singapore	1.33	103.758	C,N,DN,P	Yes	AO	public	3.78295	Law, Y., Kirkegaard, R., Cokro, A. et al. Integrative microbial community analysis reveals full-scale enhanced biological phosphorus removal under tropical conditions. Sci Rep 6, 25719 (2016). https://doi.org/10.1038/srep25719	Ulu Pandan Water Reclamation Plan
SRR3501859	Asia	Singapore	1.33	103.759	C,N,DN,P	-	AO	public	4.52195	Law, Y., Kirkegaard, R., Cokro, A. et al. Integrative microbial community analysis reveals full-scale enhanced biological phosphorus removal under tropical conditions. Sci Rep 6, 25719 (2016). https://doi.org/10.1038/srep25719	Ulu Pandan Water Reclamation Plan
SRR3501858	Asia	Singapore	1.33	103.76	C,N,DN,P	-	AO	public	3.09753	Law, Y., Kirkegaard, R., Cokro, A. et al. Integrative microbial community analysis reveals full-scale enhanced biological phosphorus removal under tropical conditions. Sci Rep 6, 25719 (2016). https://doi.org/10.1038/srep25719	Ulu Pandan Water Reclamation Plan
SRR3501857	Asia	Singapore	1.33	103.761	C,N,DN,P	-	AO	public	5.99952	Law, Y., Kirkegaard, R., Cokro, A. et al. Integrative microbial community analysis reveals full-scale enhanced biological phosphorus removal under tropical conditions. Sci Rep 6, 25719 (2016). https://doi.org/10.1038/srep25719	Ulu Pandan Water Reclamation Plan
SRR3501856	Asia	Singapore	1.33	103.762	C,N,DN,P	-	AO	public	6.79761	Law, Y., Kirkegaard, R., Cokro, A. et al. Integrative microbial community analysis reveals full-scale enhanced biological phosphorus removal under tropical conditions. Sci Rep 6, 25719 (2016). https://doi.org/10.1038/srep25719	Ulu Pandan Water Reclamation Plan
SRR3501855	Asia	Singapore	1.33	103.763	C,N,DN,P	-	AO	public	2.92929	Law, Y., Kirkegaard, R., Cokro, A. et al. Integrative microbial community analysis reveals full-scale enhanced biological phosphorus removal under tropical conditions. Sci Rep 6, 25719 (2016). https://doi.org/10.1038/srep25719	Ulu Pandan Water Reclamation Plan
SRR3501854	Asia	Singapore	1.33	103.764	C,N,DN,P	-	AO	public	1.82512	Law, Y., Kirkegaard, R., Cokro, A. et al. Integrative microbial community analysis reveals full-scale enhanced biological phosphorus removal under tropical conditions. Sci Rep 6, 25719 (2016). https://doi.org/10.1038/srep25719	Ulu Pandan Water Reclamation Plan
SRR3501853	Asia	Singapore	1.33	103.765	C,N,DN,P	-	AO	public	2.21211	Law, Y., Kirkegaard, R., Cokro, A. et al. Integrative microbial community analysis reveals full-scale enhanced biological phosphorus removal under tropical conditions. Sci Rep 6, 25719 (2016). https://doi.org/10.1038/srep25719	Ulu Pandan Water Reclamation Plan
SRR3501852	Asia	Singapore	1.33	103.766	C,N,DN,P	-	AO	public	3.27857	Law, Y., Kirkegaard, R., Cokro, A. et al. Integrative microbial community analysis reveals full-scale enhanced biological phosphorus removal under tropical conditions. Sci Rep 6, 25719 (2016). https://doi.org/10.1038/srep25719	Ulu Pandan Water Reclamation Plan
SRR3501851	Asia	Singapore	1.33	103.767	C,N,DN,P	-	AO	public	3.87763	Law, Y., Kirkegaard, R., Cokro, A. et al. Integrative microbial community analysis reveals full-scale enhanced biological phosphorus removal under tropical conditions. Sci Rep 6, 25719 (2016). https://doi.org/10.1038/srep25719	Ulu Pandan Water Reclamation Plan
SRR3501850	Asia	Singapore	1.33	103.768	C,N,DN,P	-	AO	public	6.29729	Law, Y., Kirkegaard, R., Cokro, A. et al. Integrative microbial community analysis reveals full-scale enhanced biological phosphorus removal under tropical conditions. Sci Rep 6, 25719 (2016). https://doi.org/10.1038/srep25719	Ulu Pandan Water Reclamation Plan
SRR3501849	Asia	Singapore	1.33	103.769	C,N,DN,P	-	AO	public	4.26467	Law, Y., Kirkegaard, R., Cokro, A. et al. Integrative microbial community analysis reveals full-scale enhanced biological phosphorus removal under tropical conditions. Sci Rep 6, 25719 (2016). https://doi.org/10.1038/srep25719	Ulu Pandan Water Reclamation Plan
SRR28161543	Europe	Netherlands	52.3985	4.79333	C,N,DN,P	Yes	UCT	public	1.53969	Munck, C., Albertsen, M., Telke, A. et al. Limited dissemination of the wastewater treatment plant core resistome. Nat Commun 6, 8452 (2015). https://doi.org/10.1038/ncomms9452	Amsterdam
SRR28161542	Europe	Netherlands	52.3985	4.79333	C,N,DN,P	-	UCT	public	3.15686	Munck, C., Albertsen, M., Telke, A. et al. Limited dissemination of the wastewater treatment plant core resistome. Nat Commun 6, 8452 (2015). https://doi.org/10.1038/ncomms9452	Amsterdam
SRR26992859	Europe	Russia	55.6851	37.9385	C,N,DN,P	Yes	UCT	public	0.844568	Begmatov, S.A., Dorofeev, A.G., Pimenov, N.V. et al. High Efficiency of Removal of Pathogenic Microorganisms at Wastewater Treatment Plants in the City of Moscow. Microbiology 92, 734–738 (2023). https://doi.org/10.1134/S0026261723601124	Lyubertsy
SRR26992858	Europe	Russia	55.6855	37.94	C,N,DN,P	-	UCT	public	0.664362	Begmatov, S.A., Dorofeev, A.G., Pimenov, N.V. et al. High Efficiency of Removal of Pathogenic Microorganisms at Wastewater Treatment Plants in the City of Moscow. Microbiology 92, 734–738 (2023). https://doi.org/10.1134/S0026261723601124	Lyubertsy
SRR26685670	Asia	China	30.17	120.8	C,N,DN,P	Yes	SBR	public	0	NA	TangQi
SRR26685669	Asia	China	30.17	120.9	C,N,DN,P	-	SBR	public	0	NA	TangQi
SRR26685668	Asia	China	30.17	120.1	C,N,DN,P	-	SBR	public	0	NA	TangQi
SRR26685667	Asia	China	30.17	120.11	C,N,DN,P	-	SBR	public	0	NA	TangQi
SRR26685666	Asia	China	30.17	120.12	C,N,DN,P	-	SBR	public	0	NA	TangQi
SRR26685665	Asia	China	30.17	120.13	C,N,DN,P	-	SBR	public	0	NA	TangQi
SRR26685664	Asia	China	30.17	120.14	C,N,DN,P	-	SBR	public	0	NA	TangQi
SRR26685663	Asia	China	30.17	120.15	C,N,DN,P	-	SBR	public	0	NA	TangQi
SRR2662357	Asia	China	39.25	116.04	NA	Yes	Activated sludge	public	2.58324	NA	BJ
SRR26425201	North America	USA	43.0333	-89.356	C,N,DN,P	Yes	A2O	public	6.60114	NA	Madison, WI
SRR26425192	North America	USA	43.0333	-89.357	C,N,DN,P	-	A2O	public	5.687	NA	Madison, WI
SRR24210338	Asia	China	36.11	120.42	NA	Yes	Activated sludge	public	0	M. Zhang et al., Resistomic features and novel genetic element identified in hospital wastewater with short- and long-read metagenomics. Ecotoxicology and Environmental Safety 303, 118991 (2025).	QL
SRR23924744	Asia	China	22.4064	114.214	C,N,DN	-	Activated sludge	public	0.524437	Liu, L., Yang, Y., Deng, Y. et al. Nanopore long-read-only metagenomics enables complete and high-quality genome reconstruction from mock and complex metagenomes. Microbiome 10, 209 (2022). https://doi.org/10.1186/s40168-022-01415-8	ST
SRR23924743	Asia	China	22.4064	114.214	C,N,DN	-	Activated sludge	public	0.166457	Liu, L., Yang, Y., Deng, Y. et al. Nanopore long-read-only metagenomics enables complete and high-quality genome reconstruction from mock and complex metagenomes. Microbiome 10, 209 (2022). https://doi.org/10.1186/s40168-022-01415-8	ST
SRR23924742	Asia	China	22.4064	114.214	C,N,DN	-	Activated sludge	public	0.218983	Liu, L., Yang, Y., Deng, Y. et al. Nanopore long-read-only metagenomics enables complete and high-quality genome reconstruction from mock and complex metagenomes. Microbiome 10, 209 (2022). https://doi.org/10.1186/s40168-022-01415-8	ST
SRR23924741	Asia	China	22.4064	114.214	C,N,DN	-	Activated sludge	public	0.16824	Liu, L., Yang, Y., Deng, Y. et al. Nanopore long-read-only metagenomics enables complete and high-quality genome reconstruction from mock and complex metagenomes. Microbiome 10, 209 (2022). https://doi.org/10.1186/s40168-022-01415-8	ST
SRR23924740	Asia	China	22.4064	114.214	C,N,DN	-	Activated sludge	public	0.167129	Liu, L., Yang, Y., Deng, Y. et al. Nanopore long-read-only metagenomics enables complete and high-quality genome reconstruction from mock and complex metagenomes. Microbiome 10, 209 (2022). https://doi.org/10.1186/s40168-022-01415-8	ST
SRR23924739	Asia	China	22.4064	114.214	C,N,DN	-	Activated sludge	public	0.0464413	Liu, L., Yang, Y., Deng, Y. et al. Nanopore long-read-only metagenomics enables complete and high-quality genome reconstruction from mock and complex metagenomes. Microbiome 10, 209 (2022). https://doi.org/10.1186/s40168-022-01415-8	ST
SRR23924738	Asia	China	22.4064	114.214	C,N,DN	-	Activated sludge	public	0.236292	Liu, L., Yang, Y., Deng, Y. et al. Nanopore long-read-only metagenomics enables complete and high-quality genome reconstruction from mock and complex metagenomes. Microbiome 10, 209 (2022). https://doi.org/10.1186/s40168-022-01415-8	ST
SRR23924731	Asia	China	22.4064	114.214	C,N,DN	-	Activated sludge	public	0.606906	Liu, L., Yang, Y., Deng, Y. et al. Nanopore long-read-only metagenomics enables complete and high-quality genome reconstruction from mock and complex metagenomes. Microbiome 10, 209 (2022). https://doi.org/10.1186/s40168-022-01415-8	ST
SRR23924730	Asia	China	22.4064	114.215	C,N,DN	-	Activated sludge	public	0.608914	Liu, L., Yang, Y., Deng, Y. et al. Nanopore long-read-only metagenomics enables complete and high-quality genome reconstruction from mock and complex metagenomes. Microbiome 10, 209 (2022). https://doi.org/10.1186/s40168-022-01415-8	ST
SRR23924729	Asia	China	22.4064	114.215	C,N,DN	-	Activated sludge	public	0.614987	Liu, L., Yang, Y., Deng, Y. et al. Nanopore long-read-only metagenomics enables complete and high-quality genome reconstruction from mock and complex metagenomes. Microbiome 10, 209 (2022). https://doi.org/10.1186/s40168-022-01415-8	ST
SRR23924728	Asia	China	22.4064	114.215	C,N,DN	-	Activated sludge	public	0.623173	Liu, L., Yang, Y., Deng, Y. et al. Nanopore long-read-only metagenomics enables complete and high-quality genome reconstruction from mock and complex metagenomes. Microbiome 10, 209 (2022). https://doi.org/10.1186/s40168-022-01415-8	ST
SRR23924727	Asia	China	22.4064	114.215	C,N,DN	-	Activated sludge	public	0.64735	Liu, L., Yang, Y., Deng, Y. et al. Nanopore long-read-only metagenomics enables complete and high-quality genome reconstruction from mock and complex metagenomes. Microbiome 10, 209 (2022). https://doi.org/10.1186/s40168-022-01415-8	ST
SRR23493598	Asia	China	22.4062	114.213	C,N,DN	-	Activated sludge	public	0.216133	Liu, L., Yang, Y., Deng, Y. et al. Nanopore long-read-only metagenomics enables complete and high-quality genome reconstruction from mock and complex metagenomes. Microbiome 10, 209 (2022). https://doi.org/10.1186/s40168-022-01415-8	ST
SRR23493597	Asia	China	22.4062	114.213	C,N,DN	-	Activated sludge	public	0.0549411	Liu, L., Yang, Y., Deng, Y. et al. Nanopore long-read-only metagenomics enables complete and high-quality genome reconstruction from mock and complex metagenomes. Microbiome 10, 209 (2022). https://doi.org/10.1186/s40168-022-01415-8	ST
SRR23493596	Asia	China	22.4062	114.213	C,N,DN	-	Activated sludge	public	0.523951	Liu, L., Yang, Y., Deng, Y. et al. Nanopore long-read-only metagenomics enables complete and high-quality genome reconstruction from mock and complex metagenomes. Microbiome 10, 209 (2022). https://doi.org/10.1186/s40168-022-01415-8	ST
SRR23493595	Asia	China	22.4062	114.214	C,N,DN	-	Activated sludge	public	0.528614	Liu, L., Yang, Y., Deng, Y. et al. Nanopore long-read-only metagenomics enables complete and high-quality genome reconstruction from mock and complex metagenomes. Microbiome 10, 209 (2022). https://doi.org/10.1186/s40168-022-01415-8	ST
SRR23493594	Asia	China	22.4062	114.214	C,N,DN	-	Activated sludge	public	0	Liu, L., Yang, Y., Deng, Y. et al. Nanopore long-read-only metagenomics enables complete and high-quality genome reconstruction from mock and complex metagenomes. Microbiome 10, 209 (2022). https://doi.org/10.1186/s40168-022-01415-8	ST
SRR23493593	Asia	China	22.4062	114.214	C,N,DN	-	Activated sludge	public	0.183125	Liu, L., Yang, Y., Deng, Y. et al. Nanopore long-read-only metagenomics enables complete and high-quality genome reconstruction from mock and complex metagenomes. Microbiome 10, 209 (2022). https://doi.org/10.1186/s40168-022-01415-8	ST
SRR23493592	Asia	China	22.4062	114.214	C,N,DN	-	Activated sludge	public	0.244136	Liu, L., Yang, Y., Deng, Y. et al. Nanopore long-read-only metagenomics enables complete and high-quality genome reconstruction from mock and complex metagenomes. Microbiome 10, 209 (2022). https://doi.org/10.1186/s40168-022-01415-8	ST
SRR23493591	Asia	China	22.4062	114.214	C,N,DN	-	Activated sludge	public	0.139007	Liu, L., Yang, Y., Deng, Y. et al. Nanopore long-read-only metagenomics enables complete and high-quality genome reconstruction from mock and complex metagenomes. Microbiome 10, 209 (2022). https://doi.org/10.1186/s40168-022-01415-8	ST
SRR23493590	Asia	China	22.4062	114.214	C,N,DN	-	Activated sludge	public	0.296211	Liu, L., Yang, Y., Deng, Y. et al. Nanopore long-read-only metagenomics enables complete and high-quality genome reconstruction from mock and complex metagenomes. Microbiome 10, 209 (2022). https://doi.org/10.1186/s40168-022-01415-8	ST
SRR23493589	Asia	China	22.4062	114.214	C,N,DN	-	Activated sludge	public	0.208809	Liu, L., Yang, Y., Deng, Y. et al. Nanopore long-read-only metagenomics enables complete and high-quality genome reconstruction from mock and complex metagenomes. Microbiome 10, 209 (2022). https://doi.org/10.1186/s40168-022-01415-8	ST
SRR23493588	Asia	China	22.4062	114.214	C,N,DN	-	Activated sludge	public	0.694837	Liu, L., Yang, Y., Deng, Y. et al. Nanopore long-read-only metagenomics enables complete and high-quality genome reconstruction from mock and complex metagenomes. Microbiome 10, 209 (2022). https://doi.org/10.1186/s40168-022-01415-8	ST
SRR23493587	Asia	China	22.4062	114.214	C,N,DN	-	Activated sludge	public	0.811312	Liu, L., Yang, Y., Deng, Y. et al. Nanopore long-read-only metagenomics enables complete and high-quality genome reconstruction from mock and complex metagenomes. Microbiome 10, 209 (2022). https://doi.org/10.1186/s40168-022-01415-8	ST
SRR2308974	Asia	China	34.65	119.17	C,N,DN,P	Yes	A2O	public	0	NA	EG
SRR2308827	Asia	China	34.64	119.171	C,N,DN,P	Yes	A2O	public	0.580126	NA	ES
SRR22184570	Asia	China	22.56	113.341	C,N,DN	-	Activated sludge	public	0	Zhang K, Zhang Y, Deng M, Wang P, Yue X, Wang P, Li W. Monthly dynamics of microbial communities and variation of nitrogen-cycling genes in an industrial-scale expanded granular sludge bed reactor. Front Microbiol. 2023 Feb 16;14:1125709. doi: 10.3389/fmicb.2023.1125709. PMID: 36876106; PMCID: PMC9978346.	EGSB
SRR22184569	Asia	China	22.57	113.342	C,N,DN	Yes	Activated sludge	public	0	Zhang K, Zhang Y, Deng M, Wang P, Yue X, Wang P, Li W. Monthly dynamics of microbial communities and variation of nitrogen-cycling genes in an industrial-scale expanded granular sludge bed reactor. Front Microbiol. 2023 Feb 16;14:1125709. doi: 10.3389/fmicb.2023.1125709. PMID: 36876106; PMCID: PMC9978346.	EGSB
SRR22184568	Asia	China	22.66	113.343	C,N,DN	-	Activated sludge	public	0	Zhang K, Zhang Y, Deng M, Wang P, Yue X, Wang P, Li W. Monthly dynamics of microbial communities and variation of nitrogen-cycling genes in an industrial-scale expanded granular sludge bed reactor. Front Microbiol. 2023 Feb 16;14:1125709. doi: 10.3389/fmicb.2023.1125709. PMID: 36876106; PMCID: PMC9978346.	EGSB
SRR22184567	Asia	China	22.67	113.344	C,N,DN	-	Activated sludge	public	0	Zhang K, Zhang Y, Deng M, Wang P, Yue X, Wang P, Li W. Monthly dynamics of microbial communities and variation of nitrogen-cycling genes in an industrial-scale expanded granular sludge bed reactor. Front Microbiol. 2023 Feb 16;14:1125709. doi: 10.3389/fmicb.2023.1125709. PMID: 36876106; PMCID: PMC9978346.	EGSB
SRR22184566	Asia	China	22.68	113.345	C,N,DN	-	Activated sludge	public	0	Zhang K, Zhang Y, Deng M, Wang P, Yue X, Wang P, Li W. Monthly dynamics of microbial communities and variation of nitrogen-cycling genes in an industrial-scale expanded granular sludge bed reactor. Front Microbiol. 2023 Feb 16;14:1125709. doi: 10.3389/fmicb.2023.1125709. PMID: 36876106; PMCID: PMC9978346.	EGSB
SRR22184565	Asia	China	22.69	113.346	C,N,DN	-	Activated sludge	public	0	Zhang K, Zhang Y, Deng M, Wang P, Yue X, Wang P, Li W. Monthly dynamics of microbial communities and variation of nitrogen-cycling genes in an industrial-scale expanded granular sludge bed reactor. Front Microbiol. 2023 Feb 16;14:1125709. doi: 10.3389/fmicb.2023.1125709. PMID: 36876106; PMCID: PMC9978346.	EGSB
SRR22184564	Asia	China	22.7	113.347	C,N,DN	-	Activated sludge	public	0	Zhang K, Zhang Y, Deng M, Wang P, Yue X, Wang P, Li W. Monthly dynamics of microbial communities and variation of nitrogen-cycling genes in an industrial-scale expanded granular sludge bed reactor. Front Microbiol. 2023 Feb 16;14:1125709. doi: 10.3389/fmicb.2023.1125709. PMID: 36876106; PMCID: PMC9978346.	EGSB
SRR22184563	Asia	China	22.71	113.348	C,N,DN	-	Activated sludge	public	0	Zhang K, Zhang Y, Deng M, Wang P, Yue X, Wang P, Li W. Monthly dynamics of microbial communities and variation of nitrogen-cycling genes in an industrial-scale expanded granular sludge bed reactor. Front Microbiol. 2023 Feb 16;14:1125709. doi: 10.3389/fmicb.2023.1125709. PMID: 36876106; PMCID: PMC9978346.	EGSB
SRR22184562	Asia	China	22.72	113.349	C,N,DN	-	Activated sludge	public	0	Zhang K, Zhang Y, Deng M, Wang P, Yue X, Wang P, Li W. Monthly dynamics of microbial communities and variation of nitrogen-cycling genes in an industrial-scale expanded granular sludge bed reactor. Front Microbiol. 2023 Feb 16;14:1125709. doi: 10.3389/fmicb.2023.1125709. PMID: 36876106; PMCID: PMC9978346.	EGSB
SRR22184561	Asia	China	22.73	113.35	C,N,DN	-	Activated sludge	public	0	Zhang K, Zhang Y, Deng M, Wang P, Yue X, Wang P, Li W. Monthly dynamics of microbial communities and variation of nitrogen-cycling genes in an industrial-scale expanded granular sludge bed reactor. Front Microbiol. 2023 Feb 16;14:1125709. doi: 10.3389/fmicb.2023.1125709. PMID: 36876106; PMCID: PMC9978346.	EGSB
SRR22184560	Asia	China	22.74	113.351	C,N,DN	-	Activated sludge	public	0.00580206	Zhang K, Zhang Y, Deng M, Wang P, Yue X, Wang P, Li W. Monthly dynamics of microbial communities and variation of nitrogen-cycling genes in an industrial-scale expanded granular sludge bed reactor. Front Microbiol. 2023 Feb 16;14:1125709. doi: 10.3389/fmicb.2023.1125709. PMID: 36876106; PMCID: PMC9978346.	EGSB
SRR22184559	Asia	China	22.75	113.352	C,N,DN	-	Activated sludge	public	0	Zhang K, Zhang Y, Deng M, Wang P, Yue X, Wang P, Li W. Monthly dynamics of microbial communities and variation of nitrogen-cycling genes in an industrial-scale expanded granular sludge bed reactor. Front Microbiol. 2023 Feb 16;14:1125709. doi: 10.3389/fmicb.2023.1125709. PMID: 36876106; PMCID: PMC9978346.	EGSB
SRR22184558	Asia	China	22.58	113.353	C,N,DN	-	Activated sludge	public	0	Zhang K, Zhang Y, Deng M, Wang P, Yue X, Wang P, Li W. Monthly dynamics of microbial communities and variation of nitrogen-cycling genes in an industrial-scale expanded granular sludge bed reactor. Front Microbiol. 2023 Feb 16;14:1125709. doi: 10.3389/fmicb.2023.1125709. PMID: 36876106; PMCID: PMC9978346.	EGSB
SRR22184557	Asia	China	22.76	113.354	C,N,DN	-	Activated sludge	public	0.00710798	Zhang K, Zhang Y, Deng M, Wang P, Yue X, Wang P, Li W. Monthly dynamics of microbial communities and variation of nitrogen-cycling genes in an industrial-scale expanded granular sludge bed reactor. Front Microbiol. 2023 Feb 16;14:1125709. doi: 10.3389/fmicb.2023.1125709. PMID: 36876106; PMCID: PMC9978346.	EGSB
SRR22184556	Asia	China	22.77	113.355	C,N,DN	-	Activated sludge	public	0	Zhang K, Zhang Y, Deng M, Wang P, Yue X, Wang P, Li W. Monthly dynamics of microbial communities and variation of nitrogen-cycling genes in an industrial-scale expanded granular sludge bed reactor. Front Microbiol. 2023 Feb 16;14:1125709. doi: 10.3389/fmicb.2023.1125709. PMID: 36876106; PMCID: PMC9978346.	EGSB
SRR22184555	Asia	China	22.78	113.356	C,N,DN	-	Activated sludge	public	0	Zhang K, Zhang Y, Deng M, Wang P, Yue X, Wang P, Li W. Monthly dynamics of microbial communities and variation of nitrogen-cycling genes in an industrial-scale expanded granular sludge bed reactor. Front Microbiol. 2023 Feb 16;14:1125709. doi: 10.3389/fmicb.2023.1125709. PMID: 36876106; PMCID: PMC9978346.	EGSB
SRR22184554	Asia	China	22.79	113.357	C,N,DN	-	Activated sludge	public	0	Zhang K, Zhang Y, Deng M, Wang P, Yue X, Wang P, Li W. Monthly dynamics of microbial communities and variation of nitrogen-cycling genes in an industrial-scale expanded granular sludge bed reactor. Front Microbiol. 2023 Feb 16;14:1125709. doi: 10.3389/fmicb.2023.1125709. PMID: 36876106; PMCID: PMC9978346.	EGSB
SRR22184553	Asia	China	22.8	113.358	C,N,DN	-	Activated sludge	public	0	Zhang K, Zhang Y, Deng M, Wang P, Yue X, Wang P, Li W. Monthly dynamics of microbial communities and variation of nitrogen-cycling genes in an industrial-scale expanded granular sludge bed reactor. Front Microbiol. 2023 Feb 16;14:1125709. doi: 10.3389/fmicb.2023.1125709. PMID: 36876106; PMCID: PMC9978346.	EGSB
SRR22184552	Asia	China	22.81	113.359	C,N,DN	-	Activated sludge	public	0	Zhang K, Zhang Y, Deng M, Wang P, Yue X, Wang P, Li W. Monthly dynamics of microbial communities and variation of nitrogen-cycling genes in an industrial-scale expanded granular sludge bed reactor. Front Microbiol. 2023 Feb 16;14:1125709. doi: 10.3389/fmicb.2023.1125709. PMID: 36876106; PMCID: PMC9978346.	EGSB
SRR22184551	Asia	China	22.82	113.36	C,N,DN	-	Activated sludge	public	0	Zhang K, Zhang Y, Deng M, Wang P, Yue X, Wang P, Li W. Monthly dynamics of microbial communities and variation of nitrogen-cycling genes in an industrial-scale expanded granular sludge bed reactor. Front Microbiol. 2023 Feb 16;14:1125709. doi: 10.3389/fmicb.2023.1125709. PMID: 36876106; PMCID: PMC9978346.	EGSB
SRR22184550	Asia	China	22.83	113.361	C,N,DN	-	Activated sludge	public	0	Zhang K, Zhang Y, Deng M, Wang P, Yue X, Wang P, Li W. Monthly dynamics of microbial communities and variation of nitrogen-cycling genes in an industrial-scale expanded granular sludge bed reactor. Front Microbiol. 2023 Feb 16;14:1125709. doi: 10.3389/fmicb.2023.1125709. PMID: 36876106; PMCID: PMC9978346.	EGSB
SRR22184549	Asia	China	22.84	113.362	C,N,DN	-	Activated sludge	public	0	Zhang K, Zhang Y, Deng M, Wang P, Yue X, Wang P, Li W. Monthly dynamics of microbial communities and variation of nitrogen-cycling genes in an industrial-scale expanded granular sludge bed reactor. Front Microbiol. 2023 Feb 16;14:1125709. doi: 10.3389/fmicb.2023.1125709. PMID: 36876106; PMCID: PMC9978346.	EGSB
SRR22184548	Asia	China	22.85	113.363	C,N,DN	-	Activated sludge	public	0	Zhang K, Zhang Y, Deng M, Wang P, Yue X, Wang P, Li W. Monthly dynamics of microbial communities and variation of nitrogen-cycling genes in an industrial-scale expanded granular sludge bed reactor. Front Microbiol. 2023 Feb 16;14:1125709. doi: 10.3389/fmicb.2023.1125709. PMID: 36876106; PMCID: PMC9978346.	EGSB
SRR22184547	Asia	China	22.59	113.364	C,N,DN	-	Activated sludge	public	0	Zhang K, Zhang Y, Deng M, Wang P, Yue X, Wang P, Li W. Monthly dynamics of microbial communities and variation of nitrogen-cycling genes in an industrial-scale expanded granular sludge bed reactor. Front Microbiol. 2023 Feb 16;14:1125709. doi: 10.3389/fmicb.2023.1125709. PMID: 36876106; PMCID: PMC9978346.	EGSB
SRR22184546	Asia	China	22.86	113.365	C,N,DN	-	Activated sludge	public	0	Zhang K, Zhang Y, Deng M, Wang P, Yue X, Wang P, Li W. Monthly dynamics of microbial communities and variation of nitrogen-cycling genes in an industrial-scale expanded granular sludge bed reactor. Front Microbiol. 2023 Feb 16;14:1125709. doi: 10.3389/fmicb.2023.1125709. PMID: 36876106; PMCID: PMC9978346.	EGSB
SRR22184545	Asia	China	22.87	113.366	C,N,DN	-	Activated sludge	public	0	Zhang K, Zhang Y, Deng M, Wang P, Yue X, Wang P, Li W. Monthly dynamics of microbial communities and variation of nitrogen-cycling genes in an industrial-scale expanded granular sludge bed reactor. Front Microbiol. 2023 Feb 16;14:1125709. doi: 10.3389/fmicb.2023.1125709. PMID: 36876106; PMCID: PMC9978346.	EGSB
SRR22184544	Asia	China	22.88	113.367	C,N,DN	-	Activated sludge	public	0	Zhang K, Zhang Y, Deng M, Wang P, Yue X, Wang P, Li W. Monthly dynamics of microbial communities and variation of nitrogen-cycling genes in an industrial-scale expanded granular sludge bed reactor. Front Microbiol. 2023 Feb 16;14:1125709. doi: 10.3389/fmicb.2023.1125709. PMID: 36876106; PMCID: PMC9978346.	EGSB
SRR22184543	Asia	China	22.89	113.368	C,N,DN	-	Activated sludge	public	0	Zhang K, Zhang Y, Deng M, Wang P, Yue X, Wang P, Li W. Monthly dynamics of microbial communities and variation of nitrogen-cycling genes in an industrial-scale expanded granular sludge bed reactor. Front Microbiol. 2023 Feb 16;14:1125709. doi: 10.3389/fmicb.2023.1125709. PMID: 36876106; PMCID: PMC9978346.	EGSB
SRR22184542	Asia	China	22.9	113.369	C,N,DN	-	Activated sludge	public	0	Zhang K, Zhang Y, Deng M, Wang P, Yue X, Wang P, Li W. Monthly dynamics of microbial communities and variation of nitrogen-cycling genes in an industrial-scale expanded granular sludge bed reactor. Front Microbiol. 2023 Feb 16;14:1125709. doi: 10.3389/fmicb.2023.1125709. PMID: 36876106; PMCID: PMC9978346.	EGSB
SRR22184541	Asia	China	22.91	113.37	C,N,DN	-	Activated sludge	public	0	Zhang K, Zhang Y, Deng M, Wang P, Yue X, Wang P, Li W. Monthly dynamics of microbial communities and variation of nitrogen-cycling genes in an industrial-scale expanded granular sludge bed reactor. Front Microbiol. 2023 Feb 16;14:1125709. doi: 10.3389/fmicb.2023.1125709. PMID: 36876106; PMCID: PMC9978346.	EGSB
SRR22184540	Asia	China	22.6	113.371	C,N,DN	-	Activated sludge	public	0	Zhang K, Zhang Y, Deng M, Wang P, Yue X, Wang P, Li W. Monthly dynamics of microbial communities and variation of nitrogen-cycling genes in an industrial-scale expanded granular sludge bed reactor. Front Microbiol. 2023 Feb 16;14:1125709. doi: 10.3389/fmicb.2023.1125709. PMID: 36876106; PMCID: PMC9978346.	EGSB
SRR22184539	Asia	China	22.61	113.372	C,N,DN	-	Activated sludge	public	0	Zhang K, Zhang Y, Deng M, Wang P, Yue X, Wang P, Li W. Monthly dynamics of microbial communities and variation of nitrogen-cycling genes in an industrial-scale expanded granular sludge bed reactor. Front Microbiol. 2023 Feb 16;14:1125709. doi: 10.3389/fmicb.2023.1125709. PMID: 36876106; PMCID: PMC9978346.	EGSB
SRR22184538	Asia	China	22.62	113.373	C,N,DN	-	Activated sludge	public	0	Zhang K, Zhang Y, Deng M, Wang P, Yue X, Wang P, Li W. Monthly dynamics of microbial communities and variation of nitrogen-cycling genes in an industrial-scale expanded granular sludge bed reactor. Front Microbiol. 2023 Feb 16;14:1125709. doi: 10.3389/fmicb.2023.1125709. PMID: 36876106; PMCID: PMC9978346.	EGSB
SRR22184537	Asia	China	22.63	113.374	C,N,DN	-	Activated sludge	public	0	Zhang K, Zhang Y, Deng M, Wang P, Yue X, Wang P, Li W. Monthly dynamics of microbial communities and variation of nitrogen-cycling genes in an industrial-scale expanded granular sludge bed reactor. Front Microbiol. 2023 Feb 16;14:1125709. doi: 10.3389/fmicb.2023.1125709. PMID: 36876106; PMCID: PMC9978346.	EGSB
SRR22184536	Asia	China	22.64	113.375	C,N,DN	-	Activated sludge	public	0	Zhang K, Zhang Y, Deng M, Wang P, Yue X, Wang P, Li W. Monthly dynamics of microbial communities and variation of nitrogen-cycling genes in an industrial-scale expanded granular sludge bed reactor. Front Microbiol. 2023 Feb 16;14:1125709. doi: 10.3389/fmicb.2023.1125709. PMID: 36876106; PMCID: PMC9978346.	EGSB
SRR22184535	Asia	China	22.65	113.376	C,N,DN	-	Activated sludge	public	0	Zhang K, Zhang Y, Deng M, Wang P, Yue X, Wang P, Li W. Monthly dynamics of microbial communities and variation of nitrogen-cycling genes in an industrial-scale expanded granular sludge bed reactor. Front Microbiol. 2023 Feb 16;14:1125709. doi: 10.3389/fmicb.2023.1125709. PMID: 36876106; PMCID: PMC9978346.	EGSB
SRR2107219	South America	Argentina	-34.47	-58.59	NA	-	Activated sludge	public	0.0687205	NA	NA_2
SRR2107218	South America	Argentina	-34.47	-58.591	NA	-	Activated sludge	public	0.0704922	NA	NA_2
SRR2107216	South America	Argentina	-34.47	-58.592	NA	Yes	Activated sludge	public	0	NA	NA_2
SRR2107215	South America	Argentina	-34.47	-58.593	NA	-	Activated sludge	public	0	NA	NA_2
SRR2107213	South America	Argentina	-34.82	-58.17	NA	-	Activated sludge	public	0	NA	NA_2
SRR2107212	South America	Argentina	-34.82	-58.171	NA	-	Activated sludge	public	0	NA	NA_2
SRR2107211	South America	Argentina	-34.82	-58.172	NA	-	Activated sludge	public	0	NA	NA_2
SRR2107210	South America	Argentina	-34.82	-58.173	NA	-	Activated sludge	public	0	NA	NA_2
SRR19025758	Asia	China	36.18	120.22	NA	Yes	Activated sludge	public	0.0589163	NA	NA_3
SRR19025411	Asia	China	36.18	120.221	NA	-	Activated sludge	public	0.577537	NA	NA_3
SRR18682543	Asia	China	42.45	86.37	C,N,DN,P	-	Activated sludge	public	0.0375108	L. Zhang, S. Wang, Y. Jia, Z. Liu, J. Yao, Y. Chen, Alterations in microbial communities and antibiotic resistance genes pre- and post-sludge bulking in a wastewater treatment plant. Environmental Pollution 376, 126391 (2025).	XH
SRR18682542	Asia	China	42.45	86.371	C,N,DN,P	Yes	Activated sludge	public	0.0521807	L. Zhang, S. Wang, Y. Jia, Z. Liu, J. Yao, Y. Chen, Alterations in microbial communities and antibiotic resistance genes pre- and post-sludge bulking in a wastewater treatment plant. Environmental Pollution 376, 126391 (2025).	XH
SRR18682541	Asia	China	42.45	86.372	C,N,DN,P	-	Activated sludge	public	0.0429099	L. Zhang, S. Wang, Y. Jia, Z. Liu, J. Yao, Y. Chen, Alterations in microbial communities and antibiotic resistance genes pre- and post-sludge bulking in a wastewater treatment plant. Environmental Pollution 376, 126391 (2025).	XH
SRR18682540	Asia	China	42.45	86.373	C,N,DN,P	-	Activated sludge	public	0.0438442	L. Zhang, S. Wang, Y. Jia, Z. Liu, J. Yao, Y. Chen, Alterations in microbial communities and antibiotic resistance genes pre- and post-sludge bulking in a wastewater treatment plant. Environmental Pollution 376, 126391 (2025).	XH
SRR18682539	Asia	China	42.45	86.374	C,N,DN,P	-	Activated sludge	public	0.129239	L. Zhang, S. Wang, Y. Jia, Z. Liu, J. Yao, Y. Chen, Alterations in microbial communities and antibiotic resistance genes pre- and post-sludge bulking in a wastewater treatment plant. Environmental Pollution 376, 126391 (2025).	XH
SRR18682538	Asia	China	42.45	86.375	C,N,DN,P	-	Activated sludge	public	0.104957	L. Zhang, S. Wang, Y. Jia, Z. Liu, J. Yao, Y. Chen, Alterations in microbial communities and antibiotic resistance genes pre- and post-sludge bulking in a wastewater treatment plant. Environmental Pollution 376, 126391 (2025).	XH
SRR18682537	Asia	China	42.45	86.376	C,N,DN,P	-	Activated sludge	public	0.167358	L. Zhang, S. Wang, Y. Jia, Z. Liu, J. Yao, Y. Chen, Alterations in microbial communities and antibiotic resistance genes pre- and post-sludge bulking in a wastewater treatment plant. Environmental Pollution 376, 126391 (2025).	XH
SRR1772177	Asia	China	22.3	86.377	C,N,DN	Yes	Activated sludge	public	0.209857	NA	Stanley
SRR1772176	Asia	China	22.3	86.378	C,N,DN	-	Activated sludge	public	0	NA	Stanley
SRR1763385	Europe	Switzerland	46.1984	6.1423	NA	-	-	public	0	NA	NA
SRR17549187	Asia	China	43.963	87.522	C,N,DN,P	-	oxidation ditch	public	0.0414158	NA	HX
SRR17549184	Asia	China	44.03	87.356	C,N,DN,P	-	oxidation ditch	public	0.61769	NA	HX
SRR14932702	Asia	China	45.8162	126.711	C,N,DN	Yes	plug flow	public	0.0784911	L. Wu et al., Global diversity and biogeography of bacterial communities in wastewater treatment plants. Nat. Microbiol. 4, 1183-1195 (2019).	WWTPs1
SRR14932701	Asia	China	36.7047	117.035	C,N,DN,P	Yes	plug flow	public	1.10127	L. Wu et al., Global diversity and biogeography of bacterial communities in wastewater treatment plants. Nat. Microbiol. 4, 1183-1195 (2019).	WWTPs2
SRR14932700	Asia	China	36.695	116.948	C,N,DN,P	Yes	plug flow	public	0	L. Wu et al., Global diversity and biogeography of bacterial communities in wastewater treatment plants. Nat. Microbiol. 4, 1183-1195 (2019).	WWTPs3
SRR14932699	Asia	China	36.7305	117.097	C,N,DN,P	Yes	plug flow	public	0	L. Wu et al., Global diversity and biogeography of bacterial communities in wastewater treatment plants. Nat. Microbiol. 4, 1183-1195 (2019).	WWTPs4
SRR14932698	South America	Colombia	3.5039	-76.5207	C,N,DN,P	Yes	NA	public	0.43924	L. Wu et al., Global diversity and biogeography of bacterial communities in wastewater treatment plants. Nat. Microbiol. 4, 1183-1195 (2019).	WWTPs5
SRR14932697	Asia	China	36.6917	116.899	C,N,DN,P	Yes	plug flow	public	0.00876004	L. Wu et al., Global diversity and biogeography of bacterial communities in wastewater treatment plants. Nat. Microbiol. 4, 1183-1195 (2019).	WWTPs6
SRR14932696	Oceania	Australia	-27.43	153.08	C,N,DN,P	Yes	oxidation ditch	public	0.177551	L. Wu et al., Global diversity and biogeography of bacterial communities in wastewater treatment plants. Nat. Microbiol. 4, 1183-1195 (2019).	WWTPs7
SRR14932695	Asia	China	18.3986	109.745	C,N,DN,P	Yes	plug flow	public	0	L. Wu et al., Global diversity and biogeography of bacterial communities in wastewater treatment plants. Nat. Microbiol. 4, 1183-1195 (2019).	WWTPs8
SRR14932694	Asia	China	22.5144	113.891	C,N,DN,P	Yes	plug flow	public	0.272909	L. Wu et al., Global diversity and biogeography of bacterial communities in wastewater treatment plants. Nat. Microbiol. 4, 1183-1195 (2019).	WWTPs9
SRR14932693	Asia	China	22.5649	114.246	C,N,DN,P	Yes	SBR	public	0	L. Wu et al., Global diversity and biogeography of bacterial communities in wastewater treatment plants. Nat. Microbiol. 4, 1183-1195 (2019).	WWTPs10
SRR14932692	Asia	China	22.5357	114.098	C,N,DN,P	Yes	plug flow	public	0.673171	L. Wu et al., Global diversity and biogeography of bacterial communities in wastewater treatment plants. Nat. Microbiol. 4, 1183-1195 (2019).	WWTPs11
SRR14932691	Asia	China	22.5357	114.098	C,N,DN,P	Yes	plug flow	public	0.768178	L. Wu et al., Global diversity and biogeography of bacterial communities in wastewater treatment plants. Nat. Microbiol. 4, 1183-1195 (2019).	WWTPs12
SRR14932690	Asia	China	22.5428	114.143	C,N,DN	Yes	plug flow	public	1.59451	L. Wu et al., Global diversity and biogeography of bacterial communities in wastewater treatment plants. Nat. Microbiol. 4, 1183-1195 (2019).	WWTPs13
SRR14932689	Asia	China	30.5903	114.356	C,N,DN,P	Yes	plug flow	public	0.166829	L. Wu et al., Global diversity and biogeography of bacterial communities in wastewater treatment plants. Nat. Microbiol. 4, 1183-1195 (2019).	WWTPs14
SRR14932688	Oceania	Australia	-27.44	153.09	C,N,DN,P	Yes	oxidation ditch	public	0.204788	L. Wu et al., Global diversity and biogeography of bacterial communities in wastewater treatment plants. Nat. Microbiol. 4, 1183-1195 (2019).	WWTPs15
SRR14932687	Asia	China	31.5361	120.453	C,N,DN,P	Yes	complete mix	public	0.239254	L. Wu et al., Global diversity and biogeography of bacterial communities in wastewater treatment plants. Nat. Microbiol. 4, 1183-1195 (2019).	WWTPs16
SRR14932682	Europe	Italy	44.6348	10.5702	C,N,DN,P	Yes	extended aeration	public	0	L. Wu et al., Global diversity and biogeography of bacterial communities in wastewater treatment plants. Nat. Microbiol. 4, 1183-1195 (2019).	WWTPs17
SRR14932681	Europe	Italy	44.6348	10.5703	C,N,DN,P	Yes	extended aeration	public	0.190024	L. Wu et al., Global diversity and biogeography of bacterial communities in wastewater treatment plants. Nat. Microbiol. 4, 1183-1195 (2019).	WWTPs18
SRR14932680	Europe	Italy	44.6348	10.5704	C,N,DN,P	Yes	extended aeration	public	0.186825	L. Wu et al., Global diversity and biogeography of bacterial communities in wastewater treatment plants. Nat. Microbiol. 4, 1183-1195 (2019).	WWTPs19
SRR14932679	Europe	Italy	44.739	10.6599	C,N,DN,P	Yes	complete mix	public	0.212696	L. Wu et al., Global diversity and biogeography of bacterial communities in wastewater treatment plants. Nat. Microbiol. 4, 1183-1195 (2019).	WWTPs20
SRR14932678	Europe	Italy	44.6579	10.7725	C,N,DN,P	Yes	extended aeration	public	0.192046	L. Wu et al., Global diversity and biogeography of bacterial communities in wastewater treatment plants. Nat. Microbiol. 4, 1183-1195 (2019).	WWTPs21
SRR14932676	Oceania	Australia	-27.45	153.1	C,N,DN,P	Yes	oxidation ditch	public	0.266492	L. Wu et al., Global diversity and biogeography of bacterial communities in wastewater treatment plants. Nat. Microbiol. 4, 1183-1195 (2019).	WWTPs22
SRR14932675	South America	Colombia	3.5146	-76.3404	C,N,DN,P	Yes	NA	public	0.445623	L. Wu et al., Global diversity and biogeography of bacterial communities in wastewater treatment plants. Nat. Microbiol. 4, 1183-1195 (2019).	WWTPs23
SRR14932674	South America	Colombia	3.5123	-76.3429	C,N,DN,P	Yes	SBR	public	0	L. Wu et al., Global diversity and biogeography of bacterial communities in wastewater treatment plants. Nat. Microbiol. 4, 1183-1195 (2019).	WWTPs24
SRR14932673	Asia	China	24.5585	118.039	C,N,DN	Yes	plug flow	public	1.0013	L. Wu et al., Global diversity and biogeography of bacterial communities in wastewater treatment plants. Nat. Microbiol. 4, 1183-1195 (2019).	WWTPs25
SRR14932672	Asia	China	34.3741	109	C,N,DN,P	Yes	plug flow	public	3.31699	L. Wu et al., Global diversity and biogeography of bacterial communities in wastewater treatment plants. Nat. Microbiol. 4, 1183-1195 (2019).	WWTPs26
SRR14932671	Asia	China	34.3674	108.911	C,N,DN	Yes	plug flow	public	0.761861	L. Wu et al., Global diversity and biogeography of bacterial communities in wastewater treatment plants. Nat. Microbiol. 4, 1183-1195 (2019).	WWTPs27
SRR14932670	Asia	China	34.3001	109.035	C,N,DN,P	Yes	oxidation ditch	public	1.20947	L. Wu et al., Global diversity and biogeography of bacterial communities in wastewater treatment plants. Nat. Microbiol. 4, 1183-1195 (2019).	WWTPs28
SRR14932669	Asia	China	31.5284	120.333	C,N,DN,P	Yes	plug flow	public	0.775475	L. Wu et al., Global diversity and biogeography of bacterial communities in wastewater treatment plants. Nat. Microbiol. 4, 1183-1195 (2019).	WWTPs29
SRR14932668	Asia	China	31.4924	120.45	C,N,DN,P	Yes	plug flow	public	0.386911	L. Wu et al., Global diversity and biogeography of bacterial communities in wastewater treatment plants. Nat. Microbiol. 4, 1183-1195 (2019).	WWTPs30
SRR14932667	Asia	China	31.4924	120.45	C,N,DN,P	Yes	plug flow	public	0.316588	L. Wu et al., Global diversity and biogeography of bacterial communities in wastewater treatment plants. Nat. Microbiol. 4, 1183-1195 (2019).	WWTPs31
SRR14932666	Asia	China	31.6116	120.333	C,N,DN	Yes	plug flow	public	0.249816	L. Wu et al., Global diversity and biogeography of bacterial communities in wastewater treatment plants. Nat. Microbiol. 4, 1183-1195 (2019).	WWTPs32
SRR14932665	Asia	China	30.4947	114.374	C,N,DN,P	Yes	plug flow	public	0.486515	L. Wu et al., Global diversity and biogeography of bacterial communities in wastewater treatment plants. Nat. Microbiol. 4, 1183-1195 (2019).	WWTPs33
SRR14932664	Asia	China	30.6706	114.286	C,N,P	Yes	plug flow	public	0.782227	L. Wu et al., Global diversity and biogeography of bacterial communities in wastewater treatment plants. Nat. Microbiol. 4, 1183-1195 (2019).	WWTPs34
SRR14932663	Asia	China	18.3986	109.745	C,N,DN,P	Yes	plug flow	public	0	L. Wu et al., Global diversity and biogeography of bacterial communities in wastewater treatment plants. Nat. Microbiol. 4, 1183-1195 (2019).	WWTPs35
SRR14932662	Asia	China	18.3986	109.745	C,N,DN,P	Yes	plug flow	public	0	L. Wu et al., Global diversity and biogeography of bacterial communities in wastewater treatment plants. Nat. Microbiol. 4, 1183-1195 (2019).	WWTPs36
SRR14932661	Asia	China	31.1703	121.436	C,N,DN,P	Yes	plug flow	public	0.914475	L. Wu et al., Global diversity and biogeography of bacterial communities in wastewater treatment plants. Nat. Microbiol. 4, 1183-1195 (2019).	WWTPs37
SRR14932660	Asia	China	31.3458	121.615	C,N,DN,P	Yes	plug flow	public	2.18698	L. Wu et al., Global diversity and biogeography of bacterial communities in wastewater treatment plants. Nat. Microbiol. 4, 1183-1195 (2019).	WWTPs38
SRR14932659	Asia	China	31.3463	121.611	C,N,DN,P	Yes	plug flow	public	2.12884	L. Wu et al., Global diversity and biogeography of bacterial communities in wastewater treatment plants. Nat. Microbiol. 4, 1183-1195 (2019).	WWTPs39
SRR14932658	Asia	China	31.2506	121.743	C,N,DN,P	Yes	plug flow	public	2.46126	L. Wu et al., Global diversity and biogeography of bacterial communities in wastewater treatment plants. Nat. Microbiol. 4, 1183-1195 (2019).	WWTPs40
SRR14932657	Asia	China	31.2815	121.48	C,N,DN	Yes	plug flow	public	2.08584	L. Wu et al., Global diversity and biogeography of bacterial communities in wastewater treatment plants. Nat. Microbiol. 4, 1183-1195 (2019).	WWTPs41
SRR14932656	Asia	China	36.2079	120.357	C,N,DN,P	Yes	plug flow	public	0	L. Wu et al., Global diversity and biogeography of bacterial communities in wastewater treatment plants. Nat. Microbiol. 4, 1183-1195 (2019).	WWTPs42
SRR14932655	Asia	China	36.1097	120.332	C,N,DN,P	Yes	complete mix	public	0.400142	L. Wu et al., Global diversity and biogeography of bacterial communities in wastewater treatment plants. Nat. Microbiol. 4, 1183-1195 (2019).	WWTPs43
SRR14932654	Asia	China	29.5979	106.62	C,N,DN,P	Yes	plug flow	public	0.114974	L. Wu et al., Global diversity and biogeography of bacterial communities in wastewater treatment plants. Nat. Microbiol. 4, 1183-1195 (2019).	WWTPs44
SRR14932653	Asia	China	29.5496	106.373	C,N,DN,P	Yes	oxidation ditch	public	0.391058	L. Wu et al., Global diversity and biogeography of bacterial communities in wastewater treatment plants. Nat. Microbiol. 4, 1183-1195 (2019).	WWTPs45
SRR14932652	Asia	China	30.512	103.962	C,N,DN,P	Yes	plug flow	public	0.024446	L. Wu et al., Global diversity and biogeography of bacterial communities in wastewater treatment plants. Nat. Microbiol. 4, 1183-1195 (2019).	WWTPs46
SRR14932651	Asia	China	30.4738	104.055	C,N,DN,P	Yes	SBR	public	0.105693	L. Wu et al., Global diversity and biogeography of bacterial communities in wastewater treatment plants. Nat. Microbiol. 4, 1183-1195 (2019).	WWTPs47
SRR14932650	Asia	China	30.6611	104.125	C,N,DN	Yes	plug flow	public	0.217698	L. Wu et al., Global diversity and biogeography of bacterial communities in wastewater treatment plants. Nat. Microbiol. 4, 1183-1195 (2019).	WWTPs48
SRR14932649	Asia	China	30.5841	104.082	C,N,DN	Yes	plug flow	public	0.00713823	L. Wu et al., Global diversity and biogeography of bacterial communities in wastewater treatment plants. Nat. Microbiol. 4, 1183-1195 (2019).	WWTPs49
SRR14932648	Asia	China	40.4495	115.968	C,N,DN	Yes	plug flow	public	0.317764	L. Wu et al., Global diversity and biogeography of bacterial communities in wastewater treatment plants. Nat. Microbiol. 4, 1183-1195 (2019).	WWTPs50
SRR14932647	Asia	China	39.8257	116.432	C,N,DN	Yes	plug flow	public	0.700239	L. Wu et al., Global diversity and biogeography of bacterial communities in wastewater treatment plants. Nat. Microbiol. 4, 1183-1195 (2019).	WWTPs51
SRR14932646	Asia	China	39.8957	116.53	C,N	Yes	plug flow	public	0.861721	L. Wu et al., Global diversity and biogeography of bacterial communities in wastewater treatment plants. Nat. Microbiol. 4, 1183-1195 (2019).	WWTPs52
SRR14932645	Asia	China	34.2071	108.835	C,N,DN,P	Yes	oxidation ditch	public	0.749309	L. Wu et al., Global diversity and biogeography of bacterial communities in wastewater treatment plants. Nat. Microbiol. 4, 1183-1195 (2019).	WWTPs53
SRR14932644	Asia	China	24.4661	118.172	C,N,DN	Yes	plug flow	public	0.514339	L. Wu et al., Global diversity and biogeography of bacterial communities in wastewater treatment plants. Nat. Microbiol. 4, 1183-1195 (2019).	WWTPs54
SRR14932643	Oceania	Australia	-16.944	145.749	C,N,DN,P	Yes	A2O	public	0.0450269	L. Wu et al., Global diversity and biogeography of bacterial communities in wastewater treatment plants. Nat. Microbiol. 4, 1183-1195 (2019).	WWTPs55
SRR14932642	Oceania	New Zealand	-43.5389	172.687	NA	Yes	NA	public	0.254382	L. Wu et al., Global diversity and biogeography of bacterial communities in wastewater treatment plants. Nat. Microbiol. 4, 1183-1195 (2019).	WWTPs56
SRR14932641	Oceania	New Zealand	-43.6286	172.725	NA	Yes	NA	public	0.915931	L. Wu et al., Global diversity and biogeography of bacterial communities in wastewater treatment plants. Nat. Microbiol. 4, 1183-1195 (2019).	WWTPs57
SRR14932640	Oceania	New Zealand	-43.2957	172.195	NA	Yes	NA	public	0.87164	L. Wu et al., Global diversity and biogeography of bacterial communities in wastewater treatment plants. Nat. Microbiol. 4, 1183-1195 (2019).	WWTPs58
SRR14932639	Africa	South Africa	-25.7362	28.1829	C,N,DN,P	Yes	A2O	public	4.69904	L. Wu et al., Global diversity and biogeography of bacterial communities in wastewater treatment plants. Nat. Microbiol. 4, 1183-1195 (2019).	WWTPs59
SRR14932638	Africa	South Africa	-30.09	30.87	C,N,DN,P	Yes	A2O	public	0.0511128	L. Wu et al., Global diversity and biogeography of bacterial communities in wastewater treatment plants. Nat. Microbiol. 4, 1183-1195 (2019).	WWTPs60
SRR14932637	Oceania	Australia	-16.944	145.749	C,N,DN,P	Yes	A2O	public	0	L. Wu et al., Global diversity and biogeography of bacterial communities in wastewater treatment plants. Nat. Microbiol. 4, 1183-1195 (2019).	WWTPs61
SRR14932636	Europe	Sweden	57.1217	12.2537	C,N,DN,P	Yes	plug flow	public	0.420308	L. Wu et al., Global diversity and biogeography of bacterial communities in wastewater treatment plants. Nat. Microbiol. 4, 1183-1195 (2019).	WWTPs62
SRR14932635	Oceania	Australia	-34.76	138.59	C,N	Yes	NA	public	0.272353	L. Wu et al., Global diversity and biogeography of bacterial communities in wastewater treatment plants. Nat. Microbiol. 4, 1183-1195 (2019).	WWTPs63
SRR14932631	Oceania	Australia	-34.77	138.693	C,N,P	Yes	NA	public	3.73041	L. Wu et al., Global diversity and biogeography of bacterial communities in wastewater treatment plants. Nat. Microbiol. 4, 1183-1195 (2019).	WWTPs64
SRR14932630	North America	USA	38.921	-92.4099	C,N,DN	Yes	complete mix	public	0.0785141	L. Wu et al., Global diversity and biogeography of bacterial communities in wastewater treatment plants. Nat. Microbiol. 4, 1183-1195 (2019).	WWTPs65
SRR14932629	Asia	China	24.5836	118.106	C,N,DN,P	Yes	oxidation ditch	public	0	L. Wu et al., Global diversity and biogeography of bacterial communities in wastewater treatment plants. Nat. Microbiol. 4, 1183-1195 (2019).	WWTPs66
SRR14932628	South America	Chile	-33.5407	-70.8358	C	Yes	complete mix	public	0.063617	L. Wu et al., Global diversity and biogeography of bacterial communities in wastewater treatment plants. Nat. Microbiol. 4, 1183-1195 (2019).	WWTPs67
SRR14932627	South America	Chile	-33.5407	-70.8359	C	Yes	complete mix	public	0	L. Wu et al., Global diversity and biogeography of bacterial communities in wastewater treatment plants. Nat. Microbiol. 4, 1183-1195 (2019).	WWTPs68
SRR14932626	South America	Chile	-33.5407	-70.836	C	Yes	complete mix	public	0	L. Wu et al., Global diversity and biogeography of bacterial communities in wastewater treatment plants. Nat. Microbiol. 4, 1183-1195 (2019).	WWTPs69
SRR14932625	South America	Chile	-33.5407	-70.8361	C	Yes	complete mix	public	0	L. Wu et al., Global diversity and biogeography of bacterial communities in wastewater treatment plants. Nat. Microbiol. 4, 1183-1195 (2019).	WWTPs70
SRR14932624	South America	Chile	-33.5407	-70.8362	C	Yes	complete mix	public	0	L. Wu et al., Global diversity and biogeography of bacterial communities in wastewater treatment plants. Nat. Microbiol. 4, 1183-1195 (2019).	WWTPs71
SRR14932623	South America	Chile	-33.5407	-70.8363	C	Yes	complete mix	public	0	L. Wu et al., Global diversity and biogeography of bacterial communities in wastewater treatment plants. Nat. Microbiol. 4, 1183-1195 (2019).	WWTPs72
SRR14932622	Europe	Switzerland	47.1769	9.4829	C,N,P	Yes	complete mix	public	0.425016	L. Wu et al., Global diversity and biogeography of bacterial communities in wastewater treatment plants. Nat. Microbiol. 4, 1183-1195 (2019).	WWTPs73
SRR14932621	Europe	Switzerland	47.1769	9.483	C,N,P	Yes	complete mix	public	0.349244	L. Wu et al., Global diversity and biogeography of bacterial communities in wastewater treatment plants. Nat. Microbiol. 4, 1183-1195 (2019).	WWTPs74
SRR14932620	Europe	Switzerland	47.1769	9.4831	C,N,P	Yes	complete mix	public	0.405825	L. Wu et al., Global diversity and biogeography of bacterial communities in wastewater treatment plants. Nat. Microbiol. 4, 1183-1195 (2019).	WWTPs75
SRR14932619	North America	Canada	43.5238	-80.2644	C,DN	Yes	AO	public	0.166603	L. Wu et al., Global diversity and biogeography of bacterial communities in wastewater treatment plants. Nat. Microbiol. 4, 1183-1195 (2019).	WWTPs76
SRR14932618	North America	USA	64.8534	-147.811	C,N	Yes	-	public	0.611928	L. Wu et al., Global diversity and biogeography of bacterial communities in wastewater treatment plants. Nat. Microbiol. 4, 1183-1195 (2019).	WWTPs77
SRR14932617	North America	Canada	43.5238	-80.2644	C,DN	Yes	AO	public	0.132909	L. Wu et al., Global diversity and biogeography of bacterial communities in wastewater treatment plants. Nat. Microbiol. 4, 1183-1195 (2019).	WWTPs78
SRR14932616	North America	Canada	43.5238	-80.2645	C,N,P	Yes	plug flow	public	0	L. Wu et al., Global diversity and biogeography of bacterial communities in wastewater treatment plants. Nat. Microbiol. 4, 1183-1195 (2019).	WWTPs79
SRR14932615	North America	Canada	43.5238	-80.2646	C,N,P	Yes	plug flow	public	0	L. Wu et al., Global diversity and biogeography of bacterial communities in wastewater treatment plants. Nat. Microbiol. 4, 1183-1195 (2019).	WWTPs80
SRR14932614	South America	Brazil	-21.1044	-47.8127	C,N,DN,P	Yes	complete mix	public	2.05683	L. Wu et al., Global diversity and biogeography of bacterial communities in wastewater treatment plants. Nat. Microbiol. 4, 1183-1195 (2019).	WWTPs81
SRR14932613	South America	Brazil	-21.1044	-47.8128	C,N,DN,P	Yes	complete mix	public	1.77171	L. Wu et al., Global diversity and biogeography of bacterial communities in wastewater treatment plants. Nat. Microbiol. 4, 1183-1195 (2019).	WWTPs82
SRR14932612	South America	Brazil	-21.1044	-47.8129	C,N,DN,P	Yes	complete mix	public	3.22869	L. Wu et al., Global diversity and biogeography of bacterial communities in wastewater treatment plants. Nat. Microbiol. 4, 1183-1195 (2019).	WWTPs83
SRR14932611	South America	Brazil	-3.8566	-38.617	C	Yes	plug flow	public	0.228888	L. Wu et al., Global diversity and biogeography of bacterial communities in wastewater treatment plants. Nat. Microbiol. 4, 1183-1195 (2019).	WWTPs84
SRR14932610	South America	Uruguay	-34.3512	-55.255	C,N	Yes	plug flow	public	0	L. Wu et al., Global diversity and biogeography of bacterial communities in wastewater treatment plants. Nat. Microbiol. 4, 1183-1195 (2019).	WWTPs85
SRR14932609	South America	Uruguay	-34.5059	-56.298	C	Yes	extended aeration	public	0.0394239	L. Wu et al., Global diversity and biogeography of bacterial communities in wastewater treatment plants. Nat. Microbiol. 4, 1183-1195 (2019).	WWTPs86
SRR14932608	South America	Uruguay	-34.5059	-56.298	NA	Yes	extended aeration	public	0.0380733	L. Wu et al., Global diversity and biogeography of bacterial communities in wastewater treatment plants. Nat. Microbiol. 4, 1183-1195 (2019).	WWTPs87
SRR14932604	South America	Brazil	-3.8566	-38.6171	C	Yes	plug flow	public	0	L. Wu et al., Global diversity and biogeography of bacterial communities in wastewater treatment plants. Nat. Microbiol. 4, 1183-1195 (2019).	WWTPs88
SRR14932599	North America	USA	37.2125	-76.6265	C,N,DN	Yes	NA	public	5.03677	L. Wu et al., Global diversity and biogeography of bacterial communities in wastewater treatment plants. Nat. Microbiol. 4, 1183-1195 (2019).	WWTPs89
SRR14932598	North America	USA	37.2011	-76.4469	C,N,DN,P	Yes	NA	public	0	L. Wu et al., Global diversity and biogeography of bacterial communities in wastewater treatment plants. Nat. Microbiol. 4, 1183-1195 (2019).	WWTPs90
SRR14932597	North America	USA	36.9641	-76.4138	C,N,DN,P	Yes	NA	public	8.13913	L. Wu et al., Global diversity and biogeography of bacterial communities in wastewater treatment plants. Nat. Microbiol. 4, 1183-1195 (2019).	WWTPs91
SRR14932596	North America	USA	36.8923	-76.4221	C,N,DN	Yes	NA	public	1.35749	L. Wu et al., Global diversity and biogeography of bacterial communities in wastewater treatment plants. Nat. Microbiol. 4, 1183-1195 (2019).	WWTPs92
SRR14932595	North America	USA	36.7722	-75.9711	C,P	Yes	plug flow	public	7.63593	L. Wu et al., Global diversity and biogeography of bacterial communities in wastewater treatment plants. Nat. Microbiol. 4, 1183-1195 (2019).	WWTPs93
SRR14932594	South America	Brazil	-3.8566	-38.6172	C,N,DN,P	Yes	plug flow	public	0	L. Wu et al., Global diversity and biogeography of bacterial communities in wastewater treatment plants. Nat. Microbiol. 4, 1183-1195 (2019).	WWTPs94
SRR14932593	North America	USA	36.8824	-76.3127	C,N,DN	Yes	NA	public	4.3312	L. Wu et al., Global diversity and biogeography of bacterial communities in wastewater treatment plants. Nat. Microbiol. 4, 1183-1195 (2019).	WWTPs95
SRR14932588	North America	USA	33.4308	-111.878	C,N,DN,P	Yes	A2O	public	3.97369	L. Wu et al., Global diversity and biogeography of bacterial communities in wastewater treatment plants. Nat. Microbiol. 4, 1183-1195 (2019).	WWTPs96
SRR14932587	North America	USA	33.4308	-111.878	C,N,DN,P	Yes	A2O	public	3.46601	L. Wu et al., Global diversity and biogeography of bacterial communities in wastewater treatment plants. Nat. Microbiol. 4, 1183-1195 (2019).	WWTPs97
SRR14932586	North America	USA	33.4308	-111.878	C,N,DN,P	Yes	A2O	public	3.49108	L. Wu et al., Global diversity and biogeography of bacterial communities in wastewater treatment plants. Nat. Microbiol. 4, 1183-1195 (2019).	WWTPs98
SRR14932585	North America	USA	37.4521	-122.111	C,N	Yes	NA	public	0	L. Wu et al., Global diversity and biogeography of bacterial communities in wastewater treatment plants. Nat. Microbiol. 4, 1183-1195 (2019).	WWTPs99
SRR14932584	North America	USA	37.5433	-122.228	C,P	Yes	complete mix	public	7.28365	L. Wu et al., Global diversity and biogeography of bacterial communities in wastewater treatment plants. Nat. Microbiol. 4, 1183-1195 (2019).	WWTPs100
SRR14932583	South America	Brazil	-19.9056	-43.89	C,N,DN	Yes	plug flow	public	1.28824	L. Wu et al., Global diversity and biogeography of bacterial communities in wastewater treatment plants. Nat. Microbiol. 4, 1183-1195 (2019).	WWTPs101
SRR14932582	Asia	China	24.4648	118.025	C,N,DN,P	Yes	plug flow	public	0	L. Wu et al., Global diversity and biogeography of bacterial communities in wastewater treatment plants. Nat. Microbiol. 4, 1183-1195 (2019).	WWTPs102
SRR14932581	North America	USA	33.1059	-117.114	C,N,P	Yes	plug flow	public	0.753629	L. Wu et al., Global diversity and biogeography of bacterial communities in wastewater treatment plants. Nat. Microbiol. 4, 1183-1195 (2019).	WWTPs103
SRR14932580	North America	USA	33.1059	-117.114	C,N,P	Yes	plug flow	public	0.954295	L. Wu et al., Global diversity and biogeography of bacterial communities in wastewater treatment plants. Nat. Microbiol. 4, 1183-1195 (2019).	WWTPs104
SRR14932579	North America	USA	33.1059	-117.114	C,N,P	Yes	plug flow	public	0.757779	L. Wu et al., Global diversity and biogeography of bacterial communities in wastewater treatment plants. Nat. Microbiol. 4, 1183-1195 (2019).	WWTPs105
SRR14932578	North America	USA	36.0845	-79.2834	C,N,DN,P	Yes	A2O	public	2.56979	L. Wu et al., Global diversity and biogeography of bacterial communities in wastewater treatment plants. Nat. Microbiol. 4, 1183-1195 (2019).	WWTPs106
SRR14932577	North America	USA	36.0268	-78.8636	C,N,DN,P	Yes	A2O	public	1.10821	L. Wu et al., Global diversity and biogeography of bacterial communities in wastewater treatment plants. Nat. Microbiol. 4, 1183-1195 (2019).	WWTPs107
SRR14932576	North America	USA	35.8426	-78.781	C,N,DN,P	Yes	A2O	public	2.12175	L. Wu et al., Global diversity and biogeography of bacterial communities in wastewater treatment plants. Nat. Microbiol. 4, 1183-1195 (2019).	WWTPs108
SRR14932575	North America	USA	45.5959	-122.719	C,P	Yes	plug flow	public	1.47699	L. Wu et al., Global diversity and biogeography of bacterial communities in wastewater treatment plants. Nat. Microbiol. 4, 1183-1195 (2019).	WWTPs109
SRR14932574	North America	USA	45.5959	-122.719	C,P	Yes	plug flow	public	1.53296	L. Wu et al., Global diversity and biogeography of bacterial communities in wastewater treatment plants. Nat. Microbiol. 4, 1183-1195 (2019).	WWTPs110
SRR14932573	North America	USA	45.5959	-122.719	C	Yes	plug flow	public	0.80012	L. Wu et al., Global diversity and biogeography of bacterial communities in wastewater treatment plants. Nat. Microbiol. 4, 1183-1195 (2019).	WWTPs111
SRR14932568	North America	USA	35.2535	-97.5914	C,N	Yes	complete mix	public	0	L. Wu et al., Global diversity and biogeography of bacterial communities in wastewater treatment plants. Nat. Microbiol. 4, 1183-1195 (2019).	WWTPs112
SRR14932567	North America	USA	35.4052	-97.7349	C,N,DN	Yes	SBR	public	0.3588	L. Wu et al., Global diversity and biogeography of bacterial communities in wastewater treatment plants. Nat. Microbiol. 4, 1183-1195 (2019).	WWTPs113
SRR14932566	North America	USA	35.6711	-97.3891	C,N,DN	Yes	-	public	0.270906	L. Wu et al., Global diversity and biogeography of bacterial communities in wastewater treatment plants. Nat. Microbiol. 4, 1183-1195 (2019).	WWTPs114
SRR14932565	North America	USA	35.4251	-97.4854	C,N,DN,P	Yes	-	public	2.34664	L. Wu et al., Global diversity and biogeography of bacterial communities in wastewater treatment plants. Nat. Microbiol. 4, 1183-1195 (2019).	WWTPs115
SRR14932564	North America	USA	35.1461	-97.4037	C	Yes	-	public	0.724822	L. Wu et al., Global diversity and biogeography of bacterial communities in wastewater treatment plants. Nat. Microbiol. 4, 1183-1195 (2019).	WWTPs116
SRR14932563	North America	USA	35.1461	-97.4038	C	Yes	-	public	0.718149	L. Wu et al., Global diversity and biogeography of bacterial communities in wastewater treatment plants. Nat. Microbiol. 4, 1183-1195 (2019).	WWTPs117
SRR14932562	North America	USA	35.1461	-97.4039	C,N	Yes	plug flow	public	0.293162	L. Wu et al., Global diversity and biogeography of bacterial communities in wastewater treatment plants. Nat. Microbiol. 4, 1183-1195 (2019).	WWTPs118
SRR14932561	North America	USA	35.1757	-97.4416	C,N,P	Yes	plug flow	public	5.74088	L. Wu et al., Global diversity and biogeography of bacterial communities in wastewater treatment plants. Nat. Microbiol. 4, 1183-1195 (2019).	WWTPs119
SRR14932560	North America	USA	36.5508	-82.5674	C,N	Yes	plug flow	public	0.324233	L. Wu et al., Global diversity and biogeography of bacterial communities in wastewater treatment plants. Nat. Microbiol. 4, 1183-1195 (2019).	WWTPs120
SRR14932559	North America	USA	35.9606	-83.9207	C,N,P	Yes	NA	public	5.37908	L. Wu et al., Global diversity and biogeography of bacterial communities in wastewater treatment plants. Nat. Microbiol. 4, 1183-1195 (2019).	WWTPs121
SRR14932558	North America	USA	35.9606	-83.9208	C,N	Yes	NA	public	1.37049	L. Wu et al., Global diversity and biogeography of bacterial communities in wastewater treatment plants. Nat. Microbiol. 4, 1183-1195 (2019).	WWTPs122
SRR14932557	North America	USA	35.9606	-83.9209	C,N	Yes	NA	public	0	L. Wu et al., Global diversity and biogeography of bacterial communities in wastewater treatment plants. Nat. Microbiol. 4, 1183-1195 (2019).	WWTPs123
SRR14932556	North America	USA	36.3636	-82.3089	C,N,DN	Yes	oxidation ditch	public	0.071909	L. Wu et al., Global diversity and biogeography of bacterial communities in wastewater treatment plants. Nat. Microbiol. 4, 1183-1195 (2019).	WWTPs124
SRR14932555	North America	USA	36.3636	-82.309	C,N,DN	Yes	oxidation ditch	public	0.0659171	L. Wu et al., Global diversity and biogeography of bacterial communities in wastewater treatment plants. Nat. Microbiol. 4, 1183-1195 (2019).	WWTPs125
SRR14932554	North America	USA	29.843	-95.463	C,N	Yes	plug flow	public	2.24651	L. Wu et al., Global diversity and biogeography of bacterial communities in wastewater treatment plants. Nat. Microbiol. 4, 1183-1195 (2019).	WWTPs126
SRR14932553	North America	USA	42.02	-87.714	C,N	Yes	plug flow	public	0	L. Wu et al., Global diversity and biogeography of bacterial communities in wastewater treatment plants. Nat. Microbiol. 4, 1183-1195 (2019).	WWTPs127
SRR14932552	North America	USA	42.0177	-88.0456	C,N	Yes	NA	public	0	L. Wu et al., Global diversity and biogeography of bacterial communities in wastewater treatment plants. Nat. Microbiol. 4, 1183-1195 (2019).	WWTPs128
SRR14932551	North America	USA	42.0177	-88.0456	C,N,P	Yes	NA	public	2.89636	L. Wu et al., Global diversity and biogeography of bacterial communities in wastewater treatment plants. Nat. Microbiol. 4, 1183-1195 (2019).	WWTPs129
SRR14932550	North America	USA	42.0223	-87.934	C,N,P	Yes	plug flow	public	3.754	L. Wu et al., Global diversity and biogeography of bacterial communities in wastewater treatment plants. Nat. Microbiol. 4, 1183-1195 (2019).	WWTPs130
SRR14932549	North America	USA	41.8216	-87.7731	C,N,DN	Yes	A2O	public	0.532153	L. Wu et al., Global diversity and biogeography of bacterial communities in wastewater treatment plants. Nat. Microbiol. 4, 1183-1195 (2019).	WWTPs131
SRR14932548	North America	USA	41.9997	-88.1369	C,N	Yes	plug flow	public	0	L. Wu et al., Global diversity and biogeography of bacterial communities in wastewater treatment plants. Nat. Microbiol. 4, 1183-1195 (2019).	WWTPs132
SRR14932547	North America	USA	38.921	-92.4099	C,N,DN	Yes	complete mix	public	0.0672846	L. Wu et al., Global diversity and biogeography of bacterial communities in wastewater treatment plants. Nat. Microbiol. 4, 1183-1195 (2019).	WWTPs133
SRR14932546	North America	USA	38.921	-92.41	C,N,DN	Yes	complete mix	public	0.0483962	L. Wu et al., Global diversity and biogeography of bacterial communities in wastewater treatment plants. Nat. Microbiol. 4, 1183-1195 (2019).	WWTPs134
SRR14932545	North America	USA	38.921	-92.411	C,N,DN	Yes	complete mix	public	1.24407	L. Wu et al., Global diversity and biogeography of bacterial communities in wastewater treatment plants. Nat. Microbiol. 4, 1183-1195 (2019).	WWTPs135
SRR14932544	North America	USA	41.9593	-71.3059	C,N,DN,P	Yes	plug flow	public	2.97505	L. Wu et al., Global diversity and biogeography of bacterial communities in wastewater treatment plants. Nat. Microbiol. 4, 1183-1195 (2019).	WWTPs136
SRR14932543	North America	USA	41.9593	-71.3059	C,N,DN,P	Yes	plug flow	public	0.0953272	L. Wu et al., Global diversity and biogeography of bacterial communities in wastewater treatment plants. Nat. Microbiol. 4, 1183-1195 (2019).	WWTPs137
SRR14932542	North America	USA	41.0485	-73.5302	C,N,DN,P	Yes	plug flow	public	1.74925	L. Wu et al., Global diversity and biogeography of bacterial communities in wastewater treatment plants. Nat. Microbiol. 4, 1183-1195 (2019).	WWTPs138
SRR14932541	North America	USA	41.5674	-72.8825	C,N,DN,P	Yes	complete mix	public	2.32648	L. Wu et al., Global diversity and biogeography of bacterial communities in wastewater treatment plants. Nat. Microbiol. 4, 1183-1195 (2019).	WWTPs139
SRR14932537	North America	USA	64.8534	-147.811	C,N	Yes	-	public	0.615933	L. Wu et al., Global diversity and biogeography of bacterial communities in wastewater treatment plants. Nat. Microbiol. 4, 1183-1195 (2019).	WWTPs140
SRR14932536	North America	USA	64.8534	-147.811	C,N	Yes	-	public	0.574942	L. Wu et al., Global diversity and biogeography of bacterial communities in wastewater treatment plants. Nat. Microbiol. 4, 1183-1195 (2019).	WWTPs141
SRR14932534	North America	USA	32.6468	-96.6333	C,N,DN	Yes	plug flow	public	0	L. Wu et al., Global diversity and biogeography of bacterial communities in wastewater treatment plants. Nat. Microbiol. 4, 1183-1195 (2019).	WWTPs142
SRR14932533	Oceania	Australia	-33.87	150.61	C,N,DN,P	Yes	SBR	public	0.78915	L. Wu et al., Global diversity and biogeography of bacterial communities in wastewater treatment plants. Nat. Microbiol. 4, 1183-1195 (2019).	WWTPs143
SRR14932532	North America	USA	32.6468	-96.6333	C,N,DN	Yes	plug flow	public	0	L. Wu et al., Global diversity and biogeography of bacterial communities in wastewater treatment plants. Nat. Microbiol. 4, 1183-1195 (2019).	WWTPs144
SRR14932531	North America	USA	32.6468	-96.6334	C,N,DN	Yes	plug flow	public	0	L. Wu et al., Global diversity and biogeography of bacterial communities in wastewater treatment plants. Nat. Microbiol. 4, 1183-1195 (2019).	WWTPs145
SRR14932530	North America	USA	38.8204	-77.0185	C,N,DN,P	Yes	plug flow	public	0	L. Wu et al., Global diversity and biogeography of bacterial communities in wastewater treatment plants. Nat. Microbiol. 4, 1183-1195 (2019).	WWTPs146
SRR14932529	North America	USA	38.8204	-77.0186	C,N,DN,P	Yes	plug flow	public	1.3311	L. Wu et al., Global diversity and biogeography of bacterial communities in wastewater treatment plants. Nat. Microbiol. 4, 1183-1195 (2019).	WWTPs147
SRR14932528	North America	USA	38.8204	-77.0187	C,P	Yes	plug flow	public	0	L. Wu et al., Global diversity and biogeography of bacterial communities in wastewater treatment plants. Nat. Microbiol. 4, 1183-1195 (2019).	WWTPs148
SRR14932527	North America	USA	35.3375	-94.3054	C,N	Yes	complete mix	public	0	L. Wu et al., Global diversity and biogeography of bacterial communities in wastewater treatment plants. Nat. Microbiol. 4, 1183-1195 (2019).	WWTPs149
SRR14932526	North America	USA	35.3668	-94.4011	C,N,P	Yes	complete mix	public	1.96153	L. Wu et al., Global diversity and biogeography of bacterial communities in wastewater treatment plants. Nat. Microbiol. 4, 1183-1195 (2019).	WWTPs150
SRR14932525	North America	USA	36.0807	-94.0892	C,N,DN,P	Yes	plug flow	public	1.83935	L. Wu et al., Global diversity and biogeography of bacterial communities in wastewater treatment plants. Nat. Microbiol. 4, 1183-1195 (2019).	WWTPs151
SRR14932524	North America	USA	36.2228	-94.2884	C,N,DN	Yes	extended aeration	public	1.47509	L. Wu et al., Global diversity and biogeography of bacterial communities in wastewater treatment plants. Nat. Microbiol. 4, 1183-1195 (2019).	WWTPs152
SRR14932523	North America	USA	21.3431	-157.707	C,N,P	Yes	NA	public	5.89179	L. Wu et al., Global diversity and biogeography of bacterial communities in wastewater treatment plants. Nat. Microbiol. 4, 1183-1195 (2019).	WWTPs153
SRR14932522	Oceania	Australia	-33.9	150.62	C,N,DN,P	Yes	SBR	public	0.896835	L. Wu et al., Global diversity and biogeography of bacterial communities in wastewater treatment plants. Nat. Microbiol. 4, 1183-1195 (2019).	WWTPs154
SRR14932521	North America	USA	21.2826	-157.713	C,N,P	Yes	plug flow	public	0.352958	L. Wu et al., Global diversity and biogeography of bacterial communities in wastewater treatment plants. Nat. Microbiol. 4, 1183-1195 (2019).	WWTPs155
SRR14932520	North America	USA	29.843	-95.463	C,N,P	Yes	plug flow	public	1.90953	L. Wu et al., Global diversity and biogeography of bacterial communities in wastewater treatment plants. Nat. Microbiol. 4, 1183-1195 (2019).	WWTPs156
SRR14932519	North America	USA	29.843	-95.463	C,N	Yes	plug flow	public	1.8579	L. Wu et al., Global diversity and biogeography of bacterial communities in wastewater treatment plants. Nat. Microbiol. 4, 1183-1195 (2019).	WWTPs157
SRR14932515	Asia	China	23.1853	120.31	C	Yes	NA	public	0.323766	L. Wu et al., Global diversity and biogeography of bacterial communities in wastewater treatment plants. Nat. Microbiol. 4, 1183-1195 (2019).	WWTPs158
SRR14932514	Asia	China	22.9819	120.176	C	Yes	complete mix	public	0.308944	L. Wu et al., Global diversity and biogeography of bacterial communities in wastewater treatment plants. Nat. Microbiol. 4, 1183-1195 (2019).	WWTPs159
SRR14932513	Asia	China	22.6842	120.432	C,P	Yes	plug flow	public	0.546603	L. Wu et al., Global diversity and biogeography of bacterial communities in wastewater treatment plants. Nat. Microbiol. 4, 1183-1195 (2019).	WWTPs160
SRR14932512	Oceania	Australia	-34.7675	138.593	C,N	Yes	NA	public	0.355127	L. Wu et al., Global diversity and biogeography of bacterial communities in wastewater treatment plants. Nat. Microbiol. 4, 1183-1195 (2019).	WWTPs161
SRR14932511	Asia	China	22.6842	120.432	C	Yes	plug flow	public	0	L. Wu et al., Global diversity and biogeography of bacterial communities in wastewater treatment plants. Nat. Microbiol. 4, 1183-1195 (2019).	WWTPs162
SRR14932510	Asia	Singapore	1.3326	103.754	C,N,DN,P	Yes	plug flow	public	3.50237	L. Wu et al., Global diversity and biogeography of bacterial communities in wastewater treatment plants. Nat. Microbiol. 4, 1183-1195 (2019).	WWTPs163
SRR14932509	Asia	Singapore	1.3142	103.685	C,P	Yes	plug flow	public	1.40518	L. Wu et al., Global diversity and biogeography of bacterial communities in wastewater treatment plants. Nat. Microbiol. 4, 1183-1195 (2019).	WWTPs164
SRR14932508	Asia	Singapore	1.3168	104.005	C,N,DN,P	Yes	plug flow	public	2.05026	L. Wu et al., Global diversity and biogeography of bacterial communities in wastewater treatment plants. Nat. Microbiol. 4, 1183-1195 (2019).	WWTPs165
SRR14932507	Europe	Sweden	57.2447	12.3321	C,N,DN,P	Yes	plug flow	public	0.560423	L. Wu et al., Global diversity and biogeography of bacterial communities in wastewater treatment plants. Nat. Microbiol. 4, 1183-1195 (2019).	WWTPs166
SRR14932506	Europe	Sweden	57.1204	12.6969	C,N,P	Yes	complete mix	public	0.368089	L. Wu et al., Global diversity and biogeography of bacterial communities in wastewater treatment plants. Nat. Microbiol. 4, 1183-1195 (2019).	WWTPs167
SRR14932505	Europe	Sweden	56.8995	12.4381	C,N,DN,P	Yes	plug flow	public	0.410777	L. Wu et al., Global diversity and biogeography of bacterial communities in wastewater treatment plants. Nat. Microbiol. 4, 1183-1195 (2019).	WWTPs168
SRR14932504	Europe	Sweden	56.8995	12.4382	C,N,DN,P	Yes	plug flow	public	0.851429	L. Wu et al., Global diversity and biogeography of bacterial communities in wastewater treatment plants. Nat. Microbiol. 4, 1183-1195 (2019).	WWTPs169
SRR14932503	Europe	Sweden	56.8995	12.4383	C,N,DN,P	Yes	plug flow	public	0.320552	L. Wu et al., Global diversity and biogeography of bacterial communities in wastewater treatment plants. Nat. Microbiol. 4, 1183-1195 (2019).	WWTPs170
SRR14932502	Oceania	Australia	-33.8719	150.616	C,N,DN,P	Yes	SBR	public	0	L. Wu et al., Global diversity and biogeography of bacterial communities in wastewater treatment plants. Nat. Microbiol. 4, 1183-1195 (2019).	WWTPs171
SRR14932501	North America	USA	36.5508	-82.5674	C,N	Yes	plug flow	public	0.326212	L. Wu et al., Global diversity and biogeography of bacterial communities in wastewater treatment plants. Nat. Microbiol. 4, 1183-1195 (2019).	WWTPs172
SRR14932495	North America	USA	42.3244	-84.0174	C,N,DN,P	Yes	oxidation ditch	public	1.67647	L. Wu et al., Global diversity and biogeography of bacterial communities in wastewater treatment plants. Nat. Microbiol. 4, 1183-1195 (2019).	WWTPs173
SRR14932494	South America	Brazil	-19.9056	-43.88	C,N,DN	Yes	plug flow	public	4.12046	L. Wu et al., Global diversity and biogeography of bacterial communities in wastewater treatment plants. Nat. Microbiol. 4, 1183-1195 (2019).	WWTPs174
SRR14932493	North America	USA	35.1461	-97.4037	C	Yes	-	public	0.717135	L. Wu et al., Global diversity and biogeography of bacterial communities in wastewater treatment plants. Nat. Microbiol. 4, 1183-1195 (2019).	WWTPs175
SRR14932492	South America	Brazil	-19.9056	-43.87	C,N,DN	Yes	plug flow	public	1.37433	L. Wu et al., Global diversity and biogeography of bacterial communities in wastewater treatment plants. Nat. Microbiol. 4, 1183-1195 (2019).	WWTPs176
SRR14932491	North America	USA	45.5959	-122.719	C	Yes	plug flow	public	0	L. Wu et al., Global diversity and biogeography of bacterial communities in wastewater treatment plants. Nat. Microbiol. 4, 1183-1195 (2019).	WWTPs177
SRR14932490	Asia	China	29.4714	106.518	C,N,DN,P	Yes	SBR	public	0.0796734	L. Wu et al., Global diversity and biogeography of bacterial communities in wastewater treatment plants. Nat. Microbiol. 4, 1183-1195 (2019).	WWTPs178
SRR14932489	North America	USA	64.8534	-147.811	C,N	Yes	extended aeration	public	0.400537	L. Wu et al., Global diversity and biogeography of bacterial communities in wastewater treatment plants. Nat. Microbiol. 4, 1183-1195 (2019).	WWTPs179
SRR14932488	Asia	China	38.8777	121.629	C,N,DN,P	Yes	plug flow	public	0.0112707	L. Wu et al., Global diversity and biogeography of bacterial communities in wastewater treatment plants. Nat. Microbiol. 4, 1183-1195 (2019).	WWTPs180
SRR14932487	Europe	Sweden	57.1217	12.2537	C,N,DN,P	Yes	plug flow	public	0.260267	L. Wu et al., Global diversity and biogeography of bacterial communities in wastewater treatment plants. Nat. Microbiol. 4, 1183-1195 (2019).	WWTPs181
SRR14932486	Africa	South Africa	-25.5355	28.46	C,N,DN,P	Yes	A2O	public	0.938814	L. Wu et al., Global diversity and biogeography of bacterial communities in wastewater treatment plants. Nat. Microbiol. 4, 1183-1195 (2019).	WWTPs182
SRR14932485	Africa	South Africa	-33.8472	18.696	C,N,DN,P	Yes	A2O	public	6.91615	L. Wu et al., Global diversity and biogeography of bacterial communities in wastewater treatment plants. Nat. Microbiol. 4, 1183-1195 (2019).	WWTPs183
SRR14932484	Africa	South Africa	-30.07	30.85	C,N,DN,P	Yes	A2O	public	0.102224	L. Wu et al., Global diversity and biogeography of bacterial communities in wastewater treatment plants. Nat. Microbiol. 4, 1183-1195 (2019).	WWTPs184
SRR14932483	Asia	China	38.8777	121.629	C,N,DN,P	Yes	plug flow	public	0.0135545	L. Wu et al., Global diversity and biogeography of bacterial communities in wastewater treatment plants. Nat. Microbiol. 4, 1183-1195 (2019).	WWTPs185
SRR14932482	Africa	South Africa	-30.08	30.86	C,N,DN,P	Yes	A2O	public	0.590887	L. Wu et al., Global diversity and biogeography of bacterial communities in wastewater treatment plants. Nat. Microbiol. 4, 1183-1195 (2019).	WWTPs186
SRR14932480	Asia	China	38.8658	121.536	C,N,DN	Yes	SBR	public	0.0257039	L. Wu et al., Global diversity and biogeography of bacterial communities in wastewater treatment plants. Nat. Microbiol. 4, 1183-1195 (2019).	WWTPs187
SRR14932479	Asia	China	38.8658	121.536	C,N,DN	Yes	SBR	public	0.0510036	L. Wu et al., Global diversity and biogeography of bacterial communities in wastewater treatment plants. Nat. Microbiol. 4, 1183-1195 (2019).	WWTPs188
SRR14932478	Asia	China	45.8162	126.711	C,N,DN	Yes	plug flow	public	0.0875598	L. Wu et al., Global diversity and biogeography of bacterial communities in wastewater treatment plants. Nat. Microbiol. 4, 1183-1195 (2019).	WWTPs189
SRR14932477	Asia	China	45.8162	126.711	C,N,DN	Yes	plug flow	public	0.0844348	L. Wu et al., Global diversity and biogeography of bacterial communities in wastewater treatment plants. Nat. Microbiol. 4, 1183-1195 (2019).	WWTPs190
SRR14800555	Asia	China	44.03	87.356	C,N,DN,P	-	Activated sludge	public	0.0414158	NA	HX
SRR14800552	Asia	China	43.963	87.522	C,N,DN,P	-	Activated sludge	public	0.61769	NA	HX
SRR14800549	Asia	China	41.311	82.341	C,N,DN,P	Yes	Activated sludge	public	0.0521807	NA	HX
SRR14610251	Asia	Singapore	1.33245	103.755	C,N,DN,P	-	AO	public	1.7911	Law, Y., Kirkegaard, R., Cokro, A. et al. Integrative microbial community analysis reveals full-scale enhanced biological phosphorus removal under tropical conditions. Sci Rep 6, 25719 (2016). https://doi.org/10.1038/srep25719	Ulu
SRR14610250	Asia	Singapore	1.33245	103.755	C,N,DN,P	-	AO	public	2.23485	Law, Y., Kirkegaard, R., Cokro, A. et al. Integrative microbial community analysis reveals full-scale enhanced biological phosphorus removal under tropical conditions. Sci Rep 6, 25719 (2016). https://doi.org/10.1038/srep25719	Ulu
SRR14610249	Asia	Singapore	1.33245	103.756	C,N,DN,P	-	AO	public	2.09242	Law, Y., Kirkegaard, R., Cokro, A. et al. Integrative microbial community analysis reveals full-scale enhanced biological phosphorus removal under tropical conditions. Sci Rep 6, 25719 (2016). https://doi.org/10.1038/srep25719	Ulu
SRR14610248	Asia	Singapore	1.33245	103.756	C,N,DN,P	-	AO	public	1.98116	Law, Y., Kirkegaard, R., Cokro, A. et al. Integrative microbial community analysis reveals full-scale enhanced biological phosphorus removal under tropical conditions. Sci Rep 6, 25719 (2016). https://doi.org/10.1038/srep25719	Ulu
SRR14610247	Asia	Singapore	1.33245	103.756	C,N,DN,P	-	AO	public	2.09573	Law, Y., Kirkegaard, R., Cokro, A. et al. Integrative microbial community analysis reveals full-scale enhanced biological phosphorus removal under tropical conditions. Sci Rep 6, 25719 (2016). https://doi.org/10.1038/srep25719	Ulu
SRR14610246	Asia	Singapore	1.33245	103.756	C,N,DN,P	-	AO	public	2.45611	Law, Y., Kirkegaard, R., Cokro, A. et al. Integrative microbial community analysis reveals full-scale enhanced biological phosphorus removal under tropical conditions. Sci Rep 6, 25719 (2016). https://doi.org/10.1038/srep25719	Ulu
SRR14610245	Asia	Singapore	1.33245	103.756	C,N,DN,P	-	AO	public	1.51523	Law, Y., Kirkegaard, R., Cokro, A. et al. Integrative microbial community analysis reveals full-scale enhanced biological phosphorus removal under tropical conditions. Sci Rep 6, 25719 (2016). https://doi.org/10.1038/srep25719	Ulu
SRR14610244	Asia	Singapore	1.33245	103.756	C,N,DN,P	-	AO	public	1.69661	Law, Y., Kirkegaard, R., Cokro, A. et al. Integrative microbial community analysis reveals full-scale enhanced biological phosphorus removal under tropical conditions. Sci Rep 6, 25719 (2016). https://doi.org/10.1038/srep25719	Ulu
SRR14610243	Asia	Singapore	1.33245	103.756	C,N,DN,P	-	AO	public	2.71322	Law, Y., Kirkegaard, R., Cokro, A. et al. Integrative microbial community analysis reveals full-scale enhanced biological phosphorus removal under tropical conditions. Sci Rep 6, 25719 (2016). https://doi.org/10.1038/srep25719	Ulu
SRR14610242	Asia	Singapore	1.33245	103.756	C,N,DN,P	-	AO	public	1.22795	Law, Y., Kirkegaard, R., Cokro, A. et al. Integrative microbial community analysis reveals full-scale enhanced biological phosphorus removal under tropical conditions. Sci Rep 6, 25719 (2016). https://doi.org/10.1038/srep25719	Ulu
SRR14610241	Asia	Singapore	1.33245	103.756	C,N,DN,P	Yes	AO	public	1.94044	Law, Y., Kirkegaard, R., Cokro, A. et al. Integrative microbial community analysis reveals full-scale enhanced biological phosphorus removal under tropical conditions. Sci Rep 6, 25719 (2016). https://doi.org/10.1038/srep25719	Ulu
SRR14610240	Asia	Singapore	1.33245	103.757	C,N,DN,P	-	AO	public	2.08246	Law, Y., Kirkegaard, R., Cokro, A. et al. Integrative microbial community analysis reveals full-scale enhanced biological phosphorus removal under tropical conditions. Sci Rep 6, 25719 (2016). https://doi.org/10.1038/srep25719	Ulu
SRR14610239	Asia	Singapore	1.33245	103.757	C,N,DN,P	-	AO	public	2.1442	Law, Y., Kirkegaard, R., Cokro, A. et al. Integrative microbial community analysis reveals full-scale enhanced biological phosphorus removal under tropical conditions. Sci Rep 6, 25719 (2016). https://doi.org/10.1038/srep25719	Ulu
SRR14610238	Asia	Singapore	1.33245	103.757	C,N,DN,P	-	AO	public	2.46724	Law, Y., Kirkegaard, R., Cokro, A. et al. Integrative microbial community analysis reveals full-scale enhanced biological phosphorus removal under tropical conditions. Sci Rep 6, 25719 (2016). https://doi.org/10.1038/srep25719	Ulu
SRR14610237	Asia	Singapore	1.33245	103.757	C,N,DN,P	-	AO	public	2.01588	Law, Y., Kirkegaard, R., Cokro, A. et al. Integrative microbial community analysis reveals full-scale enhanced biological phosphorus removal under tropical conditions. Sci Rep 6, 25719 (2016). https://doi.org/10.1038/srep25719	Ulu
SRR14610236	Asia	Singapore	1.33245	103.757	C,N,DN,P	-	AO	public	2.2906	Law, Y., Kirkegaard, R., Cokro, A. et al. Integrative microbial community analysis reveals full-scale enhanced biological phosphorus removal under tropical conditions. Sci Rep 6, 25719 (2016). https://doi.org/10.1038/srep25719	Ulu
SRR14610235	Asia	Singapore	1.33245	103.757	C,N,DN,P	-	AO	public	2.04262	Law, Y., Kirkegaard, R., Cokro, A. et al. Integrative microbial community analysis reveals full-scale enhanced biological phosphorus removal under tropical conditions. Sci Rep 6, 25719 (2016). https://doi.org/10.1038/srep25719	Ulu
SRR14610234	Asia	Singapore	1.33245	103.757	C,N,DN,P	-	AO	public	1.90527	Law, Y., Kirkegaard, R., Cokro, A. et al. Integrative microbial community analysis reveals full-scale enhanced biological phosphorus removal under tropical conditions. Sci Rep 6, 25719 (2016). https://doi.org/10.1038/srep25719	Ulu
SRR14610233	Asia	Singapore	1.33245	103.757	C,N,DN,P	-	AO	public	1.80994	Law, Y., Kirkegaard, R., Cokro, A. et al. Integrative microbial community analysis reveals full-scale enhanced biological phosphorus removal under tropical conditions. Sci Rep 6, 25719 (2016). https://doi.org/10.1038/srep25719	Ulu
SRR14610232	Asia	Singapore	1.33245	103.757	C,N,DN,P	-	AO	public	2.15106	Law, Y., Kirkegaard, R., Cokro, A. et al. Integrative microbial community analysis reveals full-scale enhanced biological phosphorus removal under tropical conditions. Sci Rep 6, 25719 (2016). https://doi.org/10.1038/srep25719	Ulu
SRR14610231	Asia	Singapore	1.33245	103.757	C,N,DN,P	-	AO	public	2.20727	Law, Y., Kirkegaard, R., Cokro, A. et al. Integrative microbial community analysis reveals full-scale enhanced biological phosphorus removal under tropical conditions. Sci Rep 6, 25719 (2016). https://doi.org/10.1038/srep25719	Ulu
SRR14610230	Asia	Singapore	1.33245	103.757	C,N,DN,P	-	AO	public	1.30947	Law, Y., Kirkegaard, R., Cokro, A. et al. Integrative microbial community analysis reveals full-scale enhanced biological phosphorus removal under tropical conditions. Sci Rep 6, 25719 (2016). https://doi.org/10.1038/srep25719	Ulu
SRR14610229	Asia	Singapore	1.33245	103.758	C,N,DN,P	-	AO	public	1.78041	Law, Y., Kirkegaard, R., Cokro, A. et al. Integrative microbial community analysis reveals full-scale enhanced biological phosphorus removal under tropical conditions. Sci Rep 6, 25719 (2016). https://doi.org/10.1038/srep25719	Ulu
SRR14610228	Asia	Singapore	1.33245	103.758	C,N,DN,P	-	AO	public	2.58256	Law, Y., Kirkegaard, R., Cokro, A. et al. Integrative microbial community analysis reveals full-scale enhanced biological phosphorus removal under tropical conditions. Sci Rep 6, 25719 (2016). https://doi.org/10.1038/srep25719	Ulu
SRR13503359	Asia	China	22.3272	114.139	C,N,DN	Yes	Activated sludge	public	0	J. Xie, L. Jin, D. Wu, A. Pruden, X. Li, Inhalable Antibiotic Resistome from Wastewater Treatment Plants to Urban Areas: Bacterial Hosts, Dissemination Risks, and Source Contributions. Environmental Science & Technology 56, 7040-7051 (2022).	SCISTW
SRR13503358	Asia	China	22.3272	114.139	C,N,DN	-	Activated sludge	public	0	J. Xie, L. Jin, D. Wu, A. Pruden, X. Li, Inhalable Antibiotic Resistome from Wastewater Treatment Plants to Urban Areas: Bacterial Hosts, Dissemination Risks, and Source Contributions. Environmental Science & Technology 56, 7040-7051 (2022).	SCISTW
SRR12350688	Asia	China	39.96	116.51	NA	-	Activated sludge	public	1.37291	NA	NA_1
SRR12350687	Asia	China	39.96	116.52	NA	-	Activated sludge	public	1.35356	NA	NA_1
SRR12350686	Asia	China	39.82	116.27	NA	-	Activated sludge	public	0.194518	NA	NA_1
SRR12350685	Asia	China	39.82	116.28	NA	-	Activated sludge	public	0.205996	NA	NA_1
SRR12350684	Asia	China	39.96	116.51	NA	-	Activated sludge	public	1.35617	NA	NA_1
SRR12350683	Asia	China	40.04	116.36	NA	Yes	Activated sludge	public	0.411317	NA	NA_1
SRR12350682	Asia	China	40.04	116.37	NA	-	Activated sludge	public	0.400358	NA	NA_1
SRR12350681	Asia	China	40.04	116.38	NA	-	Activated sludge	public	0.40347	NA	NA_1
SRR12350680	Asia	China	40.06	116.46	NA	-	Activated sludge	public	1.51303	NA	NA_1
SRR12350679	Asia	China	40.06	116.47	NA	-	Activated sludge	public	1.57255	NA	NA_1
SRR12350678	Asia	China	40.06	116.48	NA	-	Activated sludge	public	1.58664	NA	NA_1
SRR12350677	Asia	China	39.82	116.27	NA	-	Activated sludge	public	0.21219	NA	NA_1
SRR1168574	North America	USA	32.6563	-90.209	NA	Yes	-	public	0	NA	MS
SRR1168486	North America	USA	32.6563	-90.2093	NA	-	-	public	1.65545	NA	MS
SRR11674054	Europe	Denmark	55.6493	12.0586	C,N,DN,P	-	SSH	public	0.381877	Nierychlo M, McIlroy SJ, Kucheryavskiy S, Jiang C, Ziegler AS, Kondrotaite Z, Stokholm-Bjerregaard M and Nielsen PH (2020) Candidatus Amarolinea and Candidatus Microthrix Are Mainly Responsible for Filamentous Bulking in Danish Municipal Wastewater Treatment Plants. Front. Microbiol. 11:1214. doi: 10.3389/fmicb.2020.01214	Bjergmarken
SRR11674053	Europe	Denmark	55.6405	12.5058	C,N,DN,P	Yes	-	public	1.25181	Singleton, C.M., Petriglieri, F., Kristensen, J.M. et al. Connecting structure to function with the recovery of over 1000 high-quality metagenome-assembled genomes from activated sludge using long-read sequencing. Nat Commun 12, 2009 (2021). https://doi.org/10.1038/s41467-021-22203-2 O. Sinkj, P. Bøgebjerg, H. Grüttner, P. Harremo, K.F. Jensen, M. Winther-Nielsen,External and internal sources whi…	Damhusaen
SRR11674052	Europe	Denmark	55.6405	12.506	C,N,DN,P	-	-	public	1.63661	Singleton, C.M., Petriglieri, F., Kristensen, J.M. et al. Connecting structure to function with the recovery of over 1000 high-quality metagenome-assembled genomes from activated sludge using long-read sequencing. Nat Commun 12, 2009 (2021). https://doi.org/10.1038/s41467-021-22203-2 O. Sinkj, P. Bøgebjerg, H. Grüttner, P. Harremo, K.F. Jensen, M. Winther-Nielsen,External and internal sources whi…	Damhusaen
SRR11674051	Europe	Denmark	55.6405	12.5059	C,N,DN,P	-	-	public	1.20112	Singleton, C.M., Petriglieri, F., Kristensen, J.M. et al. Connecting structure to function with the recovery of over 1000 high-quality metagenome-assembled genomes from activated sludge using long-read sequencing. Nat Commun 12, 2009 (2021). https://doi.org/10.1038/s41467-021-22203-2 O. Sinkj, P. Bøgebjerg, H. Grüttner, P. Harremo, K.F. Jensen, M. Winther-Nielsen,External and internal sources whi…	Damhusaen
SRR11674050	Europe	Denmark	56.2131	10.2424	C,N,DN,P	-	CAS	public	0.295074	Per Halkjær Nielsen, Artur Tomasz Mielczarek, Caroline Kragelund, Jeppe Lund Nielsen, Aaron Marc Saunders, Yunhong Kong, Aviaja Anna Hansen, Jes Vollertsen, A conceptual ecosystem model of microbial communities in enhanced biological phosphorus removal plants,Water Research,Volume 44, Issue 17,2010,Pages 5070-5088,ISSN 0043-1354,https://doi.org/10.1016/j.watres.2010.07.036. Singleton, C.M., Petri…	Ega
SRR11674049	Europe	Denmark	56.2131	10.2424	C,N,DN,P	Yes	CAS	public	0.256308	Per Halkjær Nielsen, Artur Tomasz Mielczarek, Caroline Kragelund, Jeppe Lund Nielsen, Aaron Marc Saunders, Yunhong Kong, Aviaja Anna Hansen, Jes Vollertsen, A conceptual ecosystem model of microbial communities in enhanced biological phosphorus removal plants,Water Research,Volume 44, Issue 17,2010,Pages 5070-5088,ISSN 0043-1354,https://doi.org/10.1016/j.watres.2010.07.036. Singleton, C.M., Petri…	Ega
SRR11674048	Europe	Denmark	56.2131	10.2425	C,N,DN,P	-	CAS	public	0.30045	Per Halkjær Nielsen, Artur Tomasz Mielczarek, Caroline Kragelund, Jeppe Lund Nielsen, Aaron Marc Saunders, Yunhong Kong, Aviaja Anna Hansen, Jes Vollertsen, A conceptual ecosystem model of microbial communities in enhanced biological phosphorus removal plants,Water Research,Volume 44, Issue 17,2010,Pages 5070-5088,ISSN 0043-1354,https://doi.org/10.1016/j.watres.2010.07.036. Singleton, C.M., Petri…	Ega
SRR11674047	Europe	Denmark	55.3995	10.2425	C,N,DN,P	-	MABR	public	0.998072	Singleton, C.M., Petriglieri, F., Kristensen, J.M. et al. Connecting structure to function with the recovery of over 1000 high-quality metagenome-assembled genomes from activated sludge using long-read sequencing. Nat Commun 12, 2009 (2021). https://doi.org/10.1038/s41467-021-22203-2 Nerea Uri-Carreño, Per H. Nielsen, Krist V. Gernaey, Xavier Flores-Alsina,Long-term operation assessment of a full…	Ejby Molle
SRR11674046	Europe	Denmark	55.3995	10.2426	C,N,DN,P	Yes	MABR	public	0.794903	Singleton, C.M., Petriglieri, F., Kristensen, J.M. et al. Connecting structure to function with the recovery of over 1000 high-quality metagenome-assembled genomes from activated sludge using long-read sequencing. Nat Commun 12, 2009 (2021). https://doi.org/10.1038/s41467-021-22203-2 Nerea Uri-Carreño, Per H. Nielsen, Krist V. Gernaey, Xavier Flores-Alsina,Long-term operation assessment of a full…	Ejby Molle
SRR11674045	Europe	Denmark	57.0452	10.0458	C,N,DN,P	Yes	Biodenipho	public	1.37353	Albertsen, M., Karst, S. M., Ziegler, A. S., Kirkegaard, R. H., and Nielsen, P. H. (2015). Back to basics – the influence of DNA extraction and primer choice on phylogenetic analysis of activated sludge communities. PLoS One 10:e0132783. doi: 10.1371/journal.pone.0132783 Singleton, C.M., Petriglieri, F., Kristensen, J.M. et al. Connecting structure to function with the recovery of over 1000 high-…	Aalborg E
SRR11674044	Europe	Denmark	55.3995	10.4148	C,N,DN,P	-	MABR	public	1.2987	Singleton, C.M., Petriglieri, F., Kristensen, J.M. et al. Connecting structure to function with the recovery of over 1000 high-quality metagenome-assembled genomes from activated sludge using long-read sequencing. Nat Commun 12, 2009 (2021). https://doi.org/10.1038/s41467-021-22203-2 Nerea Uri-Carreño, Per H. Nielsen, Krist V. Gernaey, Xavier Flores-Alsina,Long-term operation assessment of a full…	Ejby Molle
SRR11674043	Europe	Denmark	55.4586	8.489	C,N,DN,P	Yes	BNR	public	1.18169	Albertsen, M., Karst, S. M., Ziegler, A. S., Kirkegaard, R. H., and Nielsen, P. H. (2015). Back to basics – the influence of DNA extraction and primer choice on phylogenetic analysis of activated sludge communities. PLoS One 10:e0132783. doi: 10.1371/journal.pone.0132783 Singleton, C.M., Petriglieri, F., Kristensen, J.M. et al. Connecting structure to function with the recovery of over 1000 high-…	Esbjerg E
SRR11674042	Europe	Denmark	55.4586	8.4891	C,N,DN,P	Yes	BNR	public	0.437019	Albertsen, M., Karst, S. M., Ziegler, A. S., Kirkegaard, R. H., and Nielsen, P. H. (2015). Back to basics – the influence of DNA extraction and primer choice on phylogenetic analysis of activated sludge communities. PLoS One 10:e0132783. doi: 10.1371/journal.pone.0132783 Singleton, C.M., Petriglieri, F., Kristensen, J.M. et al. Connecting structure to function with the recovery of over 1000 high-…	Esbjerg øst renseanlæg
SRR11674041	Europe	Denmark	55.4586	8.4892	C,N,DN,P	-	BNR	public	0.826732	Albertsen, M., Karst, S. M., Ziegler, A. S., Kirkegaard, R. H., and Nielsen, P. H. (2015). Back to basics – the influence of DNA extraction and primer choice on phylogenetic analysis of activated sludge communities. PLoS One 10:e0132783. doi: 10.1371/journal.pone.0132783 Singleton, C.M., Petriglieri, F., Kristensen, J.M. et al. Connecting structure to function with the recovery of over 1000 high-…	Esbjerg E
SRR11674040	Europe	Denmark	55.4881	8.4305	C,N,DN,P	-	BNR	public	1.75938	Albertsen, M., Karst, S. M., Ziegler, A. S., Kirkegaard, R. H., and Nielsen, P. H. (2015). Back to basics – the influence of DNA extraction and primer choice on phylogenetic analysis of activated sludge communities. PLoS One 10:e0132783. doi: 10.1371/journal.pone.0132783 Singleton, C.M., Petriglieri, F., Kristensen, J.M. et al. Connecting structure to function with the recovery of over 1000 high-…	Esbjerg W
SRR11674039	Europe	Denmark	55.4881	8.4306	C,N,DN,P	-	BNR	public	1.07282	Albertsen, M., Karst, S. M., Ziegler, A. S., Kirkegaard, R. H., and Nielsen, P. H. (2015). Back to basics – the influence of DNA extraction and primer choice on phylogenetic analysis of activated sludge communities. PLoS One 10:e0132783. doi: 10.1371/journal.pone.0132783 Singleton, C.M., Petriglieri, F., Kristensen, J.M. et al. Connecting structure to function with the recovery of over 1000 high-…	Esbjerg W
SRR11674038	Europe	Denmark	55.4881	8.4307	C,N,DN,P	Yes	BNR	public	1.45052	Albertsen, M., Karst, S. M., Ziegler, A. S., Kirkegaard, R. H., and Nielsen, P. H. (2015). Back to basics – the influence of DNA extraction and primer choice on phylogenetic analysis of activated sludge communities. PLoS One 10:e0132783. doi: 10.1371/journal.pone.0132783 Singleton, C.M., Petriglieri, F., Kristensen, J.M. et al. Connecting structure to function with the recovery of over 1000 high-…	Esbjerg W
SRR11674037	Europe	Denmark	55.5524	9.7204	C,N,DN,P	Yes	CAS/Single tanks	public	2.45793	Albertsen, M., Karst, S. M., Ziegler, A. S., Kirkegaard, R. H., and Nielsen, P. H. (2015). Back to basics – the influence of DNA extraction and primer choice on phylogenetic analysis of activated sludge communities. PLoS One 10:e0132783. doi: 10.1371/journal.pone.0132783 Singleton, C.M., Petriglieri, F., Kristensen, J.M. et al. Connecting structure to function with the recovery of over 1000 high-…	Fredericia
SRR11674036	Europe	Denmark	55.5524	9.7205	C,N,DN,P	-	CAS/Single tanks	public	1.87414	Albertsen, M., Karst, S. M., Ziegler, A. S., Kirkegaard, R. H., and Nielsen, P. H. (2015). Back to basics – the influence of DNA extraction and primer choice on phylogenetic analysis of activated sludge communities. PLoS One 10:e0132783. doi: 10.1371/journal.pone.0132783 Singleton, C.M., Petriglieri, F., Kristensen, J.M. et al. Connecting structure to function with the recovery of over 1000 high-…	Fredericia
SRR11674035	Europe	Denmark	55.5524	9.7206	C,N,DN,P	-	CAS/Single tanks	public	3.086	Albertsen, M., Karst, S. M., Ziegler, A. S., Kirkegaard, R. H., and Nielsen, P. H. (2015). Back to basics – the influence of DNA extraction and primer choice on phylogenetic analysis of activated sludge communities. PLoS One 10:e0132783. doi: 10.1371/journal.pone.0132783 Singleton, C.M., Petriglieri, F., Kristensen, J.M. et al. Connecting structure to function with the recovery of over 1000 high-…	Fredericia
SRR11674034	Europe	Denmark	57.0495	9.86479	C,N,DN,P	-	Biodenitro	public	1.05121	Albertsen, M., Karst, S. M., Ziegler, A. S., Kirkegaard, R. H., and Nielsen, P. H. (2015). Back to basics – the influence of DNA extraction and primer choice on phylogenetic analysis of activated sludge communities. PLoS One 10:e0132783. doi: 10.1371/journal.pone.0132783 Singleton, C.M., Petriglieri, F., Kristensen, J.M. et al. Connecting structure to function with the recovery of over 1000 high-…	Aalborg W
SRR11674033	Europe	Denmark	55.2498	9.50861	C,N,DN,P	-	MBNDK	public	0.967465	Albertsen, M., Karst, S. M., Ziegler, A. S., Kirkegaard, R. H., and Nielsen, P. H. (2015). Back to basics – the influence of DNA extraction and primer choice on phylogenetic analysis of activated sludge communities. PLoS One 10:e0132783. doi: 10.1371/journal.pone.0132783 Singleton, C.M., Petriglieri, F., Kristensen, J.M. et al. Connecting structure to function with the recovery of over 1000 high-…	Haderslev
SRR11674032	Europe	Denmark	55.2498	9.5086	C,N,DN,P	Yes	MBNDK	public	1.03661	Albertsen, M., Karst, S. M., Ziegler, A. S., Kirkegaard, R. H., and Nielsen, P. H. (2015). Back to basics – the influence of DNA extraction and primer choice on phylogenetic analysis of activated sludge communities. PLoS One 10:e0132783. doi: 10.1371/journal.pone.0132783 Singleton, C.M., Petriglieri, F., Kristensen, J.M. et al. Connecting structure to function with the recovery of over 1000 high-…	Haderslev
SRR11674031	Europe	Denmark	55.2498	9.5087	C,N,DN,P	-	MBNDK	public	0.916901	Albertsen, M., Karst, S. M., Ziegler, A. S., Kirkegaard, R. H., and Nielsen, P. H. (2015). Back to basics – the influence of DNA extraction and primer choice on phylogenetic analysis of activated sludge communities. PLoS One 10:e0132783. doi: 10.1371/journal.pone.0132783 Singleton, C.M., Petriglieri, F., Kristensen, J.M. et al. Connecting structure to function with the recovery of over 1000 high-…	Haderslev
SRR11674030	Europe	Denmark	57.0452	10.046	C,N,DN,P	-	Biodenipho	public	1.0917	Albertsen, M., Karst, S. M., Ziegler, A. S., Kirkegaard, R. H., and Nielsen, P. H. (2015). Back to basics – the influence of DNA extraction and primer choice on phylogenetic analysis of activated sludge communities. PLoS One 10:e0132783. doi: 10.1371/journal.pone.0132783 Singleton, C.M., Petriglieri, F., Kristensen, J.M. et al. Connecting structure to function with the recovery of over 1000 high-…	Aalborg E
SRR11674029	Europe	Denmark	57.0452	10.0458	C,N,DN,P	-	Biodenipho	public	0.883157	Albertsen, M., Karst, S. M., Ziegler, A. S., Kirkegaard, R. H., and Nielsen, P. H. (2015). Back to basics – the influence of DNA extraction and primer choice on phylogenetic analysis of activated sludge communities. PLoS One 10:e0132783. doi: 10.1371/journal.pone.0132783 Singleton, C.M., Petriglieri, F., Kristensen, J.M. et al. Connecting structure to function with the recovery of over 1000 high-…	Aalborg E
SRR11674028	Europe	Denmark	55.6493	12.0586	C,N,DN,P	-	SSH	public	0.110762	Nierychlo M, McIlroy SJ, Kucheryavskiy S, Jiang C, Ziegler AS, Kondrotaite Z, Stokholm-Bjerregaard M and Nielsen PH (2020) Candidatus Amarolinea and Candidatus Microthrix Are Mainly Responsible for Filamentous Bulking in Danish Municipal Wastewater Treatment Plants. Front. Microbiol. 11:1214. doi: 10.3389/fmicb.2020.01214	Bjergmarken
SRR11674027	Europe	Denmark	57.5773	9.99297	C,N,DN,P	-	MBNDK	public	2.29204	Albertsen, M., Karst, S. M., Ziegler, A. S., Kirkegaard, R. H., and Nielsen, P. H. (2015). Back to basics – the influence of DNA extraction and primer choice on phylogenetic analysis of activated sludge communities. PLoS One 10:e0132783. doi: 10.1371/journal.pone.0132783 Singleton, C.M., Petriglieri, F., Kristensen, J.M. et al. Connecting structure to function with the recovery of over 1000 high-…	Hirtshals Renseanlæg
SRR11674026	Europe	Denmark	57.5773	9.993	C,N,DN,P	Yes	MBNDK	public	1.82047	Albertsen, M., Karst, S. M., Ziegler, A. S., Kirkegaard, R. H., and Nielsen, P. H. (2015). Back to basics – the influence of DNA extraction and primer choice on phylogenetic analysis of activated sludge communities. PLoS One 10:e0132783. doi: 10.1371/journal.pone.0132783 Singleton, C.M., Petriglieri, F., Kristensen, J.M. et al. Connecting structure to function with the recovery of over 1000 high-…	Hirtshals Renseanlæg
SRR11674025	Europe	Denmark	57.5773	9.99303	C,N,DN,P	-	MBNDK	public	1.82961	Albertsen, M., Karst, S. M., Ziegler, A. S., Kirkegaard, R. H., and Nielsen, P. H. (2015). Back to basics – the influence of DNA extraction and primer choice on phylogenetic analysis of activated sludge communities. PLoS One 10:e0132783. doi: 10.1371/journal.pone.0132783 Singleton, C.M., Petriglieri, F., Kristensen, J.M. et al. Connecting structure to function with the recovery of over 1000 high-…	Hirtshals Renseanlæg
SRR11674024	Europe	Denmark	57.4213	9.99306	C,N,DN,P	-	A2O	public	0.59324	Albertsen, M., Karst, S. M., Ziegler, A. S., Kirkegaard, R. H., and Nielsen, P. H. (2015). Back to basics – the influence of DNA extraction and primer choice on phylogenetic analysis of activated sludge communities. PLoS One 10:e0132783. doi: 10.1371/journal.pone.0132783 Singleton, C.M., Petriglieri, F., Kristensen, J.M. et al. Connecting structure to function with the recovery of over 1000 high-…	Hjorring
SRR11674023	Europe	Denmark	57.4213	9.99309	C,N,DN,P	Yes	A2O	public	0.465772	Albertsen, M., Karst, S. M., Ziegler, A. S., Kirkegaard, R. H., and Nielsen, P. H. (2015). Back to basics – the influence of DNA extraction and primer choice on phylogenetic analysis of activated sludge communities. PLoS One 10:e0132783. doi: 10.1371/journal.pone.0132783 Singleton, C.M., Petriglieri, F., Kristensen, J.M. et al. Connecting structure to function with the recovery of over 1000 high-…	Hjorring
SRR11674022	Europe	Denmark	57.4213	9.99312	C,N,DN,P	-	A2O	public	0.16628	Albertsen, M., Karst, S. M., Ziegler, A. S., Kirkegaard, R. H., and Nielsen, P. H. (2015). Back to basics – the influence of DNA extraction and primer choice on phylogenetic analysis of activated sludge communities. PLoS One 10:e0132783. doi: 10.1371/journal.pone.0132783 Singleton, C.M., Petriglieri, F., Kristensen, J.M. et al. Connecting structure to function with the recovery of over 1000 high-…	Hjorring
SRR11674021	Europe	Denmark	55.668	11.1072	C,N,DN,P	Yes	CAS	public	0.133668	Suman Kharel, Michael Stapf, Ulf Miehe, Maja Ekblad, Michael Cimbritz, Per Falås, Josefine Nilsson, Robert Sehlén, Jeppe Bregendahl, Kai Bester,Removal of pharmaceutical metabolites in wastewater ozonation including their fate in different post-treatments,Science of The Total Environment,Volume 759,2021,143989,ISSN 0048-9697,https://doi.org/10.1016/j.scitotenv.2020.143989. Singleton, C.M., Petrig…	Kalundborg
SRR11674020	Europe	Denmark	57.0495	9.86479	C,N,DN,P	-	Biodenitro	public	0.515001	Albertsen, M., Karst, S. M., Ziegler, A. S., Kirkegaard, R. H., and Nielsen, P. H. (2015). Back to basics – the influence of DNA extraction and primer choice on phylogenetic analysis of activated sludge communities. PLoS One 10:e0132783. doi: 10.1371/journal.pone.0132783 Singleton, C.M., Petriglieri, F., Kristensen, J.M. et al. Connecting structure to function with the recovery of over 1000 high-…	Aalborg W
SRR11674019	Europe	Denmark	55.668	11.1072	C,N,DN,P	-	CAS	public	0.112053	Suman Kharel, Michael Stapf, Ulf Miehe, Maja Ekblad, Michael Cimbritz, Per Falås, Josefine Nilsson, Robert Sehlén, Jeppe Bregendahl, Kai Bester,Removal of pharmaceutical metabolites in wastewater ozonation including their fate in different post-treatments,Science of The Total Environment,Volume 759,2021,143989,ISSN 0048-9697,https://doi.org/10.1016/j.scitotenv.2020.143989. Singleton, C.M., Petrig…	Kalundborg
SRR11674018	Europe	Denmark	55.668	11.107	C,N,DN,P	-	CAS	public	0.243167	Suman Kharel, Michael Stapf, Ulf Miehe, Maja Ekblad, Michael Cimbritz, Per Falås, Josefine Nilsson, Robert Sehlén, Jeppe Bregendahl, Kai Bester,Removal of pharmaceutical metabolites in wastewater ozonation including their fate in different post-treatments,Science of The Total Environment,Volume 759,2021,143989,ISSN 0048-9697,https://doi.org/10.1016/j.scitotenv.2020.143989. Singleton, C.M., Petrig…	Kalundborg
SRR11674017	Europe	Denmark	55.6954	12.6127	C,N,DN,P	-	BioDeniphoTM	public	1.9018	Hande Bozkurt, Mark C.M. van Loosdrecht, Krist V. Gernaey, Gürkan Sin,Optimal WWTP process selection for treatment of domestic wastewater – A realistic full-scale retrofitting study,Chemical Engineering Journal,Volume 286,2016,Pages 447-458,ISSN 1385-8947,https://doi.org/10.1016/j.cej.2015.10.088. Singleton, C.M., Petriglieri, F., Kristensen, J.M. et al. Connecting structure to function with the …	Lynetten
SRR11674016	Europe	Denmark	55.6954	12.6128	C,N,DN,P	-	BioDeniphoTM	public	0.269724	Hande Bozkurt, Mark C.M. van Loosdrecht, Krist V. Gernaey, Gürkan Sin,Optimal WWTP process selection for treatment of domestic wastewater – A realistic full-scale retrofitting study,Chemical Engineering Journal,Volume 286,2016,Pages 447-458,ISSN 1385-8947,https://doi.org/10.1016/j.cej.2015.10.088. Singleton, C.M., Petriglieri, F., Kristensen, J.M. et al. Connecting structure to function with the …	Lynetten
SRR11674015	Europe	Denmark	55.6954	12.6129	C,N,DN,P	Yes	BioDeniphoTM	public	1.19927	Hande Bozkurt, Mark C.M. van Loosdrecht, Krist V. Gernaey, Gürkan Sin,Optimal WWTP process selection for treatment of domestic wastewater – A realistic full-scale retrofitting study,Chemical Engineering Journal,Volume 286,2016,Pages 447-458,ISSN 1385-8947,https://doi.org/10.1016/j.cej.2015.10.088. Singleton, C.M., Petriglieri, F., Kristensen, J.M. et al. Connecting structure to function with the …	Lynetten
SRR11674014	Europe	Denmark	56.7423	10.1144	C,N,P	Yes	CAS	public	1.32441	C. M. Singleton et al., Connecting structure to function with the recovery of over 1000 high-quality metagenome-assembled genomes from activated sludge using long-read sequencing. Nat.Commun. 12, 2009 (2021).	Mariagerfjord
SRR11674013	Europe	Denmark	56.7423	10.1145	C,N,P	-	CAS	public	0.627615	C. M. Singleton et al., Connecting structure to function with the recovery of over 1000 high-quality metagenome-assembled genomes from activated sludge using long-read sequencing. Nat.Commun. 12, 2009 (2021).	Mariagerfjord
SRR11674012	Europe	Denmark	56.7423	10.1146	C,N,P	-	CAS	public	1.41554	C. M. Singleton et al., Connecting structure to function with the recovery of over 1000 high-quality metagenome-assembled genomes from activated sludge using long-read sequencing. Nat.Commun. 12, 2009 (2021).	Mariagerfjord
SRR11674011	Europe	Denmark	55.4326	10.4589	C,N,DN,P	Yes	MBNDKF	public	1.62942	Artur Tomasz Mielczarek, Hien Thi Thu Nguyen, Jeppe Lund Nielsen, Per Halkjær Nielsen,Population dynamics of bacteria involved in enhanced biological phosphorus removal in Danish wastewater treatment plants,Water Research,Volume 47, Issue 4,2013,Pages 1529-1544,ISSN 0043-1354,https://doi.org/10.1016/j.watres.2012.12.003. Singleton, C.M., Petriglieri, F., Kristensen, J.M. et al. Connecting structu…	Odense NE
SRR11674010	Europe	Denmark	55.4326	10.4589	C,N,DN,P	Yes	MBNDKF	public	1.59682	Artur Tomasz Mielczarek, Hien Thi Thu Nguyen, Jeppe Lund Nielsen, Per Halkjær Nielsen,Population dynamics of bacteria involved in enhanced biological phosphorus removal in Danish wastewater treatment plants,Water Research,Volume 47, Issue 4,2013,Pages 1529-1544,ISSN 0043-1354,https://doi.org/10.1016/j.watres.2012.12.003. Singleton, C.M., Petriglieri, F., Kristensen, J.M. et al. Connecting structu…	Odense Nordøst
SRR11674009	Europe	Denmark	57.0495	9.86479	C,N,DN,P	-	Biodenitro	public	1.19932	Albertsen, M., Karst, S. M., Ziegler, A. S., Kirkegaard, R. H., and Nielsen, P. H. (2015). Back to basics – the influence of DNA extraction and primer choice on phylogenetic analysis of activated sludge communities. PLoS One 10:e0132783. doi: 10.1371/journal.pone.0132783 Singleton, C.M., Petriglieri, F., Kristensen, J.M. et al. Connecting structure to function with the recovery of over 1000 high-…	Aalborg W
SRR11674008	Europe	Denmark	55.4326	10.4589	C,N,DN,P	-	MBNDKF	public	1.27854	Artur Tomasz Mielczarek, Hien Thi Thu Nguyen, Jeppe Lund Nielsen, Per Halkjær Nielsen,Population dynamics of bacteria involved in enhanced biological phosphorus removal in Danish wastewater treatment plants,Water Research,Volume 47, Issue 4,2013,Pages 1529-1544,ISSN 0043-1354,https://doi.org/10.1016/j.watres.2012.12.003. Singleton, C.M., Petriglieri, F., Kristensen, J.M. et al. Connecting structu…	Odense Nordøst
SRR11674007	Europe	Denmark	55.4215	10.3662	C,N,DN,P	Yes	MBNDKF	public	0.13819	Artur Tomasz Mielczarek, Hien Thi Thu Nguyen, Jeppe Lund Nielsen, Per Halkjær Nielsen,Population dynamics of bacteria involved in enhanced biological phosphorus removal in Danish wastewater treatment plants,Water Research,Volume 47, Issue 4,2013,Pages 1529-1544,ISSN 0043-1354,https://doi.org/10.1016/j.watres.2012.12.003. Singleton, C.M., Petriglieri, F., Kristensen, J.M. et al. Connecting structu…	Odense NW
SRR11674006	Europe	Denmark	55.4215	10.3664	C,N,DN,P	Yes	MBNDKF	public	0.338396	Artur Tomasz Mielczarek, Hien Thi Thu Nguyen, Jeppe Lund Nielsen, Per Halkjær Nielsen,Population dynamics of bacteria involved in enhanced biological phosphorus removal in Danish wastewater treatment plants,Water Research,Volume 47, Issue 4,2013,Pages 1529-1544,ISSN 0043-1354,https://doi.org/10.1016/j.watres.2012.12.003. Singleton, C.M., Petriglieri, F., Kristensen, J.M. et al. Connecting structu…	Odense Nordvest
SRR11674005	Europe	Denmark	55.4215	10.3663	C,N,DN,P	-	MBNDKF	public	0.459662	Artur Tomasz Mielczarek, Hien Thi Thu Nguyen, Jeppe Lund Nielsen, Per Halkjær Nielsen,Population dynamics of bacteria involved in enhanced biological phosphorus removal in Danish wastewater treatment plants,Water Research,Volume 47, Issue 4,2013,Pages 1529-1544,ISSN 0043-1354,https://doi.org/10.1016/j.watres.2012.12.003. Singleton, C.M., Petriglieri, F., Kristensen, J.M. et al. Connecting structu…	Odense Nordvest
SRR11674004	Europe	Denmark	56.4538	10.07	C,N,DN,P	Yes	MBNDK	public	0.631759	Nierychlo M, McIlroy SJ, Kucheryavskiy S, Jiang C, Ziegler AS, Kondrotaite Z, Stokholm-Bjerregaard M and Nielsen PH (2020) Candidatus Amarolinea and Candidatus Microthrix Are Mainly Responsible for Filamentous Bulking in Danish Municipal Wastewater Treatment Plants. Front. Microbiol. 11:1214. doi: 10.3389/fmicb.2020.01214 Liping Hao, Simon Jon McIlroy, Rasmus Hansen Kirkegaard, Søren Michael Kars…	Randers
SRR11674003	Europe	Denmark	56.4538	10.0702	C,N,DN,P	-	MBNDK	public	0.70555	Nierychlo M, McIlroy SJ, Kucheryavskiy S, Jiang C, Ziegler AS, Kondrotaite Z, Stokholm-Bjerregaard M and Nielsen PH (2020) Candidatus Amarolinea and Candidatus Microthrix Are Mainly Responsible for Filamentous Bulking in Danish Municipal Wastewater Treatment Plants. Front. Microbiol. 11:1214. doi: 10.3389/fmicb.2020.01214 Liping Hao, Simon Jon McIlroy, Rasmus Hansen Kirkegaard, Søren Michael Kars…	Randers
SRR11674002	Europe	Denmark	56.4538	10.0703	C,N,DN,P	-	MBNDK	public	0.594516	Nierychlo M, McIlroy SJ, Kucheryavskiy S, Jiang C, Ziegler AS, Kondrotaite Z, Stokholm-Bjerregaard M and Nielsen PH (2020) Candidatus Amarolinea and Candidatus Microthrix Are Mainly Responsible for Filamentous Bulking in Danish Municipal Wastewater Treatment Plants. Front. Microbiol. 11:1214. doi: 10.3389/fmicb.2020.01214 Liping Hao, Simon Jon McIlroy, Rasmus Hansen Kirkegaard, Søren Michael Kars…	Randers
SRR11674001	Europe	Denmark	55.3291	8.74335	C,N,DN,P	Yes	MBNDK	public	0.58903	Palatinszky, M., Herbold, C.W., Sedlacek, C.J. et al. Growth of complete ammonia oxidizers on guanidine. Nature 633, 646–653 (2024). https://doi.org/10.1038/s41586-024-07832-z	Ribe
SRR11674000	Europe	Denmark	55.3291	8.74336	C,N,DN,P	-	MBNDK	public	0.427165	Palatinszky, M., Herbold, C.W., Sedlacek, C.J. et al. Growth of complete ammonia oxidizers on guanidine. Nature 633, 646–653 (2024). https://doi.org/10.1038/s41586-024-07832-z	Ribe
SRR11673999	Europe	Denmark	55.3291	8.74337	C,N,DN,P	-	MBNDK	public	1.07742	Palatinszky, M., Herbold, C.W., Sedlacek, C.J. et al. Growth of complete ammonia oxidizers on guanidine. Nature 633, 646–653 (2024). https://doi.org/10.1038/s41586-024-07832-z	Ribe
SRR11673998	Europe	Denmark	55.6086	12.4505	C,N,DN,P	-	Biodenitro	public	1.64824	Nierychlo M, McIlroy SJ, Kucheryavskiy S, Jiang C, Ziegler AS, Kondrotaite Z, Stokholm-Bjerregaard M and Nielsen PH (2020) Candidatus Amarolinea and Candidatus Microthrix Are Mainly Responsible for Filamentous Bulking in Danish Municipal Wastewater Treatment Plants. Front. Microbiol. 11:1214. doi: 10.3389/fmicb.2020.01214	Avedore
SRR11673997	Europe	Denmark	56.5651	9.0421	C,N,DN,P	-	MBNDK	public	0.238473	Nierychlo M, McIlroy SJ, Kucheryavskiy S, Jiang C, Ziegler AS, Kondrotaite Z, Stokholm-Bjerregaard M and Nielsen PH (2020) Candidatus Amarolinea and Candidatus Microthrix Are Mainly Responsible for Filamentous Bulking in Danish Municipal Wastewater Treatment Plants. Front. Microbiol. 11:1214. doi: 10.3389/fmicb.2020.01214	Skive
SRR11673996	Europe	Denmark	56.5651	9.0422	C,N,DN,P	-	MBNDK	public	0.389721	Nierychlo M, McIlroy SJ, Kucheryavskiy S, Jiang C, Ziegler AS, Kondrotaite Z, Stokholm-Bjerregaard M and Nielsen PH (2020) Candidatus Amarolinea and Candidatus Microthrix Are Mainly Responsible for Filamentous Bulking in Danish Municipal Wastewater Treatment Plants. Front. Microbiol. 11:1214. doi: 10.3389/fmicb.2020.01214	Skive
SRR11673995	Europe	Denmark	56.5651	9.0423	C,N,DN,P	Yes	MBNDK	public	0.357943	Nierychlo M, McIlroy SJ, Kucheryavskiy S, Jiang C, Ziegler AS, Kondrotaite Z, Stokholm-Bjerregaard M and Nielsen PH (2020) Candidatus Amarolinea and Candidatus Microthrix Are Mainly Responsible for Filamentous Bulking in Danish Municipal Wastewater Treatment Plants. Front. Microbiol. 11:1214. doi: 10.3389/fmicb.2020.01214	Skive
SRR11673994	Europe	Denmark	56.4253	9.0424	C,N,DN,P	-	MBNDK	public	0.365736	Nierychlo M, McIlroy SJ, Kucheryavskiy S, Jiang C, Ziegler AS, Kondrotaite Z, Stokholm-Bjerregaard M and Nielsen PH (2020) Candidatus Amarolinea and Candidatus Microthrix Are Mainly Responsible for Filamentous Bulking in Danish Municipal Wastewater Treatment Plants. Front. Microbiol. 11:1214. doi: 10.3389/fmicb.2020.01214	Viborg
SRR11673993	Europe	Denmark	56.4253	9.0425	C,N,DN,P	Yes	MBNDK	public	0.370063	Nierychlo M, McIlroy SJ, Kucheryavskiy S, Jiang C, Ziegler AS, Kondrotaite Z, Stokholm-Bjerregaard M and Nielsen PH (2020) Candidatus Amarolinea and Candidatus Microthrix Are Mainly Responsible for Filamentous Bulking in Danish Municipal Wastewater Treatment Plants. Front. Microbiol. 11:1214. doi: 10.3389/fmicb.2020.01214	Viborg
SRR11673992	Europe	Denmark	56.4253	9.0426	C,N,DN,P	-	MBNDK	public	0.431576	Nierychlo M, McIlroy SJ, Kucheryavskiy S, Jiang C, Ziegler AS, Kondrotaite Z, Stokholm-Bjerregaard M and Nielsen PH (2020) Candidatus Amarolinea and Candidatus Microthrix Are Mainly Responsible for Filamentous Bulking in Danish Municipal Wastewater Treatment Plants. Front. Microbiol. 11:1214. doi: 10.3389/fmicb.2020.01214	Viborg
SRR11673991	Europe	Denmark	56.1265	10.1412	C,N,DN,P	-	BNR	public	0.0383884	Climate Change, Water Supply and Sanitation: Risk Assessment, Management, Mitigation and Reduction By: Adriana Hulsmann, Gesche Grützmacher, Gerard van den Berg, Wolfgang Rauch, Anders Lynggaard Jensen, Victor Popovych, Mario Rosario Mazzola, Lydia S. Vamvakeridou-Lyroudia, Dragan A. Savić https://doi.org/10.2166/9781780405001	Viby
SRR11673990	Europe	Denmark	56.1265	10.1413	C,N,DN,P	Yes	BNR	public	0.657548	Climate Change, Water Supply and Sanitation: Risk Assessment, Management, Mitigation and Reduction By: Adriana Hulsmann, Gesche Grützmacher, Gerard van den Berg, Wolfgang Rauch, Anders Lynggaard Jensen, Victor Popovych, Mario Rosario Mazzola, Lydia S. Vamvakeridou-Lyroudia, Dragan A. Savić https://doi.org/10.2166/9781780405001	Viby
SRR11673989	Europe	Denmark	56.1265	10.1414	C,N,DN,P	-	BNR	public	1.35533	Climate Change, Water Supply and Sanitation: Risk Assessment, Management, Mitigation and Reduction By: Adriana Hulsmann, Gesche Grützmacher, Gerard van den Berg, Wolfgang Rauch, Anders Lynggaard Jensen, Victor Popovych, Mario Rosario Mazzola, Lydia S. Vamvakeridou-Lyroudia, Dragan A. Savić https://doi.org/10.2166/9781780405001	Viby
SRR11673987	Europe	Denmark	55.6086	12.4505	C,N,DN,P	-	Biodenitro	public	1.24461	Nierychlo M, McIlroy SJ, Kucheryavskiy S, Jiang C, Ziegler AS, Kondrotaite Z, Stokholm-Bjerregaard M and Nielsen PH (2020) Candidatus Amarolinea and Candidatus Microthrix Are Mainly Responsible for Filamentous Bulking in Danish Municipal Wastewater Treatment Plants. Front. Microbiol. 11:1214. doi: 10.3389/fmicb.2020.01214	Avedore
SRR11673976	Europe	Denmark	55.6086	12.4505	C,N,DN,P	Yes	Biodenitro	public	1.46199	Nierychlo M, McIlroy SJ, Kucheryavskiy S, Jiang C, Ziegler AS, Kondrotaite Z, Stokholm-Bjerregaard M and Nielsen PH (2020) Candidatus Amarolinea and Candidatus Microthrix Are Mainly Responsible for Filamentous Bulking in Danish Municipal Wastewater Treatment Plants. Front. Microbiol. 11:1214. doi: 10.3389/fmicb.2020.01214	Avedore
SRR11673965	Europe	Denmark	55.6493	12.0586	C,N,DN,P	Yes	SSH	public	0.169087	Nierychlo M, McIlroy SJ, Kucheryavskiy S, Jiang C, Ziegler AS, Kondrotaite Z, Stokholm-Bjerregaard M and Nielsen PH (2020) Candidatus Amarolinea and Candidatus Microthrix Are Mainly Responsible for Filamentous Bulking in Danish Municipal Wastewater Treatment Plants. Front. Microbiol. 11:1214. doi: 10.3389/fmicb.2020.01214. Per Halkjær Nielsen, Artur Tomasz Mielczarek, Caroline Kragelund, Jeppe Lu…	Bjergmarken
SRR1145916	Asia	China	31.3	121.51	C,N,DN,P	-	MBR	public	1.22693	NA	MBR1
SRR1145888	Asia	China	31.3	121.52	C,N,DN,P	Yes	MBR	public	2.41938	NA	MBR1
SRR1145849	Asia	China	31.3	121.53	C,N,DN,P	-	MBR	public	3.14611	NA	MBR1
SRR1106873	Asia	China	31.3	121.54	NA	Yes	Na	public	1.60162	NA	ZZ
SRR1106693	Asia	China	31.3	121.55	C,N,DN,P	-	A2O	public	0.366682	NA	JXZ
ERR8521302	Europe	Sweden	58.94	11.18	C,N,DN,P	Yes	AGS	public	0.821567	Ekholm, J., de Blois, M., Persson, F., Gustavsson, D. J. I., Bengtsson, S., van Erp, T., & Wilén, B.-M. (2023). Case study of aerobic granular sludge and activated sludge—Energy usage, footprint, and nutrient removal. Water Environment Research, 95(8), e10914. https://doi.org/10.1002/wer.10914	Österröd
ERR8521301	Europe	Sweden	58.94	11.181	C,N,DN,P	-	AGS	public	1.20578	Ekholm, J., de Blois, M., Persson, F., Gustavsson, D. J. I., Bengtsson, S., van Erp, T., & Wilén, B.-M. (2023). Case study of aerobic granular sludge and activated sludge—Energy usage, footprint, and nutrient removal. Water Environment Research, 95(8), e10914. https://doi.org/10.1002/wer.10914	Österröd
ERR8521300	Europe	Sweden	58.94	11.182	C,N,DN,P	-	AGS	public	1.40831	Ekholm, J., de Blois, M., Persson, F., Gustavsson, D. J. I., Bengtsson, S., van Erp, T., & Wilén, B.-M. (2023). Case study of aerobic granular sludge and activated sludge—Energy usage, footprint, and nutrient removal. Water Environment Research, 95(8), e10914. https://doi.org/10.1002/wer.10914	Österröd
ERR8521299	Europe	Sweden	58.94	11.183	C,N,DN,P	-	AGS	public	0.465573	Ekholm, J., de Blois, M., Persson, F., Gustavsson, D. J. I., Bengtsson, S., van Erp, T., & Wilén, B.-M. (2023). Case study of aerobic granular sludge and activated sludge—Energy usage, footprint, and nutrient removal. Water Environment Research, 95(8), e10914. https://doi.org/10.1002/wer.10914	Österröd
ERR8521298	Europe	Sweden	58.94	11.184	C,N,DN,P	-	AGS	public	1.50626	Ekholm, J., de Blois, M., Persson, F., Gustavsson, D. J. I., Bengtsson, S., van Erp, T., & Wilén, B.-M. (2023). Case study of aerobic granular sludge and activated sludge—Energy usage, footprint, and nutrient removal. Water Environment Research, 95(8), e10914. https://doi.org/10.1002/wer.10914	Österröd
ERR8521297	Europe	Sweden	58.94	11.185	C,N,DN,P	-	AGS	public	1.47303	Ekholm, J., de Blois, M., Persson, F., Gustavsson, D. J. I., Bengtsson, S., van Erp, T., & Wilén, B.-M. (2023). Case study of aerobic granular sludge and activated sludge—Energy usage, footprint, and nutrient removal. Water Environment Research, 95(8), e10914. https://doi.org/10.1002/wer.10914	Österröd
ERR8521296	Europe	Sweden	58.94	11.186	C,N,DN,P	-	AGS	public	0.089517	Ekholm, J., de Blois, M., Persson, F., Gustavsson, D. J. I., Bengtsson, S., van Erp, T., & Wilén, B.-M. (2023). Case study of aerobic granular sludge and activated sludge—Energy usage, footprint, and nutrient removal. Water Environment Research, 95(8), e10914. https://doi.org/10.1002/wer.10914	Österröd
ERR8521295	Europe	Sweden	58.94	11.187	C,N,DN,P	-	AGS	public	0.24411	Ekholm, J., de Blois, M., Persson, F., Gustavsson, D. J. I., Bengtsson, S., van Erp, T., & Wilén, B.-M. (2023). Case study of aerobic granular sludge and activated sludge—Energy usage, footprint, and nutrient removal. Water Environment Research, 95(8), e10914. https://doi.org/10.1002/wer.10914	Österröd
ERR8521294	Europe	Sweden	58.94	11.188	C,N,DN,P	-	AGS	public	0.24987	Ekholm, J., de Blois, M., Persson, F., Gustavsson, D. J. I., Bengtsson, S., van Erp, T., & Wilén, B.-M. (2023). Case study of aerobic granular sludge and activated sludge—Energy usage, footprint, and nutrient removal. Water Environment Research, 95(8), e10914. https://doi.org/10.1002/wer.10914	Österröd
ERR8521293	Europe	Sweden	58.94	11.189	C,N,DN,P	-	AGS	public	0.091774	Ekholm, J., de Blois, M., Persson, F., Gustavsson, D. J. I., Bengtsson, S., van Erp, T., & Wilén, B.-M. (2023). Case study of aerobic granular sludge and activated sludge—Energy usage, footprint, and nutrient removal. Water Environment Research, 95(8), e10914. https://doi.org/10.1002/wer.10914	Österröd
ERR8521292	Europe	Sweden	58.94	11.19	C,N,DN,P	-	AGS	public	0.268056	Ekholm, J., de Blois, M., Persson, F., Gustavsson, D. J. I., Bengtsson, S., van Erp, T., & Wilén, B.-M. (2023). Case study of aerobic granular sludge and activated sludge—Energy usage, footprint, and nutrient removal. Water Environment Research, 95(8), e10914. https://doi.org/10.1002/wer.10914	Österröd
ERR8521291	Europe	Sweden	58.94	11.191	C,N,DN,P	-	AGS	public	0.161115	Ekholm, J., de Blois, M., Persson, F., Gustavsson, D. J. I., Bengtsson, S., van Erp, T., & Wilén, B.-M. (2023). Case study of aerobic granular sludge and activated sludge—Energy usage, footprint, and nutrient removal. Water Environment Research, 95(8), e10914. https://doi.org/10.1002/wer.10914	Österröd
ERR712391	Europe	Denmark	57.05	9.86	C,N,DN,P	-	CAS	public	0.109791	Munck, C., Albertsen, M., Telke, A. et al. Limited dissemination of the wastewater treatment plant core resistome. Nat Commun 6, 8452 (2015). https://doi.org/10.1038/ncomms9452 Per Halkjær Nielsen, Artur Tomasz Mielczarek, Caroline Kragelund, Jeppe Lund Nielsen, Aaron Marc Saunders, Yunhong Kong, Aviaja Anna Hansen, Jes Vollertsen, A conceptual ecosystem model of microbial communities in enhanced…	Ega
ERR712390	Europe	Denmark	57.05	9.861	C,N,DN,P	-	CAS	public	0.291516	Munck, C., Albertsen, M., Telke, A. et al. Limited dissemination of the wastewater treatment plant core resistome. Nat Commun 6, 8452 (2015). https://doi.org/10.1038/ncomms9452 Per Halkjær Nielsen, Artur Tomasz Mielczarek, Caroline Kragelund, Jeppe Lund Nielsen, Aaron Marc Saunders, Yunhong Kong, Aviaja Anna Hansen, Jes Vollertsen, A conceptual ecosystem model of microbial communities in enhanced…	Ega
ERR712389	Europe	Denmark	57.05	9.862	C,N,DN,P	-	CAS	public	0.0307183	Munck, C., Albertsen, M., Telke, A. et al. Limited dissemination of the wastewater treatment plant core resistome. Nat Commun 6, 8452 (2015). https://doi.org/10.1038/ncomms9452 Per Halkjær Nielsen, Artur Tomasz Mielczarek, Caroline Kragelund, Jeppe Lund Nielsen, Aaron Marc Saunders, Yunhong Kong, Aviaja Anna Hansen, Jes Vollertsen, A conceptual ecosystem model of microbial communities in enhanced…	Ega
ERR712388	Europe	Denmark	57.05	9.863	C,N,DN,P	-	CAS	public	1.08169	Munck, C., Albertsen, M., Telke, A. et al. Limited dissemination of the wastewater treatment plant core resistome. Nat Commun 6, 8452 (2015). https://doi.org/10.1038/ncomms9452. Nerea Uri-Carreño, Per H. Nielsen, Krist V. Gernaey, Xavier Flores-Alsina,Long-term operation assessment of a full-scale membrane-aerated biofilm reactor under Nordic conditions,Science of The Total Environment,Volume 779…	Ejby Molle
ERR712387	Europe	Denmark	57.05	9.864	C,N,DN,P	-	CAS	public	0.485297	Munck, C., Albertsen, M., Telke, A. et al. Limited dissemination of the wastewater treatment plant core resistome. Nat Commun 6, 8452 (2015). https://doi.org/10.1038/ncomms9452. Nerea Uri-Carreño, Per H. Nielsen, Krist V. Gernaey, Xavier Flores-Alsina,Long-term operation assessment of a full-scale membrane-aerated biofilm reactor under Nordic conditions,Science of The Total Environment,Volume 779…	Ejby Molle
ERR712386	Europe	Denmark	57.05	9.865	C,N,DN,P	-	CAS	public	0.547839	Munck, C., Albertsen, M., Telke, A. et al. Limited dissemination of the wastewater treatment plant core resistome. Nat Commun 6, 8452 (2015). https://doi.org/10.1038/ncomms9452. Nerea Uri-Carreño, Per H. Nielsen, Krist V. Gernaey, Xavier Flores-Alsina,Long-term operation assessment of a full-scale membrane-aerated biofilm reactor under Nordic conditions,Science of The Total Environment,Volume 779…	Ejby Molle
ERR712385	Europe	Denmark	57.05	9.866	C,N,DN,P	-	A2O	public	0.957548	Nierychlo M, McIlroy SJ, Kucheryavskiy S, Jiang C, Ziegler AS, Kondrotaite Z, Stokholm-Bjerregaard M and Nielsen PH (2020) Candidatus Amarolinea and Candidatus Microthrix Are Mainly Responsible for Filamentous Bulking in Danish Municipal Wastewater Treatment Plants. Front. Microbiol. 11:1214. doi: 10.3389/fmicb.2020.01214 Munck, C., Albertsen, M., Telke, A. et al. Limited dissemination of the was…	Hjorring
ERR712384	Europe	Denmark	57.05	9.867	C,N,DN,P	-	Biodenitro	public	0	Nierychlo M, McIlroy SJ, Kucheryavskiy S, Jiang C, Ziegler AS, Kondrotaite Z, Stokholm-Bjerregaard M and Nielsen PH (2020) Candidatus Amarolinea and Candidatus Microthrix Are Mainly Responsible for Filamentous Bulking in Danish Municipal Wastewater Treatment Plants. Front. Microbiol. 11:1214. doi: 10.3389/fmicb.2020.01214 Munck, C., Albertsen, M., Telke, A. et al. Limited dissemination of the was…	Aalborg W
ERR712383	Europe	Denmark	57.05	9.868	C,N,DN,P	-	Biodenitro	public	0	Nierychlo M, McIlroy SJ, Kucheryavskiy S, Jiang C, Ziegler AS, Kondrotaite Z, Stokholm-Bjerregaard M and Nielsen PH (2020) Candidatus Amarolinea and Candidatus Microthrix Are Mainly Responsible for Filamentous Bulking in Danish Municipal Wastewater Treatment Plants. Front. Microbiol. 11:1214. doi: 10.3389/fmicb.2020.01214 Munck, C., Albertsen, M., Telke, A. et al. Limited dissemination of the was…	Aalborg W
ERR712382	Europe	Denmark	57.05	9.869	C,N,DN,P	-	Biodenitro	public	0.814065	Nierychlo M, McIlroy SJ, Kucheryavskiy S, Jiang C, Ziegler AS, Kondrotaite Z, Stokholm-Bjerregaard M and Nielsen PH (2020) Candidatus Amarolinea and Candidatus Microthrix Are Mainly Responsible for Filamentous Bulking in Danish Municipal Wastewater Treatment Plants. Front. Microbiol. 11:1214. doi: 10.3389/fmicb.2020.01214 Munck, C., Albertsen, M., Telke, A. et al. Limited dissemination of the was…	Aalborg W
ERR712381	Europe	Denmark	57.05	9.87	C,N,DN,P	-	Biodenitro	public	0.732025	Nierychlo M, McIlroy SJ, Kucheryavskiy S, Jiang C, Ziegler AS, Kondrotaite Z, Stokholm-Bjerregaard M and Nielsen PH (2020) Candidatus Amarolinea and Candidatus Microthrix Are Mainly Responsible for Filamentous Bulking in Danish Municipal Wastewater Treatment Plants. Front. Microbiol. 11:1214. doi: 10.3389/fmicb.2020.01214 Munck, C., Albertsen, M., Telke, A. et al. Limited dissemination of the was…	Aalborg W
ERR712380	Europe	Denmark	57.05	9.871	C,N,DN,P	-	Biodenitro	public	0.619788	Nierychlo M, McIlroy SJ, Kucheryavskiy S, Jiang C, Ziegler AS, Kondrotaite Z, Stokholm-Bjerregaard M and Nielsen PH (2020) Candidatus Amarolinea and Candidatus Microthrix Are Mainly Responsible for Filamentous Bulking in Danish Municipal Wastewater Treatment Plants. Front. Microbiol. 11:1214. doi: 10.3389/fmicb.2020.01214 Munck, C., Albertsen, M., Telke, A. et al. Limited dissemination of the was…	Aalborg W
ERR712379	Europe	Denmark	57.05	9.872	C,N,DN,P	Yes	Biodenitro	public	0.67174	Nierychlo M, McIlroy SJ, Kucheryavskiy S, Jiang C, Ziegler AS, Kondrotaite Z, Stokholm-Bjerregaard M and Nielsen PH (2020) Candidatus Amarolinea and Candidatus Microthrix Are Mainly Responsible for Filamentous Bulking in Danish Municipal Wastewater Treatment Plants. Front. Microbiol. 11:1214. doi: 10.3389/fmicb.2020.01214 Munck, C., Albertsen, M., Telke, A. et al. Limited dissemination of the was…	Aalborg W
ERR712378	Europe	Denmark	57.05	9.873	C,N,DN,P	-	Biodenitro	public	0.688664	Nierychlo M, McIlroy SJ, Kucheryavskiy S, Jiang C, Ziegler AS, Kondrotaite Z, Stokholm-Bjerregaard M and Nielsen PH (2020) Candidatus Amarolinea and Candidatus Microthrix Are Mainly Responsible for Filamentous Bulking in Danish Municipal Wastewater Treatment Plants. Front. Microbiol. 11:1214. doi: 10.3389/fmicb.2020.01214 Munck, C., Albertsen, M., Telke, A. et al. Limited dissemination of the was…	Aalborg W
ERR712377	Europe	Denmark	57.05	9.874	C,N,DN,P	-	Biodenitro	public	1.09232	Nierychlo M, McIlroy SJ, Kucheryavskiy S, Jiang C, Ziegler AS, Kondrotaite Z, Stokholm-Bjerregaard M and Nielsen PH (2020) Candidatus Amarolinea and Candidatus Microthrix Are Mainly Responsible for Filamentous Bulking in Danish Municipal Wastewater Treatment Plants. Front. Microbiol. 11:1214. doi: 10.3389/fmicb.2020.01214 Munck, C., Albertsen, M., Telke, A. et al. Limited dissemination of the was…	Aalborg W
ERR712376	Europe	Denmark	57.05	9.875	C,N,DN,P	-	Biodenitro	public	0.532331	Nierychlo M, McIlroy SJ, Kucheryavskiy S, Jiang C, Ziegler AS, Kondrotaite Z, Stokholm-Bjerregaard M and Nielsen PH (2020) Candidatus Amarolinea and Candidatus Microthrix Are Mainly Responsible for Filamentous Bulking in Danish Municipal Wastewater Treatment Plants. Front. Microbiol. 11:1214. doi: 10.3389/fmicb.2020.01214 Munck, C., Albertsen, M., Telke, A. et al. Limited dissemination of the was…	Aalborg W
ERR712374	Europe	Denmark	57.05	9.876	C,N,DN,P	-	Biodenitro	public	0.855898	Nierychlo M, McIlroy SJ, Kucheryavskiy S, Jiang C, Ziegler AS, Kondrotaite Z, Stokholm-Bjerregaard M and Nielsen PH (2020) Candidatus Amarolinea and Candidatus Microthrix Are Mainly Responsible for Filamentous Bulking in Danish Municipal Wastewater Treatment Plants. Front. Microbiol. 11:1214. doi: 10.3389/fmicb.2020.01214 Munck, C., Albertsen, M., Telke, A. et al. Limited dissemination of the was…	Aalborg W
ERR712373	Europe	Denmark	57.05	9.877	C,N,DN,P	-	Biodenitro	public	0.663546	Nierychlo M, McIlroy SJ, Kucheryavskiy S, Jiang C, Ziegler AS, Kondrotaite Z, Stokholm-Bjerregaard M and Nielsen PH (2020) Candidatus Amarolinea and Candidatus Microthrix Are Mainly Responsible for Filamentous Bulking in Danish Municipal Wastewater Treatment Plants. Front. Microbiol. 11:1214. doi: 10.3389/fmicb.2020.01214 Munck, C., Albertsen, M., Telke, A. et al. Limited dissemination of the was…	Aalborg W
ERR712372	Europe	Denmark	57.05	9.878	C,N,DN,P	-	Biodenitro	public	0.817451	Nierychlo M, McIlroy SJ, Kucheryavskiy S, Jiang C, Ziegler AS, Kondrotaite Z, Stokholm-Bjerregaard M and Nielsen PH (2020) Candidatus Amarolinea and Candidatus Microthrix Are Mainly Responsible for Filamentous Bulking in Danish Municipal Wastewater Treatment Plants. Front. Microbiol. 11:1214. doi: 10.3389/fmicb.2020.01214 Munck, C., Albertsen, M., Telke, A. et al. Limited dissemination of the was…	Aalborg W
ERR712371	Europe	Denmark	57.05	9.879	C,N,DN,P	-	Biodenitro	public	0.964224	Nierychlo M, McIlroy SJ, Kucheryavskiy S, Jiang C, Ziegler AS, Kondrotaite Z, Stokholm-Bjerregaard M and Nielsen PH (2020) Candidatus Amarolinea and Candidatus Microthrix Are Mainly Responsible for Filamentous Bulking in Danish Municipal Wastewater Treatment Plants. Front. Microbiol. 11:1214. doi: 10.3389/fmicb.2020.01214 Munck, C., Albertsen, M., Telke, A. et al. Limited dissemination of the was…	Aalborg W
ERR712370	Europe	Denmark	57.05	9.88	C,N,DN,P	-	Biodenitro	public	0.158774	Nierychlo M, McIlroy SJ, Kucheryavskiy S, Jiang C, Ziegler AS, Kondrotaite Z, Stokholm-Bjerregaard M and Nielsen PH (2020) Candidatus Amarolinea and Candidatus Microthrix Are Mainly Responsible for Filamentous Bulking in Danish Municipal Wastewater Treatment Plants. Front. Microbiol. 11:1214. doi: 10.3389/fmicb.2020.01214 Munck, C., Albertsen, M., Telke, A. et al. Limited dissemination of the was…	Aalborg W
ERR712369	Europe	Denmark	57.05	9.881	C,N,DN,P	-	Biodenitro	public	0.304981	Nierychlo M, McIlroy SJ, Kucheryavskiy S, Jiang C, Ziegler AS, Kondrotaite Z, Stokholm-Bjerregaard M and Nielsen PH (2020) Candidatus Amarolinea and Candidatus Microthrix Are Mainly Responsible for Filamentous Bulking in Danish Municipal Wastewater Treatment Plants. Front. Microbiol. 11:1214. doi: 10.3389/fmicb.2020.01214 Munck, C., Albertsen, M., Telke, A. et al. Limited dissemination of the was…	Aalborg W
ERR712368	Europe	Denmark	57.05	9.882	C,N,DN,P	-	Biodenipho	public	3.69322	Nierychlo M, McIlroy SJ, Kucheryavskiy S, Jiang C, Ziegler AS, Kondrotaite Z, Stokholm-Bjerregaard M and Nielsen PH (2020) Candidatus Amarolinea and Candidatus Microthrix Are Mainly Responsible for Filamentous Bulking in Danish Municipal Wastewater Treatment Plants. Front. Microbiol. 11:1214. doi: 10.3389/fmicb.2020.01214 Munck, C., Albertsen, M., Telke, A. et al. Limited dissemination of the was…	Aalborg E
ERR2586220	Europe	Croatia	45.79	16.081	C,N,DN,P	Yes	MBR	public	0	Johan Bengtsson-Palme, Milena Milakovic, Helena Švecová, Marin Ganjto, Viktor Jonsson, Roman Grabic, Nikolina Udikovic-Kolic,Industrial wastewater treatment plant enriches antibiotic resistance genes and alters the structure of microbial communities,Water Research,Volume 162,2019,Pages 437-445,ISSN 0043-1354,https://doi.org/10.1016/j.watres.2019.06.073.	Croatian
ERR2586219	Europe	Croatia	45.79	16.082	C,N,DN,P	-	MBR	public	0	Johan Bengtsson-Palme, Milena Milakovic, Helena Švecová, Marin Ganjto, Viktor Jonsson, Roman Grabic, Nikolina Udikovic-Kolic,Industrial wastewater treatment plant enriches antibiotic resistance genes and alters the structure of microbial communities,Water Research,Volume 162,2019,Pages 437-445,ISSN 0043-1354,https://doi.org/10.1016/j.watres.2019.06.073.	Croatian
ERR2586218	Europe	Croatia	45.79	16.083	C,N,DN,P	-	MBR	public	0	Johan Bengtsson-Palme, Milena Milakovic, Helena Švecová, Marin Ganjto, Viktor Jonsson, Roman Grabic, Nikolina Udikovic-Kolic,Industrial wastewater treatment plant enriches antibiotic resistance genes and alters the structure of microbial communities,Water Research,Volume 162,2019,Pages 437-445,ISSN 0043-1354,https://doi.org/10.1016/j.watres.2019.06.073.	Croatian
ERR2586217	Europe	Croatia	45.79	16.084	C,N,DN,P	-	MBR	public	0	Johan Bengtsson-Palme, Milena Milakovic, Helena Švecová, Marin Ganjto, Viktor Jonsson, Roman Grabic, Nikolina Udikovic-Kolic,Industrial wastewater treatment plant enriches antibiotic resistance genes and alters the structure of microbial communities,Water Research,Volume 162,2019,Pages 437-445,ISSN 0043-1354,https://doi.org/10.1016/j.watres.2019.06.073.	Croatian
ERR2586216	Europe	Croatia	45.79	16.085	C,N,DN,P	-	MBR	public	0	Johan Bengtsson-Palme, Milena Milakovic, Helena Švecová, Marin Ganjto, Viktor Jonsson, Roman Grabic, Nikolina Udikovic-Kolic,Industrial wastewater treatment plant enriches antibiotic resistance genes and alters the structure of microbial communities,Water Research,Volume 162,2019,Pages 437-445,ISSN 0043-1354,https://doi.org/10.1016/j.watres.2019.06.073.	Croatian
ERR2586215	Europe	Croatia	45.79	16.086	C,N,DN,P	-	MBR	public	0	Johan Bengtsson-Palme, Milena Milakovic, Helena Švecová, Marin Ganjto, Viktor Jonsson, Roman Grabic, Nikolina Udikovic-Kolic,Industrial wastewater treatment plant enriches antibiotic resistance genes and alters the structure of microbial communities,Water Research,Volume 162,2019,Pages 437-445,ISSN 0043-1354,https://doi.org/10.1016/j.watres.2019.06.073.	Croatian
ERR1076082	Europe	Slovenia	45.64	14.85	C,N,DN	Yes	SBR	public	0.476498	S. J. McIlroy et al., Genomic and in situ investigations of the novel uncultured Chloroflexi associated with 0092 morphotype filamentous bulking in activated sludge. The ISME Journal 10, 2223-2234 (2016).	Kocejve
ERR1076080	Europe	Slovenia	45.64	14.851	C,N,DN	-	SBR	public	0.213532	S. J. McIlroy et al., Genomic and in situ investigations of the novel uncultured Chloroflexi associated with 0092 morphotype filamentous bulking in activated sludge. The ISME Journal 10, 2223-2234 (2016).	Kocejve
ERR1076079	Europe	Slovenia	45.64	14.852	C,N,DN	-	SBR	public	0.213689	S. J. McIlroy et al., Genomic and in situ investigations of the novel uncultured Chloroflexi associated with 0092 morphotype filamentous bulking in activated sludge. The ISME Journal 10, 2223-2234 (2016).	Kocejve
ERR1076078	Europe	Slovenia	45.64	14.853	C,N,DN	-	SBR	public	0.214079	S. J. McIlroy et al., Genomic and in situ investigations of the novel uncultured Chloroflexi associated with 0092 morphotype filamentous bulking in activated sludge. The ISME Journal 10, 2223-2234 (2016).	Kocejve
ERR1076077	Europe	Slovenia	45.64	14.854	C,N,DN	-	SBR	public	0.216731	S. J. McIlroy et al., Genomic and in situ investigations of the novel uncultured Chloroflexi associated with 0092 morphotype filamentous bulking in activated sludge. The ISME Journal 10, 2223-2234 (2016).	Kocejve
ERR1076076	Europe	Slovenia	45.64	14.855	C,N,DN	-	SBR	public	0.215116	S. J. McIlroy et al., Genomic and in situ investigations of the novel uncultured Chloroflexi associated with 0092 morphotype filamentous bulking in activated sludge. The ISME Journal 10, 2223-2234 (2016).	Kocejve
ERR1076075	Europe	Slovenia	45.64	14.856	C,N,DN	-	SBR	public	0.836211	S. J. McIlroy et al., Genomic and in situ investigations of the novel uncultured Chloroflexi associated with 0092 morphotype filamentous bulking in activated sludge. The ISME Journal 10, 2223-2234 (2016).	Kocejve
ERR1076074	Europe	Slovenia	45.64	14.857	C,N,DN	-	SBR	public	0.831785	S. J. McIlroy et al., Genomic and in situ investigations of the novel uncultured Chloroflexi associated with 0092 morphotype filamentous bulking in activated sludge. The ISME Journal 10, 2223-2234 (2016).	Kocejve
ERR1076073	Europe	Slovenia	45.64	14.858	C,N,DN	-	SBR	public	0.837009	S. J. McIlroy et al., Genomic and in situ investigations of the novel uncultured Chloroflexi associated with 0092 morphotype filamentous bulking in activated sludge. The ISME Journal 10, 2223-2234 (2016).	Kocejve

## Sheet: Sheet2
Genome	Clade	Species	location	SRR2308827	SRR6747712	SRR9261008	SRR11674045	SRR14932612	WWTP03_dts2_gz	SRR1106693	SRR23924739	SRR5676478	SRR9261029	SRR6747803	SRR14932657	SRR5676442	SRR6747807	SRR6747795	SRR11673993	ERR1076075	SRR6747748	SRR5676437	SRR14610228	WWTP_jh_gz	WWTP_2_dts	SRR7453061	SRR14932568	SRR9852217	SRR12350677	SRR8926550	SRR14932617	SRR14932490	SRR11674037	SRR14932674	SRR14932610	SRR3501885	SRR6747782	ERR2586219	SRR26992858	SRR999554	SRR9852220	SRR14932548	SRR14610245	WWTP_HEB	SRR6747778	SRR9852213	SRR6747754	SRR14610229	SRR6747721
SCELSE-11	Ca. A. wuertzii	IV-C	Lab-scale	0	0	0	0	0	0.0157168	0	0	0	0	0	0	0	0	0	0	0	0	0	0.381534	0.0429037	0.0390429	0	0	0	0	0	0	0	0	0	0	0.562332	0	0	0	0	0	0	0.279274	0	0	0	0	0.183674	0
MAG-196	Ca. A. nuwaii	IV-C	Lab-scale	0	0	0	0	0	0.00833128	0	0	0	0	0	0	0	0	0	0	0	0	0	0	0.0386536	0.0422444	0	0	0	0	0	0	0	0	0	0	0	0	0	0	0	0	0	0	0	0	0	0	0	0
SCUT-8	Ca. A. heboyii	IV-C	Lab-scale	0	0	0	0	0	0.00826611	0	0	0	0	0	0	0	0	0	0	0	0	0	0	0.00852205	0.0165777	0	0	0	0	0	0	0	0	0	0	0.037933	0	0	0	0	0	0	0	0	0	0	0	0	0
GWASMC-A34	Ca. A. brasiliensis	IV-B	Full-scale	0	0	0	0	1.87319	0	0	0	0	0	0	0	0	0	0	0	0	0	0	0	0	0.00735399	0	0	0	0	0	0	0	0	0	0	0	0	0	0	0	0	0	0	0	0	0	0	0	0
GWASMC-A28	Ca. A. varunius	IV-B	Full-scale	0	0	0	0	0.337833	0	0	0	0	0	0	0.0197924	0	0	0	0	0	0	0	0	0	0	0	0	0	0	0	0	0	0	0	0	0	0	0	0.00895862	0	0	0	0	0	0	0	0	0	0
AMR_MDS_3893	Ca. A. poseidonii	IV-A	Full-scale	0	0	0	0	0	0	0	0	0	0	0	0	0	0	0	0	0	0	0	0	0	0	0	0	0	0	0	0	0	0	0	0	0	0	0	0	0	0	0	0	0.0167232	0	0	0	0	0
SCELSE-9	Ca. A. torridus	IIK	Lab-scale	0	0	0	0	0	0	0	0	0	0	0	0	0	0	0	0	0	0	0	0.00808307	0	0	0	0	0	0	0	0	0	0	0	0	0.0130995	0	0	0	0	0	0	0.00897613	0	0	0	0	0.00997104	0
UW25	Ca. A. jenkinsii	IIJ	Full-scale	0	0	0	0.0218135	0	0	0	0	0	0	0	0	0	0	0	0	0	0	0	0	0	0	0	0	0	0	0	0	0	0	0	0	0	0	0	0	0	0	0	0	0	0	0	0	0	0
GWASMC-A40	Ca. A. sirenis	III	Full-scale	0	0	0	0	0	0	0	0	0	0	0	0	0	0	0	0	0	0	0	0.48876	0	0.00763073	0	0	0	0	0	0	0	0	0	0	0.946471	0	0	0.0104595	0	0	0	0.253591	0	0	0.0624919	0	0.301356	0
SCELSE-14	Ca. A. undinae	III	Lab-scale	0	0	0	0	0	0	0	0	0	0	0	0	0	0	0	0	0	0	0	0.281137	0	0	0	0	0	0	0	0	0	0	0	0	0.518634	0	0	0.00815249	0	0	0	0.165674	0	0	0.0290822	0	0.195414	0
SCELSE-7	Ca. A. tropicus	IIH	Lab-scale	0	0	0	0	0.0324319	0	0	0	0	0	0	0	0	0	0	0	0	0	0	0.20949	0	0	0	0	0	0	0	0	0	0	0	0	0.251689	0.00692861	0	0	0	0	0	0.0638719	0	0	0	0	0.0903972	0
BAT3C720	Ca. A. affinis	IIG	Full-scale	0	0	0	0.102707	0	0	0	0	0	0	0	0	0	0	0	0.0462647	0.0478714	0	0	0	0	0	0	0	0	0	0	0	0	0.204928	0	0	0	0	0	0	0.0630519	0	0	0	0	0	0	0	0	0
GWASMC-A25	Ca. A. tetysi	IIF	Full-scale	0.0419575	0	0	0.0227094	0.836027	0	0	0	0	0	0	0.043482	0	0	0	0	0	0	0	0.0489614	0	0	0	0	0	0.0189556	0	0	0	0	0	0	0.0467887	0	0	0.0146078	0	0	0	0.0298293	0	0	0	0	0.0408605	0
UW21	Ca. A. aquariius	IIF	Full-scale	0	0	0	0	0	0	0	0	0	0	0	0.0569019	0	0	0	0	0	0	0	0.0236379	0	0	0	0	0	0.0185349	0	0	0	0	0	0	0.0361227	0	0	0.055892	0	0	0	0.0264263	0	0	0	0	0.02831	0
SSB1	Ca. A. similis	IIF	Lab-scale	0	0	0	0.0280902	0	0	0	0	0	0	0	0.0453559	0	0	0	0	0	0	0	0.0557067	0	0	0	0	0	0	0	0	0	0	0	0	0.0720475	0	0	0.0181815	0	0	0	0.046735	0	0	0	0	0.052256	0
GWASMC-A29	Ca. A. conexus	IIF	Full-scale	0	0	0	0.0193282	0	0	0	0	0	0	0	0.0144656	0	0	0	0	0.0661232	0	0	0	0	0	0	0	0	0	0	0	0	0	0	0	0	0	0	0.0166277	0	0	0	0	0	0	0	0	0	0
SK12	Ca. A. aquariius	IIF	Lab-scale	0	0	0	0	0	0	0	0	0	0	0	0.0238283	0	0	0	0	0	0	0	0.00842328	0	0	0	0	0	0.00727888	0	0	0	0	0	0	0.0107362	0	0	0.0324251	0	0	0	0.0113451	0	0	0	0	0.0101601	0
SCELSE-6	Ca. A. houyii	IIF	Lab-scale	0	0	0	0	0	0	0	0	0	0	0	0.0152911	0	0	0	0	0	0	0	0.0136722	0	0	0	0	0	0	0	0	0	0	0	0	0.015982	0	0	0.0180416	0	0	0	0.0155187	0	0	0	0	0.0136279	0
UBA2327	Ca. A. iunctus	IIF	Lab-scale	0	0	0	0.0301819	0	0	0	0	0	0	0	0.0280508	0	0	0	0	0	0	0	0	0	0	0	0	0	0	0	0	0	0	0	0	0	0	0	0.0139237	0	0	0	0	0	0	0	0	0	0
UW12-POB	Ca. A. necessarius	IID	Lab-scale	0.0458742	0	0	0.242513	0	0	0	0	0.0649511	0	0	0.0762102	0.0906629	0	0	0.0248501	0.166307	0	0.0689759	0	0	0	0	0	0.00750606	0.00708418	0	0.09144	0.0172141	0.042272	0	0	0	0	0	0.0113723	0.0549691	0.0162624	0	0	0	0	0.0118186	0	0	0
MAG-200	Ca. A. proximus	IID	Lab-scale	0.0441415	0	0	0.0956689	0	0	0	0	0.0222981	0	0	0.0291805	0.0285674	0	0	0.0156267	0.0922702	0	0.0216829	0	0	0	0	0	0	0	0	0.0414688	0	0.0254858	0	0	0	0	0	0.0035934	0.0216042	0.00994968	0	0	0	0	0.00865642	0	0	0
SSA1	Ca. A. cognatus	IIC	Lab-scale	0.0661748	0	0	0.0401323	0	0.0165777	0.149075	0	0	0	0	0.388244	0	0	0	0	0	0	0	0.548948	0.0150868	0.0359608	0	0	0.0126521	0.0318223	0.0187991	0	0	0	0	0	0.544869	0	0	0.069106	0	0.0243234	0	0.256204	0	0	0.161364	0	0.386177	0
GWASMC-A1	Ca. A. mcmahonii	IIC	Full-scale	0.0725121	0	0	0.0304008	0	0	0.0840589	0	0.0312552	0	0	0.207535	0	0	0	0	0	0	0.0250231	0.118842	0	0.0169641	0	0	0	0.0288405	0.0147428	0	0	0	0	0	0.144771	0	0	0.0958642	0	0.0159824	0	0.0596337	0	0	0.073108	0	0.0887785	0
UBA5574	Ca. A. vicinus	IIC	Lab-scale	0.0393656	0	0	0.0297722	0	0.00990903	0.133548	0	0	0	0	0.362591	0	0	0	0	0	0	0	0.181368	0	0.0200784	0	0	0.00953507	0.0118837	0.0100158	0	0.0108391	0	0	0	0.193498	0	0	0.0537718	0	0.0308909	0	0.0897712	0	0	0.140404	0	0.133995	0
GWASMC-A37	Ca. A. contiguus	IIC	Full-scale	0.0600571	0	0	0.127199	0	0.00705969	0	0	0	0	0	0.116871	0	0	0	0	0.106062	0	0	0.0491584	0	0.00958477	0	0	0.0085193	0.00691671	0	0	0	0	0	0	0.0618197	0	0	0.0276271	0	0.0166383	0	0.0248379	0	0	0.0450733	0	0.0352042	0
UW16	Ca. A. propinquus	IIB	Full-scale	0.105359	0	0.042581	0.101394	0.111562	0.0211366	0	0	0.467382	0.0622819	0	0.118595	0.385173	0	0	0.111707	0.0657037	0	0.397493	0.153103	0	0.0146392	0	0	0	0.0290788	0	0	0.0155309	0.11904	0	0	0.130961	0	0	0.0368065	0.0430709	0.014224	0	0.18354	0	0	0	0	0.210228	0
UW1	Ca. A. phosphatis	IIA	Lab-scale	0.058976	0	0	0.119362	0	0.0166929	0	0	0.734064	0.0582059	0	0.259892	0.713195	0	0	0.0687789	0.159269	0	0.488361	0	0	0	0	0	0	0.0282046	0	0	0.0203864	0.0722848	0	0	0	0	0	0.0860113	0.156284	0.0217023	0	0	0	0	0.0268887	0	0	0
MAG33	Ca. A. loosdrechtii	IIA	Lab-scale	0.0457077	0	0	0.0877585	0	0.00958923	0	0	0.611458	0.049364	0	0.218496	0.592833	0	0	0.0658302	0.132604	0	0.407537	0	0	0	0	0	0	0.0235903	0	0	0.015703	0.0452735	0	0	0	0	0	0.0736201	0.0307207	0.0160589	0	0	0	0	0.0223616	0	0	0
AALB	Ca. A. aalborgensis	IIA	Lab-scale	0	0	0	0.0500907	0	0	0	0	0	0	0	0	0	0	0	0	0	0	0	0	0	0	0	0	0	0	0	0	0	0	0	0	0	0	0	0	0	0	0	0	0	0	0	0	0	0
Bin45	Ca. A. xiamensis	IIA	Lab-scale	0	0	0	0	0.0376393	0	0	0	0	0	0	0.0233068	0	0	0	0	0	0	0	0.0117358	0	0.00651815	0	0	0	0	0	0	0	0	0	0	0.0146588	0	0	0.00931922	0	0	0	0	0	0	0	0	0	0
ACC003	Ca. A. epflensis	IG	Lab-scale	0	0	0	0.0249347	0	0	0	0	0	0	0	0	0	0	0	0	0	0	0	0	0	0	0	0	0	0	0	0	0	0	0	0	0	0	0	0	0	0	0	0	0	0	0	0	0	0
Bin208	Ca. A. zhurongii	IG	Lab-scale	0	0	0	0.0113792	0	0	0	0	0.0122242	0	0	0.0377497	0.0183283	0	0	0	0	0	0.0165118	0	0	0	0	0	0	0	0	0	0	0	0	0	0	0	0	0	0	0	0	0	0	0	0	0	0	0
Bin140	Ca. A. zhangtongii	IF	Lab-scale	0	0.0194266	0	0	0	0	0	0.00917244	0	0	0	0	0	0.0701185	0	0	0	0	0	0	0	0	0	0	0	0	0	0	0	0	0	0	0	0	0	0	0	0	0	0	0	0	0	0	0	0.0116579
HK-STAS-PROT-102	Ca. A. hkuensis	ID	Full-scale	0	0.167265	0	0	0	0	0	0.0372689	0	0	0	0	0	0.298227	0	0	0	0.0457371	0	0	0	0	0.0617057	0	0	0	0	0	0	0	0	0	0	0	0	0	0	0	0	0	0	0	0	0	0	0.0483562
MAG3	Ca. A. netherlandicus	ID	Lab-scale	0	0	0	0.0204988	0	0	0	0	0	0	0	0	0	0	0	0.0370057	0	0	0	0	0	0	0	0	0	0	0	0	0	0.0768614	0	0	0	0	0	0	0	0	0	0	0	0	0	0	0	0
SBR_S	Ca. A. delftensis	IC	Lab-scale	0	0	0	0.0550239	0	0	0	0	0	0	0	0	0	0	0	0	0	0	0	0	0	0	0	0	0	0	0	0	0	0.639093	0	0	0	0	0	0	0.0321895	0	0	0	0	0	0	0	0	0
UWLDOIC	Ca. A. meliphilus	IC	Lab-scale	0	0	0	0.0466316	0	0	0	0	0	0	0	0	0	0	0	0	0	0	0	0	0	0	0	0	0	0	0	0	0	0.845071	0	0	0	0	0	0	0.0156319	0	0	0	0	0	0	0	0	0
AMR_MDS_5463	Ca. A. helmoltzianus	IB	Full-scale	0	0	0	0.0268632	0	0	0	0	0	0	0	0	0	0	0	0	0	0	0	0	0	0	0	0	0	0	0	0	0	0.0945244	0	0	0	0	0	0	0	0	0	0	0	0	0	0	0	0
HKU-1	Ca. A. adiacens	IB	Lab-scale	0	0	0	0.00570463	0	0	0	0	0	0	0	0	0	0.0247973	0	0	0	0	0	0	0	0	0	0	0	0	0	0	0	0.0707538	0	0	0	0	0	0	0	0	0	0	0	0	0	0	0	0
AMR_MDS_5487	Ca. A. regalis	IA	Full-scale	0	0	0	0.033373	0	0	0	0	0	0	0	0	0	0.0515965	0	0	0	0	0	0	0	0	0	0	0	0	0	0	0	0.222338	0	0	0	0	0	0	0.0677965	0	0	0	0	0	0	0	0	0
GWASMC-A39	Ca. A. nielsenii	IIL	Full-scale	0	0	0	0	0	0	0	0	0	0	0	0	0	0	0	0	0	0	0	0	0	0	0	0	0	0	0	0	0	0	0	0	0	0	0	0	0	0	0	0	0	0	0	0	0	0
				0.580126	0.186691	0.042581	1.37353	3.22869	0.113279	0.366682	0.0464413	1.94363	0.169852	0	2.08584	1.82876	0.444739	0	0.370063	0.836211	0.0457371	1.42558	2.58256	0.105166	0.216595	0.0617057	0	0.0382126	0.21219	0.0435577	0.132909	0.0796734	2.45793	0	0	3.60241	0.00692861	0	0.664362	0.485319	0.166032	0	1.51523	0.0167232	0	0.581248	0	1.78041	0.0600141
[truncated: 783 more columns]

## Sheet: Sheet3
Continent	Clade	CumAbundance	Percent	NumSamples
Africa	Ca. A. aalborgensis	0.159715	1.20103	6
Africa	Ca. A. adiacens	0	0	6
Africa	Ca. A. affinis	0.353966	2.66175	6
Africa	Ca. A. aquariius	0.385725	2.90058	6
Africa	Ca. A. brasiliensis	0	0	6
Africa	Ca. A. cognatus	0.922196	6.93473	6
Africa	Ca. A. conexus	0.255844	1.9239	6
Africa	Ca. A. contiguus	3.79365	28.5275	6
Africa	Ca. A. delftensis	0.0483003	0.363209	6
Africa	Ca. A. epflensis	0	0	6
Africa	Ca. A. heboyii	0	0	6
Africa	Ca. A. helmoltzianus	0.079249	0.595937	6
Africa	Ca. A. hkuensis	0	0	6
Africa	Ca. A. houyii	0.123824	0.931132	6
Africa	Ca. A. iunctus	0.245912	1.84921	6
Africa	Ca. A. jenkinsii	0	0	6
Africa	Ca. A. loosdrechtii	0.797211	5.99487	6
Africa	Ca. A. mcmahonii	0.93233	7.01093	6
Africa	Ca. A. meliphilus	0.0305408	0.22966	6
Africa	Ca. A. necessarius	0.638359	4.80033	6
Africa	Ca. A. netherlandicus	0	0	6
Africa	Ca. A. nielsenii	0.0889126	0.668605	6
Africa	Ca. A. nuwaii	0.0411331	0.309312	6
Africa	Ca. A. phosphatis	1.01267	7.6151	6
Africa	Ca. A. poseidonii	0	0	6
Africa	Ca. A. propinquus	0.820702	6.17152	6
Africa	Ca. A. proximus	0.337445	2.53752	6
Africa	Ca. A. regalis	0.119669	0.899889	6
Africa	Ca. A. similis	0.320458	2.40978	6
Africa	Ca. A. sirenis	0.149518	1.12434	6
Africa	Ca. A. tetysi	0.248297	1.86714	6
Africa	Ca. A. torridus	0.0107484	0.0808255	6
Africa	Ca. A. tropicus	0.096001	0.721908	6
Africa	Ca. A. undinae	0.141859	1.06675	6
Africa	Ca. A. varunius	0	0	6
Africa	Ca. A. vicinus	0.987172	7.42333	6
Africa	Ca. A. wuertzii	0	0	6
Africa	Ca. A. xiamensis	0.105378	0.792422	6
Africa	Ca. A. zhangtongii	0	0	6
Africa	Ca. A. zhurongii	0.05144	0.386818	6
Asia	Ca. A. aalborgensis	0.0771791	0.106487	167
Asia	Ca. A. adiacens	0.0355729	0.0490815	167
Asia	Ca. A. affinis	0.904308	1.24771	167
Asia	Ca. A. aquariius	1.31351	1.81231	167
Asia	Ca. A. brasiliensis	0.303608	0.418901	167
Asia	Ca. A. cognatus	8.6435	11.9258	167
Asia	Ca. A. conexus	0.798058	1.10111	167
Asia	Ca. A. contiguus	3.99427	5.51106	167
Asia	Ca. A. delftensis	0.346153	0.477601	167
Asia	Ca. A. epflensis	0.0911391	0.125748	167
Asia	Ca. A. heboyii	0.268029	0.369811	167
Asia	Ca. A. helmoltzianus	0.349386	0.482063	167
Asia	Ca. A. hkuensis	0.18759	0.258825	167
Asia	Ca. A. houyii	0.367285	0.506759	167
Asia	Ca. A. iunctus	0.44836	0.61862	167
Asia	Ca. A. jenkinsii	0	0	167
Asia	Ca. A. loosdrechtii	5.30159	7.31482	167
Asia	Ca. A. mcmahonii	3.91851	5.40653	167
Asia	Ca. A. meliphilus	0.286146	0.394807	167
Asia	Ca. A. necessarius	5.14096	7.0932	167
Asia	Ca. A. netherlandicus	0.0199962	0.0275896	167
Asia	Ca. A. nielsenii	0.471609	0.650699	167
Asia	Ca. A. nuwaii	0.720176	0.993657	167
Asia	Ca. A. phosphatis	6.37004	8.78901	167
Asia	Ca. A. poseidonii	0	0	167
Asia	Ca. A. propinquus	5.22409	7.20789	167
Asia	Ca. A. proximus	2.17963	3.00733	167
Asia	Ca. A. regalis	1.34616	1.85735	167
Asia	Ca. A. similis	1.79015	2.46994	167
Asia	Ca. A. sirenis	4.82054	6.6511	167
Asia	Ca. A. tetysi	1.43706	1.98277	167
Asia	Ca. A. torridus	0.125848	0.173638	167
Asia	Ca. A. tropicus	1.80722	2.4935	167
Asia	Ca. A. undinae	2.78753	3.84608	167
Asia	Ca. A. varunius	0.507176	0.699771	167
Asia	Ca. A. vicinus	5.87422	8.1049	167
Asia	Ca. A. wuertzii	2.88262	3.97727	167
Asia	Ca. A. xiamensis	0.552741	0.762639	167
Asia	Ca. A. zhangtongii	0.526483	0.72641	167
Asia	Ca. A. zhurongii	0.258892	0.357203	167
Europe	Ca. A. aalborgensis	0.890293	2.68832	48
Europe	Ca. A. adiacens	0.281593	0.850297	48
Europe	Ca. A. affinis	2.43036	7.33871	48
Europe	Ca. A. aquariius	0.195856	0.591404	48
Europe	Ca. A. brasiliensis	0	0	48
Europe	Ca. A. cognatus	0.378125	1.14178	48
Europe	Ca. A. conexus	0.243069	0.733968	48
Europe	Ca. A. contiguus	1.1494	3.47071	48
Europe	Ca. A. delftensis	2.69315	8.1322	48
Europe	Ca. A. epflensis	0.246975	0.745763	48
Europe	Ca. A. heboyii	0	0	48
Europe	Ca. A. helmoltzianus	0.465179	1.40465	48
Europe	Ca. A. hkuensis	0	0	48
Europe	Ca. A. houyii	0.0334305	0.100947	48
Europe	Ca. A. iunctus	0.167136	0.504682	48
Europe	Ca. A. jenkinsii	0.0573104	0.173054	48
Europe	Ca. A. loosdrechtii	3.27469	9.88822	48
Europe	Ca. A. mcmahonii	0.579823	1.75083	48
Europe	Ca. A. meliphilus	2.85536	8.62201	48
Europe	Ca. A. necessarius	2.8123	8.49199	48
Europe	Ca. A. netherlandicus	0.854896	2.58144	48
Europe	Ca. A. nielsenii	0	0	48
Europe	Ca. A. nuwaii	0	0	48
Europe	Ca. A. phosphatis	3.82426	11.5477	48
Europe	Ca. A. poseidonii	0	0	48
Europe	Ca. A. propinquus	5.42202	16.3723	48
Europe	Ca. A. proximus	1.46216	4.41511	48
Europe	Ca. A. regalis	1.41242	4.26494	48
Europe	Ca. A. similis	0.225171	0.679924	48
Europe	Ca. A. sirenis	0.0224972	0.0679324	48
Europe	Ca. A. tetysi	0.12614	0.380892	48
Europe	Ca. A. torridus	0	0	48
Europe	Ca. A. tropicus	0	0	48
Europe	Ca. A. undinae	0.0235667	0.0711617	48
Europe	Ca. A. varunius	0.00989388	0.0298755	48
Europe	Ca. A. vicinus	0.305324	0.921954	48
Europe	Ca. A. wuertzii	0	0	48
Europe	Ca. A. xiamensis	0.00682816	0.0206183	48
Europe	Ca. A. zhangtongii	0.133668	0.403621	48
Europe	Ca. A. zhurongii	0.534182	1.61301	48
North America	Ca. A. aalborgensis	0.175639	0.136229	82
North America	Ca. A. adiacens	0.0546235	0.0423671	82
North America	Ca. A. affinis	3.0252	2.34641	82
North America	Ca. A. aquariius	6.57942	5.10314	82
North America	Ca. A. brasiliensis	0.462958	0.35908	82
North America	Ca. A. cognatus	8.87366	6.88259	82
North America	Ca. A. conexus	4.10625	3.18489	82
North America	Ca. A. contiguus	7.22924	5.60715	82
North America	Ca. A. delftensis	0.732967	0.568505	82
North America	Ca. A. epflensis	2.34062	1.81543	82
North America	Ca. A. heboyii	0	0	82
North America	Ca. A. helmoltzianus	0.164892	0.127893	82
North America	Ca. A. hkuensis	0.0484527	0.0375809	82
North America	Ca. A. houyii	1.54521	1.1985	82
North America	Ca. A. iunctus	1.03384	0.801866	82
North America	Ca. A. jenkinsii	0.304838	0.236438	82
North America	Ca. A. loosdrechtii	6.64388	5.15313	82
North America	Ca. A. mcmahonii	25.1774	19.5281	82
North America	Ca. A. meliphilus	0.572142	0.443765	82
North America	Ca. A. necessarius	4.23967	3.28838	82
North America	Ca. A. netherlandicus	0.166248	0.128946	82
North America	Ca. A. nielsenii	0.967899	0.750723	82
North America	Ca. A. nuwaii	0.204816	0.15886	82
North America	Ca. A. phosphatis	8.4134	6.52561	82
North America	Ca. A. poseidonii	8.75025	6.78687	82
North America	Ca. A. propinquus	7.98619	6.19425	82
North America	Ca. A. proximus	1.24479	0.965482	82
North America	Ca. A. regalis	0.515575	0.39989	82
North America	Ca. A. similis	1.67622	1.30011	82
North America	Ca. A. sirenis	6.94159	5.38404	82
North America	Ca. A. tetysi	2.10851	1.63541	82
North America	Ca. A. torridus	0	0	82
North America	Ca. A. tropicus	1.08111	0.838535	82
North America	Ca. A. undinae	2.81875	2.18628	82
North America	Ca. A. varunius	3.17044	2.45906	82
North America	Ca. A. vicinus	8.09099	6.27554	82
North America	Ca. A. wuertzii	0	0	82
North America	Ca. A. xiamensis	0.420078	0.325821	82
North America	Ca. A. zhangtongii	0.915517	0.710094	82
North America	Ca. A. zhurongii	0.145696	0.113005	82
Oceania	Ca. A. aalborgensis	0	0	14
Oceania	Ca. A. adiacens	0.0183241	0.208711	14
Oceania	Ca. A. affinis	0	0	14
Oceania	Ca. A. aquariius	0.10673	1.21565	14
Oceania	Ca. A. brasiliensis	0	0	14
Oceania	Ca. A. cognatus	1.89116	21.5402	14
Oceania	Ca. A. conexus	0.0287942	0.327964	14
Oceania	Ca. A. contiguus	0.689617	7.85468	14
Oceania	Ca. A. delftensis	0	0	14
Oceania	Ca. A. epflensis	0	0	14
Oceania	Ca. A. heboyii	0	0	14
Oceania	Ca. A. helmoltzianus	0.111306	1.26776	14
Oceania	Ca. A. hkuensis	0.0598627	0.681832	14
Oceania	Ca. A. houyii	0.0253636	0.288889	14
Oceania	Ca. A. iunctus	0.0343592	0.391349	14
Oceania	Ca. A. jenkinsii	0	0	14
Oceania	Ca. A. loosdrechtii	0.539196	6.1414	14
Oceania	Ca. A. mcmahonii	0.674504	7.68255	14
Oceania	Ca. A. meliphilus	0	0	14
Oceania	Ca. A. necessarius	0.159576	1.81756	14
Oceania	Ca. A. netherlandicus	0	0	14
Oceania	Ca. A. nielsenii	0.0717672	0.817424	14
Oceania	Ca. A. nuwaii	0.636109	7.24523	14
Oceania	Ca. A. phosphatis	0.667792	7.6061	14
Oceania	Ca. A. poseidonii	0	0	14
Oceania	Ca. A. propinquus	0.737314	8.39795	14
Oceania	Ca. A. proximus	0.062244	0.708955	14
Oceania	Ca. A. regalis	0.114617	1.30548	14
Oceania	Ca. A. similis	0.137928	1.57099	14
Oceania	Ca. A. sirenis	0.0495974	0.56491	14
Oceania	Ca. A. tetysi	0.155794	1.77448	14
Oceania	Ca. A. torridus	0	0	14
Oceania	Ca. A. tropicus	0.0122271	0.139266	14
Oceania	Ca. A. undinae	0.0374679	0.426757	14
Oceania	Ca. A. varunius	0	0	14
Oceania	Ca. A. vicinus	0.775852	8.83689	14
Oceania	Ca. A. wuertzii	0.28125	3.20342	14
Oceania	Ca. A. xiamensis	0.0176162	0.200647	14
Oceania	Ca. A. zhangtongii	0.379987	4.32803	14
Oceania	Ca. A. zhurongii	0.30333	3.4549	14
South America	Ca. A. aalborgensis	0	0	23
South America	Ca. A. adiacens	0	0	23
South America	Ca. A. affinis	0	0	23
South America	Ca. A. aquariius	0	0	23
South America	Ca. A. brasiliensis	9.1722	60.1199	23
South America	Ca. A. cognatus	0.0924298	0.605839	23
South America	Ca. A. conexus	0	0	23
South America	Ca. A. contiguus	0.0382369	0.250627	23
South America	Ca. A. delftensis	0	0	23
South America	Ca. A. epflensis	0	0	23
South America	Ca. A. heboyii	0	0	23
South America	Ca. A. helmoltzianus	0	0	23
South America	Ca. A. hkuensis	0	0	23
South America	Ca. A. houyii	0	0	23
South America	Ca. A. iunctus	0	0	23
South America	Ca. A. jenkinsii	0	0	23
South America	Ca. A. loosdrechtii	0.28857	1.89146	23
South America	Ca. A. mcmahonii	0.162448	1.06478	23
South America	Ca. A. meliphilus	0	0	23
South America	Ca. A. necessarius	0.0306806	0.201099	23
South America	Ca. A. netherlandicus	0	0	23
South America	Ca. A. nielsenii	0	0	23
South America	Ca. A. nuwaii	0	0	23
South America	Ca. A. phosphatis	0.250725	1.6434	23
South America	Ca. A. poseidonii	0	0	23
South America	Ca. A. propinquus	0.428087	2.80593	23
South America	Ca. A. proximus	0.00602595	0.0394976	23
South America	Ca. A. regalis	0	0	23
South America	Ca. A. similis	0	0	23
South America	Ca. A. sirenis	0.0435775	0.285633	23
South America	Ca. A. tetysi	2.45344	16.0813	23
South America	Ca. A. torridus	0.0836118	0.54804	23
South America	Ca. A. tropicus	0.278051	1.82251	23
South America	Ca. A. undinae	0.025142	0.164796	23
South America	Ca. A. varunius	1.78124	11.6753	23
South America	Ca. A. vicinus	0.0439359	0.287981	23
South America	Ca. A. wuertzii	0	0	23
South America	Ca. A. xiamensis	0.0719712	0.471741	23
South America	Ca. A. zhangtongii	0	0	23
South America	Ca. A. zhurongii	0.00612137	0.040123	23

## Sheet: Sheet4
Continent	Clade	CumAbundance	Percent	NumSamples
Africa	Ca. A. aalborgensis	0.159715	1.20103	6
Africa	Ca. A. adiacens	0	0	6
Africa	Ca. A. affinis	0.353966	2.66175	6
Africa	Ca. A. aquariius	0.385725	2.90058	6
Africa	Ca. A. brasiliensis	0	0	6
Africa	Ca. A. cognatus	0.922196	6.93473	6
Africa	Ca. A. conexus	0.255844	1.9239	6
Africa	Ca. A. contiguus	3.79365	28.5275	6
Africa	Ca. A. delftensis	0.0483003	0.363209	6
Africa	Ca. A. epflensis	0	0	6
Africa	Ca. A. heboyii	0	0	6
Africa	Ca. A. helmoltzianus	0.079249	0.595937	6
Africa	Ca. A. hkuensis	0	0	6
Africa	Ca. A. houyii	0.123824	0.931132	6
Africa	Ca. A. iunctus	0.245912	1.84921	6
Africa	Ca. A. jenkinsii	0	0	6
Africa	Ca. A. loosdrechtii	0.797211	5.99487	6
Africa	Ca. A. mcmahonii	0.93233	7.01093	6
Africa	Ca. A. meliphilus	0.0305408	0.22966	6
Africa	Ca. A. necessarius	0.638359	4.80033	6
Africa	Ca. A. netherlandicus	0	0	6
Africa	Ca. A. nielsenii	0.0889126	0.668605	6
Africa	Ca. A. nuwaii	0.0411331	0.309312	6
Africa	Ca. A. phosphatis	1.01267	7.6151	6
Africa	Ca. A. poseidonii	0	0	6
Africa	Ca. A. propinquus	0.820702	6.17152	6
Africa	Ca. A. proximus	0.337445	2.53752	6
Africa	Ca. A. regalis	0.119669	0.899889	6
Africa	Ca. A. similis	0.320458	2.40978	6
Africa	Ca. A. sirenis	0.149518	1.12434	6
Africa	Ca. A. tetysi	0.248297	1.86714	6
Africa	Ca. A. torridus	0.0107484	0.0808255	6
Africa	Ca. A. tropicus	0.096001	0.721908	6
Africa	Ca. A. undinae	0.141859	1.06675	6
Africa	Ca. A. varunius	0	0	6
Africa	Ca. A. vicinus	0.987172	7.42333	6
Africa	Ca. A. wuertzii	0	0	6
Africa	Ca. A. xiamensis	0.105378	0.792422	6
Africa	Ca. A. zhangtongii	0	0	6
Africa	Ca. A. zhurongii	0.05144	0.386818	6
Asia	Ca. A. aalborgensis	0.0336077	0.062537	129
Asia	Ca. A. adiacens	0.0355729	0.0661939	129
Asia	Ca. A. affinis	0.823418	1.53221	129
Asia	Ca. A. aquariius	0.87267	1.62386	129
Asia	Ca. A. brasiliensis	0.113601	0.211388	129
Asia	Ca. A. cognatus	5.77651	10.7489	129
Asia	Ca. A. conexus	0.615093	1.14456	129
Asia	Ca. A. contiguus	3.03186	5.64166	129
Asia	Ca. A. delftensis	0.217891	0.40545	129
Asia	Ca. A. epflensis	0.0344277	0.0640629	129
Asia	Ca. A. heboyii	0.233014	0.433592	129
Asia	Ca. A. helmoltzianus	0.190293	0.354096	129
Asia	Ca. A. hkuensis	0.044487	0.0827812	129
Asia	Ca. A. houyii	0.258407	0.480843	129
Asia	Ca. A. iunctus	0.351569	0.654198	129
Asia	Ca. A. jenkinsii	0	0	129
Asia	Ca. A. loosdrechtii	4.00184	7.4466	129
Asia	Ca. A. mcmahonii	2.72309	5.06712	129
Asia	Ca. A. meliphilus	0.235423	0.438074	129
Asia	Ca. A. necessarius	3.63918	6.77176	129
Asia	Ca. A. netherlandicus	0	0	129
Asia	Ca. A. nielsenii	0.445815	0.829569	129
Asia	Ca. A. nuwaii	0.659102	1.22645	129
Asia	Ca. A. phosphatis	4.78402	8.90208	129
Asia	Ca. A. poseidonii	0	0	129
Asia	Ca. A. propinquus	3.48633	6.48734	129
Asia	Ca. A. proximus	1.62326	3.02056	129
Asia	Ca. A. regalis	0.801176	1.49082	129
Asia	Ca. A. similis	1.23906	2.30564	129
Asia	Ca. A. sirenis	4.61757	8.59235	129
Asia	Ca. A. tetysi	0.936278	1.74222	129
Asia	Ca. A. torridus	0.125848	0.234178	129
Asia	Ca. A. tropicus	1.13398	2.11009	129
Asia	Ca. A. undinae	2.58626	4.8125	129
Asia	Ca. A. varunius	0.35145	0.653976	129
Asia	Ca. A. vicinus	4.12312	7.67227	129
Asia	Ca. A. wuertzii	2.52872	4.70543	129
Asia	Ca. A. xiamensis	0.40547	0.754496	129
Asia	Ca. A. zhangtongii	0.439939	0.818636	129
Asia	Ca. A. zhurongii	0.221142	0.4115	129
Europe	Ca. A. aalborgensis	0.890293	2.72757	46
Europe	Ca. A. adiacens	0.281593	0.86271	46
Europe	Ca. A. affinis	2.40015	7.35327	46
Europe	Ca. A. aquariius	0.195856	0.600037	46
Europe	Ca. A. brasiliensis	0	0	46
Europe	Ca. A. cognatus	0.378125	1.15845	46
Europe	Ca. A. conexus	0.229273	0.702418	46
Europe	Ca. A. contiguus	1.02448	3.13866	46
Europe	Ca. A. delftensis	2.69315	8.25092	46
Europe	Ca. A. epflensis	0.246975	0.75665	46
Europe	Ca. A. heboyii	0	0	46
Europe	Ca. A. helmoltzianus	0.465179	1.42516	46
Europe	Ca. A. hkuensis	0	0	46
Europe	Ca. A. houyii	0.0334305	0.10242	46
Europe	Ca. A. iunctus	0.167136	0.512049	46
Europe	Ca. A. jenkinsii	0.0573104	0.17558	46
Europe	Ca. A. loosdrechtii	3.22969	9.8947	46
Europe	Ca. A. mcmahonii	0.579823	1.77639	46
Europe	Ca. A. meliphilus	2.85536	8.74787	46
Europe	Ca. A. necessarius	2.73173	8.36913	46
Europe	Ca. A. netherlandicus	0.854896	2.61912	46
Europe	Ca. A. nielsenii	0	0	46
Europe	Ca. A. nuwaii	0	0	46
Europe	Ca. A. phosphatis	3.76523	11.5354	46
Europe	Ca. A. poseidonii	0	0	46
Europe	Ca. A. propinquus	5.34185	16.3657	46
Europe	Ca. A. proximus	1.41937	4.34847	46
Europe	Ca. A. regalis	1.41242	4.3272	46
Europe	Ca. A. similis	0.225171	0.68985	46
Europe	Ca. A. sirenis	0.0224972	0.0689241	46
Europe	Ca. A. tetysi	0.12614	0.386452	46
Europe	Ca. A. torridus	0	0	46
Europe	Ca. A. tropicus	0	0	46
Europe	Ca. A. undinae	0.0235667	0.0722005	46
Europe	Ca. A. varunius	0.00989388	0.0303116	46
Europe	Ca. A. vicinus	0.305324	0.935413	46
Europe	Ca. A. wuertzii	0	0	46
Europe	Ca. A. xiamensis	0.00682816	0.0209192	46
Europe	Ca. A. zhangtongii	0.133668	0.409513	46
Europe	Ca. A. zhurongii	0.534182	1.63656	46
North America	Ca. A. aalborgensis	0.0921808	0.0914665	40
North America	Ca. A. adiacens	0.0546235	0.0542003	40
North America	Ca. A. affinis	2.75416	2.73282	40
North America	Ca. A. aquariius	5.73323	5.6888	40
North America	Ca. A. brasiliensis	0.241051	0.239183	40
North America	Ca. A. cognatus	6.21413	6.16598	40
North America	Ca. A. conexus	4.08427	4.05263	40
North America	Ca. A. contiguus	5.96648	5.92025	40
North America	Ca. A. delftensis	0.732967	0.727288	40
North America	Ca. A. epflensis	0.137276	0.136212	40
North America	Ca. A. heboyii	0	0	40
North America	Ca. A. helmoltzianus	0.164892	0.163614	40
North America	Ca. A. hkuensis	0.0484527	0.0480773	40
North America	Ca. A. houyii	1.39157	1.38079	40
North America	Ca. A. iunctus	0.982478	0.974866	40
North America	Ca. A. jenkinsii	0.304838	0.302476	40
North America	Ca. A. loosdrechtii	4.64638	4.61038	40
North America	Ca. A. mcmahonii	17.7428	17.6053	40
North America	Ca. A. meliphilus	0.572142	0.567709	40
North America	Ca. A. necessarius	3.6093	3.58133	40
North America	Ca. A. netherlandicus	0.166248	0.16496	40
North America	Ca. A. nielsenii	0.849569	0.842986	40
North America	Ca. A. nuwaii	0.204816	0.203229	40
North America	Ca. A. phosphatis	5.93149	5.88552	40
North America	Ca. A. poseidonii	8.75025	8.68245	40
North America	Ca. A. propinquus	6.38459	6.33512	40
North America	Ca. A. proximus	0.994364	0.986659	40
North America	Ca. A. regalis	0.515575	0.51158	40
North America	Ca. A. similis	1.62152	1.60896	40
North America	Ca. A. sirenis	6.3135	6.26458	40
North America	Ca. A. tetysi	1.56184	1.54974	40
North America	Ca. A. torridus	0	0	40
North America	Ca. A. tropicus	0.929867	0.922661	40
North America	Ca. A. undinae	2.54162	2.52193	40
North America	Ca. A. varunius	2.07474	2.05867	40
North America	Ca. A. vicinus	5.64764	5.60388	40
North America	Ca. A. wuertzii	0	0	40
North America	Ca. A. xiamensis	0.316632	0.314178	40
North America	Ca. A. zhangtongii	0.357703	0.354931	40
North America	Ca. A. zhurongii	0.145696	0.144567	40
Oceania	Ca. A. aalborgensis	0	0	9
Oceania	Ca. A. adiacens	0	0	9
Oceania	Ca. A. affinis	0	0	9
Oceania	Ca. A. aquariius	0.10673	1.74673	9
Oceania	Ca. A. brasiliensis	0	0	9
Oceania	Ca. A. cognatus	1.82388	29.8495	9
Oceania	Ca. A. conexus	0.0287942	0.471244	9
Oceania	Ca. A. contiguus	0.230738	3.77624	9
Oceania	Ca. A. delftensis	0	0	9
Oceania	Ca. A. epflensis	0	0	9
Oceania	Ca. A. heboyii	0	0	9
Oceania	Ca. A. helmoltzianus	0	0	9
Oceania	Ca. A. hkuensis	0	0	9
Oceania	Ca. A. houyii	0.0253636	0.415098	9
Oceania	Ca. A. iunctus	0.0343592	0.56232	9
Oceania	Ca. A. jenkinsii	0	0	9
Oceania	Ca. A. loosdrechtii	0.30745	5.0317	9
Oceania	Ca. A. mcmahonii	0.6164	10.088	9
Oceania	Ca. A. meliphilus	0	0	9
Oceania	Ca. A. necessarius	0.0258412	0.422916	9
Oceania	Ca. A. netherlandicus	0	0	9
Oceania	Ca. A. nielsenii	0.0534782	0.87522	9
Oceania	Ca. A. nuwaii	0.636109	10.4105	9
Oceania	Ca. A. phosphatis	0.3729	6.10286	9
Oceania	Ca. A. poseidonii	0	0	9
Oceania	Ca. A. propinquus	0.455262	7.45078	9
Oceania	Ca. A. proximus	0.0165284	0.270503	9
Oceania	Ca. A. regalis	0.0372575	0.609754	9
Oceania	Ca. A. similis	0.137928	2.25733	9
Oceania	Ca. A. sirenis	0.0495974	0.811707	9
Oceania	Ca. A. tetysi	0.0790787	1.2942	9
Oceania	Ca. A. torridus	0	0	9
Oceania	Ca. A. tropicus	0.0122271	0.200108	9
Oceania	Ca. A. undinae	0.0374679	0.613198	9
Oceania	Ca. A. varunius	0	0	9
Oceania	Ca. A. vicinus	0.701291	11.4773	9
Oceania	Ca. A. wuertzii	0.28125	4.60292	9
Oceania	Ca. A. xiamensis	0.0176162	0.288305	9
Oceania	Ca. A. zhangtongii	0	0	9
Oceania	Ca. A. zhurongii	0.0227091	0.371656	9
South America	Ca. A. aalborgensis	0	0	7
South America	Ca. A. adiacens	0	0	7
South America	Ca. A. affinis	0	0	7
South America	Ca. A. aquariius	0	0	7
South America	Ca. A. brasiliensis	3.56604	44.9005	7
South America	Ca. A. cognatus	0.0672185	0.846358	7
South America	Ca. A. conexus	0	0	7
South America	Ca. A. contiguus	0	0	7
South America	Ca. A. delftensis	0	0	7
South America	Ca. A. epflensis	0	0	7
South America	Ca. A. heboyii	0	0	7
South America	Ca. A. helmoltzianus	0	0	7
South America	Ca. A. hkuensis	0	0	7
South America	Ca. A. houyii	0	0	7
South America	Ca. A. iunctus	0	0	7
South America	Ca. A. jenkinsii	0	0	7
South America	Ca. A. loosdrechtii	0.0730112	0.919294	7
South America	Ca. A. mcmahonii	0.0742906	0.935404	7
South America	Ca. A. meliphilus	0	0	7
South America	Ca. A. necessarius	0.0306806	0.386304	7
South America	Ca. A. netherlandicus	0	0	7
South America	Ca. A. nielsenii	0	0	7
South America	Ca. A. nuwaii	0	0	7
South America	Ca. A. phosphatis	0.0777694	0.979206	7
South America	Ca. A. poseidonii	0	0	7
South America	Ca. A. propinquus	0.300588	3.78474	7
South America	Ca. A. proximus	0.00602595	0.0758736	7
South America	Ca. A. regalis	0	0	7
South America	Ca. A. similis	0	0	7
South America	Ca. A. sirenis	0.0435775	0.548691	7
South America	Ca. A. tetysi	2.22704	28.041	7
South America	Ca. A. torridus	0.0836118	1.05277	7
South America	Ca. A. tropicus	0.278051	3.50098	7
South America	Ca. A. undinae	0.025142	0.316567	7
South America	Ca. A. varunius	0.992478	12.4964	7
South America	Ca. A. vicinus	0.0245946	0.309674	7
South America	Ca. A. wuertzii	0	0	7
South America	Ca. A. xiamensis	0.0719712	0.9062	7
South America	Ca. A. zhangtongii	0	0	7
South America	Ca. A. zhurongii	0	0	7
