# Supplementary material for: Metagenomic characterization of the metabolism, evolution, and global distribution of Candidatus Accumulibacter members in wastewater treatment plants
Source: ISME J. 2025 Dec 23;19(1):wraf278. doi: 10.1093/ismejo/wraf278 (PMC12766714; doi:10.1093/ismejo/wraf278)
Supplement: Dataset_2_wraf278 [file dataset_2_wraf278.xlsx]

## Sheet: S1
Gene	Non-unique Gene name	Annotation	No. isolates	No. sequences	Avg sequences per isolate	Genome Fragment	Order within Fragment	Min group size nuc	Max group size nuc	Avg group size nuc	AALB	ACC003	ACC005	ACC007	ACC012	AMR_MDS_0334	AMR_MDS_0347	AMR_MDS_0531	AMR_MDS_0563	AMR_MDS_0653	AMR_MDS_0713	AMR_MDS_0859	AMR_MDS_3893	AMR_MDS_5463	AMR_MDS_5487	AMR_MDS_5503	BAT3C415	BAT3C720	BATAC285	BATAC726	bin12	Bin140	Bin142	bin163	Bin208	Bin228	Bin28	bin32	Bin45	CANDO1	GWASMC-A10	GWASMC-A11	GWASMC-A12	GWASMC-A13	GWASMC-A14	GWASMC-A15	GWASMC-A16	GWASMC-A17	GWASMC-A18
group_55939	wbpA	UDP-N-acetyl-D-glucosamine 6-dehydrogenase	136	136	1	1	61456	876	1281	1272.07	LKKGGHDO_01524	HIPNGOJL_01885	FKOPKPBD_02054	BLGHOLMD_04204	LIEPKNPP_03482	BFICMGMM_00177	DOHNAMEE_01870	GCKGHBBD_01798	HPHEIAIA_01604	EOHPBPIL_00785	CDGJBBPM_00096	CHCODNHO_00381	GAGNIMKP_00481	GNDCMCOP_03045	FFHOJKJL_00563	DANFPOBL_01826	OPDMJNOE_00839	NDEDLGJB_04532	HGGBFDPF_00696	DCKELJPP_02057	AJGFBDLJ_00349	ADJIGFIF_00809	HKOJCNLN_01565	JFJOCCHH_02344	BNLCEPIH_02276	OGBMHJOC_02139	ADOCLKOH_01293	FFJBONIO_03613	JJOCJNPG_00692	DPBCLNFG_01499	PCEPIOCG_00184	BHDDHLDD_00226	MCADPKBA_00090	IMHNPCBI_00529	JGBELDGE_00069	OMGJAFKN_00924	CIBHANLA_03116	OHGKMABK_00389	EHLFPBAG_00307
group_55837		hypothetical protein	136	136	1	1	61346	273	522	520.169	LKKGGHDO_01330	HIPNGOJL_04577	FKOPKPBD_00901	BLGHOLMD_01431	LIEPKNPP_03859	BFICMGMM_03416	DOHNAMEE_00477	GCKGHBBD_00191	HPHEIAIA_00602	EOHPBPIL_00468	CDGJBBPM_00533	CHCODNHO_00480	GAGNIMKP_01037	GNDCMCOP_00044	FFHOJKJL_00417	DANFPOBL_01780	OPDMJNOE_02144	NDEDLGJB_04233	HGGBFDPF_00954	DCKELJPP_00877	AJGFBDLJ_02007	ADJIGFIF_02856	HKOJCNLN_00412	JFJOCCHH_02814	BNLCEPIH_01335	OGBMHJOC_01937	ADOCLKOH_02089	FFJBONIO_02071	JJOCJNPG_02332	DPBCLNFG_01795	PCEPIOCG_01395	BHDDHLDD_00579	MCADPKBA_00538	IMHNPCBI_00590	JGBELDGE_01132	OMGJAFKN_02220	CIBHANLA_02011	OHGKMABK_00180	EHLFPBAG_01445
group_50071		hypothetical protein	136	136	1	1	55451	180	180	180	0_refound_9	HIPNGOJL_02561	FKOPKPBD_03446	BLGHOLMD_02846	LIEPKNPP_04590	5_refound_1416	DOHNAMEE_01472	GCKGHBBD_01020	HPHEIAIA_01166	EOHPBPIL_01673	CDGJBBPM_00501	CHCODNHO_01146	GAGNIMKP_02819	GNDCMCOP_03402	FFHOJKJL_01565	DANFPOBL_01607	OPDMJNOE_00956	NDEDLGJB_02035	18_refound_4681	DCKELJPP_03425	AJGFBDLJ_00557	ADJIGFIF_03414	HKOJCNLN_02999	JFJOCCHH_00494	BNLCEPIH_03346	OGBMHJOC_01591	ADOCLKOH_03315	FFJBONIO_01810	JJOCJNPG_02462	DPBCLNFG_00428	PCEPIOCG_02844	BHDDHLDD_01978	MCADPKBA_01170	IMHNPCBI_00210	JGBELDGE_00264	OMGJAFKN_00313	CIBHANLA_02411	OHGKMABK_00349	EHLFPBAG_02633
hemA_2~~~hemA	hemA_2;hemA	Glutamyl-tRNA reductase	136	136	1	1	51911	654	1269	1262.07	LKKGGHDO_00325	HIPNGOJL_00834	FKOPKPBD_02563	BLGHOLMD_03604	LIEPKNPP_03513	BFICMGMM_02088	DOHNAMEE_01882	GCKGHBBD_01971	HPHEIAIA_02003	EOHPBPIL_01461	CDGJBBPM_01166	CHCODNHO_02112	GAGNIMKP_02417	GNDCMCOP_01993	FFHOJKJL_02232	DANFPOBL_00684	OPDMJNOE_03759	NDEDLGJB_03233	HGGBFDPF_00580	DCKELJPP_01499	AJGFBDLJ_00957	ADJIGFIF_00569	HKOJCNLN_02268	JFJOCCHH_00895	BNLCEPIH_00889	OGBMHJOC_00127	ADOCLKOH_03067	FFJBONIO_03294	JJOCJNPG_02810	DPBCLNFG_00083	PCEPIOCG_01418	BHDDHLDD_02023	MCADPKBA_01544	IMHNPCBI_01111	JGBELDGE_01385	OMGJAFKN_01682	CIBHANLA_01056	OHGKMABK_01974	EHLFPBAG_01039
trmD~~~trmD_1	trmD;trmD_1	tRNA (guanine-N(1)-)-methyltransferase	136	136	1	1	51528	507	1173	845.978	LKKGGHDO_01489	HIPNGOJL_04035	FKOPKPBD_03863	BLGHOLMD_03418	LIEPKNPP_01982	BFICMGMM_00032	DOHNAMEE_01512	GCKGHBBD_00828	HPHEIAIA_00475	EOHPBPIL_00270	CDGJBBPM_01193	CHCODNHO_01265	GAGNIMKP_01661	GNDCMCOP_00782	FFHOJKJL_01914	DANFPOBL_02189	OPDMJNOE_00925	NDEDLGJB_04003	HGGBFDPF_02283	DCKELJPP_03458	AJGFBDLJ_01034	ADJIGFIF_00422	HKOJCNLN_02783	JFJOCCHH_01823	BNLCEPIH_00561	OGBMHJOC_02081	ADOCLKOH_02288	FFJBONIO_01526	JJOCJNPG_03089	DPBCLNFG_00265	PCEPIOCG_01711	BHDDHLDD_00548	MCADPKBA_00258	IMHNPCBI_00455	JGBELDGE_00354	OMGJAFKN_02139	CIBHANLA_00851	OHGKMABK_00120	EHLFPBAG_03037
group_46225		hypothetical protein	136	136	1	1	51225	1023	1488	1481.16	LKKGGHDO_00528	HIPNGOJL_00058	FKOPKPBD_01005	BLGHOLMD_01219	LIEPKNPP_01392	BFICMGMM_00950	DOHNAMEE_02527	GCKGHBBD_00652	HPHEIAIA_02345	EOHPBPIL_02219	CDGJBBPM_02100	CHCODNHO_00081	GAGNIMKP_00148	GNDCMCOP_03350	FFHOJKJL_02967	DANFPOBL_00975	OPDMJNOE_01976	NDEDLGJB_01277	HGGBFDPF_04010	DCKELJPP_00422	AJGFBDLJ_03827	ADJIGFIF_02035	HKOJCNLN_00292	JFJOCCHH_00032	BNLCEPIH_02717	OGBMHJOC_02346	ADOCLKOH_00648	FFJBONIO_01455	JJOCJNPG_02630	DPBCLNFG_02446	PCEPIOCG_01721	BHDDHLDD_00753	MCADPKBA_01574	IMHNPCBI_02325	JGBELDGE_02074	OMGJAFKN_01101	CIBHANLA_02760	OHGKMABK_01840	EHLFPBAG_01410
dusB	dusB	tRNA-dihydrouridine synthase B	136	136	1	1	50490	819	1167	1164.44	LKKGGHDO_02936	HIPNGOJL_00811	FKOPKPBD_02581	BLGHOLMD_02113	LIEPKNPP_03662	BFICMGMM_01443	DOHNAMEE_00313	GCKGHBBD_01727	HPHEIAIA_01632	EOHPBPIL_02754	CDGJBBPM_02198	CHCODNHO_02154	GAGNIMKP_00816	GNDCMCOP_02012	FFHOJKJL_02214	DANFPOBL_00703	OPDMJNOE_03776	NDEDLGJB_03249	HGGBFDPF_00562	DCKELJPP_02511	AJGFBDLJ_00974	ADJIGFIF_00588	HKOJCNLN_01389	JFJOCCHH_00913	BNLCEPIH_00909	OGBMHJOC_01383	ADOCLKOH_00795	FFJBONIO_02326	JJOCJNPG_02885	DPBCLNFG_00065	PCEPIOCG_00549	BHDDHLDD_01474	MCADPKBA_01449	IMHNPCBI_00748	JGBELDGE_00437	OMGJAFKN_01663	CIBHANLA_01072	OHGKMABK_00866	EHLFPBAG_01239
purH_1~~~purH	purH_1;purH	Bifunctional purine biosynthesis protein PurH	136	136	1	1	50489	831	1569	1563.45	LKKGGHDO_02934	HIPNGOJL_00813	FKOPKPBD_02579	BLGHOLMD_02115	LIEPKNPP_03497	BFICMGMM_01441	DOHNAMEE_00315	GCKGHBBD_01729	HPHEIAIA_01634	EOHPBPIL_02752	CDGJBBPM_02200	CHCODNHO_02152	GAGNIMKP_00814	GNDCMCOP_02010	FFHOJKJL_02216	DANFPOBL_00701	OPDMJNOE_03774	NDEDLGJB_03247	HGGBFDPF_00564	DCKELJPP_02513	AJGFBDLJ_00972	ADJIGFIF_00586	HKOJCNLN_01387	JFJOCCHH_00911	BNLCEPIH_00907	OGBMHJOC_01381	ADOCLKOH_00797	FFJBONIO_02328	JJOCJNPG_02883	DPBCLNFG_00067	PCEPIOCG_00551	BHDDHLDD_01476	MCADPKBA_01447	IMHNPCBI_00746	JGBELDGE_00439	OMGJAFKN_01665	CIBHANLA_01070	OHGKMABK_00864	EHLFPBAG_01237
ileS_1~~~ileS	ileS_1;ileS	Isoleucine--tRNA ligase	136	136	1	1	50387	1197	2874	2794.32	LKKGGHDO_01940	HIPNGOJL_00594	FKOPKPBD_00920	BLGHOLMD_01306	LIEPKNPP_00192	BFICMGMM_02532	DOHNAMEE_00672	GCKGHBBD_01558	HPHEIAIA_01297	EOHPBPIL_02159	CDGJBBPM_02112	CHCODNHO_01216	GAGNIMKP_02390	GNDCMCOP_01528	FFHOJKJL_00435	DANFPOBL_02812	OPDMJNOE_01152	NDEDLGJB_02685	HGGBFDPF_01061	DCKELJPP_01238	AJGFBDLJ_03225	ADJIGFIF_01052	HKOJCNLN_03243	JFJOCCHH_00201	BNLCEPIH_01935	OGBMHJOC_03196	ADOCLKOH_00239	FFJBONIO_01761	JJOCJNPG_01890	DPBCLNFG_03113	PCEPIOCG_02556	BHDDHLDD_00946	MCADPKBA_02098	IMHNPCBI_00661	JGBELDGE_00988	OMGJAFKN_01244	CIBHANLA_00785	OHGKMABK_01819	EHLFPBAG_01123
mct_2~~~mct	mct_2;mct	2-methylfumaryl-CoA isomerase	136	136	1	1	50232	885	1290	1286.98	LKKGGHDO_00639	HIPNGOJL_04736	FKOPKPBD_00951	BLGHOLMD_01275	LIEPKNPP_00222	BFICMGMM_00384	DOHNAMEE_00736	GCKGHBBD_02402	HPHEIAIA_01857	EOHPBPIL_01966	CDGJBBPM_02543	CHCODNHO_02846	GAGNIMKP_02358	GNDCMCOP_01497	FFHOJKJL_00466	DANFPOBL_01050	OPDMJNOE_01115	NDEDLGJB_02727	HGGBFDPF_01107	DCKELJPP_01202	AJGFBDLJ_01270	ADJIGFIF_01083	HKOJCNLN_03052	JFJOCCHH_00232	BNLCEPIH_01967	OGBMHJOC_03040	ADOCLKOH_03789	FFJBONIO_03264	JJOCJNPG_01922	DPBCLNFG_03082	PCEPIOCG_01565	BHDDHLDD_02293	MCADPKBA_02825	IMHNPCBI_01578	JGBELDGE_01922	OMGJAFKN_02393	CIBHANLA_01269	OHGKMABK_02231	EHLFPBAG_01553
bepA_4~~~bepA_5	bepA_4;;bepA_5	Beta-barrel assembly-enhancing protease;hypothetical protein	136	136	1	1	49962	759	1503	1494.72	LKKGGHDO_02859	HIPNGOJL_04066	FKOPKPBD_03840	BLGHOLMD_03441	LIEPKNPP_02005	BFICMGMM_02378	DOHNAMEE_00654	GCKGHBBD_02223	HPHEIAIA_00365	EOHPBPIL_00149	CDGJBBPM_00665	CHCODNHO_02132	GAGNIMKP_02429	GNDCMCOP_00805	FFHOJKJL_01891	DANFPOBL_01141	OPDMJNOE_00901	NDEDLGJB_04026	HGGBFDPF_02260	DCKELJPP_03482	AJGFBDLJ_03515	ADJIGFIF_00446	HKOJCNLN_00811	JFJOCCHH_01800	BNLCEPIH_00584	OGBMHJOC_02871	ADOCLKOH_02353	FFJBONIO_01549	JJOCJNPG_02108	DPBCLNFG_02398	PCEPIOCG_00984	BHDDHLDD_01449	MCADPKBA_01918	IMHNPCBI_00231	JGBELDGE_01818	OMGJAFKN_02409	CIBHANLA_00509	OHGKMABK_01440	EHLFPBAG_00958
pknD_3~~~pknD_5	pknD_3;pknD_5	Serine/threonine-protein kinase PknD	136	136	1	1	49809	753	1341	1329.58	LKKGGHDO_02927	HIPNGOJL_00827	FKOPKPBD_02568	BLGHOLMD_03599	LIEPKNPP_03508	BFICMGMM_02093	DOHNAMEE_00326	7_refound_2160	HPHEIAIA_01645	EOHPBPIL_01831	CDGJBBPM_02516	11_refound_3084	12_refound_3206	GNDCMCOP_01999	FFHOJKJL_02227	DANFPOBL_00690	OPDMJNOE_03764	NDEDLGJB_03238	HGGBFDPF_00574	DCKELJPP_01504	AJGFBDLJ_00962	ADJIGFIF_00574	HKOJCNLN_02273	JFJOCCHH_00900	BNLCEPIH_00896	OGBMHJOC_01370	ADOCLKOH_03072	FFJBONIO_03289	JJOCJNPG_02804	DPBCLNFG_00078	PCEPIOCG_00562	31_refound_8687	MCADPKBA_01436	IMHNPCBI_00735	JGBELDGE_00450	35_refound_9685	CIBHANLA_01061	OHGKMABK_01311	EHLFPBAG_02106
secF~~~secF_1	secF;secF_1	Protein translocase subunit SecF	136	136	1	1	49727	510	948	930.444	LKKGGHDO_00622	HIPNGOJL_04671	FKOPKPBD_00940	BLGHOLMD_01286	LIEPKNPP_00211	BFICMGMM_02769	DOHNAMEE_00501	GCKGHBBD_02075	HPHEIAIA_00891	EOHPBPIL_00845	CDGJBBPM_00351	CHCODNHO_01369	GAGNIMKP_02369	GNDCMCOP_01508	FFHOJKJL_00455	DANFPOBL_01039	OPDMJNOE_01126	NDEDLGJB_04186	HGGBFDPF_01082	DCKELJPP_01213	AJGFBDLJ_01259	ADJIGFIF_01072	HKOJCNLN_03041	JFJOCCHH_00221	BNLCEPIH_01956	OGBMHJOC_01813	ADOCLKOH_00261	FFJBONIO_03352	JJOCJNPG_01911	DPBCLNFG_03093	PCEPIOCG_00857	BHDDHLDD_00422	MCADPKBA_00126	IMHNPCBI_01326	JGBELDGE_00155	OMGJAFKN_02098	CIBHANLA_01258	OHGKMABK_00242	EHLFPBAG_00703
group_44957	pepA	Cytosol aminopeptidase	136	136	1	1	49698	579	1497	1474.87	LKKGGHDO_01473	HIPNGOJL_04052	FKOPKPBD_03846	BLGHOLMD_03435	LIEPKNPP_01999	BFICMGMM_00014	DOHNAMEE_03023	GCKGHBBD_00953	HPHEIAIA_00277	EOHPBPIL_00677	CDGJBBPM_00614	CHCODNHO_01414	GAGNIMKP_00640	GNDCMCOP_00799	FFHOJKJL_01897	DANFPOBL_01147	OPDMJNOE_00907	NDEDLGJB_04020	HGGBFDPF_02266	DCKELJPP_03476	AJGFBDLJ_01052	ADJIGFIF_00440	HKOJCNLN_02801	JFJOCCHH_01806	BNLCEPIH_00578	OGBMHJOC_03285	ADOCLKOH_02271	FFJBONIO_01543	JJOCJNPG_02102	DPBCLNFG_02404	PCEPIOCG_01989	BHDDHLDD_01309	MCADPKBA_01262	IMHNPCBI_01142	JGBELDGE_01285	OMGJAFKN_00015	CIBHANLA_00869	OHGKMABK_01850	EHLFPBAG_00364
rsfS	rsfS	Ribosomal silencing factor RsfS	136	136	1	1	49476	258	444	432.265	LKKGGHDO_01141	HIPNGOJL_00993	FKOPKPBD_03056	BLGHOLMD_03204	LIEPKNPP_00080	BFICMGMM_02111	DOHNAMEE_02909	GCKGHBBD_00248	HPHEIAIA_03043	EOHPBPIL_02701	CDGJBBPM_02881	CHCODNHO_00899	GAGNIMKP_02043	GNDCMCOP_03554	FFHOJKJL_00880	DANFPOBL_00960	OPDMJNOE_03677	NDEDLGJB_01176	HGGBFDPF_03488	DCKELJPP_02196	AJGFBDLJ_00417	ADJIGFIF_01588	HKOJCNLN_03113	JFJOCCHH_03544	BNLCEPIH_00095	OGBMHJOC_00229	ADOCLKOH_00821	FFJBONIO_01586	JJOCJNPG_02871	DPBCLNFG_00705	PCEPIOCG_03278	BHDDHLDD_01637	MCADPKBA_03205	IMHNPCBI_02946	JGBELDGE_02314	OMGJAFKN_00185	CIBHANLA_02646	OHGKMABK_03012	EHLFPBAG_02429
hrp1~~~IMPDH_1	;hrp1;IMPDH_1	hypothetical protein;Hypoxic response protein 1;Inosine-5'-monophosphate dehydrogenase	136	136	1	1	49066	252	471	467.471	LKKGGHDO_03099	HIPNGOJL_02587	FKOPKPBD_03597	BLGHOLMD_02473	LIEPKNPP_04216	BFICMGMM_01144	DOHNAMEE_00095	GCKGHBBD_02340	HPHEIAIA_00138	EOHPBPIL_00929	CDGJBBPM_02872	CHCODNHO_00589	GAGNIMKP_02913	GNDCMCOP_00258	FFHOJKJL_01126	DANFPOBL_01300	OPDMJNOE_02478	NDEDLGJB_01620	HGGBFDPF_02748	DCKELJPP_01655	AJGFBDLJ_02951	ADJIGFIF_03042	HKOJCNLN_00593	JFJOCCHH_03350	BNLCEPIH_03529	OGBMHJOC_01706	ADOCLKOH_02866	FFJBONIO_00106	JJOCJNPG_02050	DPBCLNFG_01583	PCEPIOCG_00077	BHDDHLDD_01555	MCADPKBA_02634	IMHNPCBI_00367	JGBELDGE_01242	OMGJAFKN_02419	CIBHANLA_01527	OHGKMABK_00326	EHLFPBAG_02818
ilvC	ilvC	Ketol-acid reductoisomerase (NADP(+))	136	136	1	1	48937	306	1017	1004.44	LKKGGHDO_01482	HIPNGOJL_04043	FKOPKPBD_03855	BLGHOLMD_03426	LIEPKNPP_01990	BFICMGMM_00023	DOHNAMEE_01294	GCKGHBBD_00962	HPHEIAIA_00286	EOHPBPIL_00668	CDGJBBPM_00605	CHCODNHO_01405	GAGNIMKP_00631	GNDCMCOP_00790	FFHOJKJL_01906	DANFPOBL_01156	OPDMJNOE_00916	NDEDLGJB_04011	HGGBFDPF_02275	DCKELJPP_03467	AJGFBDLJ_01043	ADJIGFIF_00431	HKOJCNLN_02792	JFJOCCHH_01815	BNLCEPIH_00569	OGBMHJOC_03251	ADOCLKOH_02280	FFJBONIO_01534	JJOCJNPG_02093	DPBCLNFG_00257	PCEPIOCG_01970	BHDDHLDD_03051	MCADPKBA_01271	IMHNPCBI_01133	JGBELDGE_01294	OMGJAFKN_00006	CIBHANLA_00860	OHGKMABK_02595	EHLFPBAG_00373
hisA	hisA	1-(5-phosphoribosyl)-5-[(5-phosphoribosylamino)methylideneamino] imidazole-4-carboxamide isomerase	136	136	1	1	48862	441	744	741.772	LKKGGHDO_03860	HIPNGOJL_01268	FKOPKPBD_00268	BLGHOLMD_02141	LIEPKNPP_04206	BFICMGMM_00854	DOHNAMEE_00373	GCKGHBBD_02286	HPHEIAIA_01209	EOHPBPIL_00886	CDGJBBPM_00708	CHCODNHO_02608	GAGNIMKP_02289	GNDCMCOP_02907	FFHOJKJL_02116	DANFPOBL_00669	OPDMJNOE_01408	NDEDLGJB_01643	HGGBFDPF_03448	DCKELJPP_00437	AJGFBDLJ_02286	ADJIGFIF_03179	HKOJCNLN_02924	JFJOCCHH_02927	BNLCEPIH_03862	OGBMHJOC_01647	ADOCLKOH_01278	FFJBONIO_02994	JJOCJNPG_00750	DPBCLNFG_01846	PCEPIOCG_00134	BHDDHLDD_02564	MCADPKBA_00395	IMHNPCBI_01482	JGBELDGE_00846	OMGJAFKN_02290	CIBHANLA_00114	OHGKMABK_00606	EHLFPBAG_01184
ruvA	ruvA	Holliday junction ATP-dependent DNA helicase RuvA	136	136	1	1	48413	324	579	575.222	LKKGGHDO_00048	HIPNGOJL_02095	FKOPKPBD_03467	BLGHOLMD_02867	LIEPKNPP_04257	BFICMGMM_03519	DOHNAMEE_01189	GCKGHBBD_01529	HPHEIAIA_00052	EOHPBPIL_00390	CDGJBBPM_01340	CHCODNHO_01947	GAGNIMKP_00225	GNDCMCOP_00607	FFHOJKJL_01586	DANFPOBL_02968	OPDMJNOE_00974	NDEDLGJB_00626	HGGBFDPF_01263	DCKELJPP_00935	AJGFBDLJ_00495	ADJIGFIF_01912	HKOJCNLN_03124	JFJOCCHH_00473	BNLCEPIH_01653	OGBMHJOC_00349	ADOCLKOH_01851	FFJBONIO_01831	JJOCJNPG_03294	DPBCLNFG_00407	PCEPIOCG_00236	BHDDHLDD_01255	MCADPKBA_00780	IMHNPCBI_00114	JGBELDGE_00120	OMGJAFKN_01321	CIBHANLA_00198	OHGKMABK_02663	38_refound_10502
glgA	glgA	Glycogen synthase	136	136	1	1	48084	543	1554	1530.35	LKKGGHDO_01825	HIPNGOJL_00395	FKOPKPBD_01122	BLGHOLMD_00665	LIEPKNPP_01249	BFICMGMM_01271	DOHNAMEE_01629	GCKGHBBD_01068	HPHEIAIA_00789	EOHPBPIL_00014	CDGJBBPM_01541	CHCODNHO_01452	GAGNIMKP_01321	GNDCMCOP_02186	FFHOJKJL_01479	DANFPOBL_01527	OPDMJNOE_02076	NDEDLGJB_03745	HGGBFDPF_04666	DCKELJPP_00618	AJGFBDLJ_00136	ADJIGFIF_03522	HKOJCNLN_02541	JFJOCCHH_01302	BNLCEPIH_01887	OGBMHJOC_01181	ADOCLKOH_02939	FFJBONIO_01202	JJOCJNPG_03610	DPBCLNFG_00886	PCEPIOCG_00624	BHDDHLDD_01021	MCADPKBA_00338	IMHNPCBI_00306	JGBELDGE_02159	OMGJAFKN_01752	CIBHANLA_00976	OHGKMABK_00504	EHLFPBAG_00768
selD_1~~~selD_2~~~selD	selD_1;selD_2;selD	Selenide water dikinase	136	136	1	1	48083	783	1185	1175.62	LKKGGHDO_01823	HIPNGOJL_00397	FKOPKPBD_01125	BLGHOLMD_00667	LIEPKNPP_01251	BFICMGMM_02858	DOHNAMEE_01627	GCKGHBBD_01468	HPHEIAIA_00787	EOHPBPIL_00012	CDGJBBPM_01539	CHCODNHO_01807	GAGNIMKP_01999	GNDCMCOP_02188	FFHOJKJL_01481	DANFPOBL_01529	OPDMJNOE_02074	NDEDLGJB_03747	HGGBFDPF_04668	DCKELJPP_00620	AJGFBDLJ_00134	ADJIGFIF_03524	HKOJCNLN_03225	JFJOCCHH_01300	BNLCEPIH_01889	OGBMHJOC_01179	ADOCLKOH_00946	FFJBONIO_01200	JJOCJNPG_03612	DPBCLNFG_00888	PCEPIOCG_00622	BHDDHLDD_02595	MCADPKBA_00340	IMHNPCBI_00308	JGBELDGE_02157	OMGJAFKN_01433	CIBHANLA_01708	OHGKMABK_00502	EHLFPBAG_00766
hslV	hslV	ATP-dependent protease subunit HslV	136	136	1	1	47947	537	552	538.213	LKKGGHDO_03622	HIPNGOJL_04082	FKOPKPBD_03825	BLGHOLMD_03457	LIEPKNPP_02043	BFICMGMM_01477	DOHNAMEE_01099	GCKGHBBD_02543	HPHEIAIA_02271	EOHPBPIL_02193	CDGJBBPM_00582	CHCODNHO_00006	GAGNIMKP_03053	GNDCMCOP_00822	FFHOJKJL_01876	DANFPOBL_01906	OPDMJNOE_02937	NDEDLGJB_01939	HGGBFDPF_02013	DCKELJPP_02673	AJGFBDLJ_01539	ADJIGFIF_02911	HKOJCNLN_01536	JFJOCCHH_01785	BNLCEPIH_03680	OGBMHJOC_02238	ADOCLKOH_00885	FFJBONIO_02703	JJOCJNPG_01765	DPBCLNFG_02384	PCEPIOCG_02132	BHDDHLDD_00115	MCADPKBA_01814	IMHNPCBI_01552	JGBELDGE_01438	OMGJAFKN_00047	CIBHANLA_02875	OHGKMABK_00453	EHLFPBAG_00433
epsF_3~~~epsF_1	epsF_3;epsF_1	Type II secretion system protein F	136	136	1	1	47595	660	1206	1201.99	LKKGGHDO_03080	HIPNGOJL_01089	FKOPKPBD_03330	BLGHOLMD_02769	LIEPKNPP_02620	BFICMGMM_00446	DOHNAMEE_00546	GCKGHBBD_00522	HPHEIAIA_00650	EOHPBPIL_00983	CDGJBBPM_00375	CHCODNHO_01781	GAGNIMKP_01920	GNDCMCOP_01426	FFHOJKJL_02269	DANFPOBL_00013	OPDMJNOE_02771	NDEDLGJB_00888	HGGBFDPF_04154	DCKELJPP_01992	AJGFBDLJ_03549	ADJIGFIF_00980	HKOJCNLN_02625	JFJOCCHH_04872	BNLCEPIH_02350	OGBMHJOC_01974	ADOCLKOH_00200	FFJBONIO_00675	JJOCJNPG_02029	DPBCLNFG_00585	PCEPIOCG_01180	BHDDHLDD_01856	MCADPKBA_01643	IMHNPCBI_01563	JGBELDGE_01827	OMGJAFKN_02039	CIBHANLA_01956	OHGKMABK_00292	EHLFPBAG_01326
rpsP	rpsP	30S ribosomal protein S16	136	136	1	1	47386	258	258	258	LKKGGHDO_01487	HIPNGOJL_04037	FKOPKPBD_03861	BLGHOLMD_03420	LIEPKNPP_01984	BFICMGMM_00030	DOHNAMEE_01514	GCKGHBBD_00826	HPHEIAIA_00473	EOHPBPIL_00268	CDGJBBPM_01191	CHCODNHO_01267	GAGNIMKP_01659	GNDCMCOP_00784	FFHOJKJL_01912	DANFPOBL_02187	OPDMJNOE_00923	NDEDLGJB_04005	HGGBFDPF_02281	DCKELJPP_03460	AJGFBDLJ_01036	ADJIGFIF_00424	HKOJCNLN_02785	JFJOCCHH_01821	BNLCEPIH_00563	OGBMHJOC_02079	ADOCLKOH_02286	FFJBONIO_01528	JJOCJNPG_03091	DPBCLNFG_00263	PCEPIOCG_01713	BHDDHLDD_00550	MCADPKBA_00256	IMHNPCBI_00457	JGBELDGE_00352	OMGJAFKN_02137	CIBHANLA_00853	OHGKMABK_00118	EHLFPBAG_03035
group_43010	map	Methionine aminopeptidase	136	136	1	1	47319	492	930	926.731	LKKGGHDO_01320	HIPNGOJL_04565	FKOPKPBD_00891	BLGHOLMD_01441	LIEPKNPP_03849	BFICMGMM_00899	DOHNAMEE_00467	GCKGHBBD_00181	HPHEIAIA_00592	EOHPBPIL_00458	CDGJBBPM_00543	CHCODNHO_00490	GAGNIMKP_01027	GNDCMCOP_00054	FFHOJKJL_00407	DANFPOBL_03016	OPDMJNOE_03442	NDEDLGJB_04243	HGGBFDPF_00944	DCKELJPP_03810	AJGFBDLJ_02017	ADJIGFIF_02866	HKOJCNLN_01639	JFJOCCHH_02804	BNLCEPIH_03165	OGBMHJOC_01927	ADOCLKOH_02099	FFJBONIO_03254	JJOCJNPG_02322	DPBCLNFG_01202	PCEPIOCG_02825	BHDDHLDD_00569	MCADPKBA_00528	IMHNPCBI_00580	JGBELDGE_01122	OMGJAFKN_00825	CIBHANLA_02683	OHGKMABK_00190	EHLFPBAG_01435
tatA	tatA	Sec-independent protein translocase protein TatA	136	136	1	1	45105	279	279	279	LKKGGHDO_03865	HIPNGOJL_01273	FKOPKPBD_00263	BLGHOLMD_02136	LIEPKNPP_04201	BFICMGMM_00859	DOHNAMEE_00377	GCKGHBBD_02291	HPHEIAIA_01205	EOHPBPIL_00890	CDGJBBPM_00712	CHCODNHO_02613	GAGNIMKP_02284	GNDCMCOP_02912	FFHOJKJL_02111	DANFPOBL_00664	OPDMJNOE_01413	NDEDLGJB_01647	HGGBFDPF_03453	DCKELJPP_00442	AJGFBDLJ_02291	ADJIGFIF_03184	HKOJCNLN_02929	JFJOCCHH_02932	BNLCEPIH_03867	OGBMHJOC_01651	ADOCLKOH_01283	FFJBONIO_02999	JJOCJNPG_00745	DPBCLNFG_01851	PCEPIOCG_00138	BHDDHLDD_02559	MCADPKBA_00391	IMHNPCBI_01486	JGBELDGE_00850	OMGJAFKN_02295	CIBHANLA_00119	OHGKMABK_03698	EHLFPBAG_01188
hisH	hisH	Imidazole glycerol phosphate synthase subunit HisH	136	136	1	1	42056	783	783	783	LKKGGHDO_03859	HIPNGOJL_01267	FKOPKPBD_00269	BLGHOLMD_02142	LIEPKNPP_04207	BFICMGMM_00853	DOHNAMEE_00372	GCKGHBBD_02285	HPHEIAIA_01210	EOHPBPIL_00885	CDGJBBPM_00707	CHCODNHO_02607	GAGNIMKP_02290	GNDCMCOP_02906	FFHOJKJL_02117	DANFPOBL_00670	OPDMJNOE_01407	NDEDLGJB_01642	HGGBFDPF_03447	DCKELJPP_00436	AJGFBDLJ_02285	ADJIGFIF_03178	HKOJCNLN_02923	JFJOCCHH_02926	BNLCEPIH_03861	OGBMHJOC_01646	ADOCLKOH_01277	FFJBONIO_02993	JJOCJNPG_00751	DPBCLNFG_01845	PCEPIOCG_00133	BHDDHLDD_02565	MCADPKBA_00396	IMHNPCBI_01481	JGBELDGE_00845	OMGJAFKN_02289	CIBHANLA_00113	OHGKMABK_00605	EHLFPBAG_01183
mcl	mcl	Malyl-CoA/beta-methylmalyl-CoA/citramalyl-CoA lyase	136	136	1	1	40944	1080	1080	1080	LKKGGHDO_00638	1_refound_380	FKOPKPBD_00950	BLGHOLMD_01276	LIEPKNPP_00221	BFICMGMM_00383	DOHNAMEE_00735	GCKGHBBD_02403	HPHEIAIA_01858	EOHPBPIL_01967	CDGJBBPM_02544	11_refound_3051	GAGNIMKP_02359	GNDCMCOP_01498	FFHOJKJL_00465	DANFPOBL_01049	OPDMJNOE_01116	NDEDLGJB_02726	HGGBFDPF_01106	DCKELJPP_01203	AJGFBDLJ_01269	ADJIGFIF_01082	HKOJCNLN_03051	JFJOCCHH_00231	BNLCEPIH_01966	OGBMHJOC_03039	26_refound_7218	27_refound_7563	JJOCJNPG_01921	DPBCLNFG_03083	PCEPIOCG_01566	BHDDHLDD_02294	MCADPKBA_02824	IMHNPCBI_01579	JGBELDGE_01923	OMGJAFKN_02392	CIBHANLA_01268	OHGKMABK_02232	EHLFPBAG_01552
yajC	yajC	Sec translocon accessory complex subunit YajC	136	136	1	1	40291	330	330	330	LKKGGHDO_00624	HIPNGOJL_04673	FKOPKPBD_00942	BLGHOLMD_01284	LIEPKNPP_00213	BFICMGMM_02771	DOHNAMEE_00499	GCKGHBBD_02073	HPHEIAIA_00893	EOHPBPIL_00843	CDGJBBPM_00353	CHCODNHO_01371	GAGNIMKP_02367	GNDCMCOP_01506	FFHOJKJL_00457	DANFPOBL_01041	OPDMJNOE_01124	NDEDLGJB_04184	HGGBFDPF_01084	DCKELJPP_01211	AJGFBDLJ_01261	ADJIGFIF_01074	HKOJCNLN_03043	JFJOCCHH_00223	BNLCEPIH_01958	OGBMHJOC_01815	ADOCLKOH_00259	FFJBONIO_03354	JJOCJNPG_01913	DPBCLNFG_03091	PCEPIOCG_01874	BHDDHLDD_00424	MCADPKBA_00124	IMHNPCBI_01324	JGBELDGE_00153	OMGJAFKN_02100	CIBHANLA_01260	OHGKMABK_00244	EHLFPBAG_00705
grxD	grxD	Glutaredoxin 4	136	136	1	1	40282	330	330	330	LKKGGHDO_02924	HIPNGOJL_00829	FKOPKPBD_02566	BLGHOLMD_03601	LIEPKNPP_03510	BFICMGMM_02091	DOHNAMEE_01879	GCKGHBBD_01968	HPHEIAIA_02000	EOHPBPIL_01458	CDGJBBPM_01169	CHCODNHO_02115	GAGNIMKP_02420	GNDCMCOP_01996	FFHOJKJL_02229	DANFPOBL_00687	OPDMJNOE_03762	NDEDLGJB_03237	HGGBFDPF_00577	DCKELJPP_01502	AJGFBDLJ_00960	ADJIGFIF_00572	HKOJCNLN_02271	JFJOCCHH_00898	BNLCEPIH_00892	OGBMHJOC_00130	ADOCLKOH_03070	FFJBONIO_03291	JJOCJNPG_02807	DPBCLNFG_00080	PCEPIOCG_01421	BHDDHLDD_02020	MCADPKBA_01541	IMHNPCBI_01114	JGBELDGE_01382	OMGJAFKN_01679	CIBHANLA_01059	OHGKMABK_01971	EHLFPBAG_02955
hisE	hisE	Phosphoribosyl-ATP pyrophosphatase	136	136	1	1	38622	357	357	357	LKKGGHDO_03863	HIPNGOJL_01271	FKOPKPBD_00265	BLGHOLMD_02138	LIEPKNPP_04203	BFICMGMM_00857	DOHNAMEE_00375	GCKGHBBD_02289	HPHEIAIA_01207	EOHPBPIL_00888	CDGJBBPM_00710	CHCODNHO_02611	GAGNIMKP_02286	GNDCMCOP_02910	FFHOJKJL_02113	DANFPOBL_00666	OPDMJNOE_01411	NDEDLGJB_01645	HGGBFDPF_03451	DCKELJPP_00440	AJGFBDLJ_02289	ADJIGFIF_03182	HKOJCNLN_02927	JFJOCCHH_02930	BNLCEPIH_03865	OGBMHJOC_01649	ADOCLKOH_01281	FFJBONIO_02997	JJOCJNPG_00747	DPBCLNFG_01849	PCEPIOCG_00136	BHDDHLDD_02561	MCADPKBA_00393	IMHNPCBI_01484	JGBELDGE_00848	OMGJAFKN_02293	CIBHANLA_00117	OHGKMABK_03696	EHLFPBAG_01186
group_32260		Purine nucleoside phosphoramidase	136	136	1	1	35808	402	402	402	LKKGGHDO_03864	HIPNGOJL_01272	FKOPKPBD_00264	BLGHOLMD_02137	LIEPKNPP_04202	BFICMGMM_00858	DOHNAMEE_00376	GCKGHBBD_02290	HPHEIAIA_01206	EOHPBPIL_00889	CDGJBBPM_00711	CHCODNHO_02612	GAGNIMKP_02285	GNDCMCOP_02911	FFHOJKJL_02112	DANFPOBL_00665	OPDMJNOE_01412	NDEDLGJB_01646	HGGBFDPF_03452	DCKELJPP_00441	AJGFBDLJ_02290	ADJIGFIF_03183	HKOJCNLN_02928	JFJOCCHH_02931	BNLCEPIH_03866	OGBMHJOC_01650	ADOCLKOH_01282	FFJBONIO_02998	JJOCJNPG_00746	DPBCLNFG_01850	PCEPIOCG_00137	BHDDHLDD_02560	MCADPKBA_00392	IMHNPCBI_01485	JGBELDGE_00849	OMGJAFKN_02294	CIBHANLA_00118	OHGKMABK_03697	EHLFPBAG_01187
phoP_1	phoP_1	Alkaline phosphatase synthesis transcriptional regulatory protein PhoP	136	136	1	1	34424	423	423	423	LKKGGHDO_00526	HIPNGOJL_00056	FKOPKPBD_01003	BLGHOLMD_01221	LIEPKNPP_01390	BFICMGMM_00952	DOHNAMEE_02691	GCKGHBBD_00654	HPHEIAIA_02347	EOHPBPIL_02221	CDGJBBPM_02102	CHCODNHO_00083	GAGNIMKP_00150	GNDCMCOP_03348	FFHOJKJL_02969	DANFPOBL_00973	OPDMJNOE_01974	NDEDLGJB_01279	HGGBFDPF_04012	DCKELJPP_00420	AJGFBDLJ_03829	ADJIGFIF_02033	HKOJCNLN_00294	JFJOCCHH_00030	BNLCEPIH_02719	OGBMHJOC_02344	ADOCLKOH_00646	FFJBONIO_03446	JJOCJNPG_02632	DPBCLNFG_02448	PCEPIOCG_01719	BHDDHLDD_00751	MCADPKBA_01572	IMHNPCBI_02327	JGBELDGE_02076	OMGJAFKN_01103	CIBHANLA_02762	OHGKMABK_01842	EHLFPBAG_01412
flgC	flgC	Flagellar basal-body rod protein FlgC	136	136	1	1	33758	435	435	435	LKKGGHDO_01204	HIPNGOJL_03401	FKOPKPBD_03245	BLGHOLMD_03802	LIEPKNPP_03323	BFICMGMM_01542	DOHNAMEE_00129	GCKGHBBD_00384	HPHEIAIA_00172	EOHPBPIL_00504	CDGJBBPM_00223	CHCODNHO_00228	GAGNIMKP_01308	GNDCMCOP_00359	FFHOJKJL_01091	DANFPOBL_01629	OPDMJNOE_00563	NDEDLGJB_00471	HGGBFDPF_00772	DCKELJPP_00326	AJGFBDLJ_01858	ADJIGFIF_00319	HKOJCNLN_02416	JFJOCCHH_02030	BNLCEPIH_03752	OGBMHJOC_01741	ADOCLKOH_00360	FFJBONIO_01148	JJOCJNPG_00867	DPBCLNFG_00237	PCEPIOCG_00043	BHDDHLDD_01159	MCADPKBA_02117	IMHNPCBI_00333	JGBELDGE_00036	OMGJAFKN_00388	CIBHANLA_00087	OHGKMABK_01560	EHLFPBAG_00502
ilvH	ilvH	Acetolactate synthase isozyme 3 small subunit	136	136	1	1	28770	531	531	531	LKKGGHDO_01481	HIPNGOJL_04044	FKOPKPBD_03854	BLGHOLMD_03427	LIEPKNPP_01991	BFICMGMM_00022	DOHNAMEE_01295	GCKGHBBD_00961	HPHEIAIA_00285	EOHPBPIL_00669	CDGJBBPM_00606	CHCODNHO_01406	GAGNIMKP_00632	GNDCMCOP_00791	FFHOJKJL_01905	DANFPOBL_01155	OPDMJNOE_00915	NDEDLGJB_04012	HGGBFDPF_02274	DCKELJPP_03468	AJGFBDLJ_01044	ADJIGFIF_00432	HKOJCNLN_02793	JFJOCCHH_01814	BNLCEPIH_00570	OGBMHJOC_03252	ADOCLKOH_02279	FFJBONIO_01535	JJOCJNPG_02094	DPBCLNFG_00256	PCEPIOCG_01971	BHDDHLDD_03050	MCADPKBA_01270	IMHNPCBI_01134	JGBELDGE_01293	OMGJAFKN_00007	CIBHANLA_00861	OHGKMABK_02596	EHLFPBAG_00372
yadH_2	yadH_2	Inner membrane transport permease YadH	136	136	1	1	19598	756	756	756	LKKGGHDO_03665	HIPNGOJL_01102	FKOPKPBD_02777	BLGHOLMD_02756	LIEPKNPP_02633	BFICMGMM_00433	DOHNAMEE_00533	GCKGHBBD_01814	HPHEIAIA_00663	EOHPBPIL_01989	CDGJBBPM_02035	CHCODNHO_02561	GAGNIMKP_01249	GNDCMCOP_01413	FFHOJKJL_02256	15_refound_3778	OPDMJNOE_02784	NDEDLGJB_00875	HGGBFDPF_04141	DCKELJPP_02007	AJGFBDLJ_03211	ADJIGFIF_00993	HKOJCNLN_02638	JFJOCCHH_04885	BNLCEPIH_02363	OGBMHJOC_01961	ADOCLKOH_00208	FFJBONIO_00688	JJOCJNPG_02016	DPBCLNFG_00598	PCEPIOCG_01998	BHDDHLDD_02901	MCADPKBA_02970	IMHNPCBI_02210	JGBELDGE_02109	OMGJAFKN_02474	CIBHANLA_03724	OHGKMABK_02928	EHLFPBAG_01607
bamD	bamD	Outer membrane protein assembly factor BamD	136	136	1	1	18198	801	801	801	LKKGGHDO_02190	HIPNGOJL_03692	FKOPKPBD_00728	BLGHOLMD_01602	LIEPKNPP_00739	BFICMGMM_01923	DOHNAMEE_00146	GCKGHBBD_02271	HPHEIAIA_00189	EOHPBPIL_00521	CDGJBBPM_00206	CHCODNHO_02552	GAGNIMKP_00182	GNDCMCOP_00899	FFHOJKJL_00243	DANFPOBL_00415	OPDMJNOE_00656	NDEDLGJB_00521	HGGBFDPF_00321	DCKELJPP_00242	AJGFBDLJ_00062	ADJIGFIF_00485	22_refound_5889	JFJOCCHH_02610	BNLCEPIH_01714	OGBMHJOC_01758	ADOCLKOH_00785	FFJBONIO_01642	JJOCJNPG_02045	DPBCLNFG_02538	PCEPIOCG_00026	BHDDHLDD_02146	MCADPKBA_00504	IMHNPCBI_00489	JGBELDGE_00019	OMGJAFKN_02275	CIBHANLA_00019	OHGKMABK_00466	EHLFPBAG_00728
group_15586		hypothetical protein	136	136	1	1	17852	813	813	813	LKKGGHDO_01483	HIPNGOJL_04042	FKOPKPBD_03856	BLGHOLMD_03425	LIEPKNPP_01989	BFICMGMM_00024	DOHNAMEE_01293	GCKGHBBD_00963	HPHEIAIA_00287	EOHPBPIL_00667	CDGJBBPM_00604	CHCODNHO_01404	GAGNIMKP_00630	GNDCMCOP_00789	FFHOJKJL_01907	DANFPOBL_01157	OPDMJNOE_00917	NDEDLGJB_04010	HGGBFDPF_02276	DCKELJPP_03466	AJGFBDLJ_01042	ADJIGFIF_00430	HKOJCNLN_02791	JFJOCCHH_01816	BNLCEPIH_00568	OGBMHJOC_03250	ADOCLKOH_02281	FFJBONIO_01533	JJOCJNPG_02092	DPBCLNFG_00258	PCEPIOCG_01969	BHDDHLDD_03052	MCADPKBA_01272	IMHNPCBI_01132	JGBELDGE_01295	OMGJAFKN_00005	CIBHANLA_00859	OHGKMABK_02594	EHLFPBAG_00374
folE2	folE2	GTP cyclohydrolase FolE2	136	136	1	1	17038	843	843	843	LKKGGHDO_01491	HIPNGOJL_04033	FKOPKPBD_03865	BLGHOLMD_03416	LIEPKNPP_01980	BFICMGMM_00034	DOHNAMEE_01510	GCKGHBBD_00830	HPHEIAIA_00477	EOHPBPIL_00272	CDGJBBPM_01195	CHCODNHO_01263	GAGNIMKP_01663	GNDCMCOP_00780	FFHOJKJL_01916	DANFPOBL_02191	OPDMJNOE_00927	NDEDLGJB_04001	HGGBFDPF_02286	DCKELJPP_03456	AJGFBDLJ_01032	ADJIGFIF_00420	HKOJCNLN_02781	JFJOCCHH_01825	BNLCEPIH_00559	OGBMHJOC_02083	ADOCLKOH_02290	FFJBONIO_01524	JJOCJNPG_03087	DPBCLNFG_00267	PCEPIOCG_01709	BHDDHLDD_00546	MCADPKBA_00260	IMHNPCBI_00453	JGBELDGE_00356	OMGJAFKN_02141	CIBHANLA_00849	OHGKMABK_00122	38_refound_10254
aroF	aroF	Phospho-2-dehydro-3-deoxyheptonate aldolase Tyr-sensitive	136	136	1	1	11452	1083	1083	1083	LKKGGHDO_04103	HIPNGOJL_03748	FKOPKPBD_03274	BLGHOLMD_03773	LIEPKNPP_02728	BFICMGMM_01093	DOHNAMEE_01498	GCKGHBBD_01428	HPHEIAIA_00699	EOHPBPIL_00708	CDGJBBPM_01820	CHCODNHO_00846	GAGNIMKP_01676	GNDCMCOP_00329	FFHOJKJL_01062	DANFPOBL_00740	OPDMJNOE_00398	NDEDLGJB_03528	HGGBFDPF_00834	DCKELJPP_01133	AJGFBDLJ_01929	ADJIGFIF_01373	HKOJCNLN_02488	JFJOCCHH_02850	BNLCEPIH_01235	OGBMHJOC_00822	ADOCLKOH_02832	FFJBONIO_01630	JJOCJNPG_03319	DPBCLNFG_00207	PCEPIOCG_02011	BHDDHLDD_02287	MCADPKBA_01799	IMHNPCBI_01345	JGBELDGE_00677	OMGJAFKN_01506	CIBHANLA_00611	OHGKMABK_01646	EHLFPBAG_00140
metZ	metZ	O-succinylhomoserine sulfhydrylase	136	136	1	1	9131	1218	1218	1218	LKKGGHDO_02141	HIPNGOJL_03378	FKOPKPBD_02524	BLGHOLMD_03636	LIEPKNPP_03550	BFICMGMM_01387	DOHNAMEE_00431	GCKGHBBD_00034	HPHEIAIA_00984	EOHPBPIL_02002	CDGJBBPM_00135	CHCODNHO_00579	GAGNIMKP_02839	GNDCMCOP_01958	FFHOJKJL_00922	DANFPOBL_03232	OPDMJNOE_01021	NDEDLGJB_03193	HGGBFDPF_03791	DCKELJPP_00983	AJGFBDLJ_03176	ADJIGFIF_00083	HKOJCNLN_01991	JFJOCCHH_00862	BNLCEPIH_03141	OGBMHJOC_00784	ADOCLKOH_01172	FFJBONIO_02758	JJOCJNPG_00414	DPBCLNFG_00041	PCEPIOCG_01850	BHDDHLDD_00318	MCADPKBA_00023	IMHNPCBI_00046	JGBELDGE_01094	OMGJAFKN_00448	CIBHANLA_00812	OHGKMABK_00138	EHLFPBAG_01252
hslU	hslU	ATP-dependent protease ATPase subunit HslU	136	136	1	1	7519	1335	1335	1335	LKKGGHDO_03623	HIPNGOJL_04081	FKOPKPBD_03826	BLGHOLMD_03456	LIEPKNPP_02042	BFICMGMM_01478	DOHNAMEE_01098	GCKGHBBD_02544	HPHEIAIA_02270	EOHPBPIL_02192	CDGJBBPM_00581	CHCODNHO_00005	GAGNIMKP_03052	GNDCMCOP_00821	FFHOJKJL_01877	DANFPOBL_01907	OPDMJNOE_02938	NDEDLGJB_01940	HGGBFDPF_02014	DCKELJPP_02672	AJGFBDLJ_01540	ADJIGFIF_02912	HKOJCNLN_01535	JFJOCCHH_01786	BNLCEPIH_03681	OGBMHJOC_02239	ADOCLKOH_00886	FFJBONIO_02702	JJOCJNPG_01766	DPBCLNFG_02385	PCEPIOCG_02131	BHDDHLDD_00114	MCADPKBA_01815	IMHNPCBI_01551	JGBELDGE_01439	OMGJAFKN_00046	CIBHANLA_02876	OHGKMABK_00452	EHLFPBAG_00434
folC	folC	Dihydrofolate synthase/folylpolyglutamate synthase	136	136	1	1	6748	1410	1410	1410	LKKGGHDO_02145	HIPNGOJL_03374	FKOPKPBD_02520	BLGHOLMD_03640	LIEPKNPP_03554	BFICMGMM_01383	6_refound_1793	GCKGHBBD_00038	8_refound_2197	9_refound_2455	10_refound_2728	CHCODNHO_00575	GAGNIMKP_02835	GNDCMCOP_01954	FFHOJKJL_00926	DANFPOBL_01379	OPDMJNOE_01017	NDEDLGJB_03189	HGGBFDPF_03787	DCKELJPP_00978	AJGFBDLJ_03180	21_refound_5641	HKOJCNLN_01995	JFJOCCHH_00858	BNLCEPIH_03145	25_refound_6773	ADOCLKOH_01168	FFJBONIO_02762	28_refound_7703	DPBCLNFG_00037	30_refound_8247	BHDDHLDD_00322	32_refound_8721	33_refound_9007	34_refound_9269	OMGJAFKN_00452	CIBHANLA_00816	37_refound_9946	38_refound_10259
purF_2	purF_2	Amidophosphoribosyltransferase	136	136	1	1	5696	1533	1533	1533	LKKGGHDO_02142	HIPNGOJL_03377	FKOPKPBD_02523	BLGHOLMD_03637	LIEPKNPP_03551	BFICMGMM_01386	DOHNAMEE_00430	GCKGHBBD_00035	HPHEIAIA_00985	EOHPBPIL_02003	CDGJBBPM_00134	CHCODNHO_00578	GAGNIMKP_02838	GNDCMCOP_01957	FFHOJKJL_00923	15_refound_3767	OPDMJNOE_01020	NDEDLGJB_03192	HGGBFDPF_03790	DCKELJPP_00981	AJGFBDLJ_03177	ADJIGFIF_00082	HKOJCNLN_01992	JFJOCCHH_00861	BNLCEPIH_03142	OGBMHJOC_00785	ADOCLKOH_01171	FFJBONIO_02759	JJOCJNPG_00415	DPBCLNFG_00040	PCEPIOCG_01851	BHDDHLDD_00319	MCADPKBA_00022	IMHNPCBI_00047	JGBELDGE_01095	OMGJAFKN_00449	CIBHANLA_00813	OHGKMABK_00137	EHLFPBAG_01251
tyrC~~~tyrC_2	tyrC;tyrC_2	Cyclohexadienyl dehydrogenase	135	135	1	1	64416	282	936	927.784	LKKGGHDO_01300	HIPNGOJL_04544	FKOPKPBD_00872	BLGHOLMD_01460	LIEPKNPP_03829	BFICMGMM_01819	DOHNAMEE_00801	GCKGHBBD_00162	HPHEIAIA_00730	EOHPBPIL_00560	CDGJBBPM_01071	CHCODNHO_00509	GAGNIMKP_01007	GNDCMCOP_00074	FFHOJKJL_00388	DANFPOBL_02348	OPDMJNOE_03469	17_refound_4620	HGGBFDPF_04733	DCKELJPP_02350	AJGFBDLJ_01960	ADJIGFIF_02886	HKOJCNLN_01188	JFJOCCHH_02785	BNLCEPIH_03220	OGBMHJOC_02716	ADOCLKOH_01960	FFJBONIO_02136	JJOCJNPG_02303	DPBCLNFG_01485	PCEPIOCG_01610	BHDDHLDD_01215	MCADPKBA_00852	IMHNPCBI_00885	JGBELDGE_00902	OMGJAFKN_00844	CIBHANLA_02943	OHGKMABK_00775	EHLFPBAG_01714
lspA_1~~~lspA	lspA_1;lspA	Lipoprotein signal peptidase	135	135	1	1	64242	297	579	576.864	LKKGGHDO_01939	HIPNGOJL_00593	FKOPKPBD_00919	BLGHOLMD_01307	LIEPKNPP_00191	BFICMGMM_02531	DOHNAMEE_00671	GCKGHBBD_01559	HPHEIAIA_01298	EOHPBPIL_02158	CDGJBBPM_02111	CHCODNHO_01215	GAGNIMKP_02391	GNDCMCOP_01529	FFHOJKJL_00434	DANFPOBL_02811	OPDMJNOE_01153	NDEDLGJB_02684	HGGBFDPF_01060	DCKELJPP_01239	AJGFBDLJ_03224	ADJIGFIF_01051	HKOJCNLN_03242	JFJOCCHH_00200	BNLCEPIH_01934	OGBMHJOC_03197	ADOCLKOH_00240	FFJBONIO_01762	JJOCJNPG_01889	DPBCLNFG_03114	PCEPIOCG_02555	BHDDHLDD_00947	MCADPKBA_02099	IMHNPCBI_00662	JGBELDGE_02659	OMGJAFKN_01245	CIBHANLA_00786	OHGKMABK_01818	EHLFPBAG_01122
mlaC	mlaC;	Intermembrane phospholipid transport system binding protein MlaC;hypothetical protein	135	135	1	1	63897	405	738	712.756	LKKGGHDO_03668	HIPNGOJL_01099	FKOPKPBD_02774	BLGHOLMD_02759	LIEPKNPP_02630	BFICMGMM_00436	DOHNAMEE_00536	GCKGHBBD_01817	HPHEIAIA_00660	EOHPBPIL_01992	CDGJBBPM_02032	CHCODNHO_02564	GAGNIMKP_01246	GNDCMCOP_01416	FFHOJKJL_02259	DANFPOBL_00003	OPDMJNOE_02781	NDEDLGJB_00878	HGGBFDPF_04144	DCKELJPP_02003	AJGFBDLJ_03214	ADJIGFIF_00990	HKOJCNLN_02635	JFJOCCHH_04882	BNLCEPIH_02360	OGBMHJOC_01964	ADOCLKOH_00211	FFJBONIO_00685	JJOCJNPG_02019	DPBCLNFG_00595	PCEPIOCG_02001	BHDDHLDD_02904	MCADPKBA_02967	IMHNPCBI_02213	JGBELDGE_02112	OMGJAFKN_02477	CIBHANLA_03721	OHGKMABK_02925	EHLFPBAG_01604
yceF	yceF	7-methyl-GTP pyrophosphatase	135	135	1	1	63896	297	699	667.644	LKKGGHDO_00841	HIPNGOJL_01380	FKOPKPBD_01460	BLGHOLMD_00556	LIEPKNPP_01322	BFICMGMM_00926	DOHNAMEE_00031	GCKGHBBD_00789	HPHEIAIA_00390	EOHPBPIL_00211	CDGJBBPM_01669	CHCODNHO_00924	GAGNIMKP_00356	GNDCMCOP_00511	FFHOJKJL_02610	DANFPOBL_00936	OPDMJNOE_00695	NDEDLGJB_00730	HGGBFDPF_00364	DCKELJPP_02572	AJGFBDLJ_02080	ADJIGFIF_01741		JFJOCCHH_01421	BNLCEPIH_02924	OGBMHJOC_01320	ADOCLKOH_01726	FFJBONIO_01858	JJOCJNPG_00554	DPBCLNFG_01719	PCEPIOCG_01817	BHDDHLDD_00298	MCADPKBA_01965	IMHNPCBI_01617	JGBELDGE_01633	OMGJAFKN_00806	CIBHANLA_03186	OHGKMABK_01716	EHLFPBAG_01543
mraY_2~~~mraY	mraY_2;mraY	Phospho-N-acetylmuramoyl-pentapeptide-transferase	135	135	1	1	63651	798	1089	1086.74	LKKGGHDO_02281	HIPNGOJL_04222	FKOPKPBD_00030	BLGHOLMD_02431	LIEPKNPP_01587	5_refound_1770	DOHNAMEE_02666	GCKGHBBD_00288	HPHEIAIA_00021	EOHPBPIL_01505	CDGJBBPM_01625	CHCODNHO_00463	GAGNIMKP_02642	GNDCMCOP_00214	FFHOJKJL_03612	DANFPOBL_00359	OPDMJNOE_03611	NDEDLGJB_00569	HGGBFDPF_01574	DCKELJPP_02617	AJGFBDLJ_02892	ADJIGFIF_02997	HKOJCNLN_02436	JFJOCCHH_01509	BNLCEPIH_02789	OGBMHJOC_00192	ADOCLKOH_00302	FFJBONIO_00146	JJOCJNPG_02425	DPBCLNFG_00498	PCEPIOCG_00095	BHDDHLDD_00031	MCADPKBA_02958	IMHNPCBI_00083	JGBELDGE_02475	OMGJAFKN_00145	CIBHANLA_00158	OHGKMABK_00698	EHLFPBAG_00335
rpmF	rpmF;	50S ribosomal protein L32;hypothetical protein	135	135	1	1	63578	138	213	211.881	LKKGGHDO_00839	HIPNGOJL_01382	FKOPKPBD_01458	BLGHOLMD_00558	LIEPKNPP_01324	BFICMGMM_00924	DOHNAMEE_00029	GCKGHBBD_00791	HPHEIAIA_00392	EOHPBPIL_00213	CDGJBBPM_00449	CHCODNHO_00926	GAGNIMKP_00358	GNDCMCOP_00509	FFHOJKJL_02612	DANFPOBL_00934	OPDMJNOE_00693	NDEDLGJB_00728	HGGBFDPF_00362	DCKELJPP_02574	AJGFBDLJ_02078	ADJIGFIF_01743		JFJOCCHH_01419	BNLCEPIH_02922	OGBMHJOC_01318	ADOCLKOH_01724	FFJBONIO_01015	JJOCJNPG_00552	DPBCLNFG_01721	PCEPIOCG_01815	BHDDHLDD_00296	MCADPKBA_01963	IMHNPCBI_01619	JGBELDGE_01635	OMGJAFKN_00804	CIBHANLA_03188	OHGKMABK_01714	EHLFPBAG_01541
group_57934	fabH	3-oxoacyl-[acyl-carrier-protein] synthase 3	135	135	1	1	63577	636	963	960.56	LKKGGHDO_00837	HIPNGOJL_01384	FKOPKPBD_01456	BLGHOLMD_00560	LIEPKNPP_01326	BFICMGMM_00922	DOHNAMEE_00027	GCKGHBBD_00793	HPHEIAIA_00394	EOHPBPIL_00215	CDGJBBPM_00447	CHCODNHO_00928	GAGNIMKP_00360	GNDCMCOP_00507	FFHOJKJL_02614	DANFPOBL_00932	OPDMJNOE_00691	NDEDLGJB_00726	HGGBFDPF_00360	DCKELJPP_02576	AJGFBDLJ_02076	ADJIGFIF_01745	HKOJCNLN_01855	JFJOCCHH_01417	BNLCEPIH_02920	OGBMHJOC_01316	ADOCLKOH_01722	FFJBONIO_01013	JJOCJNPG_00550	DPBCLNFG_01723	PCEPIOCG_01813	BHDDHLDD_00294	MCADPKBA_01961	IMHNPCBI_01621	JGBELDGE_01637	OMGJAFKN_00802	CIBHANLA_03190	OHGKMABK_01712	EHLFPBAG_01539
hpf_2~~~hpf	hpf_2;hpf	Ribosome hibernation promoting factor	135	135	1	1	63462	228	474	333.269	LKKGGHDO_03209	HIPNGOJL_02518	FKOPKPBD_03398	BLGHOLMD_04246	LIEPKNPP_02660	BFICMGMM_00754	DOHNAMEE_00935	GCKGHBBD_00993	HPHEIAIA_00954	9_refound_2698	CDGJBBPM_00165	CHCODNHO_01824	GAGNIMKP_00715	GNDCMCOP_01384	FFHOJKJL_04007	DANFPOBL_00299	OPDMJNOE_00880	NDEDLGJB_04882	HGGBFDPF_01815	DCKELJPP_03503	AJGFBDLJ_02457	ADJIGFIF_03463	HKOJCNLN_00265	JFJOCCHH_04820	BNLCEPIH_01914	OGBMHJOC_00754	ADOCLKOH_01597	FFJBONIO_00611	JJOCJNPG_02987	DPBCLNFG_01422	PCEPIOCG_00406	BHDDHLDD_00861	MCADPKBA_00053	IMHNPCBI_00016	JGBELDGE_00883	OMGJAFKN_01221	CIBHANLA_01515	OHGKMABK_00168	EHLFPBAG_00117
fabD	;fabD	hypothetical protein;Malonyl CoA-acyl carrier protein transacylase	135	135	1	1	62695	462	954	942.022	LKKGGHDO_00836	HIPNGOJL_01385	FKOPKPBD_01455	BLGHOLMD_00561	LIEPKNPP_01327	BFICMGMM_00921	DOHNAMEE_00026	GCKGHBBD_00794	HPHEIAIA_00395	EOHPBPIL_00216	CDGJBBPM_00446	CHCODNHO_00929	GAGNIMKP_00361	GNDCMCOP_00506	FFHOJKJL_02615	DANFPOBL_00931	OPDMJNOE_00690	NDEDLGJB_00725	HGGBFDPF_00359	DCKELJPP_02577	AJGFBDLJ_02075	ADJIGFIF_01746	HKOJCNLN_01856	JFJOCCHH_01416	BNLCEPIH_02919	OGBMHJOC_01315	ADOCLKOH_01721	FFJBONIO_01012	JJOCJNPG_00549	DPBCLNFG_01724	PCEPIOCG_02934	BHDDHLDD_00293	MCADPKBA_01960	IMHNPCBI_01622	JGBELDGE_01638	OMGJAFKN_00801	CIBHANLA_02512	OHGKMABK_01711	EHLFPBAG_01538
fliG	fliG	Flagellar motor switch protein FliG	135	135	1	1	62646	666	999	996.458	LKKGGHDO_01182	HIPNGOJL_03424	FKOPKPBD_03267	BLGHOLMD_03780	LIEPKNPP_02721	BFICMGMM_00960	DOHNAMEE_01236	GCKGHBBD_00005	HPHEIAIA_01878	EOHPBPIL_02506	CDGJBBPM_00275	CHCODNHO_01964	GAGNIMKP_01286	GNDCMCOP_00336	FFHOJKJL_01069	DANFPOBL_01104	OPDMJNOE_00585	NDEDLGJB_00341	HGGBFDPF_00750	DCKELJPP_00303	AJGFBDLJ_00945	ADJIGFIF_00341	HKOJCNLN_01897	JFJOCCHH_02843	BNLCEPIH_03774	OGBMHJOC_02986	ADOCLKOH_02454	FFJBONIO_00264	JJOCJNPG_00889	DPBCLNFG_00214	PCEPIOCG_00387	BHDDHLDD_01506	MCADPKBA_02169	IMHNPCBI_02078	JGBELDGE_00566	OMGJAFKN_00419	CIBHANLA_00065	OHGKMABK_01461	EHLFPBAG_01341
flgH	flgH	Flagellar L-ring protein	135	135	1	1	61255	450	702	700.133	LKKGGHDO_01199	HIPNGOJL_03407	FKOPKPBD_03250	BLGHOLMD_03797	LIEPKNPP_03318	BFICMGMM_01537	DOHNAMEE_00134	GCKGHBBD_00389	HPHEIAIA_00177	EOHPBPIL_00509	CDGJBBPM_00218	CHCODNHO_00223	GAGNIMKP_01303	GNDCMCOP_00354	FFHOJKJL_01086	DANFPOBL_01624	OPDMJNOE_00568	NDEDLGJB_00476	HGGBFDPF_00767	DCKELJPP_00320	AJGFBDLJ_01853	ADJIGFIF_00324	HKOJCNLN_02421	JFJOCCHH_02826	BNLCEPIH_03757	OGBMHJOC_01746	ADOCLKOH_00355	FFJBONIO_01153	JJOCJNPG_00872	DPBCLNFG_00231	PCEPIOCG_00038	BHDDHLDD_01164	MCADPKBA_00492	IMHNPCBI_00328	JGBELDGE_00031	OMGJAFKN_00383	CIBHANLA_00082	OHGKMABK_01565	EHLFPBAG_00507
group_55403		hypothetical protein	135	135	1	1	60873	501	675	545.149	LKKGGHDO_01479	HIPNGOJL_04046	FKOPKPBD_03852	BLGHOLMD_03429	LIEPKNPP_01993	BFICMGMM_00020	DOHNAMEE_01297	GCKGHBBD_00959	HPHEIAIA_00283	EOHPBPIL_00671	CDGJBBPM_00608	CHCODNHO_01408	GAGNIMKP_00634	GNDCMCOP_00793	FFHOJKJL_01903	DANFPOBL_01153	OPDMJNOE_00913	NDEDLGJB_04014	HGGBFDPF_02272	DCKELJPP_03470	AJGFBDLJ_01046	ADJIGFIF_00434	HKOJCNLN_02795	JFJOCCHH_01812	BNLCEPIH_00572	OGBMHJOC_03254	ADOCLKOH_02277	FFJBONIO_01537	JJOCJNPG_02096	DPBCLNFG_00254	PCEPIOCG_01995	BHDDHLDD_01315	MCADPKBA_01268	IMHNPCBI_01136	JGBELDGE_01291	OMGJAFKN_00009	CIBHANLA_00863	OHGKMABK_01844	EHLFPBAG_00370
mlaF~~~mlaF_2	mlaF;mlaF_2	Intermembrane phospholipid transport system ATP-binding protein MlaF	135	135	1	1	51605	552	849	846.8	LKKGGHDO_03672	HIPNGOJL_01095	FKOPKPBD_02770	BLGHOLMD_02763	LIEPKNPP_02626	BFICMGMM_00440	DOHNAMEE_00540	GCKGHBBD_01821	HPHEIAIA_00656	EOHPBPIL_01996	CDGJBBPM_00369	CHCODNHO_02568	GAGNIMKP_01242	GNDCMCOP_01420	FFHOJKJL_02263	DANFPOBL_00007	OPDMJNOE_02777	NDEDLGJB_00882	HGGBFDPF_04148	DCKELJPP_01999	AJGFBDLJ_03218	ADJIGFIF_00986	HKOJCNLN_02631	JFJOCCHH_04878	BNLCEPIH_02356	OGBMHJOC_01968	ADOCLKOH_00215	FFJBONIO_00681	JJOCJNPG_02023	DPBCLNFG_00591	PCEPIOCG_02005	BHDDHLDD_01704		IMHNPCBI_02217	JGBELDGE_02116	OMGJAFKN_02481	CIBHANLA_01951	OHGKMABK_03448	EHLFPBAG_01600
group_46345	;degQ	hypothetical protein;Periplasmic pH-dependent serine endoprotease DegQ	135	135	1	1	51385	1212	1950	1357.98	LKKGGHDO_03870	HIPNGOJL_01278	2_refound_748	BLGHOLMD_02132	LIEPKNPP_04197	BFICMGMM_00863	6_refound_2023	7_refound_2179	HPHEIAIA_01037	9_refound_2700	CDGJBBPM_01816	11_refound_3098	GAGNIMKP_02280	13_refound_3445	14_refound_3725	DANFPOBL_00660	OPDMJNOE_01417	17_refound_4653	HGGBFDPF_03457	DCKELJPP_00446	AJGFBDLJ_02295	ADJIGFIF_03188	HKOJCNLN_02933	23_refound_6469	BNLCEPIH_03871	OGBMHJOC_02793	26_refound_7302	27_refound_7671	JJOCJNPG_00741	29_refound_8209	PCEPIOCG_03189	31_refound_8704	MCADPKBA_02460	IMHNPCBI_03263	JGBELDGE_01035	35_refound_9698	CIBHANLA_00123	OHGKMABK_01432	38_refound_10537
hprK	hprK	HPr kinase/phosphorylase	135	135	1	1	51345	693	993	990.761	LKKGGHDO_03207	HIPNGOJL_02516	FKOPKPBD_03396	BLGHOLMD_04248	LIEPKNPP_02658	BFICMGMM_00752	DOHNAMEE_00933	GCKGHBBD_00996	HPHEIAIA_00956	EOHPBPIL_01103	CDGJBBPM_00163	CHCODNHO_01821	GAGNIMKP_00713	GNDCMCOP_01386	FFHOJKJL_04009	DANFPOBL_00301	OPDMJNOE_00878	NDEDLGJB_04884	HGGBFDPF_01817	DCKELJPP_03505	AJGFBDLJ_02459	ADJIGFIF_03465	HKOJCNLN_00263	JFJOCCHH_04818	BNLCEPIH_01912	OGBMHJOC_00756	ADOCLKOH_01599	FFJBONIO_00614	JJOCJNPG_02985	DPBCLNFG_01424	PCEPIOCG_00408	BHDDHLDD_00864	MCADPKBA_00051	IMHNPCBI_00018	JGBELDGE_00881	OMGJAFKN_01218	CIBHANLA_01513	OHGKMABK_00166	EHLFPBAG_00115
lpxB_2~~~lpxB	lpxB_2;lpxB	Lipid-A-disaccharide synthase	135	135	1	1	51298	564	1197	1189.07	LKKGGHDO_01334	HIPNGOJL_04581	FKOPKPBD_00905	BLGHOLMD_01427	LIEPKNPP_03863	BFICMGMM_03420	DOHNAMEE_00481	GCKGHBBD_00195	HPHEIAIA_00606	EOHPBPIL_00472	CDGJBBPM_00529	CHCODNHO_00476	GAGNIMKP_01041	GNDCMCOP_00040	FFHOJKJL_00421	DANFPOBL_01776	OPDMJNOE_02140	NDEDLGJB_04229	HGGBFDPF_00958	DCKELJPP_00881	AJGFBDLJ_02003	ADJIGFIF_03254	HKOJCNLN_00416	JFJOCCHH_02818	BNLCEPIH_01331	OGBMHJOC_01941	ADOCLKOH_02085	FFJBONIO_02075	JJOCJNPG_02336	DPBCLNFG_01799	PCEPIOCG_01399	BHDDHLDD_00583	MCADPKBA_00542	IMHNPCBI_00594	JGBELDGE_01136	OMGJAFKN_02216	CIBHANLA_02007	OHGKMABK_03606
rpsR	rpsR;	30S ribosomal protein S18;hypothetical protein	135	135	1	1	51231	177	276	273.75	LKKGGHDO_01838	HIPNGOJL_00383	FKOPKPBD_01110	BLGHOLMD_00652	LIEPKNPP_00324	BFICMGMM_01658	DOHNAMEE_02804	GCKGHBBD_01553	HPHEIAIA_00801	EOHPBPIL_00026	CDGJBBPM_01639	CHCODNHO_01221	GAGNIMKP_01334	GNDCMCOP_01755	FFHOJKJL_01467	DANFPOBL_03094	OPDMJNOE_00717	NDEDLGJB_03733	HGGBFDPF_04073	DCKELJPP_02549	AJGFBDLJ_00149	ADJIGFIF_03509	HKOJCNLN_00538	JFJOCCHH_01314	BNLCEPIH_01875	OGBMHJOC_01193	26_refound_7300	FFJBONIO_00837	JJOCJNPG_01641	DPBCLNFG_02872	PCEPIOCG_00636	BHDDHLDD_02653	MCADPKBA_00326	IMHNPCBI_00294	JGBELDGE_01419	OMGJAFKN_02636	CIBHANLA_02211	OHGKMABK_03462	EHLFPBAG_00779
mltC~~~mltC_1	mltC;mltC_1	Membrane-bound lytic murein transglycosylase C	135	135	1	1	51100	558	948	935.91	LKKGGHDO_01522	HIPNGOJL_01887	FKOPKPBD_02056	BLGHOLMD_04202	LIEPKNPP_03480	BFICMGMM_00175	DOHNAMEE_01869	GCKGHBBD_01800	HPHEIAIA_01605	EOHPBPIL_00786	CDGJBBPM_00097	CHCODNHO_00383	GAGNIMKP_00479	GNDCMCOP_03043	FFHOJKJL_00561	15_refound_4080	OPDMJNOE_00841	NDEDLGJB_04534	HGGBFDPF_00694	DCKELJPP_02055	AJGFBDLJ_00347	ADJIGFIF_00811	HKOJCNLN_01563	JFJOCCHH_02342	BNLCEPIH_02278	OGBMHJOC_02140	ADOCLKOH_01295	FFJBONIO_03615	JJOCJNPG_00690	DPBCLNFG_01497	PCEPIOCG_00185	BHDDHLDD_00224	MCADPKBA_00091	IMHNPCBI_00528	JGBELDGE_00068	OMGJAFKN_00926	CIBHANLA_03118	OHGKMABK_00388	EHLFPBAG_00308
plsC	;plsC	hypothetical protein;1-acyl-sn-glycerol-3-phosphate acyltransferase	135	135	1	1	50469	468	765	762.627	LKKGGHDO_02499	HIPNGOJL_02646	FKOPKPBD_02699	BLGHOLMD_01977	LIEPKNPP_00813	BFICMGMM_00317	DOHNAMEE_01544	GCKGHBBD_00854	HPHEIAIA_01099	EOHPBPIL_00069	CDGJBBPM_00982	CHCODNHO_01239	GAGNIMKP_00532	GNDCMCOP_01303	FFHOJKJL_00004	DANFPOBL_02595	OPDMJNOE_03129	NDEDLGJB_02255	HGGBFDPF_00408		AJGFBDLJ_03730	ADJIGFIF_00524	HKOJCNLN_00686	JFJOCCHH_01203	BNLCEPIH_00939	OGBMHJOC_01236	ADOCLKOH_02932	FFJBONIO_01745	JJOCJNPG_03385	DPBCLNFG_00304	PCEPIOCG_01207	BHDDHLDD_00522	MCADPKBA_00602	IMHNPCBI_00787	JGBELDGE_02457	OMGJAFKN_02011	CIBHANLA_02890	OHGKMABK_00546	EHLFPBAG_00238
aroC_2~~~aroC	aroC_2;aroC	Chorismate synthase	135	135	1	1	50145	648	1227	1215.86	LKKGGHDO_02157	HIPNGOJL_03358	FKOPKPBD_02503	BLGHOLMD_03656	LIEPKNPP_03571	BFICMGMM_02764	DOHNAMEE_00414	GCKGHBBD_00053	HPHEIAIA_00678	EOHPBPIL_00687	CDGJBBPM_01701	CHCODNHO_00560	GAGNIMKP_01784	GNDCMCOP_01043	FFHOJKJL_00942	DANFPOBL_01363	OPDMJNOE_01002	NDEDLGJB_03172	HGGBFDPF_03774	DCKELJPP_00963	AJGFBDLJ_03194	ADJIGFIF_00063	HKOJCNLN_01244	JFJOCCHH_00842	BNLCEPIH_03161	OGBMHJOC_00801	ADOCLKOH_01581	FFJBONIO_02778	JJOCJNPG_00430	DPBCLNFG_00022	PCEPIOCG_00721	BHDDHLDD_00337	MCADPKBA_00006	IMHNPCBI_00063	JGBELDGE_01108	OMGJAFKN_00467	CIBHANLA_03436	OHGKMABK_00948	EHLFPBAG_01630
rpsF_2~~~rpsF	rpsF_2;rpsF	30S ribosomal protein S6	135	135	1	1	49989	228	408	405.333	LKKGGHDO_01839	HIPNGOJL_00382	FKOPKPBD_01109	BLGHOLMD_00651	LIEPKNPP_00323	BFICMGMM_01656	DOHNAMEE_02806	GCKGHBBD_01555	HPHEIAIA_00803	EOHPBPIL_00028	CDGJBBPM_01641	CHCODNHO_01219	GAGNIMKP_01335	GNDCMCOP_01754	FFHOJKJL_01466	DANFPOBL_03096	OPDMJNOE_00718	NDEDLGJB_03732	HGGBFDPF_04071	DCKELJPP_02548	AJGFBDLJ_00151	ADJIGFIF_03508	HKOJCNLN_00536	JFJOCCHH_01315	BNLCEPIH_01873	OGBMHJOC_01195	ADOCLKOH_01974	FFJBONIO_00836	JJOCJNPG_01639	DPBCLNFG_02873	PCEPIOCG_00638	BHDDHLDD_02655	MCADPKBA_00324	IMHNPCBI_00292	JGBELDGE_01421	OMGJAFKN_02634	CIBHANLA_02209	OHGKMABK_03464	EHLFPBAG_00781
group_45188	pknD_3	Serine/threonine-protein kinase PknD	135	135	1	1	49964	840	1386	1381.93	LKKGGHDO_03793	HIPNGOJL_01047	FKOPKPBD_02832	BLGHOLMD_02716	LIEPKNPP_01681	BFICMGMM_01481	DOHNAMEE_02507	GCKGHBBD_00032	HPHEIAIA_00618		CDGJBBPM_00407	CHCODNHO_00581	GAGNIMKP_02841	GNDCMCOP_01119	FFHOJKJL_02686	DANFPOBL_00469	OPDMJNOE_02941	NDEDLGJB_01943	HGGBFDPF_02017	DCKELJPP_02669	AJGFBDLJ_01543	ADJIGFIF_00195	HKOJCNLN_01532	JFJOCCHH_04942	BNLCEPIH_02648	OGBMHJOC_02006	ADOCLKOH_00887	FFJBONIO_02209	JJOCJNPG_01616	DPBCLNFG_02515	PCEPIOCG_03182	BHDDHLDD_00316	MCADPKBA_03187	IMHNPCBI_01062	JGBELDGE_00605	OMGJAFKN_00446	CIBHANLA_02877	37_refound_10203	EHLFPBAG_00822
yadG~~~yadG_1	yadG;yadG_1	putative ABC transporter ATP-binding protein YadG	135	135	1	1	49956	684	960	955.903	LKKGGHDO_03666	HIPNGOJL_01101	FKOPKPBD_02776	BLGHOLMD_02757	LIEPKNPP_02632	BFICMGMM_00434	DOHNAMEE_00534	GCKGHBBD_01815	HPHEIAIA_00662	EOHPBPIL_01990	CDGJBBPM_02034	CHCODNHO_02562	GAGNIMKP_01248	GNDCMCOP_01414	FFHOJKJL_02257	DANFPOBL_00001	OPDMJNOE_02783	NDEDLGJB_00876	HGGBFDPF_04142	DCKELJPP_02005	AJGFBDLJ_03212	ADJIGFIF_00992	HKOJCNLN_02637	JFJOCCHH_04884	BNLCEPIH_02362	OGBMHJOC_01962	ADOCLKOH_00209	FFJBONIO_00687	JJOCJNPG_02017	DPBCLNFG_00597	PCEPIOCG_01999	BHDDHLDD_02902	MCADPKBA_02969	IMHNPCBI_02211	JGBELDGE_02110	OMGJAFKN_02475	CIBHANLA_03723	OHGKMABK_02927	EHLFPBAG_01606
purB	purB	Adenylosuccinate lyase	135	135	1	1	49878	819	1440	1435.33	LKKGGHDO_01956	HIPNGOJL_04668	FKOPKPBD_00937	BLGHOLMD_01289	LIEPKNPP_00208	BFICMGMM_01113	DOHNAMEE_00505	GCKGHBBD_01488	HPHEIAIA_00887	EOHPBPIL_00849	CDGJBBPM_00347	CHCODNHO_01787	GAGNIMKP_02374	GNDCMCOP_01511	FFHOJKJL_00452	DANFPOBL_01036	OPDMJNOE_01131	NDEDLGJB_02701	HGGBFDPF_01078	DCKELJPP_01218	AJGFBDLJ_01254	ADJIGFIF_01069	HKOJCNLN_03258	JFJOCCHH_00218	BNLCEPIH_01953	OGBMHJOC_01809	ADOCLKOH_00455	FFJBONIO_03349	JJOCJNPG_01906	DPBCLNFG_03096	PCEPIOCG_00861	BHDDHLDD_01823	MCADPKBA_00130	IMHNPCBI_01330	JGBELDGE_00159	OMGJAFKN_01413	CIBHANLA_01255	OHGKMABK_00238	EHLFPBAG_00523
group_45003	rsmI_2	Ribosomal RNA small subunit methyltransferase I	135	135	1	1	49751	864	1155	928.667	LKKGGHDO_02272	HIPNGOJL_04232	FKOPKPBD_00020	BLGHOLMD_02441	LIEPKNPP_01577	BFICMGMM_02559	DOHNAMEE_01167	GCKGHBBD_00298	HPHEIAIA_00030	EOHPBPIL_00368	CDGJBBPM_01634	CHCODNHO_00453	GAGNIMKP_02403	GNDCMCOP_00224	FFHOJKJL_03622	DANFPOBL_01032	OPDMJNOE_03621	NDEDLGJB_00579	HGGBFDPF_01564	DCKELJPP_02607	AJGFBDLJ_02846	ADJIGFIF_03008	HKOJCNLN_00317	JFJOCCHH_01519	BNLCEPIH_02778	OGBMHJOC_00327	ADOCLKOH_01515	FFJBONIO_00136	JJOCJNPG_02414	DPBCLNFG_00508	PCEPIOCG_00258	BHDDHLDD_00041	MCADPKBA_00802	IMHNPCBI_00092	JGBELDGE_00142	OMGJAFKN_00135	CIBHANLA_00168	OHGKMABK_00689	EHLFPBAG_00344
group_44962		hypothetical protein	135	135	1	1	49703	825	1812	1419.48	LKKGGHDO_03674	HIPNGOJL_01093	FKOPKPBD_02768	BLGHOLMD_02765	LIEPKNPP_02624	BFICMGMM_00442	DOHNAMEE_00542	GCKGHBBD_01823	HPHEIAIA_00654	EOHPBPIL_01998	CDGJBBPM_00371	CHCODNHO_02570	GAGNIMKP_01240	GNDCMCOP_01422	FFHOJKJL_02265	DANFPOBL_00009	OPDMJNOE_02775	NDEDLGJB_00884	HGGBFDPF_04150	DCKELJPP_01997	20_refound_5586	ADJIGFIF_00984	HKOJCNLN_02629	JFJOCCHH_04876	BNLCEPIH_02354	OGBMHJOC_01970	ADOCLKOH_00204	FFJBONIO_00679	JJOCJNPG_02025	DPBCLNFG_00589	PCEPIOCG_02007	BHDDHLDD_01706	MCADPKBA_01639	IMHNPCBI_02219	JGBELDGE_02118	OMGJAFKN_02483	CIBHANLA_01952	OHGKMABK_00296	EHLFPBAG_01598
sspA	sspA	Stringent starvation protein A	135	135	1	1	49676	360	600	596.418	LKKGGHDO_02093	HIPNGOJL_02118	FKOPKPBD_03550	BLGHOLMD_02945	LIEPKNPP_04466	BFICMGMM_02806	DOHNAMEE_00104	GCKGHBBD_02605	HPHEIAIA_00147	EOHPBPIL_00920	CDGJBBPM_02183	CHCODNHO_00187	GAGNIMKP_02114	GNDCMCOP_00697	FFHOJKJL_01667	DANFPOBL_01200	OPDMJNOE_02487	NDEDLGJB_00805	HGGBFDPF_00625	DCKELJPP_01664	AJGFBDLJ_02964	ADJIGFIF_02573	HKOJCNLN_00020	JFJOCCHH_02634	BNLCEPIH_01747	OGBMHJOC_01715	ADOCLKOH_00493	FFJBONIO_03908	JJOCJNPG_00760	DPBCLNFG_02568	PCEPIOCG_00068	BHDDHLDD_01583	32_refound_8964	IMHNPCBI_00358	JGBELDGE_01233	OMGJAFKN_01524	CIBHANLA_02091	OHGKMABK_00317	EHLFPBAG_01378
group_44905	recA	Protein RecA	135	135	1	1	49641	693	1164	1160.49	LKKGGHDO_03213	HIPNGOJL_02522	FKOPKPBD_03402	BLGHOLMD_04242	LIEPKNPP_02664	BFICMGMM_00758	DOHNAMEE_00939	GCKGHBBD_00989	HPHEIAIA_02427	EOHPBPIL_02678	CDGJBBPM_00169	CHCODNHO_01828	GAGNIMKP_00719	GNDCMCOP_01380	FFHOJKJL_04003	DANFPOBL_00295	OPDMJNOE_00884	NDEDLGJB_04878	HGGBFDPF_01811	DCKELJPP_03499	AJGFBDLJ_02453	ADJIGFIF_03459	HKOJCNLN_00269	JFJOCCHH_04824	BNLCEPIH_01918	OGBMHJOC_00750	ADOCLKOH_01593	FFJBONIO_00607	JJOCJNPG_02991	DPBCLNFG_01417	PCEPIOCG_00402	BHDDHLDD_00857	MCADPKBA_00057	IMHNPCBI_00012	JGBELDGE_00887	OMGJAFKN_01225	CIBHANLA_03283	OHGKMABK_00172	EHLFPBAG_00121
group_44816		Peptidyl-prolyl cis-trans isomerase cyp18	135	135	1	1	49543	429	591	589.8	LKKGGHDO_03800	HIPNGOJL_01040	FKOPKPBD_02840	BLGHOLMD_02708		BFICMGMM_03239	DOHNAMEE_00571	GCKGHBBD_00457	HPHEIAIA_00625	EOHPBPIL_01008	CDGJBBPM_00400	CHCODNHO_00403	GAGNIMKP_02847	GNDCMCOP_01113	FFHOJKJL_02678	DANFPOBL_00475	OPDMJNOE_02948	NDEDLGJB_01949	HGGBFDPF_02024	DCKELJPP_02660	AJGFBDLJ_01550	ADJIGFIF_00187	HKOJCNLN_01525	JFJOCCHH_04950	BNLCEPIH_02642	OGBMHJOC_01999	ADOCLKOH_00894	FFJBONIO_00342	JJOCJNPG_01623	DPBCLNFG_02507	PCEPIOCG_02283	BHDDHLDD_01102	MCADPKBA_00812	IMHNPCBI_01055	JGBELDGE_00598	OMGJAFKN_01922	CIBHANLA_00512	OHGKMABK_00267	EHLFPBAG_00815
proC	proC	Pyrroline-5-carboxylate reductase	135	135	1	1	49463	603	819	815.8	LKKGGHDO_01644	HIPNGOJL_03810	FKOPKPBD_02117	BLGHOLMD_04141	LIEPKNPP_02900	BFICMGMM_02957	DOHNAMEE_00260	GCKGHBBD_00470	HPHEIAIA_00086	EOHPBPIL_00424	CDGJBBPM_01728	CHCODNHO_00416	GAGNIMKP_01597	GNDCMCOP_03181	FFHOJKJL_00499	DANFPOBL_00169	OPDMJNOE_02686	NDEDLGJB_03323	HGGBFDPF_00160	DCKELJPP_03865	AJGFBDLJ_00594	ADJIGFIF_01555	HKOJCNLN_02532	JFJOCCHH_02281	BNLCEPIH_02004	OGBMHJOC_00383	ADOCLKOH_00640	FFJBONIO_01310	JJOCJNPG_00629	DPBCLNFG_03277	PCEPIOCG_01983	BHDDHLDD_01089	MCADPKBA_01145	IMHNPCBI_00148	JGBELDGE_01772	OMGJAFKN_02629	CIBHANLA_00532	OHGKMABK_00057	EHLFPBAG_00027
group_44604	bcp_1	Peroxiredoxin Bcp	135	135	1	1	49298	372	522	520.864	LKKGGHDO_01833	HIPNGOJL_00388	FKOPKPBD_01115	BLGHOLMD_00658	LIEPKNPP_00329	BFICMGMM_00413	DOHNAMEE_01636	GCKGHBBD_00442	HPHEIAIA_00796	EOHPBPIL_00021	CDGJBBPM_03118	CHCODNHO_02299	GAGNIMKP_01329	GNDCMCOP_01760	FFHOJKJL_01472	15_refound_4055	OPDMJNOE_00712	NDEDLGJB_03738	HGGBFDPF_04078	DCKELJPP_02554	AJGFBDLJ_00144	ADJIGFIF_03514		JFJOCCHH_01309	BNLCEPIH_01880	OGBMHJOC_01188	ADOCLKOH_00030	FFJBONIO_00842	JJOCJNPG_01646	DPBCLNFG_00879	PCEPIOCG_00631	BHDDHLDD_00996	MCADPKBA_00331	IMHNPCBI_00299	JGBELDGE_02151	OMGJAFKN_01954	CIBHANLA_00965	OHGKMABK_00511	EHLFPBAG_02673
gatB	gatB	Aspartyl/glutamyl-tRNA(Asn/Gln) amidotransferase subunit B	135	135	1	1	49199	882	1461	1456.65	LKKGGHDO_01753	HIPNGOJL_03206	FKOPKPBD_02385	BLGHOLMD_02629	LIEPKNPP_01953	BFICMGMM_00595	DOHNAMEE_00380	GCKGHBBD_01669	HPHEIAIA_01202	EOHPBPIL_00893	CDGJBBPM_00715	CHCODNHO_02037	GAGNIMKP_00572	GNDCMCOP_02513	FFHOJKJL_02465	DANFPOBL_01075	OPDMJNOE_00447	NDEDLGJB_00434		DCKELJPP_01082	AJGFBDLJ_03588	ADJIGFIF_00840	HKOJCNLN_00120	JFJOCCHH_04364	BNLCEPIH_03301	OGBMHJOC_01654	ADOCLKOH_00723	FFJBONIO_00753	JJOCJNPG_00063	DPBCLNFG_00831	PCEPIOCG_00141	BHDDHLDD_02453	MCADPKBA_00388	IMHNPCBI_01489	JGBELDGE_00853	OMGJAFKN_00997	CIBHANLA_02111	37_refound_10199	EHLFPBAG_01191
panB	panB	3-methyl-2-oxobutanoate hydroxymethyltransferase	135	135	1	1	48863	543	813	805	LKKGGHDO_03994	HIPNGOJL_00223	FKOPKPBD_01411	BLGHOLMD_00779	LIEPKNPP_00354	BFICMGMM_00009	DOHNAMEE_02981	GCKGHBBD_00493	HPHEIAIA_03058	EOHPBPIL_01191	CDGJBBPM_00484	CHCODNHO_00439	GAGNIMKP_00136	GNDCMCOP_03684	FFHOJKJL_01771	DANFPOBL_03336	OPDMJNOE_01621	NDEDLGJB_02999	HGGBFDPF_04574	DCKELJPP_01295	AJGFBDLJ_00988	ADJIGFIF_02622	HKOJCNLN_00106	JFJOCCHH_02134	BNLCEPIH_02660	OGBMHJOC_01157	ADOCLKOH_00924	FFJBONIO_02295	JJOCJNPG_01242	DPBCLNFG_01292	PCEPIOCG_00503	BHDDHLDD_00055	MCADPKBA_01291	IMHNPCBI_00600	JGBELDGE_00521	OMGJAFKN_00121	CIBHANLA_01576	OHGKMABK_02278	EHLFPBAG_02332
eno_3~~~eno~~~eno_2	eno_3;eno;eno_2	Enolase	135	135	1	1	48794	714	1290	1277.73	LKKGGHDO_01908	HIPNGOJL_01358	FKOPKPBD_01784	BLGHOLMD_00268	LIEPKNPP_01137	BFICMGMM_00334	DOHNAMEE_02297	GCKGHBBD_00378	HPHEIAIA_02461	EOHPBPIL_02335	CDGJBBPM_01298	CHCODNHO_00234	GAGNIMKP_03086	GNDCMCOP_01360	FFHOJKJL_01283	15_refound_4049	OPDMJNOE_02015	NDEDLGJB_04384	HGGBFDPF_04552	DCKELJPP_00680	AJGFBDLJ_03654	ADJIGFIF_00732	HKOJCNLN_00703	JFJOCCHH_02251	BNLCEPIH_02218	OGBMHJOC_00013	ADOCLKOH_03800	27_refound_7635	JJOCJNPG_02588	DPBCLNFG_00946	PCEPIOCG_02109	BHDDHLDD_01153	MCADPKBA_02916	IMHNPCBI_02703	34_refound_9503	OMGJAFKN_00394	CIBHANLA_00375	OHGKMABK_02096	EHLFPBAG_01942
ubiE	ubiE	Ubiquinone/menaquinone biosynthesis C-methyltransferase UbiE	135	135	1	1	48725	549	840	837.844	LKKGGHDO_03506	HIPNGOJL_02350	FKOPKPBD_03712	BLGHOLMD_03053	LIEPKNPP_04361	BFICMGMM_01860	DOHNAMEE_02713	GCKGHBBD_01879	HPHEIAIA_02196	EOHPBPIL_01785	CDGJBBPM_01419	CHCODNHO_01278	GAGNIMKP_01932	GNDCMCOP_01930	FFHOJKJL_01242	DANFPOBL_02605	OPDMJNOE_03163	NDEDLGJB_00396	HGGBFDPF_03734	DCKELJPP_02141	AJGFBDLJ_00370	ADJIGFIF_03116	HKOJCNLN_02155	JFJOCCHH_02407	BNLCEPIH_00614	OGBMHJOC_00896	ADOCLKOH_01012	FFJBONIO_01983	JJOCJNPG_01188	DPBCLNFG_00115	PCEPIOCG_01656	BHDDHLDD_00666	MCADPKBA_02712	IMHNPCBI_00920	JGBELDGE_00812	OMGJAFKN_00868	CIBHANLA_01180	OHGKMABK_02819	EHLFPBAG_01964
ptsN	ptsN;	Nitrogen regulatory protein;hypothetical protein	135	135	1	1	48582	354	555	553.511	LKKGGHDO_03208	HIPNGOJL_02517	FKOPKPBD_03397	BLGHOLMD_04247	LIEPKNPP_02659	BFICMGMM_00753	DOHNAMEE_00934	GCKGHBBD_00995	HPHEIAIA_00955	EOHPBPIL_01102	CDGJBBPM_00164	CHCODNHO_01822	GAGNIMKP_00714	GNDCMCOP_01385	FFHOJKJL_04008	DANFPOBL_00300	OPDMJNOE_00879	NDEDLGJB_04883	HGGBFDPF_01816	DCKELJPP_03504	AJGFBDLJ_02458	ADJIGFIF_03464	HKOJCNLN_00264	JFJOCCHH_04819	BNLCEPIH_01913	OGBMHJOC_00755	ADOCLKOH_01598	FFJBONIO_00613	JJOCJNPG_02986	DPBCLNFG_01423	PCEPIOCG_00407	BHDDHLDD_00863	MCADPKBA_00052	IMHNPCBI_00017	JGBELDGE_00882	OMGJAFKN_01219	CIBHANLA_01514	OHGKMABK_00167	EHLFPBAG_00116
purD~~~purD_2	purD;purD_2	Phosphoribosylamine--glycine ligase	135	135	1	1	48540	726	1362	1349.01	LKKGGHDO_02933	HIPNGOJL_00814	FKOPKPBD_02578	BLGHOLMD_03589	LIEPKNPP_03498	BFICMGMM_01440	DOHNAMEE_00316	GCKGHBBD_01730	HPHEIAIA_01635	EOHPBPIL_02751	CDGJBBPM_02852	CHCODNHO_02151	GAGNIMKP_00813	GNDCMCOP_02009	FFHOJKJL_02217	DANFPOBL_00700	OPDMJNOE_03773	NDEDLGJB_03246	HGGBFDPF_00565	DCKELJPP_02514	AJGFBDLJ_00971	ADJIGFIF_00584	HKOJCNLN_01386	JFJOCCHH_00910	BNLCEPIH_00906	OGBMHJOC_01380	ADOCLKOH_00798	FFJBONIO_02329	JJOCJNPG_02882	DPBCLNFG_00068	PCEPIOCG_00552	BHDDHLDD_01477	MCADPKBA_01446	IMHNPCBI_00745	JGBELDGE_00440	OMGJAFKN_01666	CIBHANLA_01069	OHGKMABK_00863	EHLFPBAG_01236
rlmL	rlmL	Ribosomal RNA large subunit methyltransferase L	135	135	1	1	48331	645	1218	1213.72	LKKGGHDO_01640	HIPNGOJL_03814	FKOPKPBD_02113	BLGHOLMD_04145	LIEPKNPP_02904	BFICMGMM_03024	DOHNAMEE_00256	GCKGHBBD_01705	HPHEIAIA_00082	EOHPBPIL_00420	CDGJBBPM_00863	CHCODNHO_02591	GAGNIMKP_01593	GNDCMCOP_03185	FFHOJKJL_00503	DANFPOBL_00165	OPDMJNOE_02682	NDEDLGJB_03319	HGGBFDPF_01056	DCKELJPP_03861	AJGFBDLJ_00590	ADJIGFIF_01559	HKOJCNLN_00033	JFJOCCHH_02285	BNLCEPIH_02000	OGBMHJOC_00379	ADOCLKOH_03579	FFJBONIO_01306	JJOCJNPG_00654	DPBCLNFG_03273	PCEPIOCG_00206	BHDDHLDD_01492	MCADPKBA_01149	IMHNPCBI_00144	JGBELDGE_01776	OMGJAFKN_00354	CIBHANLA_00636	OHGKMABK_00061	EHLFPBAG_00031
def1~~~def_1	def1;def_1	Peptide deformylase 1;Peptide deformylase	135	135	1	1	48290	456	642	618.403	LKKGGHDO_03049	HIPNGOJL_02309	FKOPKPBD_03757	BLGHOLMD_03010	LIEPKNPP_04407	BFICMGMM_00112	DOHNAMEE_00838	GCKGHBBD_00755	HPHEIAIA_01017	EOHPBPIL_01246	CDGJBBPM_00046	CHCODNHO_01019	GAGNIMKP_00926	GNDCMCOP_01885	FFHOJKJL_03308	DANFPOBL_00458	OPDMJNOE_02496	NDEDLGJB_00943	HGGBFDPF_02762	DCKELJPP_01673	AJGFBDLJ_01348	ADJIGFIF_01797	HKOJCNLN_00336	JFJOCCHH_02451	BNLCEPIH_01016	OGBMHJOC_02328	ADOCLKOH_03106	FFJBONIO_00934	JJOCJNPG_03002	DPBCLNFG_01867	PCEPIOCG_00473	BHDDHLDD_01117	MCADPKBA_00226	IMHNPCBI_00394	JGBELDGE_00205	OMGJAFKN_00760	CIBHANLA_01766	OHGKMABK_00894	EHLFPBAG_00075
dnaB	dnaB	Replicative DNA helicase	135	135	1	1	47960	846	1467	1452.99	LKKGGHDO_01836	HIPNGOJL_00385	FKOPKPBD_01112	BLGHOLMD_00655	LIEPKNPP_00326	BFICMGMM_00410	DOHNAMEE_02802	GCKGHBBD_01551	HPHEIAIA_00799	EOHPBPIL_00024	CDGJBBPM_03101	CHCODNHO_01223	GAGNIMKP_01332	GNDCMCOP_01757	FFHOJKJL_01469	DANFPOBL_03092	OPDMJNOE_00715	NDEDLGJB_03735	HGGBFDPF_04075	DCKELJPP_02551	AJGFBDLJ_00147	ADJIGFIF_03511	HKOJCNLN_03078	JFJOCCHH_01312	BNLCEPIH_01877	OGBMHJOC_01191		FFJBONIO_00839	JJOCJNPG_01643	DPBCLNFG_00876	PCEPIOCG_00634	BHDDHLDD_02651	MCADPKBA_00328	IMHNPCBI_00296	JGBELDGE_01417	OMGJAFKN_02638	CIBHANLA_02213	OHGKMABK_00514	EHLFPBAG_00777
murA_2~~~murA	murA_2;murA	UDP-N-acetylglucosamine 1-carboxyvinyltransferase	135	135	1	1	47953	744	1281	1276.53	LKKGGHDO_03663	HIPNGOJL_01104	FKOPKPBD_02779	BLGHOLMD_02754	LIEPKNPP_02635	BFICMGMM_00431	DOHNAMEE_00531	GCKGHBBD_01812	8_refound_2405	9_refound_2668	10_refound_2916	CHCODNHO_02559	GAGNIMKP_01251	GNDCMCOP_01411	FFHOJKJL_02254	DANFPOBL_03378	OPDMJNOE_02786	NDEDLGJB_00873	HGGBFDPF_04139	DCKELJPP_02010	AJGFBDLJ_03209		HKOJCNLN_02640	JFJOCCHH_04887	BNLCEPIH_02365	OGBMHJOC_01959	ADOCLKOH_00206	FFJBONIO_00690	JJOCJNPG_02014	DPBCLNFG_00600	30_refound_8465	BHDDHLDD_02899	32_refound_8952	IMHNPCBI_02208	34_refound_9496	OMGJAFKN_02472	36_refound_9884	OHGKMABK_02930	38_refound_10496
gatA	gatA	Glutamyl-tRNA(Gln) amidotransferase subunit A	135	135	1	1	47888	909	1485	1476.27	LKKGGHDO_01754	HIPNGOJL_03207	FKOPKPBD_02384	BLGHOLMD_02628	LIEPKNPP_01952	BFICMGMM_00594	DOHNAMEE_00381	GCKGHBBD_01670	HPHEIAIA_01201	EOHPBPIL_00894	CDGJBBPM_00716	CHCODNHO_02038	GAGNIMKP_00571	GNDCMCOP_02512	FFHOJKJL_02466	DANFPOBL_01074	OPDMJNOE_00448	NDEDLGJB_00435		DCKELJPP_01081	AJGFBDLJ_03587	ADJIGFIF_00841	HKOJCNLN_00119	JFJOCCHH_04363	BNLCEPIH_03300	OGBMHJOC_01655	ADOCLKOH_00724	FFJBONIO_00752	JJOCJNPG_00064	DPBCLNFG_00832	PCEPIOCG_00142	BHDDHLDD_02454	MCADPKBA_00387	IMHNPCBI_01490	JGBELDGE_00854	OMGJAFKN_00996	CIBHANLA_02112	OHGKMABK_03353	EHLFPBAG_01192
rplI	;rplI	hypothetical protein;50S ribosomal protein L9	135	135	1	1	47872	459	750	461.205	LKKGGHDO_01837	HIPNGOJL_00384	FKOPKPBD_01111	BLGHOLMD_00653	LIEPKNPP_00325	BFICMGMM_01659	DOHNAMEE_02803	GCKGHBBD_01552	HPHEIAIA_00800	EOHPBPIL_00025	CDGJBBPM_03102	CHCODNHO_01222	GAGNIMKP_01333	GNDCMCOP_01756	FFHOJKJL_01468	DANFPOBL_03093	OPDMJNOE_00716	NDEDLGJB_03734	HGGBFDPF_04074	DCKELJPP_02550	AJGFBDLJ_00148	ADJIGFIF_03510	HKOJCNLN_00539	JFJOCCHH_01313	BNLCEPIH_01876	OGBMHJOC_01192		FFJBONIO_00838	JJOCJNPG_01642	DPBCLNFG_02871	PCEPIOCG_00635	BHDDHLDD_02652	MCADPKBA_00327	IMHNPCBI_00295	JGBELDGE_01418	OMGJAFKN_02637	CIBHANLA_02212	37_refound_10194	EHLFPBAG_00778
group_43435		hypothetical protein	135	135	1	1	47843	258	480	475.075	LKKGGHDO_00529	HIPNGOJL_00059	FKOPKPBD_01006	BLGHOLMD_01218	LIEPKNPP_01393	BFICMGMM_00949	DOHNAMEE_02526	GCKGHBBD_00651	HPHEIAIA_02344	EOHPBPIL_02218	CDGJBBPM_02099	CHCODNHO_00080	GAGNIMKP_00147	GNDCMCOP_03351	FFHOJKJL_02966	DANFPOBL_00976	OPDMJNOE_01977	NDEDLGJB_01276	HGGBFDPF_04009	DCKELJPP_00423	AJGFBDLJ_03826	ADJIGFIF_02036	HKOJCNLN_00291	JFJOCCHH_00033	BNLCEPIH_02716	OGBMHJOC_02347	ADOCLKOH_00649	FFJBONIO_01456	JJOCJNPG_02629	DPBCLNFG_02445	PCEPIOCG_01722	BHDDHLDD_00754	MCADPKBA_01575	IMHNPCBI_02324	JGBELDGE_02073	OMGJAFKN_01100	CIBHANLA_02759	OHGKMABK_01839	EHLFPBAG_01409
group_43352		hypothetical protein	135	135	1	1	47749	255	255	255	LKKGGHDO_02156	HIPNGOJL_03359	FKOPKPBD_02504	BLGHOLMD_03655	LIEPKNPP_03570	BFICMGMM_02765	DOHNAMEE_00415	GCKGHBBD_00052	HPHEIAIA_00677	EOHPBPIL_00686	CDGJBBPM_01702	CHCODNHO_00561	GAGNIMKP_01783	GNDCMCOP_01044	FFHOJKJL_00941	DANFPOBL_01364	OPDMJNOE_01003	NDEDLGJB_03173	HGGBFDPF_03775	DCKELJPP_00964	AJGFBDLJ_03193	ADJIGFIF_00064	HKOJCNLN_01245	JFJOCCHH_00843	BNLCEPIH_03160	OGBMHJOC_00800	ADOCLKOH_01580	FFJBONIO_02777	JJOCJNPG_00429	DPBCLNFG_00023	PCEPIOCG_00722	BHDDHLDD_00336	MCADPKBA_00007	IMHNPCBI_00062	JGBELDGE_01109	OMGJAFKN_00466	CIBHANLA_03435	OHGKMABK_00949	EHLFPBAG_01629
trpE	trpE	Anthranilate synthase component 1	135	135	1	1	47731	831	1473	1458.73	LKKGGHDO_02253	HIPNGOJL_00950	FKOPKPBD_03096	BLGHOLMD_04041	LIEPKNPP_04020	BFICMGMM_03767	DOHNAMEE_00283	GCKGHBBD_01627	HPHEIAIA_00109	EOHPBPIL_01605	CDGJBBPM_01559	CHCODNHO_01651	GAGNIMKP_02556	GNDCMCOP_03120	FFHOJKJL_00840	DANFPOBL_01484	OPDMJNOE_01061	NDEDLGJB_04896	HGGBFDPF_01725	DCKELJPP_01023	AJGFBDLJ_00396	ADJIGFIF_01673	HKOJCNLN_01018	JFJOCCHH_03422	BNLCEPIH_00745	OGBMHJOC_02541	ADOCLKOH_03394	FFJBONIO_02198	JJOCJNPG_00522	DPBCLNFG_02308	PCEPIOCG_01039	BHDDHLDD_01431	MCADPKBA_00729	IMHNPCBI_01802	JGBELDGE_00626	OMGJAFKN_01297	CIBHANLA_01499	OHGKMABK_00034	EHLFPBAG_00004
phaB_2~~~phaB	phaB_2;phaB	Acetoacetyl-CoA reductase	135	135	1	1	47454	444	744	741.778	LKKGGHDO_02194	HIPNGOJL_03688	FKOPKPBD_00733	BLGHOLMD_01597	LIEPKNPP_00743	BFICMGMM_01927	DOHNAMEE_00150	GCKGHBBD_02267	HPHEIAIA_00193	EOHPBPIL_00525	CDGJBBPM_00202	CHCODNHO_02548	GAGNIMKP_00178	GNDCMCOP_00895	FFHOJKJL_00248	DANFPOBL_00411	OPDMJNOE_00652	NDEDLGJB_00525	HGGBFDPF_00317	DCKELJPP_00246	AJGFBDLJ_00066	ADJIGFIF_00489	HKOJCNLN_01670	JFJOCCHH_04568	BNLCEPIH_01710	OGBMHJOC_01762	ADOCLKOH_00781	FFJBONIO_01647	JJOCJNPG_00094		PCEPIOCG_00022	BHDDHLDD_02142	MCADPKBA_00508	IMHNPCBI_00485	JGBELDGE_00015	OMGJAFKN_02271	CIBHANLA_00016	OHGKMABK_00470	EHLFPBAG_00732
ihfA	ihfA	Integration host factor subunit alpha	135	135	1	1	47347	228	345	343.267	LKKGGHDO_00313	HIPNGOJL_03338	FKOPKPBD_02483	BLGHOLMD_03674	LIEPKNPP_03579	BFICMGMM_02627	DOHNAMEE_01760	GCKGHBBD_00884	HPHEIAIA_00501	EOHPBPIL_00296	CDGJBBPM_01329	CHCODNHO_00608	GAGNIMKP_00703	GNDCMCOP_01027	FFHOJKJL_00960	DANFPOBL_03125	OPDMJNOE_01735	NDEDLGJB_01782	HGGBFDPF_03820	DCKELJPP_00150	AJGFBDLJ_02331	ADJIGFIF_00050	HKOJCNLN_00212	JFJOCCHH_00824	BNLCEPIH_01527	OGBMHJOC_00591	ADOCLKOH_00388	FFJBONIO_02796	JJOCJNPG_03259	DPBCLNFG_00003	PCEPIOCG_01585	BHDDHLDD_01036	MCADPKBA_02071	IMHNPCBI_00429	JGBELDGE_01469	OMGJAFKN_01060	CIBHANLA_01990	OHGKMABK_02184	EHLFPBAG_01646
group_43001	adk	Adenylate kinase	135	135	1	1	47309	339	666	663.56	LKKGGHDO_04066	HIPNGOJL_02559	FKOPKPBD_03444	BLGHOLMD_02844	LIEPKNPP_04592	BFICMGMM_00770	DOHNAMEE_01470	GCKGHBBD_01018	HPHEIAIA_01164	EOHPBPIL_01675	CDGJBBPM_00503	CHCODNHO_01148	GAGNIMKP_02821	GNDCMCOP_03404	FFHOJKJL_01563	DANFPOBL_01605	OPDMJNOE_00958	NDEDLGJB_02033	HGGBFDPF_04218	DCKELJPP_03423	AJGFBDLJ_00559	ADJIGFIF_03416	HKOJCNLN_03001	JFJOCCHH_00496	BNLCEPIH_03348	OGBMHJOC_01589	ADOCLKOH_03317	FFJBONIO_01808	JJOCJNPG_02464	DPBCLNFG_00430	30_refound_8457	BHDDHLDD_01976	MCADPKBA_01168	IMHNPCBI_00212	JGBELDGE_00262	OMGJAFKN_00315	CIBHANLA_02413	OHGKMABK_00347	EHLFPBAG_02635
bpt	;bpt	hypothetical protein;Aspartate/glutamate leucyltransferase	135	135	1	1	46785	609	843	841.241	LKKGGHDO_01878	HIPNGOJL_01692	FKOPKPBD_01726	BLGHOLMD_00324	LIEPKNPP_04835	BFICMGMM_01579	DOHNAMEE_00512	GCKGHBBD_01449	HPHEIAIA_00881	EOHPBPIL_00855	CDGJBBPM_00341	CHCODNHO_00363	GAGNIMKP_02499	GNDCMCOP_02598	FFHOJKJL_03130	DANFPOBL_01738	OPDMJNOE_00392	NDEDLGJB_04280	HGGBFDPF_00106	DCKELJPP_01140	AJGFBDLJ_01146	ADJIGFIF_01622	HKOJCNLN_02138	JFJOCCHH_00142	BNLCEPIH_01100	OGBMHJOC_01803	ADOCLKOH_00677	FFJBONIO_03441	JJOCJNPG_00975	DPBCLNFG_00768	PCEPIOCG_00868	BHDDHLDD_00244	MCADPKBA_00136	IMHNPCBI_01336	JGBELDGE_00165	OMGJAFKN_00906	CIBHANLA_01675	OHGKMABK_00232	EHLFPBAG_00517
group_37759	COQ5_5	2-methoxy-6-polyprenyl-14-benzoquinol methylase mitochondrial	135	135	1	1	41706	888	888	888	LKKGGHDO_02758	HIPNGOJL_04003	FKOPKPBD_02227	BLGHOLMD_03719	LIEPKNPP_02976	BFICMGMM_02905	DOHNAMEE_02133	GCKGHBBD_01201	HPHEIAIA_00430	EOHPBPIL_01694	CDGJBBPM_00411	CHCODNHO_01588	GAGNIMKP_00617	GNDCMCOP_02837	FFHOJKJL_01008	DANFPOBL_01939	OPDMJNOE_03434	NDEDLGJB_03669	HGGBFDPF_01005	DCKELJPP_03818	AJGFBDLJ_02264	ADJIGFIF_00394	HKOJCNLN_02209	JFJOCCHH_00776	BNLCEPIH_00532	OGBMHJOC_01280	ADOCLKOH_02065	FFJBONIO_01328	JJOCJNPG_03678	29_refound_8115	PCEPIOCG_01128	BHDDHLDD_00891	MCADPKBA_01077	IMHNPCBI_01031	JGBELDGE_00740	OMGJAFKN_01485	CIBHANLA_00938	OHGKMABK_01232	EHLFPBAG_00168
group_37478	aat	Leucyl/phenylalanyl-tRNA--protein transferase	135	135	1	1	41380	735	735	735	LKKGGHDO_01877	HIPNGOJL_01691	FKOPKPBD_01727	BLGHOLMD_00323	LIEPKNPP_04836	BFICMGMM_01580	DOHNAMEE_00513	GCKGHBBD_01450	HPHEIAIA_00880	EOHPBPIL_00856	CDGJBBPM_00340	CHCODNHO_00362	GAGNIMKP_02500	GNDCMCOP_02597	FFHOJKJL_03129	DANFPOBL_01737	OPDMJNOE_00391	NDEDLGJB_04281	HGGBFDPF_00107	DCKELJPP_01141	AJGFBDLJ_01145	ADJIGFIF_01621	HKOJCNLN_02139	JFJOCCHH_00143	BNLCEPIH_01099	OGBMHJOC_01802	ADOCLKOH_00676	FFJBONIO_03442	JJOCJNPG_00974	DPBCLNFG_00769	PCEPIOCG_00869	BHDDHLDD_00245	MCADPKBA_00137	IMHNPCBI_01337	JGBELDGE_00166	OMGJAFKN_00905	CIBHANLA_01676	OHGKMABK_00231	EHLFPBAG_00516
group_37367	atoC_2	Regulatory protein AtoC	135	135	1	1	41247	1362	1362	1362	LKKGGHDO_01526	HIPNGOJL_01883	FKOPKPBD_02052	BLGHOLMD_04206	LIEPKNPP_03484	BFICMGMM_00179	DOHNAMEE_01872	GCKGHBBD_01796	HPHEIAIA_01602	EOHPBPIL_00783	CDGJBBPM_00094	CHCODNHO_00379	GAGNIMKP_00483	GNDCMCOP_03047	FFHOJKJL_00565	DANFPOBL_01824	OPDMJNOE_00837	NDEDLGJB_04530	HGGBFDPF_00698	DCKELJPP_02059	AJGFBDLJ_00351	ADJIGFIF_00807	HKOJCNLN_01567	JFJOCCHH_02346	BNLCEPIH_02274	OGBMHJOC_02137	ADOCLKOH_01291	FFJBONIO_03611	JJOCJNPG_00694	DPBCLNFG_01501	PCEPIOCG_00182	BHDDHLDD_00228	MCADPKBA_00088	IMHNPCBI_00531	JGBELDGE_00071	OMGJAFKN_00922	CIBHANLA_03114	OHGKMABK_00391	EHLFPBAG_00305
group_37172	fabG_1	3-oxoacyl-[acyl-carrier-protein] reductase FabG	135	135	1	1	41024	747	747	747	LKKGGHDO_00835	HIPNGOJL_01386	FKOPKPBD_01454	BLGHOLMD_00562	LIEPKNPP_01328	BFICMGMM_00920	DOHNAMEE_00025	GCKGHBBD_00795	HPHEIAIA_00396	EOHPBPIL_00217	CDGJBBPM_00445	CHCODNHO_00930	GAGNIMKP_00362	GNDCMCOP_00505	FFHOJKJL_02616	DANFPOBL_00930	OPDMJNOE_00689	NDEDLGJB_00724	HGGBFDPF_00358	DCKELJPP_02578	AJGFBDLJ_02074	ADJIGFIF_01747	HKOJCNLN_01857	JFJOCCHH_01415	BNLCEPIH_02918	OGBMHJOC_01314	ADOCLKOH_01720	FFJBONIO_01011	JJOCJNPG_00548	DPBCLNFG_01725	PCEPIOCG_02935	BHDDHLDD_00292	32_refound_8909	IMHNPCBI_01623	JGBELDGE_01639	OMGJAFKN_00800	CIBHANLA_02513	OHGKMABK_01710	EHLFPBAG_01537
group_37123		Histone deacetylase-like amidohydrolase	135	135	1	1	40963	996	996	996	LKKGGHDO_00733	HIPNGOJL_03971	FKOPKPBD_02251	BLGHOLMD_03698	LIEPKNPP_02954	BFICMGMM_01962	DOHNAMEE_02992	GCKGHBBD_00903	HPHEIAIA_03072	EOHPBPIL_01890	CDGJBBPM_01596	CHCODNHO_00044	GAGNIMKP_02202	GNDCMCOP_01002	FFHOJKJL_00984	DANFPOBL_02054	OPDMJNOE_03209	NDEDLGJB_03693	HGGBFDPF_02451	DCKELJPP_02829	AJGFBDLJ_01558	ADJIGFIF_00372	HKOJCNLN_00161	JFJOCCHH_00800	BNLCEPIH_00511	OGBMHJOC_02595	ADOCLKOH_02774	FFJBONIO_02820	JJOCJNPG_03204	29_refound_8101	PCEPIOCG_01682	BHDDHLDD_00153	MCADPKBA_01251	IMHNPCBI_02628	JGBELDGE_01366	OMGJAFKN_00085	36_refound_9848	37_refound_10142	38_refound_10439
group_33581		hypothetical protein	135	135	1	1	37202	378	378	378	LKKGGHDO_00312	HIPNGOJL_03339	FKOPKPBD_02484	BLGHOLMD_03673	LIEPKNPP_03578	BFICMGMM_02628	DOHNAMEE_01759	GCKGHBBD_00883	HPHEIAIA_00500	EOHPBPIL_00295	CDGJBBPM_01328	CHCODNHO_00609	GAGNIMKP_00702	GNDCMCOP_01028	FFHOJKJL_00959	DANFPOBL_03126	OPDMJNOE_01734	NDEDLGJB_01783	HGGBFDPF_03819	DCKELJPP_00149	AJGFBDLJ_02330	ADJIGFIF_00051	HKOJCNLN_00213	JFJOCCHH_00825	BNLCEPIH_01528	OGBMHJOC_00590	ADOCLKOH_00389	FFJBONIO_02795	JJOCJNPG_03258	DPBCLNFG_00004	PCEPIOCG_01584	BHDDHLDD_01037	MCADPKBA_02070	IMHNPCBI_00430	JGBELDGE_01470	OMGJAFKN_01061	CIBHANLA_01991	OHGKMABK_02183	EHLFPBAG_01647
flgG	flgG	Flagellar basal-body rod protein FlgG	135	135	1	1	35729	783	783	783	LKKGGHDO_01200	HIPNGOJL_03406	FKOPKPBD_03249	BLGHOLMD_03798	LIEPKNPP_03319	5_refound_1662	DOHNAMEE_00133	GCKGHBBD_00388	HPHEIAIA_00176	EOHPBPIL_00508	CDGJBBPM_00219	CHCODNHO_00224	GAGNIMKP_01304	GNDCMCOP_00355	FFHOJKJL_01087	DANFPOBL_01625	OPDMJNOE_00567	NDEDLGJB_00475	HGGBFDPF_00768	DCKELJPP_00321	AJGFBDLJ_01854	ADJIGFIF_00323	HKOJCNLN_02420	JFJOCCHH_02825	BNLCEPIH_03756	OGBMHJOC_01745	ADOCLKOH_00356	FFJBONIO_01152	JJOCJNPG_00871	DPBCLNFG_00232	PCEPIOCG_00039	BHDDHLDD_01163	MCADPKBA_00491	IMHNPCBI_00329	JGBELDGE_00032	OMGJAFKN_00384	CIBHANLA_00083	OHGKMABK_01564	EHLFPBAG_00506
apaG	apaG	Protein ApaG	135	135	1	1	34698	417	417	417	LKKGGHDO_02256	HIPNGOJL_00947	FKOPKPBD_03099	BLGHOLMD_04044	LIEPKNPP_04017	BFICMGMM_03770	DOHNAMEE_02106	GCKGHBBD_01916	HPHEIAIA_02331	EOHPBPIL_00965	CDGJBBPM_01249	CHCODNHO_02250	GAGNIMKP_02561	GNDCMCOP_03123	FFHOJKJL_00837	DANFPOBL_01311	OPDMJNOE_01064	NDEDLGJB_04893	HGGBFDPF_00490	DCKELJPP_01026	AJGFBDLJ_00399	ADJIGFIF_01670	HKOJCNLN_01015	JFJOCCHH_03419	BNLCEPIH_00742	OGBMHJOC_00285	ADOCLKOH_03397	FFJBONIO_02195	JJOCJNPG_00519	DPBCLNFG_02305	PCEPIOCG_00737	BHDDHLDD_02933	MCADPKBA_00859	IMHNPCBI_00552	JGBELDGE_00327	OMGJAFKN_01874	CIBHANLA_01502	OHGKMABK_00614	EHLFPBAG_00460
group_30761		hypothetical protein	135	135	1	1	34209	426	426	426	LKKGGHDO_00552	HIPNGOJL_00439	FKOPKPBD_00782	BLGHOLMD_01546	LIEPKNPP_03743	BFICMGMM_02661	DOHNAMEE_02461	GCKGHBBD_02330	HPHEIAIA_00613	EOHPBPIL_00479	CDGJBBPM_00522	CHCODNHO_02702	GAGNIMKP_02539	GNDCMCOP_00168	FFHOJKJL_00295	DANFPOBL_03253	OPDMJNOE_00437	NDEDLGJB_03982	HGGBFDPF_03317	DCKELJPP_01092	AJGFBDLJ_03320	ADJIGFIF_02646	HKOJCNLN_01210	JFJOCCHH_04486	BNLCEPIH_02889	OGBMHJOC_01948	ADOCLKOH_02109	FFJBONIO_00968	JJOCJNPG_01338	DPBCLNFG_02044	PCEPIOCG_01406	BHDDHLDD_02348	MCADPKBA_00549	IMHNPCBI_02858	JGBELDGE_02672	OMGJAFKN_00037	CIBHANLA_01560	OHGKMABK_02467	EHLFPBAG_02047
group_29805		hypothetical protein	135	135	1	1	33202	441	441	441	LKKGGHDO_00551	HIPNGOJL_00438	FKOPKPBD_00781	BLGHOLMD_01547	LIEPKNPP_03742	BFICMGMM_02660	DOHNAMEE_02460	GCKGHBBD_02331	HPHEIAIA_00612	EOHPBPIL_00478	CDGJBBPM_00523	CHCODNHO_02703	GAGNIMKP_02538	GNDCMCOP_00169	FFHOJKJL_00294	DANFPOBL_03254	OPDMJNOE_00436	NDEDLGJB_03983	HGGBFDPF_03318	DCKELJPP_01093	AJGFBDLJ_03321	ADJIGFIF_02647	HKOJCNLN_01211	JFJOCCHH_04485	BNLCEPIH_02890	OGBMHJOC_01947	ADOCLKOH_02110	FFJBONIO_00969	JJOCJNPG_01337	DPBCLNFG_02045	PCEPIOCG_01405	BHDDHLDD_02347	MCADPKBA_00548	IMHNPCBI_02857	JGBELDGE_02671	OMGJAFKN_00036	CIBHANLA_01559	OHGKMABK_02466	EHLFPBAG_02048
ppiB	ppiB	Peptidyl-prolyl cis-trans isomerase B	135	135	1	1	29996	501	501	501	LKKGGHDO_03801	HIPNGOJL_01039	FKOPKPBD_02841	BLGHOLMD_02707		BFICMGMM_03240	DOHNAMEE_00570	GCKGHBBD_00458	HPHEIAIA_00626	EOHPBPIL_01007	CDGJBBPM_00399	CHCODNHO_00404	GAGNIMKP_02848	GNDCMCOP_01112	FFHOJKJL_02677	DANFPOBL_00476	OPDMJNOE_02949	NDEDLGJB_01950	HGGBFDPF_02025	DCKELJPP_02659	AJGFBDLJ_01551	ADJIGFIF_00186	HKOJCNLN_01524	JFJOCCHH_04951	BNLCEPIH_02641	OGBMHJOC_01998	ADOCLKOH_00895	FFJBONIO_00343	JJOCJNPG_01624	DPBCLNFG_02506	PCEPIOCG_02284	BHDDHLDD_01101	MCADPKBA_00813	IMHNPCBI_01054	JGBELDGE_00597	OMGJAFKN_01923	CIBHANLA_00513	OHGKMABK_00268	EHLFPBAG_00814
group_17970		putative phosphatase	135	135	1	1	20497	729	729	729	LKKGGHDO_04000	HIPNGOJL_04431	FKOPKPBD_01935	BLGHOLMD_02519	LIEPKNPP_01850	BFICMGMM_02468	DOHNAMEE_00916	GCKGHBBD_00498	HPHEIAIA_02735	EOHPBPIL_01186	CDGJBBPM_00479	CHCODNHO_00444	GAGNIMKP_00129	GNDCMCOP_02285	FFHOJKJL_02541	DANFPOBL_01395	OPDMJNOE_01616	NDEDLGJB_03004	HGGBFDPF_04579	DCKELJPP_01290	AJGFBDLJ_00994	ADJIGFIF_02708	HKOJCNLN_00820	JFJOCCHH_04295	BNLCEPIH_02733	OGBMHJOC_01152	ADOCLKOH_00927	FFJBONIO_01916	JJOCJNPG_01247	DPBCLNFG_01944	PCEPIOCG_00508	BHDDHLDD_00050	MCADPKBA_01296	IMHNPCBI_00605	JGBELDGE_00516	OMGJAFKN_00126	CIBHANLA_01579	OHGKMABK_02283	EHLFPBAG_02768
cbbZC	cbbZC	Phosphoglycolate phosphatase chromosomal	135	135	1	1	20174	738	738	738	LKKGGHDO_02254	HIPNGOJL_00949	FKOPKPBD_03097	BLGHOLMD_04042	LIEPKNPP_04019	BFICMGMM_03768	DOHNAMEE_00284	GCKGHBBD_01626	HPHEIAIA_00110	EOHPBPIL_01606	CDGJBBPM_01558	CHCODNHO_01652	GAGNIMKP_02557	GNDCMCOP_03121	FFHOJKJL_00839	DANFPOBL_01485	OPDMJNOE_01062	NDEDLGJB_04895	HGGBFDPF_01724	DCKELJPP_01024	AJGFBDLJ_00397	ADJIGFIF_01672	HKOJCNLN_01017	JFJOCCHH_03421	BNLCEPIH_00744	OGBMHJOC_02542	ADOCLKOH_03395	FFJBONIO_02197	JJOCJNPG_00521	DPBCLNFG_02307	PCEPIOCG_01038	BHDDHLDD_01432	MCADPKBA_00728	IMHNPCBI_01803	JGBELDGE_00625	OMGJAFKN_01298	CIBHANLA_01500	OHGKMABK_00033	EHLFPBAG_00003
mlaA	mlaA	Intermembrane phospholipid transport system lipoprotein MlaA	135	135	1	1	19852	750	750	750	LKKGGHDO_03669	HIPNGOJL_01098	FKOPKPBD_02773	BLGHOLMD_02760	LIEPKNPP_02629	BFICMGMM_00437	DOHNAMEE_00537	GCKGHBBD_01818	HPHEIAIA_00659	EOHPBPIL_01993	CDGJBBPM_02031	CHCODNHO_02565	GAGNIMKP_01245	GNDCMCOP_01417	FFHOJKJL_02260	DANFPOBL_00004	OPDMJNOE_02780	NDEDLGJB_00879	HGGBFDPF_04145	DCKELJPP_02002	AJGFBDLJ_03215	ADJIGFIF_00989	HKOJCNLN_02634	JFJOCCHH_04881	BNLCEPIH_02359	OGBMHJOC_01965	ADOCLKOH_00212	FFJBONIO_00684	JJOCJNPG_02020	DPBCLNFG_00594	PCEPIOCG_02002	BHDDHLDD_02905	MCADPKBA_02966	IMHNPCBI_02214	JGBELDGE_02113	OMGJAFKN_02478	CIBHANLA_03720	OHGKMABK_02924	EHLFPBAG_01603
flgF	flgF	Flagellar basal-body rod protein FlgF	135	135	1	1	19767	750	750	750	LKKGGHDO_01201	HIPNGOJL_03405	FKOPKPBD_03248	BLGHOLMD_03799	LIEPKNPP_03320	BFICMGMM_01539	DOHNAMEE_00132	GCKGHBBD_00387	HPHEIAIA_00175	EOHPBPIL_00507	CDGJBBPM_00220	CHCODNHO_00225	GAGNIMKP_01305	GNDCMCOP_00356	FFHOJKJL_01088	DANFPOBL_01626	OPDMJNOE_00566	NDEDLGJB_00474	HGGBFDPF_00769	DCKELJPP_00322	AJGFBDLJ_01855	ADJIGFIF_00322	HKOJCNLN_02419	JFJOCCHH_02824	BNLCEPIH_03755	OGBMHJOC_01744	ADOCLKOH_00357	FFJBONIO_01151	JJOCJNPG_00870	DPBCLNFG_00233	PCEPIOCG_00040	BHDDHLDD_01162	MCADPKBA_00490	IMHNPCBI_00330	JGBELDGE_00033	OMGJAFKN_00385	CIBHANLA_00084	OHGKMABK_01563	EHLFPBAG_00505
hisF	hisF	Imidazole glycerol phosphate synthase subunit HisF	135	135	1	1	16597	861	861	861	LKKGGHDO_03861	HIPNGOJL_01269	FKOPKPBD_00267	BLGHOLMD_02140	LIEPKNPP_04205	BFICMGMM_00855	DOHNAMEE_00374	GCKGHBBD_02287	HPHEIAIA_01208	EOHPBPIL_00887	CDGJBBPM_00709	CHCODNHO_02609	GAGNIMKP_02288	GNDCMCOP_02908	FFHOJKJL_02115	DANFPOBL_00668	OPDMJNOE_01409	17_refound_4439	HGGBFDPF_03449	DCKELJPP_00438	AJGFBDLJ_02287	ADJIGFIF_03180	HKOJCNLN_02925	JFJOCCHH_02928	BNLCEPIH_03863	OGBMHJOC_01648	ADOCLKOH_01279	FFJBONIO_02995	JJOCJNPG_00749	DPBCLNFG_01847	PCEPIOCG_00135	BHDDHLDD_02563	MCADPKBA_00394	IMHNPCBI_01483	JGBELDGE_00847	OMGJAFKN_02291	CIBHANLA_00115	OHGKMABK_00607	EHLFPBAG_01185
tatC	tatC	Sec-independent protein translocase protein TatC	135	135	1	1	15937	885	885	885	LKKGGHDO_03867	HIPNGOJL_01276	FKOPKPBD_00261	BLGHOLMD_02134	LIEPKNPP_04199	BFICMGMM_00861	DOHNAMEE_00379	GCKGHBBD_02293	HPHEIAIA_01203	EOHPBPIL_00892	CDGJBBPM_00714	CHCODNHO_02615	GAGNIMKP_02282	GNDCMCOP_02914	FFHOJKJL_02109	DANFPOBL_00662	OPDMJNOE_01415	NDEDLGJB_01649	HGGBFDPF_03455	DCKELJPP_00444	AJGFBDLJ_02293	ADJIGFIF_03186	HKOJCNLN_02931	JFJOCCHH_02934	BNLCEPIH_03869	OGBMHJOC_01653	ADOCLKOH_01285	FFJBONIO_03001	JJOCJNPG_00743	DPBCLNFG_01853	PCEPIOCG_00140	BHDDHLDD_02557	MCADPKBA_00389	IMHNPCBI_01488	JGBELDGE_00852	OMGJAFKN_02297	CIBHANLA_00121	37_refound_9954	EHLFPBAG_01190
nadK	nadK	NAD kinase	135	135	1	1	13564	978	978	978	LKKGGHDO_03790	HIPNGOJL_01050	FKOPKPBD_02829	BLGHOLMD_02719	LIEPKNPP_01678	BFICMGMM_03003	DOHNAMEE_02683	GCKGHBBD_00135	HPHEIAIA_02443	EOHPBPIL_02745	CDGJBBPM_02891	CHCODNHO_00321	GAGNIMKP_02620	GNDCMCOP_01123	FFHOJKJL_02689	DANFPOBL_00465	OPDMJNOE_03550	NDEDLGJB_04813	HGGBFDPF_04319	DCKELJPP_01930	AJGFBDLJ_02488	ADJIGFIF_00198	HKOJCNLN_00781	JFJOCCHH_04939	BNLCEPIH_02652	OGBMHJOC_02010	ADOCLKOH_00618	FFJBONIO_02206	JJOCJNPG_01613	DPBCLNFG_02518	PCEPIOCG_02733	BHDDHLDD_01928	MCADPKBA_02527	IMHNPCBI_02631	JGBELDGE_02126	OMGJAFKN_02656	CIBHANLA_02816	OHGKMABK_02843	EHLFPBAG_02225
lipA	lipA	Lipoyl synthase	135	135	1	1	12593	1023	1023	1023	LKKGGHDO_00959	HIPNGOJL_03220	FKOPKPBD_02371	BLGHOLMD_02615	LIEPKNPP_01939	BFICMGMM_00582	DOHNAMEE_00039	GCKGHBBD_01682	HPHEIAIA_00382	EOHPBPIL_00203	CDGJBBPM_01677	CHCODNHO_02050	GAGNIMKP_03011	GNDCMCOP_02499	FFHOJKJL_02479	DANFPOBL_01061	OPDMJNOE_00460	NDEDLGJB_00446	HGGBFDPF_00090	DCKELJPP_01069	AJGFBDLJ_03575	ADJIGFIF_00854	HKOJCNLN_00993	JFJOCCHH_04350	BNLCEPIH_03287	OGBMHJOC_01328	ADOCLKOH_03638	FFJBONIO_01049	JJOCJNPG_00076	DPBCLNFG_00174	PCEPIOCG_01825	BHDDHLDD_00219	MCADPKBA_02489	IMHNPCBI_03060	JGBELDGE_02788	OMGJAFKN_00984	CIBHANLA_03499	OHGKMABK_00901	EHLFPBAG_02573
hrcA	hrcA	Heat-inducible transcription repressor HrcA	135	135	1	1	12471	1029	1029	1029	LKKGGHDO_03791	HIPNGOJL_01049	FKOPKPBD_02830	BLGHOLMD_02718	LIEPKNPP_01679	BFICMGMM_03002	DOHNAMEE_02682	GCKGHBBD_00134	HPHEIAIA_02442	EOHPBPIL_02744	CDGJBBPM_02892	CHCODNHO_00320	GAGNIMKP_02621	GNDCMCOP_01122	FFHOJKJL_02688	DANFPOBL_00466	OPDMJNOE_03549	NDEDLGJB_04814	HGGBFDPF_04320	DCKELJPP_01931	AJGFBDLJ_02487	ADJIGFIF_00197	HKOJCNLN_00780	JFJOCCHH_04940	BNLCEPIH_02651	OGBMHJOC_02009	ADOCLKOH_00617	FFJBONIO_02207	JJOCJNPG_01614	DPBCLNFG_02517	PCEPIOCG_02734	BHDDHLDD_01927	MCADPKBA_02526	IMHNPCBI_02630	JGBELDGE_02125	OMGJAFKN_02657	CIBHANLA_02817	OHGKMABK_02844	EHLFPBAG_02226
pilT_2	pilT_2	Twitching mobility protein	135	135	1	1	12111	1047	1047	1047	LKKGGHDO_01642	HIPNGOJL_03812	FKOPKPBD_02115	BLGHOLMD_04143	LIEPKNPP_02902	BFICMGMM_02959	DOHNAMEE_00258	GCKGHBBD_00472	HPHEIAIA_00084	EOHPBPIL_00422	CDGJBBPM_01730	CHCODNHO_00418	GAGNIMKP_01595	GNDCMCOP_03183	FFHOJKJL_00501	DANFPOBL_00167	OPDMJNOE_02684	NDEDLGJB_03321	HGGBFDPF_00162	DCKELJPP_03863	AJGFBDLJ_00592	ADJIGFIF_01557	HKOJCNLN_02534	JFJOCCHH_02283	BNLCEPIH_02002	OGBMHJOC_00381	ADOCLKOH_00638	FFJBONIO_01308	JJOCJNPG_00631	DPBCLNFG_03275	PCEPIOCG_00204	BHDDHLDD_01087	MCADPKBA_01147	IMHNPCBI_00146	JGBELDGE_01774	OMGJAFKN_02631	CIBHANLA_00530	OHGKMABK_00059	EHLFPBAG_00029
group_9224	dnaJ_1	Chaperone protein DnaJ	135	135	1	1	10612	1131	1131	1131	LKKGGHDO_03796	HIPNGOJL_01044	FKOPKPBD_02835	BLGHOLMD_02713		BFICMGMM_01484	DOHNAMEE_02504	GCKGHBBD_00029	HPHEIAIA_00621	EOHPBPIL_01012	CDGJBBPM_00404	CHCODNHO_01988	GAGNIMKP_02844	GNDCMCOP_01116	FFHOJKJL_02683	DANFPOBL_00472	OPDMJNOE_02944	NDEDLGJB_01946	HGGBFDPF_02020	DCKELJPP_02664	AJGFBDLJ_01546	ADJIGFIF_00192	HKOJCNLN_01529	JFJOCCHH_04945	BNLCEPIH_02645	OGBMHJOC_02003	ADOCLKOH_00890	FFJBONIO_02212	JJOCJNPG_01619	DPBCLNFG_02512	PCEPIOCG_02279	BHDDHLDD_00313	MCADPKBA_00808	IMHNPCBI_01059	JGBELDGE_00602	OMGJAFKN_00443	CIBHANLA_02880	OHGKMABK_00263	EHLFPBAG_00819
flgI	flgI	Flagellar P-ring protein	135	135	1	1	10224	1149	1149	1149	LKKGGHDO_01198	HIPNGOJL_03408	FKOPKPBD_03251	BLGHOLMD_03796	LIEPKNPP_03317	BFICMGMM_01536	DOHNAMEE_00135	GCKGHBBD_00390	HPHEIAIA_00178	EOHPBPIL_00510	CDGJBBPM_00217	CHCODNHO_00222	GAGNIMKP_01302	GNDCMCOP_00353	FFHOJKJL_01085	DANFPOBL_01623	OPDMJNOE_00569	NDEDLGJB_00477	HGGBFDPF_00766	DCKELJPP_00319	AJGFBDLJ_01852	ADJIGFIF_00325	HKOJCNLN_02422	JFJOCCHH_02827	BNLCEPIH_03758	OGBMHJOC_01747	ADOCLKOH_00354	FFJBONIO_01154	JJOCJNPG_00873	DPBCLNFG_00230	PCEPIOCG_00037	BHDDHLDD_01165	MCADPKBA_00493	IMHNPCBI_00327	JGBELDGE_00030	OMGJAFKN_00382	CIBHANLA_00081	OHGKMABK_01566	EHLFPBAG_00508
prfA	prfA	Peptide chain release factor RF1	135	135	1	1	9951	1167	1167	1167	LKKGGHDO_00326	HIPNGOJL_00833	FKOPKPBD_02564	BLGHOLMD_03603	LIEPKNPP_03512	BFICMGMM_02089	DOHNAMEE_01881	GCKGHBBD_01970	HPHEIAIA_02002	EOHPBPIL_01460	CDGJBBPM_01167	CHCODNHO_02113	GAGNIMKP_02418	GNDCMCOP_01994	FFHOJKJL_02231	DANFPOBL_00685	OPDMJNOE_03760	NDEDLGJB_03235	HGGBFDPF_00579	DCKELJPP_01500	AJGFBDLJ_00958	ADJIGFIF_00570	HKOJCNLN_02269	JFJOCCHH_00896	BNLCEPIH_00890	OGBMHJOC_00128	ADOCLKOH_03068	FFJBONIO_03293	JJOCJNPG_02809	DPBCLNFG_00082	PCEPIOCG_01419	BHDDHLDD_02022	MCADPKBA_01543	IMHNPCBI_01112	JGBELDGE_01384	OMGJAFKN_01681	CIBHANLA_01057	OHGKMABK_01973	38_refound_10242
clsB	clsB	Cardiolipin synthase B	135	135	1	1	9882	1173	1173	1173	LKKGGHDO_04184	HIPNGOJL_02578	FKOPKPBD_03606	BLGHOLMD_03159	LIEPKNPP_04225	BFICMGMM_01135	6_refound_1800	GCKGHBBD_01717	HPHEIAIA_00130	EOHPBPIL_00937	CDGJBBPM_02631	CHCODNHO_02165	GAGNIMKP_01744	GNDCMCOP_00267	FFHOJKJL_01135	DANFPOBL_01310	OPDMJNOE_02468	NDEDLGJB_01611	HGGBFDPF_02739	DCKELJPP_01646	AJGFBDLJ_02942	ADJIGFIF_03051	HKOJCNLN_01174	JFJOCCHH_03359	BNLCEPIH_03539	OGBMHJOC_01698	ADOCLKOH_02857	FFJBONIO_00097	JJOCJNPG_02181	DPBCLNFG_03247	PCEPIOCG_00085	BHDDHLDD_01464	MCADPKBA_02903	IMHNPCBI_00375	JGBELDGE_02370	OMGJAFKN_01653	CIBHANLA_01535	37_refound_9956	EHLFPBAG_01467
group_8011	iscS_1	Cysteine desulfurase IscS	135	135	1	1	9227	1212	1212	1212	LKKGGHDO_00068	HIPNGOJL_01861	FKOPKPBD_00615	BLGHOLMD_01760	LIEPKNPP_00976	BFICMGMM_02152	DOHNAMEE_01263	GCKGHBBD_01991	HPHEIAIA_01138	EOHPBPIL_01551	CDGJBBPM_01362	CHCODNHO_02403	GAGNIMKP_01085	GNDCMCOP_01813	FFHOJKJL_00129	DANFPOBL_03064	OPDMJNOE_02560	NDEDLGJB_02507	HGGBFDPF_05222	DCKELJPP_02407	AJGFBDLJ_02422	ADJIGFIF_03374	HKOJCNLN_00453	JFJOCCHH_00979	BNLCEPIH_02240	OGBMHJOC_02369	ADOCLKOH_01149	FFJBONIO_02614	JJOCJNPG_00663	DPBCLNFG_01387	PCEPIOCG_01084	BHDDHLDD_01836	MCADPKBA_00698	33_refound_8997	JGBELDGE_00385	OMGJAFKN_02080	CIBHANLA_02200	OHGKMABK_01792	EHLFPBAG_00969
group_7330	atoC_1	Regulatory protein AtoC	135	135	1	1	8464	1263	1263	1263	LKKGGHDO_03042	HIPNGOJL_02301	FKOPKPBD_03765	BLGHOLMD_03002	LIEPKNPP_04415	BFICMGMM_00104	DOHNAMEE_00831	GCKGHBBD_00744	HPHEIAIA_01010	EOHPBPIL_01239	CDGJBBPM_00053	CHCODNHO_01030	GAGNIMKP_00932	GNDCMCOP_01877	FFHOJKJL_03316	DANFPOBL_00450	OPDMJNOE_02503	NDEDLGJB_00935	HGGBFDPF_02756	DCKELJPP_01680	AJGFBDLJ_01354	ADJIGFIF_01789	HKOJCNLN_00344	JFJOCCHH_02459	BNLCEPIH_01008	OGBMHJOC_02335	ADOCLKOH_03114	FFJBONIO_01943	JJOCJNPG_02119	DPBCLNFG_01875	PCEPIOCG_00480	BHDDHLDD_02162	MCADPKBA_00219	IMHNPCBI_00401	JGBELDGE_00198	OMGJAFKN_00771	CIBHANLA_01758	OHGKMABK_00887	EHLFPBAG_00068
glgC	glgC	Glucose-1-phosphate adenylyltransferase	135	135	1	1	8226	1281	1281	1281	LKKGGHDO_01826	HIPNGOJL_00394	FKOPKPBD_01121	BLGHOLMD_00664	LIEPKNPP_01248	BFICMGMM_01270	DOHNAMEE_01630	GCKGHBBD_01069	HPHEIAIA_00790	EOHPBPIL_00015	CDGJBBPM_01542	CHCODNHO_01453	GAGNIMKP_01322	GNDCMCOP_02185	FFHOJKJL_01478	DANFPOBL_01526	OPDMJNOE_02077	NDEDLGJB_03744	HGGBFDPF_04665	DCKELJPP_00617	AJGFBDLJ_00137	ADJIGFIF_03521	HKOJCNLN_02540	JFJOCCHH_01303	BNLCEPIH_01886	OGBMHJOC_01182	ADOCLKOH_02940	FFJBONIO_01203	JJOCJNPG_03609	DPBCLNFG_00885	PCEPIOCG_00625	BHDDHLDD_01022	MCADPKBA_00337	IMHNPCBI_00305	JGBELDGE_02160	OMGJAFKN_01753	CIBHANLA_00975	OHGKMABK_00505
atoC_3	atoC_3	Regulatory protein AtoC	135	135	1	1	7090	1374	1374	1374	LKKGGHDO_00088	HIPNGOJL_00844	FKOPKPBD_02553	BLGHOLMD_03613	LIEPKNPP_03527	BFICMGMM_02686	DOHNAMEE_01025	GCKGHBBD_00101	HPHEIAIA_01430	EOHPBPIL_02114	CDGJBBPM_01610	CHCODNHO_00287	GAGNIMKP_02443	GNDCMCOP_01984	FFHOJKJL_00899	DANFPOBL_02225	OPDMJNOE_03745	NDEDLGJB_03221	HGGBFDPF_00586	DCKELJPP_01485	AJGFBDLJ_01218	ADJIGFIF_00559	HKOJCNLN_02254	JFJOCCHH_00885	BNLCEPIH_00882	OGBMHJOC_00026	ADOCLKOH_03574	FFJBONIO_03303	JJOCJNPG_02136	DPBCLNFG_00093	PCEPIOCG_00849	BHDDHLDD_00779	MCADPKBA_01493	IMHNPCBI_01862	JGBELDGE_02631	OMGJAFKN_00643	CIBHANLA_01046	OHGKMABK_02431	EHLFPBAG_01572
dadA1_2	dadA1_2	D-amino acid dehydrogenase 1	135	135	1	1	7066	1377	1377	1377	LKKGGHDO_02761	HIPNGOJL_04005	FKOPKPBD_02225	BLGHOLMD_03721	LIEPKNPP_02978	BFICMGMM_02907	DOHNAMEE_02135	GCKGHBBD_01198	HPHEIAIA_00432	EOHPBPIL_01692	CDGJBBPM_00409	CHCODNHO_01585	GAGNIMKP_00620	GNDCMCOP_02835	FFHOJKJL_01010	DANFPOBL_01937	OPDMJNOE_03437	NDEDLGJB_03667	HGGBFDPF_01002	DCKELJPP_03815	AJGFBDLJ_02267	ADJIGFIF_00396	HKOJCNLN_02207	JFJOCCHH_00774	BNLCEPIH_00535	OGBMHJOC_01278	ADOCLKOH_02068	FFJBONIO_03391	JJOCJNPG_03676	DPBCLNFG_02947	PCEPIOCG_01126	BHDDHLDD_00894	MCADPKBA_01079	IMHNPCBI_01033	JGBELDGE_00738	OMGJAFKN_01482	CIBHANLA_00936	OHGKMABK_01234	EHLFPBAG_00166
argH	argH	Argininosuccinate lyase	135	135	1	1	6676	1416	1416	1416	LKKGGHDO_02928	HIPNGOJL_00826	FKOPKPBD_02569	BLGHOLMD_03598	LIEPKNPP_03507	BFICMGMM_02094	DOHNAMEE_00325	GCKGHBBD_01242	HPHEIAIA_01644	EOHPBPIL_01832	CDGJBBPM_02517	CHCODNHO_01711	GAGNIMKP_01768	GNDCMCOP_02000	FFHOJKJL_02226	DANFPOBL_00691	OPDMJNOE_03765	NDEDLGJB_03239	HGGBFDPF_00573	19_refound_5019	AJGFBDLJ_00963	ADJIGFIF_00575	HKOJCNLN_02274	JFJOCCHH_00901	BNLCEPIH_00897	OGBMHJOC_01371	ADOCLKOH_03073	FFJBONIO_03288	JJOCJNPG_02803	DPBCLNFG_00077	PCEPIOCG_00561	BHDDHLDD_00681	MCADPKBA_01437	IMHNPCBI_00736	JGBELDGE_00449	OMGJAFKN_01984	CIBHANLA_01062	OHGKMABK_01310	EHLFPBAG_02247
fliI	fliI	Flagellum-specific ATP synthase	135	135	1	1	6347	1455	1455	1455	LKKGGHDO_01184	HIPNGOJL_03422	FKOPKPBD_03265	BLGHOLMD_03782	LIEPKNPP_02719	BFICMGMM_00962	DOHNAMEE_01239	GCKGHBBD_00007	HPHEIAIA_01875		CDGJBBPM_00278	CHCODNHO_01966	GAGNIMKP_01288	GNDCMCOP_00338	FFHOJKJL_01071	DANFPOBL_01106	OPDMJNOE_00583	NDEDLGJB_00344	HGGBFDPF_00752	DCKELJPP_00305	AJGFBDLJ_00947	ADJIGFIF_00339	HKOJCNLN_01899	JFJOCCHH_02841	BNLCEPIH_03772	OGBMHJOC_02983	ADOCLKOH_02452	FFJBONIO_01253	JJOCJNPG_00887	DPBCLNFG_00216	PCEPIOCG_00390	BHDDHLDD_01508	MCADPKBA_02166	IMHNPCBI_02081	JGBELDGE_00569	OMGJAFKN_00421	CIBHANLA_00067	OHGKMABK_01458	EHLFPBAG_01344
pmbA	pmbA	Metalloprotease PmbA	135	135	1	1	5962	1500	1500	1500	LKKGGHDO_02299	HIPNGOJL_04196	FKOPKPBD_00047	BLGHOLMD_02413	LIEPKNPP_01604	BFICMGMM_03792	DOHNAMEE_00877	GCKGHBBD_02575	HPHEIAIA_01760	EOHPBPIL_01641	CDGJBBPM_02710	CHCODNHO_02802	GAGNIMKP_02625	GNDCMCOP_00197	FFHOJKJL_03595	DANFPOBL_00341	OPDMJNOE_01057	NDEDLGJB_00658	HGGBFDPF_01591	DCKELJPP_01019	AJGFBDLJ_02909	ADJIGFIF_02979	HKOJCNLN_00396	JFJOCCHH_01492	BNLCEPIH_02806	OGBMHJOC_00631	ADOCLKOH_00468	FFJBONIO_00895	JJOCJNPG_02442	DPBCLNFG_00482	PCEPIOCG_01022	BHDDHLDD_02688	MCADPKBA_00947	IMHNPCBI_02962	JGBELDGE_00990	OMGJAFKN_02619	CIBHANLA_02719	OHGKMABK_01610	EHLFPBAG_02127
recN	recN	DNA repair protein RecN	135	135	1	1	4684	1689	1689	1689	LKKGGHDO_03789	HIPNGOJL_01051	FKOPKPBD_02828	BLGHOLMD_02720	LIEPKNPP_01677	BFICMGMM_03004	DOHNAMEE_02684	GCKGHBBD_00136	HPHEIAIA_02444	EOHPBPIL_02746	10_refound_2737	CHCODNHO_00322	GAGNIMKP_02619	GNDCMCOP_01124	FFHOJKJL_02690	DANFPOBL_00464	OPDMJNOE_03551	NDEDLGJB_04812	HGGBFDPF_04318	DCKELJPP_01929	AJGFBDLJ_02489	ADJIGFIF_00199	HKOJCNLN_00782	JFJOCCHH_04938	BNLCEPIH_02653	OGBMHJOC_02011	ADOCLKOH_00619	FFJBONIO_02205	JJOCJNPG_01612	DPBCLNFG_02519	PCEPIOCG_02732	BHDDHLDD_01929	MCADPKBA_02528	IMHNPCBI_02632	JGBELDGE_02127	OMGJAFKN_02655	CIBHANLA_02815	OHGKMABK_02842	EHLFPBAG_02224
group_57967	;bigR_1	hypothetical protein;Biofilm growth-associated repressor	134	134	1	1	63614	171	435	344.977	LKKGGHDO_02818	HIPNGOJL_00934	FKOPKPBD_03112	BLGHOLMD_04057	LIEPKNPP_04005	BFICMGMM_00683	DOHNAMEE_00968	GCKGHBBD_01763	HPHEIAIA_01055	EOHPBPIL_03160	CDGJBBPM_01125	CHCODNHO_02278	GAGNIMKP_01257	GNDCMCOP_03136	FFHOJKJL_00824	DANFPOBL_01327	OPDMJNOE_01764	NDEDLGJB_03573	HGGBFDPF_04940	DCKELJPP_03395	AJGFBDLJ_03619	ADJIGFIF_02327	HKOJCNLN_02078	JFJOCCHH_03406	BNLCEPIH_01036	OGBMHJOC_02775	26_refound_7305	FFJBONIO_03758	JJOCJNPG_02286	DPBCLNFG_02188	PCEPIOCG_01197	BHDDHLDD_01732	32_refound_8981	IMHNPCBI_01097	JGBELDGE_01017	OMGJAFKN_00274	CIBHANLA_00762	OHGKMABK_02354	EHLFPBAG_02280
group_57889	fliM	Flagellar motor switch protein FliM	134	134	1	1	63531	618	1008	1005.05	LKKGGHDO_01188	HIPNGOJL_03418	FKOPKPBD_03261	BLGHOLMD_03786	LIEPKNPP_02715	BFICMGMM_00966	DOHNAMEE_01243	GCKGHBBD_00011	HPHEIAIA_03093	EOHPBPIL_02769	CDGJBBPM_00282	CHCODNHO_01970	GAGNIMKP_01292	GNDCMCOP_00342	FFHOJKJL_01075	DANFPOBL_01110	OPDMJNOE_00579	NDEDLGJB_00351	HGGBFDPF_00756	DCKELJPP_00309	AJGFBDLJ_00951	ADJIGFIF_00335	HKOJCNLN_01903	JFJOCCHH_02837	BNLCEPIH_03768	OGBMHJOC_02979	ADOCLKOH_02447		JJOCJNPG_00883	DPBCLNFG_00220		BHDDHLDD_01512	MCADPKBA_02162	IMHNPCBI_02085	JGBELDGE_00573	OMGJAFKN_00425	CIBHANLA_00071	OHGKMABK_01454	EHLFPBAG_01348
murD_1~~~murD	murD_1;murD	UDP-N-acetylmuramoylalanine--D-glutamate ligase	134	134	1	1	63406	801	1371	1364.5	LKKGGHDO_02282	HIPNGOJL_04221	FKOPKPBD_00031	BLGHOLMD_02430	LIEPKNPP_01588	BFICMGMM_00295	DOHNAMEE_02667	GCKGHBBD_00287	HPHEIAIA_00020	EOHPBPIL_01504	CDGJBBPM_01624	CHCODNHO_00464	GAGNIMKP_02641	GNDCMCOP_00213	FFHOJKJL_03611	DANFPOBL_00358	OPDMJNOE_03610	NDEDLGJB_00567	HGGBFDPF_01575	DCKELJPP_02618	AJGFBDLJ_02893	ADJIGFIF_02996	HKOJCNLN_02437	JFJOCCHH_01508	BNLCEPIH_02790	OGBMHJOC_00191	ADOCLKOH_00303	FFJBONIO_00147	JJOCJNPG_02426	DPBCLNFG_00497	PCEPIOCG_00096	BHDDHLDD_00030	MCADPKBA_02957	IMHNPCBI_00082	JGBELDGE_02476	OMGJAFKN_00146	CIBHANLA_00157	OHGKMABK_00699	EHLFPBAG_03151
group_57742	rpoN	RNA polymerase sigma-54 factor	134	134	1	1	63372	579	1551	1538.82	LKKGGHDO_03210	HIPNGOJL_02519	FKOPKPBD_03399	BLGHOLMD_04245	LIEPKNPP_02661	BFICMGMM_00755	DOHNAMEE_00936	GCKGHBBD_00992	HPHEIAIA_00953	EOHPBPIL_02675	CDGJBBPM_00166	CHCODNHO_01825	GAGNIMKP_00716	GNDCMCOP_01383	FFHOJKJL_04006	DANFPOBL_00298	OPDMJNOE_00881	NDEDLGJB_04881	HGGBFDPF_01814	DCKELJPP_03502	AJGFBDLJ_02456	ADJIGFIF_03462	HKOJCNLN_00266	JFJOCCHH_04821	BNLCEPIH_01915	OGBMHJOC_00753	ADOCLKOH_01596	FFJBONIO_00610	JJOCJNPG_02988	DPBCLNFG_01421	PCEPIOCG_00405	BHDDHLDD_00860	MCADPKBA_00054	IMHNPCBI_00015	JGBELDGE_00884	OMGJAFKN_01222	36_refound_9914	OHGKMABK_00169	EHLFPBAG_00118
group_57266	hflK	Modulator of FtsH protease HflK	134	134	1	1	62860	969	1302	1291.83	LKKGGHDO_03442	HIPNGOJL_04533	FKOPKPBD_00862	BLGHOLMD_01470	LIEPKNPP_03820	BFICMGMM_00943	DOHNAMEE_02511	GCKGHBBD_00152	HPHEIAIA_02116	EOHPBPIL_02664		CHCODNHO_00519	GAGNIMKP_00997	GNDCMCOP_00084	FFHOJKJL_00378	DANFPOBL_00989	OPDMJNOE_00219	NDEDLGJB_02855	HGGBFDPF_05153	DCKELJPP_01455	AJGFBDLJ_02618	ADJIGFIF_02896	HKOJCNLN_00285	JFJOCCHH_02775		OGBMHJOC_03227	ADOCLKOH_03336	FFJBONIO_02964	JJOCJNPG_02794	DPBCLNFG_03030	PCEPIOCG_01433	BHDDHLDD_01205	MCADPKBA_01232	IMHNPCBI_02431	JGBELDGE_02249	OMGJAFKN_00854	CIBHANLA_01839	OHGKMABK_01036	EHLFPBAG_01055
group_57233		hypothetical protein	134	134	1	1	62825	951	1434	1426.45	LKKGGHDO_02816	HIPNGOJL_00936	FKOPKPBD_03110	BLGHOLMD_04055	LIEPKNPP_04007	BFICMGMM_00685	DOHNAMEE_00970	GCKGHBBD_01765	HPHEIAIA_01057	EOHPBPIL_02127	CDGJBBPM_01127	CHCODNHO_02276	GAGNIMKP_01259	GNDCMCOP_03134	FFHOJKJL_00826	DANFPOBL_01325	OPDMJNOE_01766	NDEDLGJB_03571	HGGBFDPF_04938	DCKELJPP_03392	AJGFBDLJ_03621	ADJIGFIF_02329	HKOJCNLN_02076	JFJOCCHH_03408	BNLCEPIH_01038	OGBMHJOC_02773	ADOCLKOH_02213	FFJBONIO_02168	JJOCJNPG_02284	DPBCLNFG_02186	PCEPIOCG_01195	BHDDHLDD_01734	MCADPKBA_01154	IMHNPCBI_01095	34_refound_9519	OMGJAFKN_00276	CIBHANLA_00764	37_refound_10209	38_refound_10522
group_57144	rfaE	D-beta-D-heptose 7-phosphate kinase	134	134	1	1	62726	684	999	994.227	LKKGGHDO_01305	HIPNGOJL_04550	FKOPKPBD_00878	BLGHOLMD_01454	LIEPKNPP_03835	BFICMGMM_01824	DOHNAMEE_00795	GCKGHBBD_00168	HPHEIAIA_00724	EOHPBPIL_00554	CDGJBBPM_01077	CHCODNHO_00503	GAGNIMKP_01013	GNDCMCOP_00068	FFHOJKJL_00394	DANFPOBL_02342	OPDMJNOE_03464	NDEDLGJB_03971	HGGBFDPF_04739	DCKELJPP_02355	AJGFBDLJ_01954	ADJIGFIF_02880	HKOJCNLN_01193	JFJOCCHH_02791	BNLCEPIH_03214	OGBMHJOC_02722	ADOCLKOH_01955	FFJBONIO_02130	JJOCJNPG_02308	29_refound_8190	PCEPIOCG_01616	BHDDHLDD_00556	MCADPKBA_00846	IMHNPCBI_00891	JGBELDGE_01717	OMGJAFKN_00838	CIBHANLA_03649	OHGKMABK_00781	EHLFPBAG_02662
plsX	plsX	Phosphate acyltransferase	134	134	1	1	62696	576	1077	1073.23	LKKGGHDO_00838	HIPNGOJL_01383	FKOPKPBD_01457	BLGHOLMD_00559	LIEPKNPP_01325	BFICMGMM_00923	DOHNAMEE_00028	GCKGHBBD_00792	HPHEIAIA_00393	EOHPBPIL_00214	CDGJBBPM_00448	CHCODNHO_00927	GAGNIMKP_00359	GNDCMCOP_00508	FFHOJKJL_02613	DANFPOBL_00933	OPDMJNOE_00692	NDEDLGJB_00727	HGGBFDPF_00361	DCKELJPP_02575	AJGFBDLJ_02077	ADJIGFIF_01744		JFJOCCHH_01418	BNLCEPIH_02921	OGBMHJOC_01317	ADOCLKOH_01723	FFJBONIO_01014	JJOCJNPG_00551	DPBCLNFG_01722	PCEPIOCG_01814	BHDDHLDD_00295	MCADPKBA_01962	IMHNPCBI_01620	JGBELDGE_01636	OMGJAFKN_00803	CIBHANLA_03189	OHGKMABK_01713	EHLFPBAG_01540
iscA_1~~~iscA	iscA_1;iscA	Iron-binding protein IscA	134	134	1	1	62654	213	324	323.153	0_refound_181	HIPNGOJL_01863	FKOPKPBD_00617	BLGHOLMD_01758	LIEPKNPP_00978	BFICMGMM_02154	DOHNAMEE_01265	GCKGHBBD_01989	HPHEIAIA_01140	EOHPBPIL_01553	CDGJBBPM_01364	CHCODNHO_02405	GAGNIMKP_01083	GNDCMCOP_01811	FFHOJKJL_00131	DANFPOBL_02945	OPDMJNOE_02558	NDEDLGJB_02509	HGGBFDPF_05224	DCKELJPP_02409	AJGFBDLJ_02424	ADJIGFIF_03372	HKOJCNLN_00451	JFJOCCHH_00981	BNLCEPIH_02242	OGBMHJOC_02371	ADOCLKOH_01147	FFJBONIO_02616	JJOCJNPG_00665	DPBCLNFG_01389	PCEPIOCG_01082	BHDDHLDD_01834	MCADPKBA_00700	IMHNPCBI_02781	JGBELDGE_00383	OMGJAFKN_02078	CIBHANLA_02202	OHGKMABK_01790	EHLFPBAG_00967
ruvB_2~~~ruvB_1	ruvB_2;ruvB_1	Holliday junction ATP-dependent DNA helicase RuvB	134	134	1	1	62270	804	1119	1107.07	LKKGGHDO_00050	HIPNGOJL_02093	FKOPKPBD_03469	BLGHOLMD_02869	LIEPKNPP_04258	BFICMGMM_03521	DOHNAMEE_01187	GCKGHBBD_01531	HPHEIAIA_00050	EOHPBPIL_00388	CDGJBBPM_01342	CHCODNHO_01945	GAGNIMKP_00227	GNDCMCOP_00609	FFHOJKJL_01588	DANFPOBL_02970	OPDMJNOE_00976	NDEDLGJB_00624	HGGBFDPF_01261	DCKELJPP_00937	AJGFBDLJ_00497	ADJIGFIF_01910	HKOJCNLN_03126	JFJOCCHH_00471	BNLCEPIH_01651	OGBMHJOC_00347		FFJBONIO_01833	JJOCJNPG_03296	DPBCLNFG_00405	PCEPIOCG_00238	BHDDHLDD_01253	MCADPKBA_00782	IMHNPCBI_00112	JGBELDGE_00122	OMGJAFKN_01323	CIBHANLA_00200	OHGKMABK_02665	EHLFPBAG_02998
frr	frr	Ribosome-recycling factor	134	134	1	1	61633	417	561	559.925	LKKGGHDO_01324	HIPNGOJL_04571	FKOPKPBD_00895	BLGHOLMD_01437	LIEPKNPP_03853		DOHNAMEE_00471	GCKGHBBD_00185	HPHEIAIA_00596	EOHPBPIL_00462	CDGJBBPM_00539	CHCODNHO_00486	GAGNIMKP_01031	GNDCMCOP_00050	FFHOJKJL_00411	DANFPOBL_01786	OPDMJNOE_02150	NDEDLGJB_04239	HGGBFDPF_00948	DCKELJPP_00871	AJGFBDLJ_02013	ADJIGFIF_02862	HKOJCNLN_00406	JFJOCCHH_02808	BNLCEPIH_01341	OGBMHJOC_01931	ADOCLKOH_02095	FFJBONIO_03250	JJOCJNPG_02326	DPBCLNFG_01198	PCEPIOCG_02821	BHDDHLDD_00573	MCADPKBA_00532	IMHNPCBI_00584	JGBELDGE_01126	OMGJAFKN_00821	CIBHANLA_02017	OHGKMABK_00186	EHLFPBAG_01439
group_56095		hypothetical protein	134	134	1	1	61621	1044	1542	1538.23	LKKGGHDO_01948	HIPNGOJL_00603	FKOPKPBD_00929	BLGHOLMD_01297	LIEPKNPP_00201	BFICMGMM_01107	DOHNAMEE_00680	GCKGHBBD_00916	HPHEIAIA_01289	EOHPBPIL_02390	CDGJBBPM_00868	CHCODNHO_00031	GAGNIMKP_02382	GNDCMCOP_01518	FFHOJKJL_00444	DANFPOBL_02213	OPDMJNOE_01139	NDEDLGJB_02693	HGGBFDPF_01069	DCKELJPP_01226		ADJIGFIF_01061	HKOJCNLN_03251	JFJOCCHH_00210	BNLCEPIH_01944	OGBMHJOC_03187	ADOCLKOH_00231	FFJBONIO_01752	JJOCJNPG_01898	DPBCLNFG_03104	PCEPIOCG_02809	BHDDHLDD_00140	MCADPKBA_02175	IMHNPCBI_00653	JGBELDGE_00980	OMGJAFKN_00072	CIBHANLA_01247	OHGKMABK_02452	EHLFPBAG_00268
ftsY_2~~~flhF	;ftsY_2;flhF	hypothetical protein;Signal recognition particle receptor FtsY;Flagellar biosynthesis protein FlhF	134	134	1	1	61496	573	1455	1385.28	LKKGGHDO_01213	HIPNGOJL_03392	FKOPKPBD_03236	BLGHOLMD_03811	LIEPKNPP_03333	BFICMGMM_01734	DOHNAMEE_00120	GCKGHBBD_01335	HPHEIAIA_00163	EOHPBPIL_00495	CDGJBBPM_00232	CHCODNHO_01618	GAGNIMKP_02738	GNDCMCOP_00368	FFHOJKJL_01100	DANFPOBL_01638	OPDMJNOE_00554	NDEDLGJB_00462	HGGBFDPF_00781	DCKELJPP_00335	AJGFBDLJ_01867	ADJIGFIF_00310	HKOJCNLN_03304	JFJOCCHH_02021	BNLCEPIH_03743	OGBMHJOC_01732	ADOCLKOH_01442	FFJBONIO_01139	JJOCJNPG_00858	DPBCLNFG_00246	PCEPIOCG_00052	31_refound_8680	MCADPKBA_02108	IMHNPCBI_00342	JGBELDGE_00045	OMGJAFKN_01183	CIBHANLA_00096	OHGKMABK_00301	EHLFPBAG_00493
fabZ	fabZ	3-hydroxyacyl-[acyl-carrier-protein] dehydratase FabZ	134	134	1	1	61347	342	462	461.098	LKKGGHDO_01332	HIPNGOJL_04579	FKOPKPBD_00903	BLGHOLMD_01429	LIEPKNPP_03861	BFICMGMM_03418	DOHNAMEE_00479	GCKGHBBD_00193	HPHEIAIA_00604	EOHPBPIL_00470	CDGJBBPM_00531	CHCODNHO_00478	GAGNIMKP_01039	GNDCMCOP_00042	FFHOJKJL_00419	DANFPOBL_01778	OPDMJNOE_02142	NDEDLGJB_04231	HGGBFDPF_00956	DCKELJPP_00879	AJGFBDLJ_02005		HKOJCNLN_00414	JFJOCCHH_02816	BNLCEPIH_01333	OGBMHJOC_01939	ADOCLKOH_02087	FFJBONIO_02073	JJOCJNPG_02334	DPBCLNFG_01797	PCEPIOCG_01397	BHDDHLDD_00581	MCADPKBA_00540	IMHNPCBI_00592	JGBELDGE_01134	OMGJAFKN_02218	CIBHANLA_02009	OHGKMABK_00178
group_55834	;exbD_1	hypothetical protein;Biopolymer transport protein ExbD	134	134	1	1	61343	231	420	418.59	LKKGGHDO_04069	HIPNGOJL_02563	FKOPKPBD_03448	BLGHOLMD_02848	LIEPKNPP_04588	BFICMGMM_00767	DOHNAMEE_01474	GCKGHBBD_01022	HPHEIAIA_01168	EOHPBPIL_01671	CDGJBBPM_00499	CHCODNHO_01144	GAGNIMKP_02817	GNDCMCOP_03400	FFHOJKJL_01567	DANFPOBL_01609	OPDMJNOE_00954	NDEDLGJB_02037	HGGBFDPF_04221	DCKELJPP_03427	AJGFBDLJ_00555	ADJIGFIF_03412	HKOJCNLN_02997	JFJOCCHH_00492	BNLCEPIH_03344	OGBMHJOC_01593	ADOCLKOH_03313	FFJBONIO_01812	JJOCJNPG_02460	DPBCLNFG_00426	PCEPIOCG_02846	BHDDHLDD_01980	MCADPKBA_01172	IMHNPCBI_00208	JGBELDGE_00266	OMGJAFKN_00311	CIBHANLA_02409	OHGKMABK_00351	EHLFPBAG_02419
bamA_2~~~bamA	bamA_2;bamA	Outer membrane protein assembly factor BamA	134	134	1	1	61085	2328	2511	2330.84	LKKGGHDO_01329	HIPNGOJL_04576	FKOPKPBD_00900	BLGHOLMD_01432	LIEPKNPP_03858		DOHNAMEE_00476	GCKGHBBD_00190	HPHEIAIA_00601	EOHPBPIL_00467	CDGJBBPM_00534	CHCODNHO_00481	GAGNIMKP_01036	GNDCMCOP_00045	FFHOJKJL_00416	DANFPOBL_01781	OPDMJNOE_02145	NDEDLGJB_04234	HGGBFDPF_00953	DCKELJPP_00876	AJGFBDLJ_02008	ADJIGFIF_02857	HKOJCNLN_00411	JFJOCCHH_02813	BNLCEPIH_01336	OGBMHJOC_01936	ADOCLKOH_02090	27_refound_7629	JJOCJNPG_02331	29_refound_8159	PCEPIOCG_01394	BHDDHLDD_00578	MCADPKBA_00537	IMHNPCBI_00589	JGBELDGE_01131	OMGJAFKN_02221	CIBHANLA_02012	OHGKMABK_00181	EHLFPBAG_01444
ygfK	;ygfK	hypothetical protein;Putative oxidoreductase YgfK;Ferredoxin--NADP reductase	134	134	1	1	60557	579	1626	1598.89	LKKGGHDO_00627	HIPNGOJL_04676	FKOPKPBD_00945	BLGHOLMD_01281	LIEPKNPP_00216	BFICMGMM_00378	DOHNAMEE_00730	GCKGHBBD_01507	HPHEIAIA_01863	EOHPBPIL_01972		CHCODNHO_02181	GAGNIMKP_02364	GNDCMCOP_01503	FFHOJKJL_00460	DANFPOBL_01044	OPDMJNOE_01121	NDEDLGJB_04181	HGGBFDPF_01099	DCKELJPP_01208	AJGFBDLJ_01264	ADJIGFIF_01077	HKOJCNLN_03046	JFJOCCHH_00226	BNLCEPIH_01961	OGBMHJOC_03034	ADOCLKOH_00256	FFJBONIO_03357	JJOCJNPG_01916	DPBCLNFG_03088	PCEPIOCG_01571	BHDDHLDD_01224	32_refound_8947	IMHNPCBI_01584	JGBELDGE_01928	OMGJAFKN_01694	CIBHANLA_01263	37_refound_10187	EHLFPBAG_01547
group_49462		hypothetical protein	134	134	1	1	54834	186	186	186	LKKGGHDO_03444	HIPNGOJL_04535	FKOPKPBD_00864	BLGHOLMD_01468	LIEPKNPP_03822	BFICMGMM_00945	DOHNAMEE_02513	GCKGHBBD_00154	HPHEIAIA_02114	EOHPBPIL_02662		CHCODNHO_00517	GAGNIMKP_00999	GNDCMCOP_00082	FFHOJKJL_00380	DANFPOBL_00991	OPDMJNOE_00221	NDEDLGJB_02857	HGGBFDPF_05151	DCKELJPP_01453	AJGFBDLJ_02620	ADJIGFIF_02894	HKOJCNLN_00287	JFJOCCHH_02777		OGBMHJOC_03229	ADOCLKOH_03338	FFJBONIO_02966	JJOCJNPG_02792	DPBCLNFG_03032	PCEPIOCG_01431	BHDDHLDD_01207	MCADPKBA_01230	IMHNPCBI_02433	JGBELDGE_02247	OMGJAFKN_00852	CIBHANLA_01841	OHGKMABK_01038	EHLFPBAG_01053
group_47725		hypothetical protein	134	134	1	1	53038	507	738	736.276	LKKGGHDO_02545	HIPNGOJL_04721	FKOPKPBD_01220	BLGHOLMD_01015	LIEPKNPP_00399	BFICMGMM_00190	DOHNAMEE_02095	GCKGHBBD_00347	HPHEIAIA_01523	EOHPBPIL_03204	CDGJBBPM_02010	CHCODNHO_00129	GAGNIMKP_01398	GNDCMCOP_03979	FFHOJKJL_02901	DANFPOBL_03188	OPDMJNOE_02989	NDEDLGJB_03812	HGGBFDPF_03289	DCKELJPP_03944	AJGFBDLJ_02153	ADJIGFIF_01324	HKOJCNLN_01578	JFJOCCHH_03062	BNLCEPIH_00207	OGBMHJOC_01874	ADOCLKOH_03146	FFJBONIO_01798	JJOCJNPG_01693	DPBCLNFG_02230	PCEPIOCG_02264	BHDDHLDD_00494	MCADPKBA_03171	IMHNPCBI_03132	JGBELDGE_01173	OMGJAFKN_01346	CIBHANLA_01564	OHGKMABK_03265	EHLFPBAG_01298
rpoZ	rpoZ	DNA-directed RNA polymerase subunit omega	134	134	1	1	53005	207	207	207	LKKGGHDO_02763	HIPNGOJL_04007	FKOPKPBD_02223	BLGHOLMD_03723	LIEPKNPP_02980	BFICMGMM_02909	DOHNAMEE_01976	GCKGHBBD_01196	HPHEIAIA_00434	EOHPBPIL_01690	CDGJBBPM_02150	CHCODNHO_01583	GAGNIMKP_00622	GNDCMCOP_02833	FFHOJKJL_01012	DANFPOBL_01935	OPDMJNOE_03439	NDEDLGJB_03665	HGGBFDPF_01000	DCKELJPP_03813	AJGFBDLJ_02269	ADJIGFIF_00398	HKOJCNLN_02205	JFJOCCHH_00772	BNLCEPIH_00537	OGBMHJOC_01276	ADOCLKOH_02070	FFJBONIO_03393	JJOCJNPG_03674		PCEPIOCG_01124	BHDDHLDD_00896	MCADPKBA_01081	IMHNPCBI_01035	JGBELDGE_00736	OMGJAFKN_01480	CIBHANLA_00934	OHGKMABK_02203	EHLFPBAG_00164
recQ~~~recQ_1	recQ;recQ_1	ATP-dependent DNA helicase RecQ	134	134	1	1	51756	1095	1881	1850.59	LKKGGHDO_03803	HIPNGOJL_01037	FKOPKPBD_02843	BLGHOLMD_02705		BFICMGMM_03242	DOHNAMEE_00568	GCKGHBBD_00460	HPHEIAIA_00628	EOHPBPIL_01005	CDGJBBPM_00397	CHCODNHO_00406	GAGNIMKP_02850	GNDCMCOP_01110	FFHOJKJL_02675	DANFPOBL_00478	OPDMJNOE_02951	NDEDLGJB_01952	HGGBFDPF_02027	DCKELJPP_02657	AJGFBDLJ_01553	ADJIGFIF_00184	HKOJCNLN_01522	JFJOCCHH_04953	BNLCEPIH_02639	OGBMHJOC_01996	26_refound_7312	FFJBONIO_01166	JJOCJNPG_01626	DPBCLNFG_02504	PCEPIOCG_02286	BHDDHLDD_01099	MCADPKBA_00815	IMHNPCBI_01052	JGBELDGE_00595	OMGJAFKN_01925	CIBHANLA_00515	OHGKMABK_00270	EHLFPBAG_00812
oxyR_1~~~oxyR	oxyR_1;oxyR	Hydrogen peroxide-inducible genes activator	134	134	1	1	51597	555	981	977.821	LKKGGHDO_03053	HIPNGOJL_02314	FKOPKPBD_03752	BLGHOLMD_03015	LIEPKNPP_04402	BFICMGMM_00116	DOHNAMEE_00842	GCKGHBBD_00759	HPHEIAIA_01021	EOHPBPIL_01250	CDGJBBPM_00042	CHCODNHO_01015	GAGNIMKP_00921	GNDCMCOP_01890	FFHOJKJL_03303	DANFPOBL_02818	OPDMJNOE_02491	NDEDLGJB_00948	HGGBFDPF_02767	DCKELJPP_01668	AJGFBDLJ_01344	ADJIGFIF_01802	HKOJCNLN_00332	JFJOCCHH_02446	BNLCEPIH_01021	OGBMHJOC_02324	ADOCLKOH_03102	FFJBONIO_01946	JJOCJNPG_03007	DPBCLNFG_02642	PCEPIOCG_00469	BHDDHLDD_01121	MCADPKBA_00230	IMHNPCBI_00390	JGBELDGE_00209	OMGJAFKN_00756	CIBHANLA_01770	OHGKMABK_02379	EHLFPBAG_00079
group_46513		D-glycero-beta-D-manno-heptose-17-bisphosphate 7-phosphatase	134	134	1	1	51592	402	543	541.94	LKKGGHDO_02500	HIPNGOJL_02647	FKOPKPBD_02700	BLGHOLMD_01976	LIEPKNPP_00814	BFICMGMM_00316	DOHNAMEE_01545	GCKGHBBD_00855	HPHEIAIA_01100	EOHPBPIL_00070	CDGJBBPM_00981	CHCODNHO_01238	GAGNIMKP_00533	GNDCMCOP_01304	FFHOJKJL_00005	DANFPOBL_02594	OPDMJNOE_03130	NDEDLGJB_02256	HGGBFDPF_00407		AJGFBDLJ_03731	ADJIGFIF_00525	HKOJCNLN_00685	JFJOCCHH_01204	BNLCEPIH_00938	OGBMHJOC_01237	ADOCLKOH_02933	FFJBONIO_03838	JJOCJNPG_03384	DPBCLNFG_00303	PCEPIOCG_01206	BHDDHLDD_00521	MCADPKBA_00601	IMHNPCBI_00786	JGBELDGE_02458	OMGJAFKN_02012	CIBHANLA_02889	OHGKMABK_00545	EHLFPBAG_00239
ntrC~~~atoC_5	ntrC;atoC_5	DNA-binding transcriptional regulator NtrC;Regulatory protein AtoC	134	134	1	1	51488	828	1497	1492.01	LKKGGHDO_03673	HIPNGOJL_01094	FKOPKPBD_02769	BLGHOLMD_02764	LIEPKNPP_02625	BFICMGMM_00441	DOHNAMEE_00541	GCKGHBBD_01822	HPHEIAIA_00655	EOHPBPIL_01997	CDGJBBPM_00370	CHCODNHO_02569	GAGNIMKP_01241	GNDCMCOP_01421	FFHOJKJL_02264	DANFPOBL_00008	OPDMJNOE_02776	NDEDLGJB_00883	HGGBFDPF_04149	DCKELJPP_01998	AJGFBDLJ_03219	ADJIGFIF_00985	HKOJCNLN_02630	JFJOCCHH_04877	BNLCEPIH_02355	OGBMHJOC_01969	ADOCLKOH_00205	FFJBONIO_00680	JJOCJNPG_02024	DPBCLNFG_00590	PCEPIOCG_02006	BHDDHLDD_01705	MCADPKBA_01638	IMHNPCBI_02218	JGBELDGE_02117	OMGJAFKN_02482		OHGKMABK_03447	EHLFPBAG_01599
group_46385		hypothetical protein	134	134	1	1	51436	555	942	936.138	LKKGGHDO_00216	HIPNGOJL_01107	FKOPKPBD_03371	BLGHOLMD_04267	LIEPKNPP_02638	BFICMGMM_00698	DOHNAMEE_00587	GCKGHBBD_02693	HPHEIAIA_00533	EOHPBPIL_03153	10_refound_2937	CHCODNHO_02952	GAGNIMKP_00850	GNDCMCOP_01408	FFHOJKJL_02310	DANFPOBL_01762	OPDMJNOE_00949	NDEDLGJB_00870	HGGBFDPF_04136	DCKELJPP_03432	AJGFBDLJ_01511	ADJIGFIF_01687	HKOJCNLN_02063	JFJOCCHH_04798	BNLCEPIH_01349	OGBMHJOC_01001	ADOCLKOH_02226	FFJBONIO_00633	JJOCJNPG_02011	DPBCLNFG_02781	30_refound_8491	BHDDHLDD_02797	MCADPKBA_00374	IMHNPCBI_01178	JGBELDGE_00280	OMGJAFKN_02690	CIBHANLA_00578	OHGKMABK_01334	EHLFPBAG_01229
kdsD	kdsD	Arabinose 5-phosphate isomerase KdsD	134	134	1	1	51351	714	984	981.985	LKKGGHDO_03067	HIPNGOJL_01077	FKOPKPBD_03340	BLGHOLMD_02779	LIEPKNPP_02610	BFICMGMM_02818	DOHNAMEE_00555	GCKGHBBD_01691	HPHEIAIA_00641	EOHPBPIL_00992	CDGJBBPM_00384	CHCODNHO_02059	GAGNIMKP_00952	GNDCMCOP_01436	FFHOJKJL_02279	DANFPOBL_00024	OPDMJNOE_03790	NDEDLGJB_00897	HGGBFDPF_04164	DCKELJPP_01982	AJGFBDLJ_03539	ADJIGFIF_00969	HKOJCNLN_02616	JFJOCCHH_04862	BNLCEPIH_02340	OGBMHJOC_01983	ADOCLKOH_00191	FFJBONIO_00665	JJOCJNPG_03371	DPBCLNFG_00575	PCEPIOCG_01171	BHDDHLDD_00210	MCADPKBA_00828	IMHNPCBI_01572	JGBELDGE_00582	OMGJAFKN_00975	CIBHANLA_02226	OHGKMABK_00283	EHLFPBAG_01362
cyn1~~~gloA	cyn1;;gloA	Cyanate hydratase;hypothetical protein;Lactoylglutathione lyase	134	134	1	1	51312	405	1113	416.597	LKKGGHDO_02497	HIPNGOJL_02642	FKOPKPBD_02696	BLGHOLMD_01979	LIEPKNPP_00808	BFICMGMM_00319	DOHNAMEE_00330	GCKGHBBD_00852	HPHEIAIA_01649	EOHPBPIL_01827	CDGJBBPM_02088	CHCODNHO_01241	GAGNIMKP_00530	GNDCMCOP_01300	FFHOJKJL_00001	DANFPOBL_03154	OPDMJNOE_03127	NDEDLGJB_02253	HGGBFDPF_00428		AJGFBDLJ_03723	ADJIGFIF_00520	HKOJCNLN_00688	JFJOCCHH_01200	BNLCEPIH_01678	OGBMHJOC_01366	ADOCLKOH_02930	FFJBONIO_01742	JJOCJNPG_03387	DPBCLNFG_00307	PCEPIOCG_00566	BHDDHLDD_00524	MCADPKBA_02062	IMHNPCBI_00731	JGBELDGE_00454	OMGJAFKN_02009	CIBHANLA_02894	OHGKMABK_01315	EHLFPBAG_02102
pyrC_1~~~pyrC	pyrC'_1;pyrC'	Dihydroorotase-like protein	134	134	1	1	51284	654	1401	1261.53	LKKGGHDO_01649	HIPNGOJL_03807	FKOPKPBD_02120	BLGHOLMD_04138	LIEPKNPP_02897	BFICMGMM_02954	DOHNAMEE_00263	GCKGHBBD_01063	HPHEIAIA_00089	EOHPBPIL_00427	CDGJBBPM_01725	CHCODNHO_01447	GAGNIMKP_01600	GNDCMCOP_03178	FFHOJKJL_00496	DANFPOBL_00172	OPDMJNOE_02689	NDEDLGJB_03326	HGGBFDPF_00158	DCKELJPP_03868	AJGFBDLJ_00597	ADJIGFIF_01552	HKOJCNLN_02529	JFJOCCHH_02278	BNLCEPIH_02007	OGBMHJOC_00386	ADOCLKOH_03356	FFJBONIO_01313	JJOCJNPG_00626	DPBCLNFG_03280	PCEPIOCG_01980	BHDDHLDD_01016	MCADPKBA_01142	IMHNPCBI_00151	JGBELDGE_01769	OMGJAFKN_01747	CIBHANLA_00535	OHGKMABK_00054	EHLFPBAG_00024
pcnB_2~~~pcnB_1~~~pcnB	pcnB_2;pcnB_1;pcnB	Poly(A) polymerase I	134	134	1	1	51258	798	1371	1346.17	LKKGGHDO_03999	HIPNGOJL_04430	FKOPKPBD_01936	BLGHOLMD_02520	LIEPKNPP_01851	BFICMGMM_02467	DOHNAMEE_00917	GCKGHBBD_00497	HPHEIAIA_03062	EOHPBPIL_01187	CDGJBBPM_00480	CHCODNHO_00443	GAGNIMKP_00130	GNDCMCOP_02284	FFHOJKJL_02542	DANFPOBL_01396	OPDMJNOE_01618	NDEDLGJB_03003	HGGBFDPF_04578	DCKELJPP_01291	AJGFBDLJ_00993	ADJIGFIF_02709	HKOJCNLN_00819	JFJOCCHH_04294	BNLCEPIH_02734	OGBMHJOC_01153	ADOCLKOH_00926	FFJBONIO_01917	JJOCJNPG_01246	DPBCLNFG_01943	PCEPIOCG_00507	BHDDHLDD_00051	MCADPKBA_01295	IMHNPCBI_00604	JGBELDGE_00517	OMGJAFKN_00125	CIBHANLA_01578	OHGKMABK_02282	EHLFPBAG_02336
group_46230		putative protein	134	134	1	1	51234	855	1458	1453.5	LKKGGHDO_00215	HIPNGOJL_01108	FKOPKPBD_03372	BLGHOLMD_04266	LIEPKNPP_02639	BFICMGMM_00697	DOHNAMEE_00588	GCKGHBBD_02692	HPHEIAIA_00534	EOHPBPIL_02438	CDGJBBPM_01807	CHCODNHO_02951	GAGNIMKP_00849	GNDCMCOP_01407	FFHOJKJL_02311	DANFPOBL_01763	OPDMJNOE_00948	NDEDLGJB_00869	HGGBFDPF_04135	DCKELJPP_03433	AJGFBDLJ_01510	ADJIGFIF_01688	HKOJCNLN_02064	JFJOCCHH_04799	BNLCEPIH_01348	OGBMHJOC_01000	ADOCLKOH_02225	FFJBONIO_00632	JJOCJNPG_02010	DPBCLNFG_02782	PCEPIOCG_01349	BHDDHLDD_02798	MCADPKBA_00375	IMHNPCBI_01179	JGBELDGE_00281	OMGJAFKN_02691	CIBHANLA_00579	OHGKMABK_01335	EHLFPBAG_01228
group_46202		hypothetical protein	134	134	1	1	51194	912	1845	1585.1	LKKGGHDO_04252	HIPNGOJL_03275	FKOPKPBD_00644	BLGHOLMD_01694	LIEPKNPP_01814	BFICMGMM_02053	DOHNAMEE_01346	GCKGHBBD_01235	HPHEIAIA_00324	EOHPBPIL_00108	CDGJBBPM_01048	CHCODNHO_01718	GAGNIMKP_01658	GNDCMCOP_03767	FFHOJKJL_00158	DANFPOBL_00786	OPDMJNOE_00772	NDEDLGJB_01906	HGGBFDPF_04119	DCKELJPP_02871	AJGFBDLJ_02976	ADJIGFIF_03279	HKOJCNLN_00433	JFJOCCHH_00560	BNLCEPIH_00954	OGBMHJOC_02830	ADOCLKOH_02984	FFJBONIO_02643	JJOCJNPG_02599		PCEPIOCG_00759	BHDDHLDD_00688	MCADPKBA_00894	IMHNPCBI_00272	JGBELDGE_00709	OMGJAFKN_01991	CIBHANLA_03446	OHGKMABK_00523	EHLFPBAG_00202
epsE_1~~~epsE	epsE_1;epsE	Type II secretion system protein E	134	134	1	1	51169	1320	1776	1765.56	LKKGGHDO_03081	HIPNGOJL_01090	FKOPKPBD_03329	BLGHOLMD_02768	LIEPKNPP_02621	BFICMGMM_00445	DOHNAMEE_00545	GCKGHBBD_00523	HPHEIAIA_00651	EOHPBPIL_00982	CDGJBBPM_00374	11_refound_3095	GAGNIMKP_01919	GNDCMCOP_01425	FFHOJKJL_02268	15_refound_4082	OPDMJNOE_02772	NDEDLGJB_00887	HGGBFDPF_04153	DCKELJPP_01993	AJGFBDLJ_03550	ADJIGFIF_00981	HKOJCNLN_02626	JFJOCCHH_04873	BNLCEPIH_02351	OGBMHJOC_01973	ADOCLKOH_00201	FFJBONIO_00676	JJOCJNPG_02028	DPBCLNFG_00586		BHDDHLDD_01855	MCADPKBA_01642	IMHNPCBI_01562	JGBELDGE_01826	OMGJAFKN_02038	CIBHANLA_01955	OHGKMABK_00293	EHLFPBAG_01327
cbpA	cbpA	Curved DNA-binding protein	134	134	1	1	50556	537	1002	979.769	LKKGGHDO_03717	HIPNGOJL_01522	FKOPKPBD_01047	BLGHOLMD_00594	LIEPKNPP_00250	BFICMGMM_03191	DOHNAMEE_01334	GCKGHBBD_01318	HPHEIAIA_01558	EOHPBPIL_01483	CDGJBBPM_00801	CHCODNHO_01601	GAGNIMKP_00330	GNDCMCOP_01705	FFHOJKJL_01402	DANFPOBL_02152	OPDMJNOE_01268	NDEDLGJB_02008	HGGBFDPF_02187	DCKELJPP_01556	AJGFBDLJ_00754	ADJIGFIF_00934	HKOJCNLN_01735	JFJOCCHH_01376	BNLCEPIH_01556	OGBMHJOC_01530	ADOCLKOH_03306	FFJBONIO_01171	JJOCJNPG_02651	DPBCLNFG_01764	PCEPIOCG_00816	BHDDHLDD_01590	MCADPKBA_00561	IMHNPCBI_00683	JGBELDGE_00720	OMGJAFKN_01200	CIBHANLA_00798	OHGKMABK_02505	EHLFPBAG_00526
mlaE	mlaE	Intermembrane phospholipid transport system permease protein MlaE	134	134	1	1	50554	585	819	817.214	LKKGGHDO_03671	HIPNGOJL_01096	FKOPKPBD_02771	BLGHOLMD_02762	LIEPKNPP_02627	BFICMGMM_00439	DOHNAMEE_00539	GCKGHBBD_01820	HPHEIAIA_00657	EOHPBPIL_01995	CDGJBBPM_02029	CHCODNHO_02567	GAGNIMKP_01243	GNDCMCOP_01419	FFHOJKJL_02262	DANFPOBL_00006	OPDMJNOE_02778	NDEDLGJB_00881	HGGBFDPF_04147	DCKELJPP_02000	AJGFBDLJ_03217	ADJIGFIF_00987	HKOJCNLN_02632	JFJOCCHH_04879	BNLCEPIH_02357	OGBMHJOC_01967	ADOCLKOH_00214	FFJBONIO_00682	JJOCJNPG_02022	DPBCLNFG_00592	PCEPIOCG_02004	31_refound_8699		IMHNPCBI_02216	JGBELDGE_02115	OMGJAFKN_02480	CIBHANLA_01950	37_refound_10210	EHLFPBAG_01601
ybeZ_1~~~ybeZ	ybeZ_1;ybeZ	PhoH-like protein	134	134	1	1	50536	618	1134	1125.66	LKKGGHDO_03469	HIPNGOJL_02653	FKOPKPBD_02706	BLGHOLMD_01970	LIEPKNPP_00821	5_refound_1750	6_refound_2018	GCKGHBBD_00273	8_refound_2420	EOHPBPIL_02856	CDGJBBPM_00032	CHCODNHO_00874	GAGNIMKP_00539	GNDCMCOP_01311	FFHOJKJL_00011	DANFPOBL_03316	OPDMJNOE_03136	NDEDLGJB_02273	18_refound_4970		AJGFBDLJ_02727	ADJIGFIF_00531	22_refound_6151	JFJOCCHH_01210	BNLCEPIH_00932	OGBMHJOC_02314	26_refound_7288	FFJBONIO_03832	JJOCJNPG_03699	DPBCLNFG_00297	PCEPIOCG_02610	BHDDHLDD_00016	MCADPKBA_00240	IMHNPCBI_00380	JGBELDGE_02414	OMGJAFKN_00160	CIBHANLA_01995	OHGKMABK_03281	EHLFPBAG_00089
fabF_2~~~fabF	fabF_2;fabF	3-oxoacyl-[acyl-carrier-protein] synthase 2	134	134	1	1	50263	684	1320	1315.25	LKKGGHDO_00833	HIPNGOJL_01388	FKOPKPBD_01452	BLGHOLMD_00564	LIEPKNPP_01331	BFICMGMM_00918	DOHNAMEE_00023	GCKGHBBD_00797	HPHEIAIA_00398	EOHPBPIL_00219	CDGJBBPM_00443	CHCODNHO_00932	GAGNIMKP_00364	GNDCMCOP_00503	FFHOJKJL_02618	DANFPOBL_00928	OPDMJNOE_00687	NDEDLGJB_00722	HGGBFDPF_00356	DCKELJPP_02580	AJGFBDLJ_02072	ADJIGFIF_01749	HKOJCNLN_01859	JFJOCCHH_01413	BNLCEPIH_02916	OGBMHJOC_01312	ADOCLKOH_01718	FFJBONIO_02872	JJOCJNPG_00546	DPBCLNFG_01727	PCEPIOCG_02937	BHDDHLDD_00290		IMHNPCBI_01625	JGBELDGE_01641	OMGJAFKN_00798	CIBHANLA_02515	OHGKMABK_01708	EHLFPBAG_01535
group_45392		Deoxyguanosinetriphosphate triphosphohydrolase-like protein	134	136	1.01493	1	50205	387	1146	1120.7	LKKGGHDO_00207	HIPNGOJL_01156	FKOPKPBD_02993	BLGHOLMD_03254	LIEPKNPP_04763	BFICMGMM_00244	DOHNAMEE_00404	GCKGHBBD_00132	HPHEIAIA_00688	EOHPBPIL_00697	CDGJBBPM_01312	CHCODNHO_00318	GAGNIMKP_01794	GNDCMCOP_01675	FFHOJKJL_03178	DANFPOBL_00573	OPDMJNOE_03800	NDEDLGJB_03265	HGGBFDPF_03427;HGGBFDPF_03426	DCKELJPP_01972	AJGFBDLJ_01479	ADJIGFIF_02810	HKOJCNLN_00967	JFJOCCHH_01139	BNLCEPIH_01185	OGBMHJOC_00811	ADOCLKOH_02383	FFJBONIO_01224	JJOCJNPG_02228	DPBCLNFG_00855	PCEPIOCG_00711	BHDDHLDD_01925	MCADPKBA_01781	IMHNPCBI_00073	JGBELDGE_00666	OMGJAFKN_02804		OHGKMABK_02312	EHLFPBAG_00129
group_44790	glnL	Sensory histidine kinase/phosphatase NtrB	134	134	1	1	49512	621	1176	1171.8	LKKGGHDO_04213	HIPNGOJL_01180	FKOPKPBD_02972	BLGHOLMD_04310		BFICMGMM_03100	DOHNAMEE_02581	GCKGHBBD_01898	HPHEIAIA_02619	EOHPBPIL_02630	CDGJBBPM_02493	CHCODNHO_02349	GAGNIMKP_01224	GNDCMCOP_01654	FFHOJKJL_03199	DANFPOBL_00595	OPDMJNOE_03857	NDEDLGJB_04907	HGGBFDPF_01712	DCKELJPP_01715	AJGFBDLJ_01248	ADJIGFIF_02836	HKOJCNLN_02510	JFJOCCHH_01160	BNLCEPIH_01207	OGBMHJOC_00863	ADOCLKOH_00967	FFJBONIO_03095	JJOCJNPG_03177	DPBCLNFG_01571	PCEPIOCG_01269	BHDDHLDD_02007	MCADPKBA_03052	IMHNPCBI_02504	JGBELDGE_02257	OMGJAFKN_01966	CIBHANLA_02744	OHGKMABK_02171	EHLFPBAG_02770
pyrR~~~pyrR_1	pyrR;pyrR_1	Bifunctional protein PyrR	134	134	1	1	49507	396	555	553.813	LKKGGHDO_01651	HIPNGOJL_03805	FKOPKPBD_02122	BLGHOLMD_04136	LIEPKNPP_02895	BFICMGMM_02952	DOHNAMEE_00265	GCKGHBBD_01061	HPHEIAIA_00091	EOHPBPIL_00429	CDGJBBPM_01723	CHCODNHO_01445	GAGNIMKP_01602	GNDCMCOP_03176	FFHOJKJL_00494	DANFPOBL_00174	OPDMJNOE_02691	NDEDLGJB_03328	HGGBFDPF_00156	DCKELJPP_03870	AJGFBDLJ_00599	ADJIGFIF_01550	HKOJCNLN_02527	JFJOCCHH_02276	BNLCEPIH_02009	OGBMHJOC_00388	ADOCLKOH_03354	FFJBONIO_01315	JJOCJNPG_00624	DPBCLNFG_03282	PCEPIOCG_01978	BHDDHLDD_01014	MCADPKBA_01140	IMHNPCBI_00153	JGBELDGE_01767	OMGJAFKN_01745	CIBHANLA_00537	OHGKMABK_00052	EHLFPBAG_00022
ybaB	;ybaB	Nucleoid-associated protein;Nucleoid-associated protein YbaB	134	134	1	1	49323	192	327	325.985	LKKGGHDO_01069	1_refound_435	FKOPKPBD_03555	BLGHOLMD_02950	LIEPKNPP_04461	BFICMGMM_02811	DOHNAMEE_00099	GCKGHBBD_00256	HPHEIAIA_00142	EOHPBPIL_00925	CDGJBBPM_02188	CHCODNHO_00891	GAGNIMKP_02109	GNDCMCOP_00706	FFHOJKJL_01672		OPDMJNOE_02482	NDEDLGJB_00810	HGGBFDPF_00620	DCKELJPP_01659	AJGFBDLJ_02959	ADJIGFIF_02583	HKOJCNLN_00015	JFJOCCHH_02629	BNLCEPIH_01752	OGBMHJOC_01710	ADOCLKOH_00498	FFJBONIO_02841	JJOCJNPG_00755	DPBCLNFG_02573	PCEPIOCG_00073	BHDDHLDD_01645	MCADPKBA_02699	IMHNPCBI_00363	JGBELDGE_01238	OMGJAFKN_00177	CIBHANLA_02086	OHGKMABK_00322	EHLFPBAG_01373
group_44402		hypothetical protein	134	134	1	1	49058	1023	1521	1513.51	LKKGGHDO_01889	HIPNGOJL_01331	FKOPKPBD_01806	BLGHOLMD_00246	LIEPKNPP_01110	BFICMGMM_01940	DOHNAMEE_00595	GCKGHBBD_01321	HPHEIAIA_00541	EOHPBPIL_02431	CDGJBBPM_01800	CHCODNHO_01604	GAGNIMKP_02603	GNDCMCOP_01338	FFHOJKJL_01305	DANFPOBL_02069	OPDMJNOE_02040	NDEDLGJB_04349	HGGBFDPF_00189	DCKELJPP_00654	AJGFBDLJ_00847	ADJIGFIF_00754	HKOJCNLN_01683	JFJOCCHH_02229	BNLCEPIH_00254	OGBMHJOC_00993	ADOCLKOH_03820	FFJBONIO_00466	JJOCJNPG_02568	DPBCLNFG_00924	PCEPIOCG_01342	BHDDHLDD_01593	MCADPKBA_00382	IMHNPCBI_02725	JGBELDGE_00288	OMGJAFKN_01197	CIBHANLA_00396	OHGKMABK_01671	EHLFPBAG_01221
purM_3~~~purM	purM_3;purM	Phosphoribosylformylglycinamidine cyclo-ligase	134	134	1	1	49003	783	1104	1096.42	LKKGGHDO_04002	HIPNGOJL_04433	FKOPKPBD_01933	BLGHOLMD_02517	LIEPKNPP_01848	BFICMGMM_02470	DOHNAMEE_00914	GCKGHBBD_00500	HPHEIAIA_02737	EOHPBPIL_01184	CDGJBBPM_00477	CHCODNHO_00446	GAGNIMKP_00127	GNDCMCOP_02287	FFHOJKJL_02539	DANFPOBL_01393	OPDMJNOE_01614	NDEDLGJB_03006	HGGBFDPF_04581	DCKELJPP_01386	AJGFBDLJ_00996	ADJIGFIF_02706	22_refound_6141	JFJOCCHH_04297	BNLCEPIH_02731	OGBMHJOC_01150	ADOCLKOH_00929	FFJBONIO_01914	JJOCJNPG_01249	DPBCLNFG_01946	PCEPIOCG_00510	BHDDHLDD_00048	MCADPKBA_01298	IMHNPCBI_00607	JGBELDGE_00514	OMGJAFKN_00128	36_refound_9894	OHGKMABK_02285	EHLFPBAG_02766
group_44265		hypothetical protein	134	134	1	1	48885	849	1566	854.351	LKKGGHDO_04250	HIPNGOJL_03273	FKOPKPBD_00642	BLGHOLMD_01696	LIEPKNPP_01816	BFICMGMM_02051	DOHNAMEE_02289	GCKGHBBD_01233	HPHEIAIA_00326	EOHPBPIL_00110	CDGJBBPM_01156	CHCODNHO_01720	GAGNIMKP_01656	GNDCMCOP_03769	FFHOJKJL_00156	DANFPOBL_00784	OPDMJNOE_00774	NDEDLGJB_01904	HGGBFDPF_04121	DCKELJPP_02873	AJGFBDLJ_02974	ADJIGFIF_03277	HKOJCNLN_00431	JFJOCCHH_00558	BNLCEPIH_00956	OGBMHJOC_02832	ADOCLKOH_02986	FFJBONIO_02641	JJOCJNPG_02597		PCEPIOCG_00757	BHDDHLDD_00690	MCADPKBA_00312	IMHNPCBI_00270	JGBELDGE_00217	OMGJAFKN_01993	CIBHANLA_03448	OHGKMABK_00521	EHLFPBAG_00204
group_44262	dxs_2	1-deoxy-D-xylulose-5-phosphate synthase	134	134	1	1	48880	1197	1926	1915.12	LKKGGHDO_01492	HIPNGOJL_04032	FKOPKPBD_03866	BLGHOLMD_03415	LIEPKNPP_01979	BFICMGMM_00035	DOHNAMEE_01509	GCKGHBBD_00831	HPHEIAIA_00478	EOHPBPIL_00273	CDGJBBPM_01196	CHCODNHO_01262	GAGNIMKP_01664	GNDCMCOP_00779	FFHOJKJL_01917	DANFPOBL_02192	OPDMJNOE_00928	NDEDLGJB_04000	HGGBFDPF_02287	DCKELJPP_03455	AJGFBDLJ_01031	ADJIGFIF_00419	HKOJCNLN_02780	JFJOCCHH_01826	BNLCEPIH_00558	OGBMHJOC_02084	ADOCLKOH_02291		JJOCJNPG_03086	DPBCLNFG_00268	PCEPIOCG_01708	BHDDHLDD_00545	MCADPKBA_00261	IMHNPCBI_00452	JGBELDGE_00357	OMGJAFKN_02142	CIBHANLA_00848	OHGKMABK_00123	EHLFPBAG_02997
group_44191	cheY_1	Chemotaxis protein CheY	134	134	1	1	48795	213	390	388.669	LKKGGHDO_01218	HIPNGOJL_03387	FKOPKPBD_03231	BLGHOLMD_03816	LIEPKNPP_03338	BFICMGMM_01729	DOHNAMEE_00115	GCKGHBBD_01330	HPHEIAIA_00158	EOHPBPIL_00490	CDGJBBPM_02740	CHCODNHO_01613	GAGNIMKP_02733	GNDCMCOP_00373	FFHOJKJL_00690	DANFPOBL_01795	OPDMJNOE_00549	NDEDLGJB_00457	HGGBFDPF_00787	DCKELJPP_00340	AJGFBDLJ_00109	ADJIGFIF_00305	HKOJCNLN_03309	JFJOCCHH_02016	BNLCEPIH_03738	OGBMHJOC_01727	ADOCLKOH_01447	FFJBONIO_01134	JJOCJNPG_00853	DPBCLNFG_03300	PCEPIOCG_00057	BHDDHLDD_01602		IMHNPCBI_00347	JGBELDGE_00050	OMGJAFKN_01188	CIBHANLA_00101	OHGKMABK_00306	EHLFPBAG_00488
group_44117		putative GMC-type oxidoreductase	134	134	1	1	48698	1032	1611	1602.36	LKKGGHDO_02689	HIPNGOJL_03671	FKOPKPBD_00552	BLGHOLMD_01133	LIEPKNPP_00673	BFICMGMM_01603	DOHNAMEE_02588	GCKGHBBD_01562	HPHEIAIA_02817	EOHPBPIL_02548	CDGJBBPM_02293	CHCODNHO_01212	GAGNIMKP_02866	GNDCMCOP_03219	FFHOJKJL_02851	DANFPOBL_00880	OPDMJNOE_02307	NDEDLGJB_02449	HGGBFDPF_03159	DCKELJPP_02443	AJGFBDLJ_03115	ADJIGFIF_02751	HKOJCNLN_01288	JFJOCCHH_03763	BNLCEPIH_00652	OGBMHJOC_02740	ADOCLKOH_03218	FFJBONIO_03842	JJOCJNPG_01878	DPBCLNFG_02019	PCEPIOCG_02788	BHDDHLDD_00950	MCADPKBA_03343	IMHNPCBI_02460	JGBELDGE_02420	OMGJAFKN_01248	CIBHANLA_00990	OHGKMABK_02943	EHLFPBAG_01912
group_44087	nusB	Transcription antitermination protein NusB	134	134	1	1	48662	495	510	508.993	LKKGGHDO_03217	HIPNGOJL_02527	FKOPKPBD_03407	BLGHOLMD_04237	LIEPKNPP_02669	BFICMGMM_00763	DOHNAMEE_02158	GCKGHBBD_01404	HPHEIAIA_02607	EOHPBPIL_02793	CDGJBBPM_01184	CHCODNHO_01533	GAGNIMKP_00724	GNDCMCOP_01375	FFHOJKJL_03998	DANFPOBL_00291	OPDMJNOE_00889	NDEDLGJB_04874	HGGBFDPF_01806	DCKELJPP_03494	AJGFBDLJ_02448	ADJIGFIF_03454	HKOJCNLN_00274	JFJOCCHH_04829	BNLCEPIH_01922	OGBMHJOC_02099	ADOCLKOH_01589	FFJBONIO_00602	JJOCJNPG_02996	DPBCLNFG_01412	PCEPIOCG_02329	BHDDHLDD_00743	MCADPKBA_02331	IMHNPCBI_02399	JGBELDGE_02224	OMGJAFKN_01021	CIBHANLA_03287	OHGKMABK_02302	EHLFPBAG_01449
dacC	dacC	D-alanyl-D-alanine carboxypeptidase DacC	134	134	1	1	48659	687	1329	1315.68	LKKGGHDO_00956	HIPNGOJL_03216	FKOPKPBD_02375	BLGHOLMD_02619	LIEPKNPP_01943	BFICMGMM_00585	DOHNAMEE_00390	GCKGHBBD_01679	HPHEIAIA_01192	EOHPBPIL_00903	CDGJBBPM_00725	CHCODNHO_02047	GAGNIMKP_03008	GNDCMCOP_02503	FFHOJKJL_02475	DANFPOBL_01065	OPDMJNOE_00457	NDEDLGJB_00443	HGGBFDPF_00093	DCKELJPP_01072	AJGFBDLJ_03578	ADJIGFIF_00850	HKOJCNLN_00990	JFJOCCHH_04354	BNLCEPIH_03291	OGBMHJOC_01664	ADOCLKOH_03635	FFJBONIO_01606	JJOCJNPG_00073	DPBCLNFG_00170	PCEPIOCG_00151	BHDDHLDD_00222	MCADPKBA_01530	IMHNPCBI_02188	JGBELDGE_02896	OMGJAFKN_00987	CIBHANLA_03502	OHGKMABK_01284	EHLFPBAG_00798
group_44063	ftsZ	Cell division protein FtsZ	134	134	1	1	48631	882	1185	1180.37	LKKGGHDO_02289	HIPNGOJL_04214	FKOPKPBD_00038	BLGHOLMD_02423	LIEPKNPP_01595	BFICMGMM_00288	DOHNAMEE_00342	GCKGHBBD_00280	HPHEIAIA_00012	EOHPBPIL_01497	CDGJBBPM_01041	11_refound_3078	GAGNIMKP_02634	GNDCMCOP_00206	FFHOJKJL_03604	DANFPOBL_00350	OPDMJNOE_03603	NDEDLGJB_00560	HGGBFDPF_01582	DCKELJPP_02625	AJGFBDLJ_02900	ADJIGFIF_02989	HKOJCNLN_02444	JFJOCCHH_01501	BNLCEPIH_02797	OGBMHJOC_00315	ADOCLKOH_00310	FFJBONIO_00904	JJOCJNPG_02433	DPBCLNFG_00490	PCEPIOCG_00103	BHDDHLDD_00023	MCADPKBA_00426	IMHNPCBI_01645	JGBELDGE_02089	OMGJAFKN_00153	CIBHANLA_00150	OHGKMABK_00575	EHLFPBAG_00736
minE	minE	Cell division topological specificity factor	134	134	1	1	48583	204	282	281.418	LKKGGHDO_01408	HIPNGOJL_00810	FKOPKPBD_02582	BLGHOLMD_02112	LIEPKNPP_03663	BFICMGMM_00279	DOHNAMEE_00312	GCKGHBBD_00381	HPHEIAIA_01631	EOHPBPIL_02755	CDGJBBPM_02197	CHCODNHO_00231	GAGNIMKP_00817	GNDCMCOP_02013	FFHOJKJL_02213	DANFPOBL_00704	OPDMJNOE_01882	NDEDLGJB_00773	HGGBFDPF_00561	DCKELJPP_00186	AJGFBDLJ_03506	ADJIGFIF_00589	HKOJCNLN_02453	JFJOCCHH_00914	BNLCEPIH_00910	OGBMHJOC_01384	ADOCLKOH_00320	FFJBONIO_02325	JJOCJNPG_02886	DPBCLNFG_00064	PCEPIOCG_00548	BHDDHLDD_01156	MCADPKBA_01450	IMHNPCBI_00749	JGBELDGE_00436	OMGJAFKN_00391	CIBHANLA_00692	OHGKMABK_00867	EHLFPBAG_01240
mrdB	mrdB	Peptidoglycan glycosyltransferase MrdB	134	134	1	1	48449	738	1113	1110.16	LKKGGHDO_01760	HIPNGOJL_03213	FKOPKPBD_02378	BLGHOLMD_02622	LIEPKNPP_01946	BFICMGMM_00588	DOHNAMEE_00387	GCKGHBBD_01676	HPHEIAIA_01195	EOHPBPIL_00900	CDGJBBPM_00722	CHCODNHO_02044	GAGNIMKP_00565	GNDCMCOP_02506	FFHOJKJL_02472	DANFPOBL_01068	OPDMJNOE_00454	NDEDLGJB_00441		DCKELJPP_01075	AJGFBDLJ_03581	ADJIGFIF_00847	HKOJCNLN_00987	JFJOCCHH_04357	BNLCEPIH_03294	OGBMHJOC_01661	ADOCLKOH_03632	FFJBONIO_03893	JJOCJNPG_00070	DPBCLNFG_00838	PCEPIOCG_00148	BHDDHLDD_02460	MCADPKBA_01527	IMHNPCBI_03229	JGBELDGE_02606	OMGJAFKN_00990	CIBHANLA_02118	OHGKMABK_01281	EHLFPBAG_00795
yhfP~~~acuI_2	yhfP;acuI_2	Putative quinone oxidoreductase YhfP;Acrylyl-CoA reductase AcuI	134	134	1	1	48278	741	1098	1090.01	LKKGGHDO_01875	HIPNGOJL_01686	FKOPKPBD_01732	BLGHOLMD_00318	LIEPKNPP_04843	BFICMGMM_01585	DOHNAMEE_00515		HPHEIAIA_00878	EOHPBPIL_00858	CDGJBBPM_00338	CHCODNHO_00905	GAGNIMKP_02505	GNDCMCOP_02592	FFHOJKJL_03124	DANFPOBL_01732	OPDMJNOE_00386	NDEDLGJB_04287	HGGBFDPF_00112	DCKELJPP_01146	AJGFBDLJ_01139	ADJIGFIF_01616	HKOJCNLN_02144	JFJOCCHH_00148	BNLCEPIH_01094	OGBMHJOC_01800	ADOCLKOH_00115	FFJBONIO_02850	JJOCJNPG_00969	DPBCLNFG_00774	PCEPIOCG_00871	BHDDHLDD_01632	MCADPKBA_00139	IMHNPCBI_01339	JGBELDGE_00168	OMGJAFKN_00190	CIBHANLA_01678	OHGKMABK_00229	EHLFPBAG_00514
group_43733	proB	Glutamate 5-kinase	134	134	1	1	48215	717	1137	1130.59	LKKGGHDO_00096	HIPNGOJL_00852	FKOPKPBD_02545	BLGHOLMD_03621	LIEPKNPP_03535	BFICMGMM_00076	DOHNAMEE_02783	GCKGHBBD_00967	HPHEIAIA_02797	EOHPBPIL_02148	CDGJBBPM_02626	CHCODNHO_01400	GAGNIMKP_00548	GNDCMCOP_01976	FFHOJKJL_00907	DANFPOBL_01506	OPDMJNOE_03737	NDEDLGJB_00664	HGGBFDPF_00593	DCKELJPP_03358	AJGFBDLJ_01226	ADJIGFIF_00551	HKOJCNLN_00372	JFJOCCHH_00877	BNLCEPIH_00874	OGBMHJOC_01426	ADOCLKOH_03051	FFJBONIO_03310	JJOCJNPG_02144	DPBCLNFG_00101	PCEPIOCG_02679	31_refound_8675	MCADPKBA_03055	IMHNPCBI_02663	JGBELDGE_02515	35_refound_9678	CIBHANLA_03638	OHGKMABK_02901	EHLFPBAG_02146
group_43681	pyrB	Aspartate carbamoyltransferase	134	134	1	1	48156	546	996	992.591	LKKGGHDO_01650	HIPNGOJL_03806	FKOPKPBD_02121	BLGHOLMD_04137	LIEPKNPP_02896	BFICMGMM_02953	DOHNAMEE_00264	GCKGHBBD_01062	HPHEIAIA_00090	EOHPBPIL_00428	CDGJBBPM_01724	CHCODNHO_01446	GAGNIMKP_01601	GNDCMCOP_03177	FFHOJKJL_00495	DANFPOBL_00173	OPDMJNOE_02690	NDEDLGJB_03327	HGGBFDPF_00157	DCKELJPP_03869	AJGFBDLJ_00598	ADJIGFIF_01551	HKOJCNLN_02528	JFJOCCHH_02277	BNLCEPIH_02008	OGBMHJOC_00387	ADOCLKOH_03355	FFJBONIO_01314	JJOCJNPG_00625	29_refound_8162	PCEPIOCG_01979	BHDDHLDD_01015	MCADPKBA_01141	IMHNPCBI_00152	JGBELDGE_01768	OMGJAFKN_01746	CIBHANLA_00536	OHGKMABK_00053	EHLFPBAG_00023
sasA_10~~~sasA_3	sasA_10;sasA_3	Adaptive-response sensory-kinase SasA	134	134	1	1	48153	1539	2178	2168.46	LKKGGHDO_03043	HIPNGOJL_02302	FKOPKPBD_03764	BLGHOLMD_03003	LIEPKNPP_04414	BFICMGMM_00105	DOHNAMEE_00832	GCKGHBBD_00745	HPHEIAIA_01011	EOHPBPIL_01240	CDGJBBPM_00052	CHCODNHO_01029	GAGNIMKP_00931	GNDCMCOP_01878	FFHOJKJL_03315	DANFPOBL_00451	OPDMJNOE_02502	NDEDLGJB_00936	HGGBFDPF_02757	DCKELJPP_01679	AJGFBDLJ_01353	ADJIGFIF_01790	HKOJCNLN_00343	JFJOCCHH_02458	BNLCEPIH_01009	OGBMHJOC_02334	ADOCLKOH_03113		JJOCJNPG_02118	DPBCLNFG_01874	PCEPIOCG_00479	BHDDHLDD_02161	MCADPKBA_00220	IMHNPCBI_00400	JGBELDGE_00199	OMGJAFKN_00770	CIBHANLA_01759	OHGKMABK_00888	EHLFPBAG_00069
group_43524		hypothetical protein	134	134	1	1	47961	975	1926	1454.09	LKKGGHDO_01834	HIPNGOJL_00387	FKOPKPBD_01114	BLGHOLMD_00657	LIEPKNPP_00328	BFICMGMM_00412	DOHNAMEE_01637	GCKGHBBD_00443	HPHEIAIA_00797	EOHPBPIL_00022	CDGJBBPM_03119	CHCODNHO_02300	GAGNIMKP_01330	GNDCMCOP_01759	FFHOJKJL_01471	DANFPOBL_03090	OPDMJNOE_00713	NDEDLGJB_03737	HGGBFDPF_04077	DCKELJPP_02553	AJGFBDLJ_00145	ADJIGFIF_03513		JFJOCCHH_01310	BNLCEPIH_01879	OGBMHJOC_01189	ADOCLKOH_00029	FFJBONIO_00841	JJOCJNPG_01645	DPBCLNFG_00878	PCEPIOCG_00632	BHDDHLDD_00997	MCADPKBA_00330	IMHNPCBI_00298	JGBELDGE_02152	OMGJAFKN_01955	36_refound_9886	OHGKMABK_00512	EHLFPBAG_02672
dpgD~~~caiD~~~dpgD_1~~~echA8_2	dpgD;caiD;dpgD_1;echA8_2	Enoyl-CoA-hydratase;Carnitinyl-CoA dehydratase;putative enoyl-CoA hydratase echA8	134	134	1	1	47876	303	813	804.537	LKKGGHDO_04125	HIPNGOJL_03753	FKOPKPBD_03950	BLGHOLMD_03333	LIEPKNPP_03280	BFICMGMM_02826	DOHNAMEE_01387	GCKGHBBD_01349	HPHEIAIA_01318	EOHPBPIL_02779	CDGJBBPM_03023	CHCODNHO_00169	GAGNIMKP_01684	GNDCMCOP_02763	FFHOJKJL_00619	DANFPOBL_01699	OPDMJNOE_02747	NDEDLGJB_03521	HGGBFDPF_00842	DCKELJPP_03308	AJGFBDLJ_01068	ADJIGFIF_01379		JFJOCCHH_01971	BNLCEPIH_03812	OGBMHJOC_02032	ADOCLKOH_02839	FFJBONIO_02664	JJOCJNPG_03327	DPBCLNFG_00678	PCEPIOCG_03237	BHDDHLDD_01649	MCADPKBA_02566	IMHNPCBI_02098	JGBELDGE_00791	OMGJAFKN_00930	CIBHANLA_00603	OHGKMABK_03288	EHLFPBAG_03017
gatC~~~GATC	gatC;GATC	Glutamyl-tRNA(Gln) amidotransferase subunit C;Glutamyl-tRNA(Gln) amidotransferase subunit C chloroplastic/mitochondrial	134	134	1	1	47854	177	384	350.552	LKKGGHDO_01755	HIPNGOJL_03208	FKOPKPBD_02383	BLGHOLMD_02627	LIEPKNPP_01951	BFICMGMM_00593	DOHNAMEE_00382	GCKGHBBD_01671	HPHEIAIA_01200	EOHPBPIL_00895	CDGJBBPM_00717	CHCODNHO_02039	GAGNIMKP_00570	GNDCMCOP_02511	FFHOJKJL_02467	DANFPOBL_01073	OPDMJNOE_00449	NDEDLGJB_00436		DCKELJPP_01080	AJGFBDLJ_03586	ADJIGFIF_00842	HKOJCNLN_00118	JFJOCCHH_04362	BNLCEPIH_03299	OGBMHJOC_01656	ADOCLKOH_00725	FFJBONIO_00751	JJOCJNPG_00065	DPBCLNFG_00833	PCEPIOCG_00143	BHDDHLDD_02455	MCADPKBA_00386	IMHNPCBI_01491	JGBELDGE_00855	OMGJAFKN_00995	CIBHANLA_02113	OHGKMABK_03354	EHLFPBAG_01193
group_43369		hypothetical protein	134	134	1	1	47769	171	237	171.493	LKKGGHDO_03805	HIPNGOJL_01034	FKOPKPBD_02846	BLGHOLMD_02702		BFICMGMM_03245	DOHNAMEE_00566	GCKGHBBD_01098	HPHEIAIA_00630	EOHPBPIL_01003	CDGJBBPM_00395	CHCODNHO_01921	GAGNIMKP_00959	GNDCMCOP_01107	FFHOJKJL_02672	DANFPOBL_00488	OPDMJNOE_02955	NDEDLGJB_01954	HGGBFDPF_02030	DCKELJPP_03272	AJGFBDLJ_02204	ADJIGFIF_00181	HKOJCNLN_01519	JFJOCCHH_04956	BNLCEPIH_02631	OGBMHJOC_01994	ADOCLKOH_00021	FFJBONIO_01163	JJOCJNPG_00107	DPBCLNFG_02501	PCEPIOCG_01160	BHDDHLDD_02122	MCADPKBA_00817	IMHNPCBI_01050	JGBELDGE_00593	OMGJAFKN_02134	CIBHANLA_00518	OHGKMABK_00272	EHLFPBAG_00810
tldD	tldD	Metalloprotease TldD	134	134	1	1	47659	966	1500	1495.98	LKKGGHDO_00188	HIPNGOJL_02276	FKOPKPBD_03628	BLGHOLMD_03136	LIEPKNPP_04572	BFICMGMM_00640	DOHNAMEE_00218	GCKGHBBD_02341	HPHEIAIA_00861	EOHPBPIL_01130	CDGJBBPM_01460	CHCODNHO_00590	GAGNIMKP_02912	GNDCMCOP_00298	FFHOJKJL_01158	DANFPOBL_00435	OPDMJNOE_03333	NDEDLGJB_01190	HGGBFDPF_01324	DCKELJPP_03088	AJGFBDLJ_01019	ADJIGFIF_02082	HKOJCNLN_00632	JFJOCCHH_03487	BNLCEPIH_03520	OGBMHJOC_02454	ADOCLKOH_02962	FFJBONIO_00946	JJOCJNPG_01758	DPBCLNFG_03223	PCEPIOCG_01111	BHDDHLDD_01554	MCADPKBA_00635	IMHNPCBI_01146	JGBELDGE_01345	OMGJAFKN_02420	CIBHANLA_00587	OHGKMABK_00768
motB_2	motB_2	Motility protein B	134	134	1	1	47388	501	969	958.364	LKKGGHDO_01954	HIPNGOJL_04666	FKOPKPBD_00934	BLGHOLMD_01292	LIEPKNPP_00206	BFICMGMM_01111	DOHNAMEE_02031	GCKGHBBD_00910	HPHEIAIA_02583	EOHPBPIL_02165	CDGJBBPM_02042	CHCODNHO_00037	GAGNIMKP_02376	GNDCMCOP_01513	FFHOJKJL_00449	DANFPOBL_02207	OPDMJNOE_01133	NDEDLGJB_02699	HGGBFDPF_01075	DCKELJPP_01220	AJGFBDLJ_01252	ADJIGFIF_01066	HKOJCNLN_03256	JFJOCCHH_00215	BNLCEPIH_01950	OGBMHJOC_00047	ADOCLKOH_00226	FFJBONIO_01747	JJOCJNPG_01904	DPBCLNFG_03099		BHDDHLDD_00146	MCADPKBA_03244	IMHNPCBI_01972	JGBELDGE_01933	OMGJAFKN_00078	CIBHANLA_01253	OHGKMABK_01776	EHLFPBAG_01199
thlA_2	thlA_2;	Acetyl-CoA acetyltransferase;putative acetyl-CoA acyltransferase	134	134	1	1	47363	798	1326	1321.94	LKKGGHDO_03933	HIPNGOJL_01557	FKOPKPBD_00590	BLGHOLMD_01790	LIEPKNPP_00940	BFICMGMM_00376	DOHNAMEE_01697	GCKGHBBD_02037	HPHEIAIA_02088		CDGJBBPM_01274	CHCODNHO_02256	GAGNIMKP_01360	GNDCMCOP_01845	FFHOJKJL_00104	DANFPOBL_02398	OPDMJNOE_00170	NDEDLGJB_04091	HGGBFDPF_03868	DCKELJPP_04089	AJGFBDLJ_02762	ADJIGFIF_01841	HKOJCNLN_02374	JFJOCCHH_01644	BNLCEPIH_01844	OGBMHJOC_03274	ADOCLKOH_03501	FFJBONIO_02589	JJOCJNPG_03503		PCEPIOCG_01254	BHDDHLDD_02468	MCADPKBA_01320	IMHNPCBI_01195	JGBELDGE_01199	OMGJAFKN_01897	CIBHANLA_01469	OHGKMABK_00979	EHLFPBAG_01805
group_42028		hypothetical protein;dITP/XTP pyrophosphatase	134	134	1	1	46230	369	606	604.191	LKKGGHDO_02991	HIPNGOJL_00901	FKOPKPBD_02205	BLGHOLMD_03732	LIEPKNPP_02989	BFICMGMM_02348	DOHNAMEE_00897	GCKGHBBD_02116	HPHEIAIA_01931	EOHPBPIL_01167	CDGJBBPM_00460	11_refound_3070	GAGNIMKP_02338	GNDCMCOP_02823	FFHOJKJL_01021	DANFPOBL_01970	OPDMJNOE_01908	NDEDLGJB_03657	HGGBFDPF_00993	DCKELJPP_00212	AJGFBDLJ_02183	ADJIGFIF_02257	HKOJCNLN_03295	JFJOCCHH_02893	BNLCEPIH_02091	OGBMHJOC_01133	ADOCLKOH_02184	FFJBONIO_03402	JJOCJNPG_03667	DPBCLNFG_00285	PCEPIOCG_00527	BHDDHLDD_02951	MCADPKBA_01906	IMHNPCBI_00624	JGBELDGE_00497	OMGJAFKN_02229	CIBHANLA_00923	OHGKMABK_00811	EHLFPBAG_02264
group_41409	;glyA	hypothetical protein;Serine hydroxymethyltransferase	134	134	1	1	45539	789	1263	1259.44	LKKGGHDO_02788	HIPNGOJL_00941	FKOPKPBD_03105	BLGHOLMD_04050	LIEPKNPP_04012	BFICMGMM_00690	DOHNAMEE_00975	GCKGHBBD_01770	HPHEIAIA_01062	EOHPBPIL_02132	CDGJBBPM_01132	CHCODNHO_02271	GAGNIMKP_01264	GNDCMCOP_03129	FFHOJKJL_00831	DANFPOBL_01320	OPDMJNOE_01771	NDEDLGJB_03566	HGGBFDPF_04933	DCKELJPP_03387	AJGFBDLJ_03626	ADJIGFIF_02334	HKOJCNLN_02071	JFJOCCHH_03413	BNLCEPIH_01043	OGBMHJOC_02768	ADOCLKOH_02218	FFJBONIO_02189	JJOCJNPG_02279	DPBCLNFG_02181	PCEPIOCG_01190	BHDDHLDD_01739	MCADPKBA_01159	IMHNPCBI_01090	34_refound_9474	OMGJAFKN_00281	CIBHANLA_00227	OHGKMABK_01473	EHLFPBAG_00848
mlaD	mlaD	Intermembrane phospholipid transport system binding protein MlaD	134	134	1	1	41994	474	474	474	LKKGGHDO_03670	HIPNGOJL_01097	FKOPKPBD_02772	BLGHOLMD_02761	LIEPKNPP_02628	BFICMGMM_00438	DOHNAMEE_00538	GCKGHBBD_01819	HPHEIAIA_00658	EOHPBPIL_01994	CDGJBBPM_02030	CHCODNHO_02566	GAGNIMKP_01244	GNDCMCOP_01418	FFHOJKJL_02261	DANFPOBL_00005	OPDMJNOE_02779	NDEDLGJB_00880	HGGBFDPF_04146	DCKELJPP_02001	AJGFBDLJ_03216	ADJIGFIF_00988	HKOJCNLN_02633	JFJOCCHH_04880	BNLCEPIH_02358	OGBMHJOC_01966	ADOCLKOH_00213	FFJBONIO_00683	JJOCJNPG_02021	DPBCLNFG_00593	PCEPIOCG_02003	BHDDHLDD_02906		IMHNPCBI_02215	JGBELDGE_02114	OMGJAFKN_02479	36_refound_9858	OHGKMABK_02923	EHLFPBAG_01602
hflX	hflX	GTPase HflX	134	134	1	1	41911	1209	1209	1209	LKKGGHDO_03441	HIPNGOJL_04532	FKOPKPBD_00861	BLGHOLMD_01471	LIEPKNPP_03819	BFICMGMM_00942	DOHNAMEE_02510	GCKGHBBD_00151	HPHEIAIA_02117	EOHPBPIL_02665		CHCODNHO_00520	GAGNIMKP_00996	GNDCMCOP_00085	FFHOJKJL_00377	DANFPOBL_00988	OPDMJNOE_00218	NDEDLGJB_02854	HGGBFDPF_05154	DCKELJPP_01456	AJGFBDLJ_02617	ADJIGFIF_02897	HKOJCNLN_00284	JFJOCCHH_02774		OGBMHJOC_03226	ADOCLKOH_03335	FFJBONIO_02963	JJOCJNPG_02795	DPBCLNFG_03029	PCEPIOCG_01434	BHDDHLDD_01204	MCADPKBA_01233	IMHNPCBI_02430	JGBELDGE_02250	OMGJAFKN_00855	CIBHANLA_01838	OHGKMABK_01035	EHLFPBAG_01056
cc4_2	cc4_2	Cytochrome c4	134	134	1	1	41803	645	645	645	LKKGGHDO_03100	HIPNGOJL_02586	FKOPKPBD_03598	BLGHOLMD_02474	LIEPKNPP_04217	BFICMGMM_01143	DOHNAMEE_00094	GCKGHBBD_02339	HPHEIAIA_00137	EOHPBPIL_00930		CHCODNHO_00588	GAGNIMKP_02914	GNDCMCOP_00259	FFHOJKJL_01127	DANFPOBL_01301	OPDMJNOE_02477	NDEDLGJB_01619	HGGBFDPF_02747	DCKELJPP_01654	AJGFBDLJ_02950	ADJIGFIF_03043	HKOJCNLN_00592	JFJOCCHH_03351	BNLCEPIH_03530	OGBMHJOC_01705	ADOCLKOH_02865	FFJBONIO_00105	JJOCJNPG_02879	DPBCLNFG_01584	PCEPIOCG_00078	BHDDHLDD_01556	MCADPKBA_02633	IMHNPCBI_00368	JGBELDGE_01243	OMGJAFKN_02418	CIBHANLA_01528	OHGKMABK_00327	EHLFPBAG_02817
secB	secB	Protein-export protein SecB	134	134	1	1	41725	495	495	495	LKKGGHDO_02821	HIPNGOJL_00931	FKOPKPBD_03115	BLGHOLMD_04060	LIEPKNPP_04002	BFICMGMM_00680	DOHNAMEE_00965	GCKGHBBD_01760	HPHEIAIA_01052	9_refound_2633	CDGJBBPM_01122	CHCODNHO_02281	GAGNIMKP_01254	GNDCMCOP_03139	FFHOJKJL_00821	DANFPOBL_01330	OPDMJNOE_01761	NDEDLGJB_03576	HGGBFDPF_04943	DCKELJPP_03398	AJGFBDLJ_03616	ADJIGFIF_02324	HKOJCNLN_02081	JFJOCCHH_03403	BNLCEPIH_01033	OGBMHJOC_02778	ADOCLKOH_02208	FFJBONIO_03761	JJOCJNPG_02289	DPBCLNFG_02191	PCEPIOCG_01200	BHDDHLDD_01729	MCADPKBA_03344	IMHNPCBI_01100	JGBELDGE_01020	OMGJAFKN_00271	CIBHANLA_00759	OHGKMABK_02357	EHLFPBAG_02283
group_37608	ftsA_2	Cell division protein FtsA	134	134	1	1	41533	1233	1233	1233	LKKGGHDO_02288	HIPNGOJL_04215	FKOPKPBD_00037	BLGHOLMD_02424	LIEPKNPP_01594	BFICMGMM_00289	DOHNAMEE_00341	GCKGHBBD_00281	HPHEIAIA_00013	EOHPBPIL_01498	CDGJBBPM_01042	CHCODNHO_02964	GAGNIMKP_02635	GNDCMCOP_00207	FFHOJKJL_03605	DANFPOBL_00351	OPDMJNOE_03604	NDEDLGJB_00561	HGGBFDPF_01581	DCKELJPP_02624	AJGFBDLJ_02899	ADJIGFIF_02990	HKOJCNLN_02443	JFJOCCHH_01502	BNLCEPIH_02796	OGBMHJOC_00316	ADOCLKOH_00309	FFJBONIO_00905	JJOCJNPG_02432	DPBCLNFG_00491	PCEPIOCG_00102	BHDDHLDD_00024	32_refound_8918	IMHNPCBI_01646	34_refound_9458	OMGJAFKN_00152	CIBHANLA_00151	OHGKMABK_02881	EHLFPBAG_00735
rpe	rpe	Ribulose-phosphate 3-epimerase	134	134	1	1	41501	768	768	768	LKKGGHDO_02255	HIPNGOJL_00948	FKOPKPBD_03098	BLGHOLMD_04043	LIEPKNPP_04018	BFICMGMM_03769	DOHNAMEE_00285	GCKGHBBD_01625	HPHEIAIA_00111	EOHPBPIL_01607	CDGJBBPM_01557	CHCODNHO_01653	GAGNIMKP_02558	GNDCMCOP_03122	FFHOJKJL_00838	DANFPOBL_01486	OPDMJNOE_01063	NDEDLGJB_04894	HGGBFDPF_01723	DCKELJPP_01025	AJGFBDLJ_00398	ADJIGFIF_01671	HKOJCNLN_01016	JFJOCCHH_03420	BNLCEPIH_00743	OGBMHJOC_02543	ADOCLKOH_03396	FFJBONIO_02196	JJOCJNPG_00520	DPBCLNFG_02306	PCEPIOCG_01037	BHDDHLDD_01433	MCADPKBA_00727	IMHNPCBI_01804	JGBELDGE_00624	OMGJAFKN_01299	CIBHANLA_01501	OHGKMABK_00032	EHLFPBAG_00002
group_37520		hypothetical protein	134	134	1	1	41425	735	735	735	LKKGGHDO_01998	HIPNGOJL_00668	FKOPKPBD_01294	BLGHOLMD_00887	LIEPKNPP_00564	BFICMGMM_01555	DOHNAMEE_00290	GCKGHBBD_02492	HPHEIAIA_01489	EOHPBPIL_01034	CDGJBBPM_01954	CHCODNHO_02500	GAGNIMKP_02616	GNDCMCOP_01549	FFHOJKJL_03227	DANFPOBL_00831	OPDMJNOE_02595	NDEDLGJB_03012	HGGBFDPF_04564	DCKELJPP_02962	AJGFBDLJ_00779	ADJIGFIF_02247	HKOJCNLN_00510	JFJOCCHH_04743	BNLCEPIH_02694	OGBMHJOC_01406	ADOCLKOH_03085	FFJBONIO_02369	JJOCJNPG_02535	DPBCLNFG_00135	PCEPIOCG_00293	BHDDHLDD_01893	MCADPKBA_01057	IMHNPCBI_01770	JGBELDGE_02695	OMGJAFKN_01644	CIBHANLA_03212	OHGKMABK_01050	38_refound_10448
ispA	ispA	Farnesyl diphosphate synthase	134	134	1	1	41231	933	933	933	LKKGGHDO_01493	HIPNGOJL_04031	FKOPKPBD_03867	BLGHOLMD_03414	LIEPKNPP_01978	BFICMGMM_00036	DOHNAMEE_01508	GCKGHBBD_00832	HPHEIAIA_00479	EOHPBPIL_00274	CDGJBBPM_01197	CHCODNHO_01261	GAGNIMKP_01665	GNDCMCOP_00778	FFHOJKJL_01918	DANFPOBL_02193	OPDMJNOE_00929	NDEDLGJB_03999	HGGBFDPF_02288	DCKELJPP_03454	AJGFBDLJ_01030	ADJIGFIF_00418	HKOJCNLN_02779	JFJOCCHH_01827	BNLCEPIH_00557	OGBMHJOC_02085	ADOCLKOH_02292		JJOCJNPG_03085	DPBCLNFG_00269	PCEPIOCG_01707	BHDDHLDD_00544	MCADPKBA_00262	IMHNPCBI_00451	JGBELDGE_00358	OMGJAFKN_02143	CIBHANLA_00847	OHGKMABK_00124	EHLFPBAG_02546
greA	greA	Transcription elongation factor GreA	134	134	1	1	41230	543	543	543	LKKGGHDO_01464	HIPNGOJL_04103	FKOPKPBD_03805	BLGHOLMD_03479	LIEPKNPP_02063	BFICMGMM_00744	DOHNAMEE_02212	GCKGHBBD_01156	HPHEIAIA_02215	EOHPBPIL_02464	CDGJBBPM_01872	CHCODNHO_01313	GAGNIMKP_00410	GNDCMCOP_00843	FFHOJKJL_01855	DANFPOBL_01171	OPDMJNOE_01042	NDEDLGJB_04842	HGGBFDPF_03811	DCKELJPP_01004	AJGFBDLJ_03153	ADJIGFIF_03579	HKOJCNLN_00255	JFJOCCHH_00697	BNLCEPIH_03658	OGBMHJOC_02222	ADOCLKOH_01608	FFJBONIO_03794	JJOCJNPG_00943	DPBCLNFG_02363	PCEPIOCG_02425	BHDDHLDD_00636	MCADPKBA_01396	IMHNPCBI_01504	JGBELDGE_02101	OMGJAFKN_01003	CIBHANLA_03269	OHGKMABK_02598	EHLFPBAG_02502
pyrH	pyrH	Uridylate kinase	134	134	1	1	41172	726	726	726	LKKGGHDO_01323	HIPNGOJL_04570	FKOPKPBD_00894	BLGHOLMD_01438	LIEPKNPP_03852		DOHNAMEE_00470	GCKGHBBD_00184	HPHEIAIA_00595	EOHPBPIL_00461	CDGJBBPM_00540	CHCODNHO_00487	GAGNIMKP_01030	GNDCMCOP_00051	FFHOJKJL_00410	DANFPOBL_01787	OPDMJNOE_02151	NDEDLGJB_04240	HGGBFDPF_00947	DCKELJPP_00870	AJGFBDLJ_02014	ADJIGFIF_02863	HKOJCNLN_00405	JFJOCCHH_02807	BNLCEPIH_01342	OGBMHJOC_01930	ADOCLKOH_02096	FFJBONIO_03251	JJOCJNPG_02325	DPBCLNFG_01199	PCEPIOCG_02822	BHDDHLDD_00572	MCADPKBA_00531	IMHNPCBI_00583	JGBELDGE_01125	OMGJAFKN_00822	CIBHANLA_02018	OHGKMABK_00187	EHLFPBAG_01438
tsf	tsf	Elongation factor Ts	134	134	1	1	41168	918	918	918	LKKGGHDO_01322	HIPNGOJL_04569	FKOPKPBD_00893	BLGHOLMD_01439	LIEPKNPP_03851		DOHNAMEE_00469	GCKGHBBD_00183	HPHEIAIA_00594	EOHPBPIL_00460	CDGJBBPM_00541	CHCODNHO_00488	GAGNIMKP_01029	GNDCMCOP_00052	FFHOJKJL_00409	DANFPOBL_01788	OPDMJNOE_02152	NDEDLGJB_04241	HGGBFDPF_00946	DCKELJPP_00869	AJGFBDLJ_02015	ADJIGFIF_02864	HKOJCNLN_00404	JFJOCCHH_02806	BNLCEPIH_01343	OGBMHJOC_01929	ADOCLKOH_02097	FFJBONIO_03252	JJOCJNPG_02324	DPBCLNFG_01200	PCEPIOCG_02823	BHDDHLDD_00571	MCADPKBA_00530	IMHNPCBI_00582	JGBELDGE_01124	OMGJAFKN_00823	CIBHANLA_02019	OHGKMABK_00188	EHLFPBAG_01437
cheV_2	cheV_2	Chemotaxis protein CheV	134	134	1	1	41110	978	978	978	LKKGGHDO_01220	HIPNGOJL_03385	FKOPKPBD_03229	BLGHOLMD_03818	LIEPKNPP_03340	BFICMGMM_01727	DOHNAMEE_00113	GCKGHBBD_01328	HPHEIAIA_00156	EOHPBPIL_00488	CDGJBBPM_02742	CHCODNHO_01611	GAGNIMKP_02731	GNDCMCOP_00375	FFHOJKJL_00692	DANFPOBL_01797	OPDMJNOE_00547	NDEDLGJB_00455	HGGBFDPF_00789	DCKELJPP_00342	AJGFBDLJ_00107	ADJIGFIF_00303	HKOJCNLN_03311	JFJOCCHH_02014	BNLCEPIH_03736	OGBMHJOC_01725	ADOCLKOH_01449	FFJBONIO_01132	JJOCJNPG_00851	DPBCLNFG_03302	PCEPIOCG_00059	BHDDHLDD_01600		IMHNPCBI_00349	JGBELDGE_00052	OMGJAFKN_01190	CIBHANLA_00103	OHGKMABK_00308
group_37234	xerD	Tyrosine recombinase XerD	134	134	1	1	41093	960	960	960	LKKGGHDO_01099	HIPNGOJL_03162	FKOPKPBD_02430		LIEPKNPP_02765	BFICMGMM_02439		GCKGHBBD_02609	HPHEIAIA_02063	EOHPBPIL_01728	CDGJBBPM_02206	CHCODNHO_00191	GAGNIMKP_02118	GNDCMCOP_02544	FFHOJKJL_02423	DANFPOBL_01653	OPDMJNOE_00049	NDEDLGJB_02231	HGGBFDPF_02368	DCKELJPP_03632	AJGFBDLJ_00004	ADJIGFIF_00650	HKOJCNLN_01065	JFJOCCHH_00317	BNLCEPIH_00039	OGBMHJOC_02496	ADOCLKOH_03084	FFJBONIO_02303	JJOCJNPG_00229	DPBCLNFG_02913	PCEPIOCG_02275	BHDDHLDD_01579	MCADPKBA_01927	IMHNPCBI_02759	JGBELDGE_02899	OMGJAFKN_01528	CIBHANLA_02862	OHGKMABK_03061	EHLFPBAG_01729
dnaN	dnaN	Beta sliding clamp	134	134	1	1	41074	1140	1140	1140	LKKGGHDO_01063	HIPNGOJL_02325	FKOPKPBD_03739	BLGHOLMD_03028	LIEPKNPP_04387	BFICMGMM_02397	DOHNAMEE_02046	GCKGHBBD_02258	HPHEIAIA_02972	EOHPBPIL_02460	CDGJBBPM_02175	CHCODNHO_02433	GAGNIMKP_01194	GNDCMCOP_01904	FFHOJKJL_01267	DANFPOBL_01452	OPDMJNOE_03075	NDEDLGJB_01580	HGGBFDPF_02776	DCKELJPP_01607	AJGFBDLJ_03856	ADJIGFIF_03146	22_refound_6088	JFJOCCHH_02433	BNLCEPIH_03008	OGBMHJOC_01494	ADOCLKOH_02952	FFJBONIO_01959	JJOCJNPG_02961	DPBCLNFG_01364	PCEPIOCG_02360	BHDDHLDD_01971	MCADPKBA_02834	IMHNPCBI_02264	JGBELDGE_02588	OMGJAFKN_00524	CIBHANLA_03142	OHGKMABK_02034
group_37167	acpP_2	Acyl carrier protein	134	134	1	1	41018	237	237	237	LKKGGHDO_00834	HIPNGOJL_01387	FKOPKPBD_01453	BLGHOLMD_00563	LIEPKNPP_01329	BFICMGMM_00919	DOHNAMEE_00024	GCKGHBBD_00796	HPHEIAIA_00397	EOHPBPIL_00218	CDGJBBPM_00444	CHCODNHO_00931	GAGNIMKP_00363	GNDCMCOP_00504	FFHOJKJL_02617	DANFPOBL_00929	OPDMJNOE_00688	NDEDLGJB_00723	HGGBFDPF_00357	DCKELJPP_02579	AJGFBDLJ_02073	ADJIGFIF_01748	HKOJCNLN_01858	JFJOCCHH_01414	BNLCEPIH_02917	OGBMHJOC_01313	ADOCLKOH_01719	FFJBONIO_01010	JJOCJNPG_00547	DPBCLNFG_01726	PCEPIOCG_02936	BHDDHLDD_00291		IMHNPCBI_01624	JGBELDGE_01640	OMGJAFKN_00799	CIBHANLA_02514	OHGKMABK_01709	EHLFPBAG_01536
group_37160		hypothetical protein	134	134	1	1	41011	1476	1476	1476	LKKGGHDO_00828	HIPNGOJL_01393	FKOPKPBD_01015	BLGHOLMD_00569	LIEPKNPP_01336	BFICMGMM_01521	DOHNAMEE_01770	GCKGHBBD_00802	HPHEIAIA_01095	EOHPBPIL_00065	CDGJBBPM_00986	CHCODNHO_00937	GAGNIMKP_00368	13_refound_3381	14_refound_3654	DANFPOBL_00922	OPDMJNOE_01860		HGGBFDPF_04711	DCKELJPP_03163	AJGFBDLJ_03354	ADJIGFIF_01755	HKOJCNLN_02867	23_refound_6391	BNLCEPIH_02910	OGBMHJOC_01232	ADOCLKOH_03006	FFJBONIO_03414	JJOCJNPG_00541	29_refound_8104	PCEPIOCG_01211	BHDDHLDD_00285	MCADPKBA_00606	IMHNPCBI_00791	JGBELDGE_00962	OMGJAFKN_00793	CIBHANLA_00666	OHGKMABK_00550	EHLFPBAG_00234
pdxJ	pdxJ	Pyridoxine 5'-phosphate synthase	134	134	1	1	40998	774	774	774	LKKGGHDO_00820	HIPNGOJL_01401	FKOPKPBD_01023	BLGHOLMD_00577	LIEPKNPP_01344	BFICMGMM_01513	6_refound_1957	GCKGHBBD_00810	8_refound_2366	9_refound_2626	10_refound_2878	CHCODNHO_00945	GAGNIMKP_00382	GNDCMCOP_00490	FFHOJKJL_02631	DANFPOBL_00914	OPDMJNOE_01852		HGGBFDPF_04703	DCKELJPP_03155	AJGFBDLJ_03522	ADJIGFIF_01763	HKOJCNLN_02875	JFJOCCHH_01400	BNLCEPIH_02902	25_refound_6913	ADOCLKOH_03014	FFJBONIO_00492	JJOCJNPG_00533	DPBCLNFG_01740	30_refound_8422	BHDDHLDD_00277	32_refound_8908	33_refound_9172	34_refound_9448	OMGJAFKN_00785	CIBHANLA_00674	37_refound_10144	38_refound_10441
group_37105	padE	NADH-dependent phenylglyoxylate dehydrogenase subunit gamma	134	134	1	1	40940	597	597	597	LKKGGHDO_00630	HIPNGOJL_04679	FKOPKPBD_00948	BLGHOLMD_01278	LIEPKNPP_00219	BFICMGMM_00381	DOHNAMEE_00733	GCKGHBBD_01504	HPHEIAIA_01860	EOHPBPIL_01969	CDGJBBPM_02546	CHCODNHO_02178	GAGNIMKP_02361	GNDCMCOP_01500	FFHOJKJL_00463	DANFPOBL_01047	OPDMJNOE_01118	NDEDLGJB_04178	HGGBFDPF_01102	DCKELJPP_01205	AJGFBDLJ_01267	ADJIGFIF_01080	HKOJCNLN_03049	JFJOCCHH_00229	BNLCEPIH_01964	OGBMHJOC_03037	ADOCLKOH_01978	FFJBONIO_03360	JJOCJNPG_01919	DPBCLNFG_03085	PCEPIOCG_01568	BHDDHLDD_01227	MCADPKBA_02822	IMHNPCBI_01581	JGBELDGE_01925	OMGJAFKN_01697	CIBHANLA_01266	OHGKMABK_02234	EHLFPBAG_01550
group_36994		hypothetical protein	134	134	1	1	40814	498	498	498	LKKGGHDO_00208	HIPNGOJL_01155	FKOPKPBD_02994	BLGHOLMD_03253	LIEPKNPP_04762	BFICMGMM_00243	DOHNAMEE_00405	GCKGHBBD_01556	HPHEIAIA_00687	EOHPBPIL_00696	CDGJBBPM_01311	CHCODNHO_01218	GAGNIMKP_01793	GNDCMCOP_01676	FFHOJKJL_03177	DANFPOBL_00572	OPDMJNOE_03801	NDEDLGJB_03266	HGGBFDPF_03425	DCKELJPP_01971	AJGFBDLJ_01478	ADJIGFIF_02809	HKOJCNLN_00966	JFJOCCHH_01138	BNLCEPIH_01184	OGBMHJOC_00810	ADOCLKOH_02384	FFJBONIO_01223	JJOCJNPG_02229	DPBCLNFG_00856	PCEPIOCG_00712	BHDDHLDD_00944	MCADPKBA_01782	IMHNPCBI_00072	JGBELDGE_00665	OMGJAFKN_01242		OHGKMABK_02313	EHLFPBAG_00128
ispB	ispB	Octaprenyl diphosphate synthase	134	134	1	1	40743	972	972	972	LKKGGHDO_00092	HIPNGOJL_00848	FKOPKPBD_02549	BLGHOLMD_03617	LIEPKNPP_03531	BFICMGMM_03023	DOHNAMEE_01028	GCKGHBBD_00105	HPHEIAIA_01427	EOHPBPIL_02117	CDGJBBPM_01288	CHCODNHO_00291	GAGNIMKP_00544	GNDCMCOP_01980	FFHOJKJL_00903	15_refound_3995	OPDMJNOE_03741	NDEDLGJB_03217	HGGBFDPF_00589	DCKELJPP_01481	AJGFBDLJ_01222	ADJIGFIF_00555	HKOJCNLN_00032	JFJOCCHH_00881	BNLCEPIH_00878	OGBMHJOC_00023	ADOCLKOH_03578	FFJBONIO_03306	JJOCJNPG_02140	DPBCLNFG_00097	PCEPIOCG_00852	BHDDHLDD_00775	MCADPKBA_02416	IMHNPCBI_01865	JGBELDGE_02956	OMGJAFKN_00647	CIBHANLA_01042		EHLFPBAG_01569
rplS	rplS	50S ribosomal protein L19	134	134	1	1	36923	384	384	384	LKKGGHDO_01490	HIPNGOJL_04034	FKOPKPBD_03864	BLGHOLMD_03417	LIEPKNPP_01981	BFICMGMM_00033	DOHNAMEE_01511	GCKGHBBD_00829	HPHEIAIA_00476	EOHPBPIL_00271	CDGJBBPM_01194	CHCODNHO_01264	GAGNIMKP_01662	GNDCMCOP_00781	FFHOJKJL_01915	DANFPOBL_02190	OPDMJNOE_00926	NDEDLGJB_04002	HGGBFDPF_02285	DCKELJPP_03457	AJGFBDLJ_01033	ADJIGFIF_00421	HKOJCNLN_02782	JFJOCCHH_01824	BNLCEPIH_00560	OGBMHJOC_02082	ADOCLKOH_02289	FFJBONIO_01525	JJOCJNPG_03088	DPBCLNFG_00266	PCEPIOCG_01710	BHDDHLDD_00547	MCADPKBA_00259	IMHNPCBI_00454	JGBELDGE_00355	OMGJAFKN_02140	CIBHANLA_00850	OHGKMABK_00121	EHLFPBAG_03038
group_32963	rnfA_1	Ion-translocating oxidoreductase complex subunit A	134	134	1	1	36556	684	684	684	LKKGGHDO_01699	HIPNGOJL_03453	FKOPKPBD_03155	BLGHOLMD_04100	LIEPKNPP_03951	BFICMGMM_02781	DOHNAMEE_00608	GCKGHBBD_01908	HPHEIAIA_00554	EOHPBPIL_01867	CDGJBBPM_01475	CHCODNHO_02339	GAGNIMKP_02028	GNDCMCOP_03611	FFHOJKJL_00780	DANFPOBL_00207	OPDMJNOE_01279	NDEDLGJB_01823	HGGBFDPF_04444	DCKELJPP_01544	AJGFBDLJ_02705	ADJIGFIF_01418	HKOJCNLN_01517	JFJOCCHH_01709	BNLCEPIH_03489	OGBMHJOC_00980	ADOCLKOH_00683	FFJBONIO_01419	JJOCJNPG_01151	DPBCLNFG_02741	PCEPIOCG_01329	BHDDHLDD_03142	MCADPKBA_00995	IMHNPCBI_02027	JGBELDGE_00301	OMGJAFKN_01976	CIBHANLA_03065	OHGKMABK_03276	EHLFPBAG_00985
group_32004	ihfB_1	Integration host factor subunit beta	134	134	1	1	35540	312	312	312	LKKGGHDO_01303	HIPNGOJL_04547	FKOPKPBD_00875	BLGHOLMD_01457	LIEPKNPP_03832	BFICMGMM_01822	DOHNAMEE_00798	GCKGHBBD_00165	HPHEIAIA_00727	EOHPBPIL_00557	CDGJBBPM_01074	CHCODNHO_00506	GAGNIMKP_01010	GNDCMCOP_00071	FFHOJKJL_00391	DANFPOBL_02345	OPDMJNOE_03466	NDEDLGJB_03973	HGGBFDPF_04736	DCKELJPP_02353	AJGFBDLJ_01957	ADJIGFIF_02883	HKOJCNLN_01191	JFJOCCHH_02788	BNLCEPIH_03217	OGBMHJOC_02719	ADOCLKOH_01957	FFJBONIO_02133	JJOCJNPG_02306	DPBCLNFG_01488	PCEPIOCG_01613	BHDDHLDD_00553	MCADPKBA_00849	IMHNPCBI_00888	JGBELDGE_00899	OMGJAFKN_00841	CIBHANLA_03647	OHGKMABK_00778	EHLFPBAG_02665
iscU	iscU	Iron-sulfur cluster assembly scaffold protein IscU	134	134	1	1	34320	399	399	399	LKKGGHDO_00067	HIPNGOJL_01862	FKOPKPBD_00616	BLGHOLMD_01759	LIEPKNPP_00977	BFICMGMM_02153	DOHNAMEE_01264	GCKGHBBD_01990	HPHEIAIA_01139	EOHPBPIL_01552	CDGJBBPM_01363	CHCODNHO_02404	GAGNIMKP_01084	GNDCMCOP_01812	FFHOJKJL_00130	15_refound_3994	OPDMJNOE_02559	NDEDLGJB_02508	HGGBFDPF_05223	DCKELJPP_02408	AJGFBDLJ_02423	ADJIGFIF_03373	HKOJCNLN_00452	JFJOCCHH_00980	BNLCEPIH_02241	OGBMHJOC_02370	ADOCLKOH_01148	FFJBONIO_02615	JJOCJNPG_00664	DPBCLNFG_01388	PCEPIOCG_01083	BHDDHLDD_01835	MCADPKBA_00699	IMHNPCBI_02780	JGBELDGE_00384	OMGJAFKN_02079	CIBHANLA_02201	OHGKMABK_01791	EHLFPBAG_00968
group_30843		hypothetical protein	134	134	1	1	34294	426	426	426	LKKGGHDO_02310	HIPNGOJL_03190	FKOPKPBD_02398	BLGHOLMD_02643	LIEPKNPP_02781	BFICMGMM_00608	DOHNAMEE_01950	GCKGHBBD_01264	HPHEIAIA_02202	EOHPBPIL_01779	CDGJBBPM_01413	CHCODNHO_01512	GAGNIMKP_01204	GNDCMCOP_02526	FFHOJKJL_02452	DANFPOBL_01087	OPDMJNOE_00257	NDEDLGJB_00421	HGGBFDPF_02906	DCKELJPP_01417	AJGFBDLJ_03601	ADJIGFIF_00827	HKOJCNLN_00133	JFJOCCHH_04377	BNLCEPIH_03314	OGBMHJOC_00890	ADOCLKOH_02045	FFJBONIO_00766	JJOCJNPG_00050	DPBCLNFG_00818	PCEPIOCG_02496	BHDDHLDD_00187	32_refound_8723	IMHNPCBI_00926	JGBELDGE_00806	OMGJAFKN_01824	CIBHANLA_02098	OHGKMABK_02175	EHLFPBAG_02494
fliS	fliS	Flagellar secretion chaperone FliS	134	134	1	1	34210	426	426	426	LKKGGHDO_00747	HIPNGOJL_03983	FKOPKPBD_02236	BLGHOLMD_03710	LIEPKNPP_02967	BFICMGMM_00975	DOHNAMEE_01808	GCKGHBBD_00627	HPHEIAIA_03121	EOHPBPIL_01708	CDGJBBPM_01427	CHCODNHO_00056	GAGNIMKP_02190	GNDCMCOP_00988	FFHOJKJL_00999	DANFPOBL_02042	OPDMJNOE_03413	NDEDLGJB_03678	HGGBFDPF_02439	19_refound_5005	AJGFBDLJ_02244	ADJIGFIF_00384	HKOJCNLN_01912	JFJOCCHH_00785	BNLCEPIH_00523	OGBMHJOC_02436		FFJBONIO_01319	JJOCJNPG_03216	DPBCLNFG_02576	PCEPIOCG_01559	BHDDHLDD_00165	MCADPKBA_01345	IMHNPCBI_01385	34_refound_9260	OMGJAFKN_00097	CIBHANLA_00956	OHGKMABK_01239	EHLFPBAG_00599
group_30217		hypothetical protein	134	134	1	1	33633	435	435	435	LKKGGHDO_01639	HIPNGOJL_03815	FKOPKPBD_02112	BLGHOLMD_04146	LIEPKNPP_02905	BFICMGMM_03025	DOHNAMEE_00255	GCKGHBBD_01706	HPHEIAIA_00081	EOHPBPIL_00419	CDGJBBPM_00862	CHCODNHO_02592	GAGNIMKP_01592	GNDCMCOP_03186	FFHOJKJL_00504	DANFPOBL_00164	OPDMJNOE_02681	NDEDLGJB_03318	HGGBFDPF_01055	DCKELJPP_03860	AJGFBDLJ_00589	ADJIGFIF_01560	HKOJCNLN_00034	JFJOCCHH_02286	BNLCEPIH_01999	OGBMHJOC_00378	ADOCLKOH_03580	FFJBONIO_01305	JJOCJNPG_00653	DPBCLNFG_03272	PCEPIOCG_00207	BHDDHLDD_01491	MCADPKBA_01150	IMHNPCBI_00143	JGBELDGE_01777	OMGJAFKN_00355	CIBHANLA_00637	OHGKMABK_00062	EHLFPBAG_00032
group_29571		hypothetical protein	134	134	1	1	32959	444	444	444	LKKGGHDO_00451	HIPNGOJL_00407	FKOPKPBD_01136	BLGHOLMD_00677	LIEPKNPP_01261	BFICMGMM_02720	DOHNAMEE_02136	GCKGHBBD_01479	HPHEIAIA_02438	EOHPBPIL_02054	CDGJBBPM_01507	CHCODNHO_01796	GAGNIMKP_01989	GNDCMCOP_02198	FFHOJKJL_01491		OPDMJNOE_02064	NDEDLGJB_03757	HGGBFDPF_04678	DCKELJPP_00630	AJGFBDLJ_00124	ADJIGFIF_03534	HKOJCNLN_00750	JFJOCCHH_01634	BNLCEPIH_01899	OGBMHJOC_01838	ADOCLKOH_01033	FFJBONIO_00818	JJOCJNPG_03620	DPBCLNFG_01269	PCEPIOCG_02720	BHDDHLDD_01814	MCADPKBA_02855	IMHNPCBI_02570	JGBELDGE_02470	OMGJAFKN_01422	CIBHANLA_01698	OHGKMABK_02806	EHLFPBAG_02355
smpB	smpB	SsrA-binding protein	134	134	1	1	32785	447	447	447	LKKGGHDO_02533	HIPNGOJL_04485	FKOPKPBD_01865	BLGHOLMD_00188	LIEPKNPP_03125	BFICMGMM_02043	DOHNAMEE_01011	GCKGHBBD_01587	HPHEIAIA_01444	EOHPBPIL_01628	CDGJBBPM_02082	CHCODNHO_02225	GAGNIMKP_02977	GNDCMCOP_01231	FFHOJKJL_01362	DANFPOBL_01349	OPDMJNOE_03281	NDEDLGJB_02874	HGGBFDPF_01181		AJGFBDLJ_02797	ADJIGFIF_01281	HKOJCNLN_00423	JFJOCCHH_02171	BNLCEPIH_02830	OGBMHJOC_00040	ADOCLKOH_02709	FFJBONIO_02065	JJOCJNPG_01238	DPBCLNFG_01810	PCEPIOCG_00835	BHDDHLDD_01946	MCADPKBA_02280	IMHNPCBI_01530	JGBELDGE_01186	OMGJAFKN_02437	CIBHANLA_02476	OHGKMABK_01186	EHLFPBAG_00482
ratA	ratA	Ribosome association toxin RatA	134	134	1	1	31627	468	468	468	LKKGGHDO_02532	HIPNGOJL_04484	FKOPKPBD_01866	BLGHOLMD_00187	LIEPKNPP_03126	BFICMGMM_02044	DOHNAMEE_01010	GCKGHBBD_01588	HPHEIAIA_01445	EOHPBPIL_01627	CDGJBBPM_02081	CHCODNHO_02226	GAGNIMKP_02976	GNDCMCOP_01232	FFHOJKJL_01363	DANFPOBL_01350	OPDMJNOE_03280	NDEDLGJB_02873	HGGBFDPF_01180		AJGFBDLJ_02798	ADJIGFIF_01280	HKOJCNLN_00424	JFJOCCHH_02170	BNLCEPIH_02829	OGBMHJOC_00041	ADOCLKOH_02710	FFJBONIO_02066	JJOCJNPG_01237	DPBCLNFG_01809	PCEPIOCG_00834	BHDDHLDD_01947	MCADPKBA_02279	IMHNPCBI_01529	JGBELDGE_01187	OMGJAFKN_02436	CIBHANLA_02475	OHGKMABK_01187	EHLFPBAG_00483
mreD	mreD	Rod shape-determining protein MreD	134	134	1	1	28848	528	528	528	LKKGGHDO_01758	HIPNGOJL_03211	FKOPKPBD_02380	BLGHOLMD_02624	LIEPKNPP_01948	BFICMGMM_00590	DOHNAMEE_00385	GCKGHBBD_01674	HPHEIAIA_01197	EOHPBPIL_00898	CDGJBBPM_00720	CHCODNHO_02042	GAGNIMKP_00567	GNDCMCOP_02508	FFHOJKJL_02470	DANFPOBL_01070	OPDMJNOE_00452	NDEDLGJB_00439		DCKELJPP_01077	AJGFBDLJ_03583	ADJIGFIF_00845	HKOJCNLN_00115	JFJOCCHH_04359	BNLCEPIH_03296	OGBMHJOC_01659	ADOCLKOH_03630	FFJBONIO_03891	JJOCJNPG_00068	DPBCLNFG_00836	PCEPIOCG_00146	BHDDHLDD_02458	MCADPKBA_01525	IMHNPCBI_01494	JGBELDGE_02604	OMGJAFKN_00992	CIBHANLA_02116	OHGKMABK_01279	EHLFPBAG_00793
group_23747	orn	Oligoribonuclease	134	134	1	1	26751	576	576	576	LKKGGHDO_01897	HIPNGOJL_01341	FKOPKPBD_01797	BLGHOLMD_00255	LIEPKNPP_01119	BFICMGMM_03737	DOHNAMEE_00589	GCKGHBBD_02716	HPHEIAIA_00535	EOHPBPIL_02437	CDGJBBPM_01806	CHCODNHO_00142	GAGNIMKP_02597	GNDCMCOP_01347	FFHOJKJL_01296	15_refound_3761	OPDMJNOE_02031	NDEDLGJB_04356	HGGBFDPF_00180	DCKELJPP_00662	AJGFBDLJ_03807	ADJIGFIF_00745	HKOJCNLN_00077	JFJOCCHH_02238	BNLCEPIH_00245	OGBMHJOC_00999	ADOCLKOH_03811	FFJBONIO_00457	JJOCJNPG_02577	DPBCLNFG_00933	PCEPIOCG_01348	BHDDHLDD_00507	MCADPKBA_00376	IMHNPCBI_01180	JGBELDGE_00282	OMGJAFKN_00957	CIBHANLA_00387	OHGKMABK_01336	EHLFPBAG_01227
tctD_2	tctD_2	Transcriptional regulatory protein tctD	134	134	1	1	22143	681	681	681	LKKGGHDO_03531	HIPNGOJL_02394	FKOPKPBD_03506	BLGHOLMD_02906	LIEPKNPP_04300	BFICMGMM_00425	DOHNAMEE_02102	GCKGHBBD_01926	HPHEIAIA_02335	EOHPBPIL_00969	CDGJBBPM_01253	CHCODNHO_02240	GAGNIMKP_01756	GNDCMCOP_00647	FFHOJKJL_01626	DANFPOBL_00510	OPDMJNOE_03099	NDEDLGJB_00685	HGGBFDPF_04200	DCKELJPP_00110	AJGFBDLJ_03017	ADJIGFIF_03077	HKOJCNLN_02646	JFJOCCHH_00433	BNLCEPIH_02153	OGBMHJOC_00289	ADOCLKOH_02884	FFJBONIO_01506	JJOCJNPG_02448	DPBCLNFG_00368	PCEPIOCG_00733	BHDDHLDD_02576	MCADPKBA_02268	IMHNPCBI_00548	JGBELDGE_00323	OMGJAFKN_01864	CIBHANLA_01025	OHGKMABK_00610	EHLFPBAG_00464
petC	petC	Ammonia monooxygenase gamma subunit	134	134	1	1	21064	711	711	711	LKKGGHDO_02092	HIPNGOJL_02117	FKOPKPBD_03551	BLGHOLMD_02946	LIEPKNPP_04465	BFICMGMM_02807	DOHNAMEE_00103	GCKGHBBD_02604	HPHEIAIA_00146	EOHPBPIL_00921	CDGJBBPM_02184	CHCODNHO_00186	GAGNIMKP_02113	GNDCMCOP_00698	FFHOJKJL_01668	DANFPOBL_01201	OPDMJNOE_02486	NDEDLGJB_00806	HGGBFDPF_00624	DCKELJPP_01663	AJGFBDLJ_02963	ADJIGFIF_02574	HKOJCNLN_00019	JFJOCCHH_02633	BNLCEPIH_01748	OGBMHJOC_01714	ADOCLKOH_00494	FFJBONIO_03909	JJOCJNPG_00759	DPBCLNFG_02569	PCEPIOCG_00069	BHDDHLDD_01584	MCADPKBA_02703	IMHNPCBI_00359	JGBELDGE_01234	OMGJAFKN_01523	CIBHANLA_02090	OHGKMABK_00318	EHLFPBAG_01377
rph	rph	Ribonuclease PH	134	134	1	1	20485	729	729	729	LKKGGHDO_02992	HIPNGOJL_00900	FKOPKPBD_02206	BLGHOLMD_03731	LIEPKNPP_02988	BFICMGMM_02347	DOHNAMEE_00896	GCKGHBBD_02115	HPHEIAIA_01930	EOHPBPIL_01166	CDGJBBPM_00459	CHCODNHO_02936	GAGNIMKP_02339	GNDCMCOP_02824	FFHOJKJL_01020	DANFPOBL_01971	OPDMJNOE_01909	NDEDLGJB_03658	HGGBFDPF_00994	DCKELJPP_00213	AJGFBDLJ_02182	ADJIGFIF_02256	HKOJCNLN_03296	JFJOCCHH_02894	BNLCEPIH_02092	OGBMHJOC_01132	ADOCLKOH_02185	FFJBONIO_03401	JJOCJNPG_03668	DPBCLNFG_00286	PCEPIOCG_00528	BHDDHLDD_02950	MCADPKBA_01905	IMHNPCBI_00625	JGBELDGE_00496	OMGJAFKN_02228	CIBHANLA_00924	OHGKMABK_00812	EHLFPBAG_02263
rpsB	rpsB	30S ribosomal protein S2	134	134	1	1	19823	750	750	750	LKKGGHDO_01321	HIPNGOJL_04568	FKOPKPBD_00892	BLGHOLMD_01440	LIEPKNPP_03850		DOHNAMEE_00468	GCKGHBBD_00182	HPHEIAIA_00593	EOHPBPIL_00459	CDGJBBPM_00542	CHCODNHO_00489	GAGNIMKP_01028	GNDCMCOP_00053	FFHOJKJL_00408	DANFPOBL_01789	OPDMJNOE_02153	NDEDLGJB_04242	HGGBFDPF_00945	DCKELJPP_00868	AJGFBDLJ_02016	ADJIGFIF_02865	HKOJCNLN_00403	JFJOCCHH_02805	BNLCEPIH_01344	OGBMHJOC_01928	ADOCLKOH_02098	FFJBONIO_03253	JJOCJNPG_02323	DPBCLNFG_01201	PCEPIOCG_02824	BHDDHLDD_00570	MCADPKBA_00529	IMHNPCBI_00581	JGBELDGE_01123	OMGJAFKN_00824	CIBHANLA_02020	OHGKMABK_00189	EHLFPBAG_01436
lptB_2	lptB_2	Lipopolysaccharide export system ATP-binding protein LptB	134	134	1	1	19711	753	753	753	LKKGGHDO_03211	HIPNGOJL_02520	FKOPKPBD_03400	BLGHOLMD_04244	LIEPKNPP_02662	BFICMGMM_00756	DOHNAMEE_00937	GCKGHBBD_00991	HPHEIAIA_02429	EOHPBPIL_02676	CDGJBBPM_00167	CHCODNHO_01826	GAGNIMKP_00717	GNDCMCOP_01382	FFHOJKJL_04005	DANFPOBL_00297	OPDMJNOE_00882	NDEDLGJB_04880	HGGBFDPF_01813	DCKELJPP_03501	AJGFBDLJ_02455	ADJIGFIF_03461	HKOJCNLN_00267	JFJOCCHH_04822	BNLCEPIH_01916	OGBMHJOC_00752	ADOCLKOH_01595	FFJBONIO_00609	JJOCJNPG_02989	DPBCLNFG_01419	PCEPIOCG_00404	BHDDHLDD_00859	MCADPKBA_00055	IMHNPCBI_00014	JGBELDGE_00885	OMGJAFKN_01223	CIBHANLA_03281	OHGKMABK_00170	EHLFPBAG_00119
fliA	fliA	RNA polymerase sigma factor FliA	134	134	1	1	18855	780	780	780	LKKGGHDO_01211	HIPNGOJL_03394	FKOPKPBD_03238	BLGHOLMD_03809	LIEPKNPP_03330	BFICMGMM_01736	DOHNAMEE_00122	GCKGHBBD_01337	HPHEIAIA_00165	EOHPBPIL_00497	CDGJBBPM_00230	CHCODNHO_01620	GAGNIMKP_02740	GNDCMCOP_00366	FFHOJKJL_01098	DANFPOBL_01636	OPDMJNOE_00556	NDEDLGJB_00464	HGGBFDPF_00779	DCKELJPP_00333	AJGFBDLJ_01865	ADJIGFIF_00312	HKOJCNLN_03302	JFJOCCHH_02023	BNLCEPIH_03745	OGBMHJOC_01734	ADOCLKOH_01440	FFJBONIO_01141	JJOCJNPG_00860	DPBCLNFG_00244	PCEPIOCG_00050	BHDDHLDD_02476	MCADPKBA_02110	IMHNPCBI_00340	JGBELDGE_00043	OMGJAFKN_01181	CIBHANLA_00094	OHGKMABK_00299	EHLFPBAG_00495
nit1	nit1	Deaminated glutathione amidase	134	134	1	1	16076	879	879	879	LKKGGHDO_00187	HIPNGOJL_02275	FKOPKPBD_03629	BLGHOLMD_03135	LIEPKNPP_04571	BFICMGMM_00641	DOHNAMEE_00217	GCKGHBBD_02342	HPHEIAIA_00860	EOHPBPIL_01131	CDGJBBPM_01459	CHCODNHO_00591	GAGNIMKP_02911	GNDCMCOP_00299	FFHOJKJL_01159	DANFPOBL_00434	OPDMJNOE_03332	NDEDLGJB_01191	HGGBFDPF_01323	DCKELJPP_03089	AJGFBDLJ_01018	ADJIGFIF_02083	HKOJCNLN_00633	JFJOCCHH_03488	BNLCEPIH_03519	OGBMHJOC_02453	ADOCLKOH_02963	FFJBONIO_00945	JJOCJNPG_01759	DPBCLNFG_03222	PCEPIOCG_01110	BHDDHLDD_01553	MCADPKBA_00636	IMHNPCBI_01147	JGBELDGE_01346	OMGJAFKN_02421	CIBHANLA_00588	OHGKMABK_00767
accD	accD	Acetyl-coenzyme A carboxylase carboxyl transferase subunit beta	134	134	1	1	15990	882	882	882	LKKGGHDO_02146	HIPNGOJL_03373	FKOPKPBD_02519	BLGHOLMD_03641	LIEPKNPP_03555	BFICMGMM_01382	DOHNAMEE_00426	GCKGHBBD_00039	HPHEIAIA_00989	EOHPBPIL_02007	CDGJBBPM_00130	CHCODNHO_00574	GAGNIMKP_02834	GNDCMCOP_01953	FFHOJKJL_00927	DANFPOBL_01378	OPDMJNOE_01016	NDEDLGJB_03188	HGGBFDPF_03786	DCKELJPP_00977	AJGFBDLJ_03181	ADJIGFIF_00078	HKOJCNLN_01996	JFJOCCHH_00857	BNLCEPIH_03146	OGBMHJOC_00789	ADOCLKOH_01167	FFJBONIO_02763	JJOCJNPG_00419	DPBCLNFG_00036	PCEPIOCG_01855	BHDDHLDD_00323	MCADPKBA_00018	IMHNPCBI_00051	JGBELDGE_01099	OMGJAFKN_00453	CIBHANLA_00817	OHGKMABK_00133	EHLFPBAG_01247
lpxC	lpxC	UDP-3-O-acyl-N-acetylglucosamine deacetylase	134	134	1	1	13787	969	969	969	LKKGGHDO_02290	HIPNGOJL_04213	FKOPKPBD_00039	BLGHOLMD_02422	LIEPKNPP_01596	BFICMGMM_00287	DOHNAMEE_00343	GCKGHBBD_01582	HPHEIAIA_00011	EOHPBPIL_01496	CDGJBBPM_01040	CHCODNHO_02220	GAGNIMKP_02633	GNDCMCOP_00205	FFHOJKJL_03603	DANFPOBL_00349	16_refound_4113	NDEDLGJB_00559	HGGBFDPF_01583	DCKELJPP_02626	AJGFBDLJ_02901	ADJIGFIF_02988	HKOJCNLN_02445	JFJOCCHH_01500	BNLCEPIH_02798	OGBMHJOC_00314	ADOCLKOH_00311	FFJBONIO_00903	JJOCJNPG_02434	DPBCLNFG_00489	PCEPIOCG_00104	BHDDHLDD_01941	MCADPKBA_00425	IMHNPCBI_01644	JGBELDGE_02088	OMGJAFKN_02370	CIBHANLA_00149	OHGKMABK_00576	EHLFPBAG_00737
bioB	bioB	Biotin synthase	134	134	1	1	13173	996	996	996	LKKGGHDO_00260	HIPNGOJL_02592	FKOPKPBD_03592	BLGHOLMD_02468	LIEPKNPP_01549	BFICMGMM_01030	DOHNAMEE_01374	GCKGHBBD_01642	HPHEIAIA_01305	EOHPBPIL_02846	CDGJBBPM_02437	CHCODNHO_01636	GAGNIMKP_01268	GNDCMCOP_00253	FFHOJKJL_01121	DANFPOBL_01295		NDEDLGJB_00783	HGGBFDPF_00614	DCKELJPP_00724	AJGFBDLJ_03380	ADJIGFIF_03037	HKOJCNLN_02737	JFJOCCHH_03345	BNLCEPIH_01732	OGBMHJOC_02045	ADOCLKOH_03763	FFJBONIO_00111	JJOCJNPG_02153	DPBCLNFG_01258	PCEPIOCG_01605	BHDDHLDD_02832	MCADPKBA_02778	IMHNPCBI_02587	JGBELDGE_03058	OMGJAFKN_01282	CIBHANLA_01136	OHGKMABK_02908	EHLFPBAG_03042
hemF	hemF	Oxygen-dependent coproporphyrinogen-III oxidase	134	134	1	1	12700	1020	1020	1020	LKKGGHDO_02932	HIPNGOJL_00815	FKOPKPBD_02577	BLGHOLMD_03590	LIEPKNPP_03499	BFICMGMM_01439	DOHNAMEE_00317	GCKGHBBD_01731	HPHEIAIA_01636	EOHPBPIL_02750	CDGJBBPM_02853	CHCODNHO_02150	GAGNIMKP_00812	GNDCMCOP_02008	FFHOJKJL_02218	DANFPOBL_00699	OPDMJNOE_03771	NDEDLGJB_03245	HGGBFDPF_00566	DCKELJPP_02515	AJGFBDLJ_00970	ADJIGFIF_00583	HKOJCNLN_01385	JFJOCCHH_00909	BNLCEPIH_00905	OGBMHJOC_01379	ADOCLKOH_00799	FFJBONIO_02330	JJOCJNPG_02881	DPBCLNFG_00069	PCEPIOCG_00553	BHDDHLDD_01478	MCADPKBA_01445	IMHNPCBI_00744	JGBELDGE_00441	OMGJAFKN_01667	CIBHANLA_01068	OHGKMABK_00862	EHLFPBAG_01235
pyrD	pyrD	Dihydroorotate dehydrogenase (quinone)	134	134	1	1	11777	1065	1065	1065	LKKGGHDO_01700	HIPNGOJL_03452	FKOPKPBD_03154	BLGHOLMD_04099	LIEPKNPP_03952	BFICMGMM_02780	DOHNAMEE_00609	GCKGHBBD_01910	HPHEIAIA_00555	EOHPBPIL_01866	CDGJBBPM_01474	CHCODNHO_02961	GAGNIMKP_02027	GNDCMCOP_03610	FFHOJKJL_00781	DANFPOBL_00206	OPDMJNOE_01280	NDEDLGJB_01822	HGGBFDPF_04443	DCKELJPP_01543	AJGFBDLJ_02706	ADJIGFIF_01419	HKOJCNLN_01518	JFJOCCHH_01708	BNLCEPIH_03490	OGBMHJOC_00979	ADOCLKOH_00682	FFJBONIO_01418	JJOCJNPG_01152	DPBCLNFG_02740	PCEPIOCG_01328	31_refound_8512	MCADPKBA_00996	IMHNPCBI_02026	JGBELDGE_00302	OMGJAFKN_01978	CIBHANLA_03064	OHGKMABK_03275	EHLFPBAG_00984
pheS	pheS	Phenylalanine--tRNA ligase alpha subunit	134	134	1	1	11677	1071	1071	1071	LKKGGHDO_00315	HIPNGOJL_03336	FKOPKPBD_02481	BLGHOLMD_03676	LIEPKNPP_03581	BFICMGMM_02625	DOHNAMEE_01762	GCKGHBBD_00886	HPHEIAIA_00503	EOHPBPIL_00298	CDGJBBPM_01331	CHCODNHO_00606	GAGNIMKP_00705	GNDCMCOP_01025	FFHOJKJL_00962	DANFPOBL_03123	OPDMJNOE_01737	NDEDLGJB_01780	HGGBFDPF_03822	DCKELJPP_00152	AJGFBDLJ_02333	ADJIGFIF_00048	HKOJCNLN_00210	JFJOCCHH_00822	BNLCEPIH_01525	OGBMHJOC_00593	ADOCLKOH_00386	FFJBONIO_02798	JJOCJNPG_03261	DPBCLNFG_02685	PCEPIOCG_01587	BHDDHLDD_01034	32_refound_8711	IMHNPCBI_00427	JGBELDGE_01467	OMGJAFKN_01058	CIBHANLA_01988	OHGKMABK_02186	EHLFPBAG_01644
phaE	phaE	Poly(3-hydroxyalkanoate) polymerase subunit PhaE	134	134	1	1	11472	1083	1083	1083	LKKGGHDO_00553	HIPNGOJL_00440	FKOPKPBD_00783	BLGHOLMD_01545	LIEPKNPP_03744	BFICMGMM_02662	DOHNAMEE_02462	GCKGHBBD_02329	HPHEIAIA_00614	EOHPBPIL_00480	CDGJBBPM_00521	CHCODNHO_02701	GAGNIMKP_02540	GNDCMCOP_00167	FFHOJKJL_00296	DANFPOBL_03252	OPDMJNOE_00438	NDEDLGJB_03981	HGGBFDPF_03316	DCKELJPP_01091	AJGFBDLJ_03319	ADJIGFIF_02645	HKOJCNLN_01209	JFJOCCHH_04487	BNLCEPIH_02888	OGBMHJOC_01949	ADOCLKOH_02108	27_refound_7325	JJOCJNPG_01339	DPBCLNFG_02043	PCEPIOCG_01407	BHDDHLDD_02349	MCADPKBA_00550	IMHNPCBI_02859	JGBELDGE_02673	OMGJAFKN_00038	CIBHANLA_01561	OHGKMABK_02468	EHLFPBAG_02046
group_9432	hisC_1	Histidinol-phosphate aminotransferase	134	134	1	1	10846	1116	1116	1116	LKKGGHDO_01299	HIPNGOJL_04543	FKOPKPBD_00871	BLGHOLMD_01461	LIEPKNPP_03828	BFICMGMM_01818	DOHNAMEE_00802	GCKGHBBD_00161	HPHEIAIA_00731	EOHPBPIL_00561	CDGJBBPM_01070	CHCODNHO_00510	GAGNIMKP_01006	GNDCMCOP_00075	FFHOJKJL_00387	DANFPOBL_02349	OPDMJNOE_03470	NDEDLGJB_03977	HGGBFDPF_04732	DCKELJPP_02349	AJGFBDLJ_01961	ADJIGFIF_02887	HKOJCNLN_01187	JFJOCCHH_02784	BNLCEPIH_03221	OGBMHJOC_02715	ADOCLKOH_01961	FFJBONIO_02137	JJOCJNPG_02302	DPBCLNFG_01484	PCEPIOCG_01609	BHDDHLDD_01214	MCADPKBA_00853	IMHNPCBI_00884	JGBELDGE_00903	OMGJAFKN_00845	CIBHANLA_02942	OHGKMABK_00774	EHLFPBAG_01715
pilT_1	pilT_1	Twitching mobility protein	134	134	1	1	10376	1140	1140	1140	LKKGGHDO_01641	HIPNGOJL_03813	FKOPKPBD_02114	BLGHOLMD_04144	LIEPKNPP_02903	BFICMGMM_02960	DOHNAMEE_00257	GCKGHBBD_00473	HPHEIAIA_00083	EOHPBPIL_00421		CHCODNHO_00419	GAGNIMKP_01594	GNDCMCOP_03184	FFHOJKJL_00502	DANFPOBL_00166	OPDMJNOE_02683	NDEDLGJB_03320	HGGBFDPF_00163	DCKELJPP_03862	AJGFBDLJ_00591	ADJIGFIF_01558	HKOJCNLN_02535	JFJOCCHH_02284	BNLCEPIH_02001	OGBMHJOC_00380	ADOCLKOH_00637	FFJBONIO_01307	JJOCJNPG_00632	DPBCLNFG_03274	PCEPIOCG_00205	BHDDHLDD_01086	MCADPKBA_01148	IMHNPCBI_00145	JGBELDGE_01775	OMGJAFKN_02632	CIBHANLA_00529	OHGKMABK_00060	EHLFPBAG_00030
asd	asd	Aspartate-semialdehyde dehydrogenase	134	134	1	1	10130	1155	1155	1155	LKKGGHDO_02153	HIPNGOJL_03366	FKOPKPBD_02512	BLGHOLMD_03648	LIEPKNPP_03563	BFICMGMM_02701	DOHNAMEE_00419	GCKGHBBD_00046	HPHEIAIA_00673	EOHPBPIL_00682		CHCODNHO_00567	GAGNIMKP_01777	GNDCMCOP_01946	FFHOJKJL_00934	DANFPOBL_01371	OPDMJNOE_01009	NDEDLGJB_03180	HGGBFDPF_03779	DCKELJPP_00970	AJGFBDLJ_03188	ADJIGFIF_00071	HKOJCNLN_01084	JFJOCCHH_00850	BNLCEPIH_03153	OGBMHJOC_00796	ADOCLKOH_01160	FFJBONIO_02770	JJOCJNPG_00426	DPBCLNFG_00029	PCEPIOCG_00726	BHDDHLDD_00330	MCADPKBA_00011	IMHNPCBI_00058	JGBELDGE_01113	OMGJAFKN_00460	CIBHANLA_00824	OHGKMABK_00953	EHLFPBAG_01625
dxr	dxr	1-deoxy-D-xylulose 5-phosphate reductoisomerase	134	134	1	1	9178	1215	1215	1215	LKKGGHDO_01327	HIPNGOJL_04574	FKOPKPBD_00898	BLGHOLMD_01434	LIEPKNPP_03856		DOHNAMEE_00474	GCKGHBBD_00188	HPHEIAIA_00599	EOHPBPIL_00465	CDGJBBPM_00536	CHCODNHO_00483	GAGNIMKP_01034	GNDCMCOP_00047	FFHOJKJL_00414	DANFPOBL_01783	OPDMJNOE_02147	NDEDLGJB_04236	HGGBFDPF_00951	DCKELJPP_00874	AJGFBDLJ_02010	ADJIGFIF_02859	HKOJCNLN_00409	JFJOCCHH_02811	BNLCEPIH_01338	OGBMHJOC_01934	ADOCLKOH_02092	FFJBONIO_03970	JJOCJNPG_02329	DPBCLNFG_01195	PCEPIOCG_01392	BHDDHLDD_00576	MCADPKBA_00535	IMHNPCBI_00587	JGBELDGE_01129	OMGJAFKN_02223	CIBHANLA_02014	OHGKMABK_00183	EHLFPBAG_01442
lapB	lapB	Lipopolysaccharide assembly protein B	134	134	1	1	9026	1227	1227	1227	LKKGGHDO_01304	HIPNGOJL_04549	FKOPKPBD_00877	BLGHOLMD_01455	LIEPKNPP_03834	BFICMGMM_01823	DOHNAMEE_00796	GCKGHBBD_00167	HPHEIAIA_00725	EOHPBPIL_00555	CDGJBBPM_01076	CHCODNHO_00504	GAGNIMKP_01012	GNDCMCOP_00069	FFHOJKJL_00393	DANFPOBL_02343	OPDMJNOE_03465	NDEDLGJB_03972	HGGBFDPF_04738	DCKELJPP_02354	AJGFBDLJ_01955	ADJIGFIF_02881	HKOJCNLN_01192	JFJOCCHH_02790	BNLCEPIH_03215	OGBMHJOC_02721	ADOCLKOH_01956	FFJBONIO_02131	JJOCJNPG_02307	DPBCLNFG_01490	PCEPIOCG_01615	BHDDHLDD_00555	MCADPKBA_00847	IMHNPCBI_00890	JGBELDGE_01718	OMGJAFKN_00839	CIBHANLA_03648	OHGKMABK_00780	EHLFPBAG_02663
carA	carA	Carbamoyl-phosphate synthase small chain	134	134	1	1	8882	1236	1236	1236	LKKGGHDO_01466	HIPNGOJL_04101	FKOPKPBD_03807	BLGHOLMD_03477	LIEPKNPP_02061	BFICMGMM_00746	DOHNAMEE_02214	GCKGHBBD_01154	HPHEIAIA_02217	EOHPBPIL_02583	CDGJBBPM_01874	CHCODNHO_01311	GAGNIMKP_00408	GNDCMCOP_00841	FFHOJKJL_01857	DANFPOBL_01173	OPDMJNOE_01045	NDEDLGJB_04844	HGGBFDPF_03813	DCKELJPP_01006	AJGFBDLJ_03151	ADJIGFIF_03577	HKOJCNLN_00257	JFJOCCHH_00699	BNLCEPIH_03660	OGBMHJOC_02224	ADOCLKOH_01606	FFJBONIO_02722	JJOCJNPG_00945	DPBCLNFG_02365	PCEPIOCG_02538	BHDDHLDD_00638	MCADPKBA_01398	IMHNPCBI_01502	JGBELDGE_02203	OMGJAFKN_01001	CIBHANLA_03271	OHGKMABK_02054
group_7241	htpX_3	Protease HtpX	134	134	1	1	8364	1272	1272	1272	LKKGGHDO_01896	HIPNGOJL_01340	FKOPKPBD_01798	BLGHOLMD_00254	LIEPKNPP_01118	BFICMGMM_03736	6_refound_1791	7_refound_2041	8_refound_2196	9_refound_2454	10_refound_2727	11_refound_2958	GAGNIMKP_02598	GNDCMCOP_01346	FFHOJKJL_01297	DANFPOBL_02061	OPDMJNOE_02032	NDEDLGJB_04355	HGGBFDPF_00181	DCKELJPP_00661	AJGFBDLJ_03806	ADJIGFIF_00746	HKOJCNLN_00078	JFJOCCHH_02237	BNLCEPIH_00246	25_refound_6771	ADOCLKOH_03812	FFJBONIO_00458	JJOCJNPG_02576	DPBCLNFG_00932	30_refound_8244	31_refound_8513	32_refound_8720	33_refound_9006	34_refound_9268	35_refound_9549	CIBHANLA_00388	37_refound_9945	38_refound_10257
group_5114	sasA_3	Adaptive-response sensory-kinase SasA	134	134	1	1	5880	1509	1509	1509	LKKGGHDO_03530	HIPNGOJL_02395	FKOPKPBD_03505	BLGHOLMD_02905	LIEPKNPP_04299	BFICMGMM_00426	DOHNAMEE_02924	GCKGHBBD_01927	HPHEIAIA_02336	EOHPBPIL_00970	CDGJBBPM_01254	CHCODNHO_02239	GAGNIMKP_01755	GNDCMCOP_00646	FFHOJKJL_01625	DANFPOBL_00511	OPDMJNOE_03100	NDEDLGJB_00686	HGGBFDPF_04201	DCKELJPP_00111	AJGFBDLJ_03018	ADJIGFIF_03076	HKOJCNLN_02645	JFJOCCHH_00434	BNLCEPIH_02152	OGBMHJOC_00290	ADOCLKOH_02885	FFJBONIO_01505	JJOCJNPG_02447	DPBCLNFG_00369	PCEPIOCG_00732	BHDDHLDD_02575	MCADPKBA_02269	IMHNPCBI_00547	JGBELDGE_00322	OMGJAFKN_01863	CIBHANLA_01024	OHGKMABK_00609	EHLFPBAG_00465
ilvI	ilvI	Acetolactate synthase isozyme 3 large subunit	134	134	1	1	4549	1713	1713	1713	LKKGGHDO_01480	HIPNGOJL_04045	FKOPKPBD_03853	BLGHOLMD_03428	LIEPKNPP_01992	BFICMGMM_00021	DOHNAMEE_01296	GCKGHBBD_00960	HPHEIAIA_00284	EOHPBPIL_00670	CDGJBBPM_00607	CHCODNHO_01407	GAGNIMKP_00633	GNDCMCOP_00792	FFHOJKJL_01904	DANFPOBL_01154	OPDMJNOE_00914	NDEDLGJB_04013	HGGBFDPF_02273	DCKELJPP_03469	AJGFBDLJ_01045	ADJIGFIF_00433	HKOJCNLN_02794	JFJOCCHH_01813	BNLCEPIH_00571	OGBMHJOC_03253	ADOCLKOH_02278	FFJBONIO_01536	JJOCJNPG_02095	DPBCLNFG_00255		31_refound_8511	MCADPKBA_01269	IMHNPCBI_01135	JGBELDGE_01292	OMGJAFKN_00008	CIBHANLA_00862	OHGKMABK_02597	EHLFPBAG_00371
secD	secD	Protein translocase subunit SecD	134	134	1	1	3754	1887	1887	1887	LKKGGHDO_00623	HIPNGOJL_04672	FKOPKPBD_00941	BLGHOLMD_01285	LIEPKNPP_00212	BFICMGMM_02770	DOHNAMEE_00500	GCKGHBBD_02074	HPHEIAIA_00892	EOHPBPIL_00844	CDGJBBPM_00352	CHCODNHO_01370	GAGNIMKP_02368	GNDCMCOP_01507	FFHOJKJL_00456	DANFPOBL_01040	OPDMJNOE_01125	NDEDLGJB_04185	HGGBFDPF_01083	DCKELJPP_01212	AJGFBDLJ_01260	ADJIGFIF_01073	HKOJCNLN_03042	JFJOCCHH_00222	BNLCEPIH_01957	OGBMHJOC_01814	ADOCLKOH_00260	FFJBONIO_03353	JJOCJNPG_01912	DPBCLNFG_03092		BHDDHLDD_00423	MCADPKBA_00125	IMHNPCBI_01325	JGBELDGE_00154	OMGJAFKN_02099	CIBHANLA_01259	OHGKMABK_00243	EHLFPBAG_00704
ccoP	ccoP	Cbb3-type cytochrome c oxidase subunit CcoP	133	133	1	1	64218	639	933	928.591	LKKGGHDO_01947	HIPNGOJL_00601	FKOPKPBD_00927	BLGHOLMD_01299	LIEPKNPP_00199	BFICMGMM_01106	DOHNAMEE_00679	GCKGHBBD_00917	HPHEIAIA_01290	EOHPBPIL_02391	CDGJBBPM_00867	CHCODNHO_00030	GAGNIMKP_02383	GNDCMCOP_01521	FFHOJKJL_00442	DANFPOBL_02215	OPDMJNOE_01140	NDEDLGJB_02692	HGGBFDPF_01068	DCKELJPP_01227	20_refound_5623	ADJIGFIF_01059	HKOJCNLN_03250	JFJOCCHH_00208	BNLCEPIH_01942	OGBMHJOC_03189	ADOCLKOH_00232	FFJBONIO_01754	JJOCJNPG_01897	DPBCLNFG_03106	PCEPIOCG_02808	BHDDHLDD_00139	MCADPKBA_02176	IMHNPCBI_00654	JGBELDGE_00981	OMGJAFKN_00071	CIBHANLA_01246	OHGKMABK_02453	EHLFPBAG_00267
group_57950	penA	putative peptidoglycan DD-transpeptidase PenA	133	133	1	1	63596	1062	1782	1771.09	LKKGGHDO_02278	HIPNGOJL_04225	FKOPKPBD_00027	BLGHOLMD_02434	LIEPKNPP_01584	BFICMGMM_03228	DOHNAMEE_01161	GCKGHBBD_00291	HPHEIAIA_00024	EOHPBPIL_01508	CDGJBBPM_01628	CHCODNHO_00460	GAGNIMKP_02645	GNDCMCOP_00217	FFHOJKJL_03615	DANFPOBL_00362	OPDMJNOE_03614	NDEDLGJB_00572	HGGBFDPF_01571	DCKELJPP_02614	AJGFBDLJ_02889	ADJIGFIF_03000	HKOJCNLN_02433	JFJOCCHH_01512	BNLCEPIH_02786	OGBMHJOC_00195	ADOCLKOH_00299	FFJBONIO_00143	JJOCJNPG_02422	DPBCLNFG_00501	PCEPIOCG_00092	BHDDHLDD_00034	MCADPKBA_03087	IMHNPCBI_00086	JGBELDGE_02472	OMGJAFKN_00142	CIBHANLA_00161	OHGKMABK_00695	EHLFPBAG_00338
group_57943	cheB_1;	Protein-glutamate methylesterase/protein-glutamine glutaminase;hypothetical protein	133	133	1	1	63587	513	888	515.82	LKKGGHDO_01657	HIPNGOJL_03799	FKOPKPBD_02128	BLGHOLMD_04130	LIEPKNPP_02889	BFICMGMM_02691	DOHNAMEE_00271	GCKGHBBD_00357	HPHEIAIA_00097	EOHPBPIL_01593	CDGJBBPM_01571	CHCODNHO_00255	GAGNIMKP_01608	GNDCMCOP_03170	FFHOJKJL_00488	DANFPOBL_00180	OPDMJNOE_02698	NDEDLGJB_03334	HGGBFDPF_00149	DCKELJPP_03876	AJGFBDLJ_00605	ADJIGFIF_01544	HKOJCNLN_01551	JFJOCCHH_02270	BNLCEPIH_02015	OGBMHJOC_02529	ADOCLKOH_03291	FFJBONIO_02692	JJOCJNPG_00618	DPBCLNFG_01350	PCEPIOCG_01051	BHDDHLDD_02309	MCADPKBA_00741	IMHNPCBI_00159	JGBELDGE_00638	OMGJAFKN_00415	CIBHANLA_00543	OHGKMABK_00046	EHLFPBAG_00016
group_57656		Oxalate oxidoreductase subunit beta	133	133	1	1	63279	462	1014	1000.14	LKKGGHDO_00628	HIPNGOJL_04677	FKOPKPBD_00946	BLGHOLMD_01280	LIEPKNPP_00217	BFICMGMM_00379	DOHNAMEE_00731	GCKGHBBD_01506	HPHEIAIA_01862	EOHPBPIL_01971		CHCODNHO_02180	GAGNIMKP_02363	GNDCMCOP_01502	FFHOJKJL_00461	DANFPOBL_01045	OPDMJNOE_01120	NDEDLGJB_04180	HGGBFDPF_01100	DCKELJPP_01207	AJGFBDLJ_01265	ADJIGFIF_01078	HKOJCNLN_03047	JFJOCCHH_00227	BNLCEPIH_01962	OGBMHJOC_03035		FFJBONIO_03358	JJOCJNPG_01917	DPBCLNFG_03087	PCEPIOCG_01570	BHDDHLDD_01225	MCADPKBA_03142	IMHNPCBI_01583	JGBELDGE_01927	OMGJAFKN_01695	CIBHANLA_01264	OHGKMABK_02236	EHLFPBAG_01548
group_57610	hemW	Heme chaperone HemW	133	133	1	1	63229	657	1293	1269	LKKGGHDO_02990	HIPNGOJL_00902	FKOPKPBD_02204	BLGHOLMD_03733	LIEPKNPP_02990	BFICMGMM_02349	6_refound_2019	GCKGHBBD_02117	8_refound_2425	9_refound_2693	10_refound_2933	CHCODNHO_02508	GAGNIMKP_02337	GNDCMCOP_02822	FFHOJKJL_01022	DANFPOBL_01969	OPDMJNOE_01907	NDEDLGJB_03656	HGGBFDPF_00992	DCKELJPP_00211	AJGFBDLJ_02184	ADJIGFIF_02258	HKOJCNLN_03294	JFJOCCHH_02892	BNLCEPIH_02090	25_refound_6958	ADOCLKOH_02183	FFJBONIO_03403	JJOCJNPG_03666	DPBCLNFG_00284	30_refound_8485	BHDDHLDD_02524	32_refound_8972	33_refound_9233	34_refound_9523	OMGJAFKN_02230	CIBHANLA_00922	37_refound_10214	38_refound_10526
group_56924	rpsA	30S ribosomal protein S1	133	133	1	1	62485	960	1686	1664.17	LKKGGHDO_01302	HIPNGOJL_04546	FKOPKPBD_00874	BLGHOLMD_01458	LIEPKNPP_03831	BFICMGMM_01821	DOHNAMEE_00799	GCKGHBBD_00164	HPHEIAIA_00728	EOHPBPIL_00558	CDGJBBPM_01073	CHCODNHO_00507	GAGNIMKP_01009	GNDCMCOP_00072	FFHOJKJL_00390	DANFPOBL_02346	OPDMJNOE_03467	NDEDLGJB_03974	HGGBFDPF_04735	DCKELJPP_02352	AJGFBDLJ_01958	ADJIGFIF_02884	HKOJCNLN_01190	JFJOCCHH_02787	BNLCEPIH_03218	OGBMHJOC_02718	ADOCLKOH_01958	FFJBONIO_02134	JJOCJNPG_02305	DPBCLNFG_01487	PCEPIOCG_01612	BHDDHLDD_00552	MCADPKBA_00850	IMHNPCBI_00887	JGBELDGE_00900	OMGJAFKN_00842		OHGKMABK_00777	EHLFPBAG_02666
atpC	atpC	ATP synthase epsilon chain	133	133	1	1	61849	264	477	473.773	LKKGGHDO_03503	HIPNGOJL_02347	FKOPKPBD_03715	BLGHOLMD_03050	LIEPKNPP_04364	BFICMGMM_01863	DOHNAMEE_02715	GCKGHBBD_02050	HPHEIAIA_02194	EOHPBPIL_01787	CDGJBBPM_01421	CHCODNHO_00345	GAGNIMKP_01934	GNDCMCOP_01927	FFHOJKJL_01245	DANFPOBL_02602	OPDMJNOE_03166	NDEDLGJB_00399	HGGBFDPF_03732	DCKELJPP_02144	AJGFBDLJ_00372	ADJIGFIF_03119	HKOJCNLN_02152	JFJOCCHH_02410	BNLCEPIH_00617	OGBMHJOC_00898	ADOCLKOH_01009	FFJBONIO_01980	JJOCJNPG_01191	DPBCLNFG_00112	PCEPIOCG_01658	BHDDHLDD_00262	MCADPKBA_02710	IMHNPCBI_00918	JGBELDGE_00814	OMGJAFKN_02663	CIBHANLA_01177	OHGKMABK_02817	EHLFPBAG_01966
trpA	trpA	Tryptophan synthase alpha chain	133	133	1	1	61544	477	834	831.295	LKKGGHDO_02147	HIPNGOJL_03372	FKOPKPBD_02518	BLGHOLMD_03642	LIEPKNPP_03556	BFICMGMM_01381	DOHNAMEE_00425	GCKGHBBD_00040	HPHEIAIA_00667	EOHPBPIL_02008	CDGJBBPM_00129	CHCODNHO_00573	GAGNIMKP_02833	GNDCMCOP_01952	FFHOJKJL_00928	DANFPOBL_01377	OPDMJNOE_01015	NDEDLGJB_03187	HGGBFDPF_03785	DCKELJPP_00976	AJGFBDLJ_03182	ADJIGFIF_00077	HKOJCNLN_01997	JFJOCCHH_00856	BNLCEPIH_03147	OGBMHJOC_00790	ADOCLKOH_01166	FFJBONIO_02764	JJOCJNPG_00420	DPBCLNFG_00035	PCEPIOCG_01856	BHDDHLDD_00324	MCADPKBA_00017	IMHNPCBI_00052	JGBELDGE_01100	OMGJAFKN_00454	CIBHANLA_00818		EHLFPBAG_01246
mreB	mreB	Cell shape-determining protein MreB	133	133	1	1	61362	558	1044	1021.57	LKKGGHDO_01756	HIPNGOJL_03209	FKOPKPBD_02382	BLGHOLMD_02626	LIEPKNPP_01950	BFICMGMM_00592	DOHNAMEE_00383	GCKGHBBD_01672	HPHEIAIA_01199	EOHPBPIL_00896	CDGJBBPM_00718	CHCODNHO_02040	GAGNIMKP_00569	GNDCMCOP_02510	FFHOJKJL_02468	DANFPOBL_01072	OPDMJNOE_00450	NDEDLGJB_00437		DCKELJPP_01079	AJGFBDLJ_03585	ADJIGFIF_00843	HKOJCNLN_00117	JFJOCCHH_04361	BNLCEPIH_03298	OGBMHJOC_01657	26_refound_7268	FFJBONIO_03889	JJOCJNPG_00066	DPBCLNFG_00834	PCEPIOCG_00144	BHDDHLDD_02456	MCADPKBA_01523	IMHNPCBI_01492	JGBELDGE_02602	OMGJAFKN_00994	CIBHANLA_02114	OHGKMABK_01277	EHLFPBAG_00791
lpxA~~~lpxA_1	lpxA;lpxA_1	Acyl-[acyl-carrier-protein]--UDP-N-acetylglucosamine O-acyltransferase	133	133	1	1	61221	258	801	788.729	LKKGGHDO_01333	HIPNGOJL_04580	FKOPKPBD_00904	BLGHOLMD_01428	LIEPKNPP_03862	BFICMGMM_03419	DOHNAMEE_00480	GCKGHBBD_00194	HPHEIAIA_00605	EOHPBPIL_00471	CDGJBBPM_00530	CHCODNHO_00477	GAGNIMKP_01040	GNDCMCOP_00041	FFHOJKJL_00420	DANFPOBL_01777	OPDMJNOE_02141	NDEDLGJB_04230	HGGBFDPF_00957	DCKELJPP_00880	AJGFBDLJ_02004	ADJIGFIF_03255	HKOJCNLN_00415	JFJOCCHH_02817	BNLCEPIH_01332	OGBMHJOC_01940	ADOCLKOH_02086	FFJBONIO_02074	JJOCJNPG_02335	DPBCLNFG_01798	PCEPIOCG_01398	BHDDHLDD_00582	MCADPKBA_00541	IMHNPCBI_00593	JGBELDGE_01135	OMGJAFKN_02217	CIBHANLA_02008	OHGKMABK_00177
glnQ_4~~~btuD_2~~~lptB_2~~~lptB_4	glnQ_4;btuD_2;lptB_2;lptB_4	Glutamine transport ATP-binding protein GlnQ;Vitamin B12 import ATP-binding protein BtuD;Lipopolysaccharide export system ATP-binding protein LptB	133	133	1	1	53195	489	849	778.015	LKKGGHDO_01634	HIPNGOJL_03820	FKOPKPBD_02107	BLGHOLMD_04151	LIEPKNPP_02910	BFICMGMM_01006	DOHNAMEE_00250	GCKGHBBD_00600	HPHEIAIA_00076	EOHPBPIL_00414	CDGJBBPM_00857	CHCODNHO_00761	GAGNIMKP_01967	GNDCMCOP_03192	FFHOJKJL_00510	DANFPOBL_00160	OPDMJNOE_02676	NDEDLGJB_03313	HGGBFDPF_01050	DCKELJPP_03855	AJGFBDLJ_00584	ADJIGFIF_01565	HKOJCNLN_02305	JFJOCCHH_02291	BNLCEPIH_01994	OGBMHJOC_00373	ADOCLKOH_03585	FFJBONIO_01300	JJOCJNPG_00648	DPBCLNFG_00969	PCEPIOCG_00212	BHDDHLDD_01076	MCADPKBA_02732	IMHNPCBI_00138	JGBELDGE_00096	OMGJAFKN_01126	CIBHANLA_00642	OHGKMABK_00067	EHLFPBAG_00037
group_47809	;rimO	hypothetical protein;Ribosomal protein S12 methylthiotransferase RimO	133	133	1	1	53132	231	1620	1600.25	LKKGGHDO_01313	HIPNGOJL_04558	FKOPKPBD_00884	BLGHOLMD_01448	LIEPKNPP_03842	BFICMGMM_00893	DOHNAMEE_00452	GCKGHBBD_00175	HPHEIAIA_00577	EOHPBPIL_00443	CDGJBBPM_01931	CHCODNHO_00496	GAGNIMKP_01020	GNDCMCOP_00061	FFHOJKJL_00400		OPDMJNOE_03449	NDEDLGJB_04249	HGGBFDPF_00937	DCKELJPP_03804	AJGFBDLJ_00936	ADJIGFIF_02873	HKOJCNLN_01645	JFJOCCHH_02797	BNLCEPIH_03172	OGBMHJOC_01912	ADOCLKOH_02104	FFJBONIO_03261	JJOCJNPG_02315	DPBCLNFG_03291	PCEPIOCG_02097	BHDDHLDD_00563	MCADPKBA_01017	IMHNPCBI_02939	JGBELDGE_01071	OMGJAFKN_00831	CIBHANLA_02690	OHGKMABK_00205	EHLFPBAG_00626
group_47382		hypothetical protein	133	133	1	1	52642	405	798	547.038	LKKGGHDO_01905	HIPNGOJL_01352	FKOPKPBD_01788	BLGHOLMD_00264	LIEPKNPP_01141	BFICMGMM_00337	DOHNAMEE_00209	GCKGHBBD_00689	HPHEIAIA_00852	EOHPBPIL_01139	CDGJBBPM_01451	CHCODNHO_01063	GAGNIMKP_02880	GNDCMCOP_01356	FFHOJKJL_01287		OPDMJNOE_02018	NDEDLGJB_04367	HGGBFDPF_03937	DCKELJPP_00677	AJGFBDLJ_03672	ADJIGFIF_00736	HKOJCNLN_00706	JFJOCCHH_02247		OGBMHJOC_00703	ADOCLKOH_03803	FFJBONIO_00448	JJOCJNPG_02585	DPBCLNFG_00942	PCEPIOCG_01102	BHDDHLDD_00617	MCADPKBA_00644	IMHNPCBI_01155	JGBELDGE_01060	OMGJAFKN_00539	CIBHANLA_00378	OHGKMABK_00759	EHLFPBAG_00932
btuD_5~~~btuD_3	btuD_5;btuD_3	Vitamin B12 import ATP-binding protein BtuD	133	133	1	1	52586	564	879	871.444	LKKGGHDO_04251	HIPNGOJL_03274	FKOPKPBD_00643	BLGHOLMD_01695	LIEPKNPP_01815	BFICMGMM_02052	DOHNAMEE_01345	GCKGHBBD_01234	HPHEIAIA_00325	EOHPBPIL_00109	CDGJBBPM_01157	CHCODNHO_01719	GAGNIMKP_01657	GNDCMCOP_03768	FFHOJKJL_00157	DANFPOBL_00785	OPDMJNOE_00773	NDEDLGJB_01905	HGGBFDPF_04120	DCKELJPP_02872	AJGFBDLJ_02975	ADJIGFIF_03278	HKOJCNLN_00432	JFJOCCHH_00559	BNLCEPIH_00955	OGBMHJOC_02831	ADOCLKOH_02985	FFJBONIO_02642	JJOCJNPG_02598		PCEPIOCG_00758	BHDDHLDD_00689	MCADPKBA_00313	IMHNPCBI_00271	JGBELDGE_00710	OMGJAFKN_01992	CIBHANLA_03447	OHGKMABK_00522	EHLFPBAG_00203
recR	recR	Recombination protein RecR	133	133	1	1	52521	603	927	605.455	LKKGGHDO_01068	HIPNGOJL_02161	FKOPKPBD_03554	BLGHOLMD_02949	LIEPKNPP_04462	BFICMGMM_02810	DOHNAMEE_00100	GCKGHBBD_00255	HPHEIAIA_00143	EOHPBPIL_00924	CDGJBBPM_02187	CHCODNHO_00892	GAGNIMKP_02110	GNDCMCOP_00705	FFHOJKJL_01671		OPDMJNOE_02483	NDEDLGJB_00809	HGGBFDPF_00621	DCKELJPP_01660	AJGFBDLJ_02960	ADJIGFIF_02582	HKOJCNLN_00016	JFJOCCHH_02630	BNLCEPIH_01751	OGBMHJOC_01711	ADOCLKOH_00497	FFJBONIO_02840	JJOCJNPG_00756	DPBCLNFG_02572	PCEPIOCG_00072	BHDDHLDD_01644	MCADPKBA_02700	IMHNPCBI_00362	JGBELDGE_01237	OMGJAFKN_00178	CIBHANLA_02087	OHGKMABK_00321	EHLFPBAG_01374
group_47260		hypothetical protein	133	133	1	1	52504	498	774	770.368	LKKGGHDO_01891	HIPNGOJL_01333	FKOPKPBD_01804	BLGHOLMD_00248	LIEPKNPP_01112	BFICMGMM_01942	DOHNAMEE_00593	GCKGHBBD_01319	HPHEIAIA_00539	EOHPBPIL_02433	CDGJBBPM_01802	CHCODNHO_01602	GAGNIMKP_02601	GNDCMCOP_01340	FFHOJKJL_01303	DANFPOBL_02067	OPDMJNOE_02038		HGGBFDPF_00187	DCKELJPP_00656	AJGFBDLJ_00849	ADJIGFIF_00752	HKOJCNLN_01685	JFJOCCHH_02231	BNLCEPIH_00252	OGBMHJOC_00995	ADOCLKOH_03818	FFJBONIO_00464	JJOCJNPG_02570	DPBCLNFG_00926	PCEPIOCG_01344	BHDDHLDD_01591	MCADPKBA_00380	IMHNPCBI_02723	JGBELDGE_00286	OMGJAFKN_01199	CIBHANLA_00394	OHGKMABK_01673	EHLFPBAG_01223
group_47259		hypothetical protein	133	133	1	1	52503	345	618	611.211	LKKGGHDO_01888	HIPNGOJL_01330	FKOPKPBD_01808	BLGHOLMD_00245	LIEPKNPP_01109	BFICMGMM_01939	DOHNAMEE_00596	GCKGHBBD_01322	HPHEIAIA_00542	EOHPBPIL_02430	CDGJBBPM_01799	CHCODNHO_01605	GAGNIMKP_02604	GNDCMCOP_01337	FFHOJKJL_01306		OPDMJNOE_02041	NDEDLGJB_04348	HGGBFDPF_00190	DCKELJPP_00653	AJGFBDLJ_00846	ADJIGFIF_00755	HKOJCNLN_01682	JFJOCCHH_02228	BNLCEPIH_00255	OGBMHJOC_00992	ADOCLKOH_03821	FFJBONIO_00467	JJOCJNPG_02567	DPBCLNFG_00923	PCEPIOCG_01341	BHDDHLDD_01594	MCADPKBA_00383	IMHNPCBI_02726	JGBELDGE_00289	OMGJAFKN_01196	CIBHANLA_00397	OHGKMABK_01670	EHLFPBAG_01220
ribF_1~~~ribF	ribF_1;ribF	Bifunctional riboflavin kinase/FMN adenylyltransferase	133	133	1	1	52269	666	1026	1020.59	LKKGGHDO_01941	HIPNGOJL_00595	FKOPKPBD_00921	BLGHOLMD_01305	LIEPKNPP_00193	BFICMGMM_02533	DOHNAMEE_00673	GCKGHBBD_01557	HPHEIAIA_01296	EOHPBPIL_02160	CDGJBBPM_02113	CHCODNHO_01217	GAGNIMKP_02389	GNDCMCOP_01527	FFHOJKJL_00436	DANFPOBL_03587	OPDMJNOE_01151	NDEDLGJB_02686	HGGBFDPF_01062	DCKELJPP_01237		ADJIGFIF_01053	HKOJCNLN_03244	JFJOCCHH_00202	BNLCEPIH_01936	OGBMHJOC_03195	ADOCLKOH_00238	FFJBONIO_01760	JJOCJNPG_01891	DPBCLNFG_03112	PCEPIOCG_02557	BHDDHLDD_00945	MCADPKBA_02097	IMHNPCBI_00660	JGBELDGE_00987	OMGJAFKN_01243	CIBHANLA_00784	OHGKMABK_01820	EHLFPBAG_01124
smrA~~~mutS2	smrA;mutS2	putative DNA endonuclease SmrA;Endonuclease MutS2	133	133	1	1	52078	309	879	644.436	LKKGGHDO_02000	HIPNGOJL_00670	FKOPKPBD_01296	BLGHOLMD_00885	LIEPKNPP_00562	BFICMGMM_01553	DOHNAMEE_00288	GCKGHBBD_02494	HPHEIAIA_01487	EOHPBPIL_01036	CDGJBBPM_01952	CHCODNHO_02498	GAGNIMKP_02614	GNDCMCOP_01551	FFHOJKJL_03225	DANFPOBL_00829	OPDMJNOE_02597	NDEDLGJB_03014	HGGBFDPF_04566	DCKELJPP_02960	AJGFBDLJ_00777		HKOJCNLN_00508	JFJOCCHH_04745	BNLCEPIH_02696	OGBMHJOC_01408	ADOCLKOH_03658	FFJBONIO_02371	JJOCJNPG_02537	DPBCLNFG_00137	PCEPIOCG_00291	BHDDHLDD_01891	MCADPKBA_01055	IMHNPCBI_01772	JGBELDGE_02026	OMGJAFKN_01642	CIBHANLA_03210	OHGKMABK_01052	EHLFPBAG_02460
group_46489		hypothetical protein	133	133	1	1	51562	1080	1488	1474.94	LKKGGHDO_01528	HIPNGOJL_01881	2_refound_750	BLGHOLMD_04208	LIEPKNPP_03486	BFICMGMM_00181	DOHNAMEE_02984	GCKGHBBD_01435	HPHEIAIA_01547	EOHPBPIL_00781	CDGJBBPM_00092	CHCODNHO_00377	GAGNIMKP_00485	GNDCMCOP_03049	14_refound_3727	DANFPOBL_01822	OPDMJNOE_00835	NDEDLGJB_04528	HGGBFDPF_00700	DCKELJPP_02061	AJGFBDLJ_00353	ADJIGFIF_00805	HKOJCNLN_01569	23_refound_6472	BNLCEPIH_02272	OGBMHJOC_02135	ADOCLKOH_01289	27_refound_7677	JJOCJNPG_00696	29_refound_8213	PCEPIOCG_00180	BHDDHLDD_00230	MCADPKBA_00086	IMHNPCBI_00533	JGBELDGE_00073	OMGJAFKN_00920	CIBHANLA_03263	OHGKMABK_00393	EHLFPBAG_00303
group_46414	btrK	L-glutamyl-[BtrI acyl-carrier protein] decarboxylase	133	133	1	1	51467	681	1320	1315.05	LKKGGHDO_02164	HIPNGOJL_03353	FKOPKPBD_02497	BLGHOLMD_03660		BFICMGMM_01327	DOHNAMEE_01173	GCKGHBBD_00449	HPHEIAIA_00036	EOHPBPIL_00374	CDGJBBPM_01356	11_refound_3099	GAGNIMKP_01171	GNDCMCOP_01090	FFHOJKJL_00946	DANFPOBL_03204	OPDMJNOE_01871	NDEDLGJB_01729	HGGBFDPF_01348	DCKELJPP_00176	AJGFBDLJ_02326	ADJIGFIF_00058	HKOJCNLN_01266	JFJOCCHH_00838		OGBMHJOC_00333	ADOCLKOH_02145	FFJBONIO_02782	JJOCJNPG_00438	DPBCLNFG_00017	PCEPIOCG_00252	BHDDHLDD_01110	MCADPKBA_00796	IMHNPCBI_00098	JGBELDGE_00136	OMGJAFKN_01914	CIBHANLA_02550	OHGKMABK_00683	EHLFPBAG_00350
frzE~~~cheV_1	frzE;cheV_1	Gliding motility regulatory protein;Chemotaxis protein CheV	133	133	1	1	51382	609	948	942.864	LKKGGHDO_01219	HIPNGOJL_03386	FKOPKPBD_03230	BLGHOLMD_03817	LIEPKNPP_03339	BFICMGMM_01728	DOHNAMEE_00114	GCKGHBBD_01329	HPHEIAIA_00157	EOHPBPIL_00489	CDGJBBPM_02741	CHCODNHO_01612	GAGNIMKP_02732	GNDCMCOP_00374	FFHOJKJL_00691	DANFPOBL_01796	OPDMJNOE_00548	NDEDLGJB_00456	HGGBFDPF_00788	DCKELJPP_00341	AJGFBDLJ_00108	ADJIGFIF_00304	HKOJCNLN_03310	JFJOCCHH_02015	BNLCEPIH_03737	OGBMHJOC_01726	ADOCLKOH_01448	FFJBONIO_01133	JJOCJNPG_00852	DPBCLNFG_03301	PCEPIOCG_00058	BHDDHLDD_01601		IMHNPCBI_00348	JGBELDGE_00051	OMGJAFKN_01189	CIBHANLA_00102	OHGKMABK_00307
group_46331	tsaC;	Threonylcarbamoyl-AMP synthase;hypothetical protein	133	133	1	1	51363	417	1293	669.024	LKKGGHDO_01116	HIPNGOJL_00558	FKOPKPBD_03140	BLGHOLMD_04085	LIEPKNPP_03965	BFICMGMM_01742	DOHNAMEE_02352		HPHEIAIA_02714	9_refound_2699	CDGJBBPM_02340	CHCODNHO_02073	GAGNIMKP_02570	GNDCMCOP_02727	FFHOJKJL_00795	DANFPOBL_02902	OPDMJNOE_01290	NDEDLGJB_01811	HGGBFDPF_04431	DCKELJPP_01533	AJGFBDLJ_02720	ADJIGFIF_01435	HKOJCNLN_03193	JFJOCCHH_01694	BNLCEPIH_01049		ADOCLKOH_00667	FFJBONIO_03517	JJOCJNPG_02721	DPBCLNFG_02725	30_refound_8489	BHDDHLDD_01407	32_refound_8976	33_refound_9236	34_refound_9527	OMGJAFKN_01717	CIBHANLA_01322	37_refound_10221	38_refound_10536
mmgC_1~~~bcd	mmgC_1;bcd	Acyl-CoA dehydrogenase;Acyl-CoA dehydrogenase short-chain specific	133	133	1	1	51308	684	1149	1140.81	LKKGGHDO_03387	HIPNGOJL_02542	FKOPKPBD_03421	BLGHOLMD_02821	LIEPKNPP_04615	BFICMGMM_02587	DOHNAMEE_00362	GCKGHBBD_02057	HPHEIAIA_01220	EOHPBPIL_00875	CDGJBBPM_01021	CHCODNHO_00338	GAGNIMKP_00562	GNDCMCOP_03710	FFHOJKJL_01540	DANFPOBL_00276	OPDMJNOE_03534	NDEDLGJB_04828		DCKELJPP_01946	AJGFBDLJ_02472	ADJIGFIF_03439	HKOJCNLN_01931	JFJOCCHH_04843	BNLCEPIH_03370	OGBMHJOC_01636	ADOCLKOH_00670	FFJBONIO_00215	JJOCJNPG_03050	DPBCLNFG_02828	PCEPIOCG_00123	BHDDHLDD_02040	MCADPKBA_00406	IMHNPCBI_02731	JGBELDGE_00835	OMGJAFKN_02250	36_refound_9915	OHGKMABK_00595	EHLFPBAG_02828
trpB_2~~~trpB_1	trpB_2;trpB_1	Tryptophan synthase beta chain	133	133	1	1	51293	885	1212	1207.01	LKKGGHDO_02148	HIPNGOJL_03371	FKOPKPBD_02517	BLGHOLMD_03643	LIEPKNPP_03557	BFICMGMM_01380	DOHNAMEE_00424	GCKGHBBD_00041	HPHEIAIA_00668	EOHPBPIL_02009	CDGJBBPM_00128	CHCODNHO_00572	GAGNIMKP_02832	GNDCMCOP_01951	FFHOJKJL_00929	DANFPOBL_01376	OPDMJNOE_01014	NDEDLGJB_03186	HGGBFDPF_03784	DCKELJPP_00975	AJGFBDLJ_03183	ADJIGFIF_00076	HKOJCNLN_01998	JFJOCCHH_00855	BNLCEPIH_03148	OGBMHJOC_00791	ADOCLKOH_01165	FFJBONIO_02765	JJOCJNPG_00421	DPBCLNFG_00034	PCEPIOCG_01857	BHDDHLDD_00325	MCADPKBA_00016	IMHNPCBI_00053	JGBELDGE_01101	OMGJAFKN_00455	CIBHANLA_00819		38_refound_10534
group_46272		hypothetical protein	133	133	1	1	51287	897	1245	1242.32	LKKGGHDO_03385	HIPNGOJL_02544	FKOPKPBD_03423	BLGHOLMD_02823	LIEPKNPP_04613	BFICMGMM_02589	DOHNAMEE_00364	7_refound_2177	HPHEIAIA_01218	EOHPBPIL_00877	CDGJBBPM_00699	CHCODNHO_02832	GAGNIMKP_00560	GNDCMCOP_03712	FFHOJKJL_01542	DANFPOBL_02337	OPDMJNOE_03536	NDEDLGJB_04826		DCKELJPP_01944	AJGFBDLJ_02474	ADJIGFIF_03437	HKOJCNLN_01933	JFJOCCHH_04845	BNLCEPIH_03368	OGBMHJOC_01638	ADOCLKOH_01128	FFJBONIO_00217	JJOCJNPG_03052	DPBCLNFG_02826	PCEPIOCG_00125	BHDDHLDD_02752	MCADPKBA_00404	IMHNPCBI_02733	JGBELDGE_00837	OMGJAFKN_02609	CIBHANLA_03042	OHGKMABK_00597	EHLFPBAG_02652
group_46252	proS	Proline--tRNA ligase	133	133	1	1	51262	975	1869	1855.35	LKKGGHDO_00409	HIPNGOJL_04450	FKOPKPBD_01919	BLGHOLMD_02501	LIEPKNPP_01835	BFICMGMM_00038	DOHNAMEE_01206	GCKGHBBD_01003	HPHEIAIA_01799	9_refound_2697	CDGJBBPM_01761	CHCODNHO_01815	GAGNIMKP_01860	GNDCMCOP_04150	FFHOJKJL_02525	DANFPOBL_03013	OPDMJNOE_00308	NDEDLGJB_03082	HGGBFDPF_05066	DCKELJPP_02306	AJGFBDLJ_02589	ADJIGFIF_02688	HKOJCNLN_02777	JFJOCCHH_04311	BNLCEPIH_00365	OGBMHJOC_01848	ADOCLKOH_01417	FFJBONIO_01899	JJOCJNPG_01700	DPBCLNFG_01960	PCEPIOCG_01692	BHDDHLDD_00871	MCADPKBA_00582	IMHNPCBI_01516	JGBELDGE_01587	OMGJAFKN_01211	CIBHANLA_02533	OHGKMABK_00665	EHLFPBAG_02007
group_46251	ffh	Signal recognition particle protein	133	133	1	1	51261	489	1359	1334.91	LKKGGHDO_00728	HIPNGOJL_04452	FKOPKPBD_01917	BLGHOLMD_02499	LIEPKNPP_01833	BFICMGMM_00040	DOHNAMEE_01204	GCKGHBBD_00475	HPHEIAIA_01797	EOHPBPIL_03283	CDGJBBPM_01759	CHCODNHO_00421	GAGNIMKP_01858	GNDCMCOP_04148	FFHOJKJL_02523	DANFPOBL_03015	OPDMJNOE_00310	NDEDLGJB_03084	HGGBFDPF_05064	DCKELJPP_02304	AJGFBDLJ_02591	ADJIGFIF_02686	HKOJCNLN_02775	JFJOCCHH_04313	BNLCEPIH_00367	OGBMHJOC_01850	ADOCLKOH_01419	FFJBONIO_01897	JJOCJNPG_01698	DPBCLNFG_01962	PCEPIOCG_01690	BHDDHLDD_03126	MCADPKBA_00584	IMHNPCBI_01514	JGBELDGE_01585	OMGJAFKN_00103	CIBHANLA_02535	OHGKMABK_00663	EHLFPBAG_02009
nadC	nadC	Nicotinate-nucleotide pyrophosphorylase [carboxylating]	133	133	1	1	51207	381	897	885.338	LKKGGHDO_03804	HIPNGOJL_01035	FKOPKPBD_02845	BLGHOLMD_02703		BFICMGMM_03244	DOHNAMEE_00567	GCKGHBBD_01099	HPHEIAIA_00629	EOHPBPIL_01004	CDGJBBPM_00396	CHCODNHO_01920	GAGNIMKP_00960	GNDCMCOP_01108	FFHOJKJL_02673	DANFPOBL_00480	OPDMJNOE_02954	NDEDLGJB_01953	HGGBFDPF_02029	DCKELJPP_03271	AJGFBDLJ_02205	ADJIGFIF_00182	HKOJCNLN_01520	JFJOCCHH_04955	BNLCEPIH_02637	OGBMHJOC_01995	ADOCLKOH_00022	FFJBONIO_01164	JJOCJNPG_00108	DPBCLNFG_02502	PCEPIOCG_01159	BHDDHLDD_02121	MCADPKBA_00816	IMHNPCBI_01051	JGBELDGE_00594	OMGJAFKN_02135	CIBHANLA_00517	OHGKMABK_00271	EHLFPBAG_00811
rimP~~~rimP_2	rimP;rimP_2	Ribosome maturation factor RimP	133	133	1	1	51068	297	501	498.191	LKKGGHDO_01111	HIPNGOJL_03441	FKOPKPBD_03145	BLGHOLMD_04090	LIEPKNPP_03960	BFICMGMM_01747	DOHNAMEE_02357		HPHEIAIA_02709	EOHPBPIL_02210	CDGJBBPM_02335	CHCODNHO_02078	GAGNIMKP_02575	GNDCMCOP_03601	FFHOJKJL_00790	DANFPOBL_00193	OPDMJNOE_01285	NDEDLGJB_01816	HGGBFDPF_04437	DCKELJPP_01538	AJGFBDLJ_02715	ADJIGFIF_01430	HKOJCNLN_03188	JFJOCCHH_01699	BNLCEPIH_03504	OGBMHJOC_02892	ADOCLKOH_00662	FFJBONIO_03512	JJOCJNPG_02714	DPBCLNFG_02730	PCEPIOCG_02318	BHDDHLDD_01402	MCADPKBA_03068	IMHNPCBI_03033	JGBELDGE_02008	OMGJAFKN_01722	CIBHANLA_03374	OHGKMABK_02980	EHLFPBAG_02796
group_45685		Superoxide dismutase [Fe]	133	133	1	1	50581	171	588	573.137	LKKGGHDO_04060	HIPNGOJL_02566	FKOPKPBD_03451	BLGHOLMD_02851	LIEPKNPP_04585		DOHNAMEE_01477	GCKGHBBD_01025	HPHEIAIA_01171	EOHPBPIL_00639	CDGJBBPM_00496	CHCODNHO_01141	GAGNIMKP_02814	GNDCMCOP_03397	FFHOJKJL_01570		OPDMJNOE_00951	NDEDLGJB_02040	HGGBFDPF_04224	DCKELJPP_03430	AJGFBDLJ_00552	ADJIGFIF_03409	HKOJCNLN_00834	JFJOCCHH_00489	BNLCEPIH_02178	OGBMHJOC_01596	ADOCLKOH_03310	FFJBONIO_01815	JJOCJNPG_00815	DPBCLNFG_00423	PCEPIOCG_01900	BHDDHLDD_01983	MCADPKBA_01175	IMHNPCBI_00205	JGBELDGE_00269	OMGJAFKN_00308	CIBHANLA_02406	OHGKMABK_00354	EHLFPBAG_02416
group_45557	rsmH	Ribosomal RNA small subunit methyltransferase H	133	133	1	1	50420	564	957	953.977	LKKGGHDO_02276	HIPNGOJL_04227	FKOPKPBD_00025	BLGHOLMD_02436	LIEPKNPP_01582	BFICMGMM_03226	DOHNAMEE_01163	GCKGHBBD_00293	HPHEIAIA_00026		CDGJBBPM_01630	CHCODNHO_00458	GAGNIMKP_02647	GNDCMCOP_00219	FFHOJKJL_03617	DANFPOBL_00364	OPDMJNOE_03616	NDEDLGJB_00574	HGGBFDPF_01569	DCKELJPP_02612	AJGFBDLJ_02887	ADJIGFIF_03002	HKOJCNLN_02431	JFJOCCHH_01514	BNLCEPIH_02784	OGBMHJOC_00197	ADOCLKOH_00297	FFJBONIO_00141	JJOCJNPG_02420	DPBCLNFG_00503	PCEPIOCG_00090	BHDDHLDD_00036	32_refound_8969	IMHNPCBI_00088		OMGJAFKN_00140	CIBHANLA_00163	OHGKMABK_00693	EHLFPBAG_00340
group_45556	mraZ	Transcriptional regulator MraZ	133	133	1	1	50419	270	450	448.647	LKKGGHDO_02275	HIPNGOJL_04228	FKOPKPBD_00024	BLGHOLMD_02437	LIEPKNPP_01581	BFICMGMM_03225	DOHNAMEE_01164	GCKGHBBD_00294	HPHEIAIA_00027		CDGJBBPM_01631	CHCODNHO_00457	GAGNIMKP_02648	GNDCMCOP_00220	FFHOJKJL_03618	DANFPOBL_00365	OPDMJNOE_03617	NDEDLGJB_00575	HGGBFDPF_01568	DCKELJPP_02611	AJGFBDLJ_02886	ADJIGFIF_03003	HKOJCNLN_02430	JFJOCCHH_01515	BNLCEPIH_02783	OGBMHJOC_00198	ADOCLKOH_00296	FFJBONIO_00140	JJOCJNPG_02419	DPBCLNFG_00504	PCEPIOCG_00089	BHDDHLDD_00037	MCADPKBA_00805	IMHNPCBI_00089		OMGJAFKN_00139	CIBHANLA_00164	OHGKMABK_00692	EHLFPBAG_00341
patA~~~rssB_2	patA;rssB_2	Protein PatA;Regulator of RpoS	133	133	1	1	50358	231	459	457.273	LKKGGHDO_01659	HIPNGOJL_03797	FKOPKPBD_02130	BLGHOLMD_04128		BFICMGMM_02693	DOHNAMEE_00273	GCKGHBBD_00359	HPHEIAIA_00099	EOHPBPIL_01595	CDGJBBPM_01569	CHCODNHO_00253	GAGNIMKP_01611	GNDCMCOP_03168	FFHOJKJL_00486	DANFPOBL_00182	OPDMJNOE_02700	NDEDLGJB_03336	HGGBFDPF_00148	DCKELJPP_03878	AJGFBDLJ_00607	ADJIGFIF_01542	HKOJCNLN_01549	JFJOCCHH_02268	BNLCEPIH_02017	OGBMHJOC_02531	ADOCLKOH_03293	FFJBONIO_02690	JJOCJNPG_00616	DPBCLNFG_01348	PCEPIOCG_01049	BHDDHLDD_02311	MCADPKBA_00739	IMHNPCBI_00161	JGBELDGE_00636	OMGJAFKN_00413	CIBHANLA_00545	OHGKMABK_00044	EHLFPBAG_00014
group_45489		hypothetical protein	133	133	1	1	50334	417	561	422.414	LKKGGHDO_01495	HIPNGOJL_04029	FKOPKPBD_03869	BLGHOLMD_03412	LIEPKNPP_01976	BFICMGMM_00779	DOHNAMEE_00237	GCKGHBBD_00834	HPHEIAIA_00063	EOHPBPIL_00401	CDGJBBPM_00844	CHCODNHO_01259	GAGNIMKP_01667	GNDCMCOP_00776	FFHOJKJL_01920	DANFPOBL_02195	OPDMJNOE_00931	NDEDLGJB_03997	HGGBFDPF_02290	DCKELJPP_03452	AJGFBDLJ_01028	ADJIGFIF_00416	HKOJCNLN_03010	JFJOCCHH_01829	BNLCEPIH_00555	OGBMHJOC_00360	ADOCLKOH_02294		JJOCJNPG_03083	DPBCLNFG_00271	PCEPIOCG_00225	BHDDHLDD_00542	MCADPKBA_01461	IMHNPCBI_00125	JGBELDGE_00109	OMGJAFKN_02145	CIBHANLA_00845	OHGKMABK_00080	EHLFPBAG_02782
cca_2~~~cca	cca_2;cca	Multifunctional CCA protein	133	133	1	1	50211	825	1287	1283.5	LKKGGHDO_00251	HIPNGOJL_02610	FKOPKPBD_03585	BLGHOLMD_02461	LIEPKNPP_01559	BFICMGMM_02760	DOHNAMEE_00625		HPHEIAIA_00336	EOHPBPIL_00120	CDGJBBPM_01146	CHCODNHO_01893	GAGNIMKP_01275	GNDCMCOP_00242	FFHOJKJL_01114	15_refound_4061		NDEDLGJB_04922	HGGBFDPF_01410	DCKELJPP_00717	AJGFBDLJ_03142	ADJIGFIF_03026	HKOJCNLN_02175	JFJOCCHH_03338	BNLCEPIH_01150	OGBMHJOC_02842	ADOCLKOH_01363	FFJBONIO_00118	JJOCJNPG_03098	DPBCLNFG_01251	PCEPIOCG_01638	BHDDHLDD_01615	MCADPKBA_00302	IMHNPCBI_00260	JGBELDGE_00227	OMGJAFKN_01449	CIBHANLA_01129	OHGKMABK_00401	EHLFPBAG_01334
tgt~~~tgt_2	tgt;tgt_2	Queuine tRNA-ribosyltransferase	133	133	1	1	49883	732	1227	1220.39	LKKGGHDO_00625	HIPNGOJL_04674	FKOPKPBD_00943	BLGHOLMD_01283	LIEPKNPP_00214	BFICMGMM_02772	DOHNAMEE_00728	GCKGHBBD_01392	HPHEIAIA_01865	EOHPBPIL_02690	CDGJBBPM_02585	CHCODNHO_01545	GAGNIMKP_02366	GNDCMCOP_01505	FFHOJKJL_00458	DANFPOBL_01042	OPDMJNOE_01123	NDEDLGJB_04183	HGGBFDPF_01097	DCKELJPP_01210	AJGFBDLJ_01262	ADJIGFIF_01075	HKOJCNLN_03044	JFJOCCHH_00224	BNLCEPIH_01959	OGBMHJOC_03032	ADOCLKOH_00258	FFJBONIO_03355	JJOCJNPG_01914	DPBCLNFG_03090	PCEPIOCG_01573	BHDDHLDD_00731	MCADPKBA_02685	IMHNPCBI_01586		OMGJAFKN_01033	CIBHANLA_01261	OHGKMABK_02848
group_45058		hypothetical protein	133	133	1	1	49816	711	1014	1011.72	LKKGGHDO_01809	HIPNGOJL_01378	FKOPKPBD_01462	BLGHOLMD_00554	LIEPKNPP_01320	BFICMGMM_00928	DOHNAMEE_00033	GCKGHBBD_00787	HPHEIAIA_00388	EOHPBPIL_00209	CDGJBBPM_01671	CHCODNHO_00922	GAGNIMKP_00354	GNDCMCOP_00513	FFHOJKJL_02608	DANFPOBL_00938	OPDMJNOE_00697	NDEDLGJB_00732	HGGBFDPF_00366	DCKELJPP_02569	AJGFBDLJ_02082	ADJIGFIF_01739		JFJOCCHH_01423	BNLCEPIH_02926	OGBMHJOC_01322	ADOCLKOH_01728	FFJBONIO_01860	JJOCJNPG_00556	DPBCLNFG_01717	PCEPIOCG_01819	BHDDHLDD_00300	MCADPKBA_01967	IMHNPCBI_01615	JGBELDGE_01631	OMGJAFKN_00808	CIBHANLA_03184	OHGKMABK_01718	EHLFPBAG_01545
hdfR~~~cmpR	hdfR;cmpR	HTH-type transcriptional regulator HdfR;HTH-type transcriptional activator CmpR	133	133	1	1	49741	513	915	909.609	LKKGGHDO_03529	HIPNGOJL_02396	FKOPKPBD_03504	BLGHOLMD_02904	LIEPKNPP_04289	BFICMGMM_00427	DOHNAMEE_02925	GCKGHBBD_00544	HPHEIAIA_02337	EOHPBPIL_00971	CDGJBBPM_01255	CHCODNHO_00734	GAGNIMKP_01754	GNDCMCOP_00645	FFHOJKJL_01624	DANFPOBL_00512	OPDMJNOE_03101	NDEDLGJB_00687	HGGBFDPF_04202	DCKELJPP_00112	AJGFBDLJ_03019	ADJIGFIF_03075	HKOJCNLN_02644	JFJOCCHH_00435	BNLCEPIH_02151	OGBMHJOC_00291	ADOCLKOH_02880	FFJBONIO_01504	JJOCJNPG_00258	DPBCLNFG_00370	PCEPIOCG_00731	BHDDHLDD_00920	MCADPKBA_02270	IMHNPCBI_00546	JGBELDGE_00321	OMGJAFKN_00202	CIBHANLA_01023	OHGKMABK_00608	EHLFPBAG_00466
group_44972	;ptsH	hypothetical protein;Phosphocarrier protein HPr	133	133	1	1	49714	168	270	268.771	0_refound_178	HIPNGOJL_03191	FKOPKPBD_02397	BLGHOLMD_02642	LIEPKNPP_01965	BFICMGMM_00607	6_refound_2008	7_refound_2159	8_refound_2411	9_refound_2680	10_refound_2926	11_refound_3083	GAGNIMKP_01205	GNDCMCOP_02525	FFHOJKJL_02453	DANFPOBL_01086	OPDMJNOE_00258	NDEDLGJB_00422	HGGBFDPF_02905	DCKELJPP_01416	AJGFBDLJ_03600	ADJIGFIF_00828	HKOJCNLN_00132	JFJOCCHH_04376	BNLCEPIH_03313	OGBMHJOC_00889	ADOCLKOH_02046	FFJBONIO_00765	JJOCJNPG_00051	DPBCLNFG_00819	30_refound_8473	31_refound_8685	MCADPKBA_02748	33_refound_9225	34_refound_9510	35_refound_9684	CIBHANLA_02099	37_refound_10201	38_refound_10513
group_44829	gcvT	Aminomethyltransferase	133	133	1	1	49557	432	1281	1263.89	LKKGGHDO_03740	HIPNGOJL_01593	FKOPKPBD_01837	BLGHOLMD_00215		BFICMGMM_01162	DOHNAMEE_01655	GCKGHBBD_02706	HPHEIAIA_02242	EOHPBPIL_01770	CDGJBBPM_00832	CHCODNHO_02883	GAGNIMKP_01442	GNDCMCOP_01204	FFHOJKJL_01334	DANFPOBL_02868	OPDMJNOE_03294	NDEDLGJB_04651	HGGBFDPF_03989	DCKELJPP_00812	AJGFBDLJ_02781	ADJIGFIF_01305	HKOJCNLN_00544	JFJOCCHH_02199	BNLCEPIH_00283	OGBMHJOC_00174	ADOCLKOH_01778	FFJBONIO_02038	JJOCJNPG_00340	DPBCLNFG_01163	PCEPIOCG_00656	BHDDHLDD_02786	MCADPKBA_01495	IMHNPCBI_00769	JGBELDGE_02752	OMGJAFKN_02701	CIBHANLA_01391	OHGKMABK_01650	EHLFPBAG_02650
group_44562	;nirS_1	hypothetical protein;Nitrite reductase	133	133	1	1	49248	1131	1617	1606.04	LKKGGHDO_01800	HIPNGOJL_02576	FKOPKPBD_03608	BLGHOLMD_03157	LIEPKNPP_04227	BFICMGMM_01131	DOHNAMEE_02312	GCKGHBBD_00986	HPHEIAIA_00486	EOHPBPIL_00281	CDGJBBPM_01204	CHCODNHO_01831	GAGNIMKP_02327	GNDCMCOP_00269	FFHOJKJL_01137	DANFPOBL_01760	OPDMJNOE_02462	NDEDLGJB_01608	HGGBFDPF_02736	DCKELJPP_01642	AJGFBDLJ_02317	ADJIGFIF_03054	HKOJCNLN_01177	JFJOCCHH_03361	BNLCEPIH_03541	OGBMHJOC_00210	ADOCLKOH_02854	FFJBONIO_00964	JJOCJNPG_02178	DPBCLNFG_03245	PCEPIOCG_01700	BHDDHLDD_00854	MCADPKBA_00269	IMHNPCBI_00444	JGBELDGE_00365	OMGJAFKN_01228	CIBHANLA_01538	OHGKMABK_00131	EHLFPBAG_01176
ispG~~~hisS	ispG;hisS	4-hydroxy-3-methylbut-2-en-1-yl diphosphate synthase (ferredoxin);Histidine--tRNA ligase	133	133	1	1	49181	1320	2541	1329.25	LKKGGHDO_02364	HIPNGOJL_02836	FKOPKPBD_01095	BLGHOLMD_00636	LIEPKNPP_00293	BFICMGMM_00989	DOHNAMEE_00615	GCKGHBBD_01862	HPHEIAIA_00561	EOHPBPIL_01860	CDGJBBPM_01468	CHCODNHO_01383	GAGNIMKP_00284	GNDCMCOP_01740	FFHOJKJL_01452	DANFPOBL_00565	OPDMJNOE_01658	NDEDLGJB_02394	HGGBFDPF_02580	DCKELJPP_01331	AJGFBDLJ_01714	ADJIGFIF_02777	HKOJCNLN_01094	JFJOCCHH_01329	BNLCEPIH_02462	OGBMHJOC_00973		27_refound_7641	JJOCJNPG_01952	DPBCLNFG_02887	PCEPIOCG_02692	BHDDHLDD_00436	MCADPKBA_01002	IMHNPCBI_02020	JGBELDGE_00308	OMGJAFKN_01760	CIBHANLA_00434	OHGKMABK_01872	EHLFPBAG_02180
argS_1~~~argS	argS_1;argS	Arginine--tRNA ligase	133	133	1	1	49055	1311	1899	1894.48	LKKGGHDO_01134	HIPNGOJL_01001	FKOPKPBD_03050	BLGHOLMD_03210	LIEPKNPP_00074	BFICMGMM_01223	DOHNAMEE_02405	GCKGHBBD_01960	HPHEIAIA_02007	EOHPBPIL_01465	CDGJBBPM_01162	11_refound_3080	GAGNIMKP_02049	GNDCMCOP_03550	FFHOJKJL_00886	DANFPOBL_01267	OPDMJNOE_03684	NDEDLGJB_01184	HGGBFDPF_01701	DCKELJPP_02203	AJGFBDLJ_03277	ADJIGFIF_01581	HKOJCNLN_01024	JFJOCCHH_03550	BNLCEPIH_00089	OGBMHJOC_00185	ADOCLKOH_03782	FFJBONIO_01592	JJOCJNPG_02467	DPBCLNFG_00711	PCEPIOCG_01414	BHDDHLDD_02941	MCADPKBA_01548	IMHNPCBI_01107		OMGJAFKN_01940	CIBHANLA_02829	OHGKMABK_01906	EHLFPBAG_01043
group_44346	hemC	Porphobilinogen deaminase	133	133	1	1	48991	813	1086	1069.33	LKKGGHDO_02930	HIPNGOJL_00819	FKOPKPBD_02573	BLGHOLMD_03594	LIEPKNPP_03503	BFICMGMM_01437	DOHNAMEE_00321	GCKGHBBD_01275	HPHEIAIA_01640	9_refound_2675	CDGJBBPM_02521	CHCODNHO_01523	GAGNIMKP_00808	GNDCMCOP_02004	FFHOJKJL_02222	DANFPOBL_00695	OPDMJNOE_03769	NDEDLGJB_03243	HGGBFDPF_00570	DCKELJPP_02517	AJGFBDLJ_00968	ADJIGFIF_00579	HKOJCNLN_01383	JFJOCCHH_00905	BNLCEPIH_00901	OGBMHJOC_01375	ADOCLKOH_03076	FFJBONIO_02334	JJOCJNPG_02381	DPBCLNFG_00073	PCEPIOCG_00557	BHDDHLDD_00176	MCADPKBA_01441	IMHNPCBI_00740	JGBELDGE_00445	OMGJAFKN_01813	CIBHANLA_01066	OHGKMABK_00858	EHLFPBAG_02251
kipR	kipR;	HTH-type transcriptional regulator KipR;hypothetical protein	133	133	1	1	48908	651	900	875.015	LKKGGHDO_03114	HIPNGOJL_02484	FKOPKPBD_03619	BLGHOLMD_03145	LIEPKNPP_04240	BFICMGMM_01892	DOHNAMEE_02018	GCKGHBBD_01343	HPHEIAIA_00121	EOHPBPIL_02182	CDGJBBPM_01903	CHCODNHO_01626	GAGNIMKP_00963	GNDCMCOP_00281	FFHOJKJL_01149	DANFPOBL_01749	OPDMJNOE_02450	NDEDLGJB_00489	HGGBFDPF_04126	DCKELJPP_01630	AJGFBDLJ_01501	ADJIGFIF_03067	HKOJCNLN_00490	JFJOCCHH_03374	BNLCEPIH_03553	OGBMHJOC_02552	ADOCLKOH_02304	FFJBONIO_00952	JJOCJNPG_02067	DPBCLNFG_03232	PCEPIOCG_01027	BHDDHLDD_02482	MCADPKBA_00717	IMHNPCBI_02480	JGBELDGE_00614	OMGJAFKN_01175	CIBHANLA_00181	OHGKMABK_02863	EHLFPBAG_02163
phaC~~~phaC_2	phaC;phaC_2	Poly(3-hydroxyalkanoate) polymerase subunit PhaC	133	133	1	1	48899	636	1113	1101.99	LKKGGHDO_00554	HIPNGOJL_00441	FKOPKPBD_00784	BLGHOLMD_01544	LIEPKNPP_03745	BFICMGMM_02663	DOHNAMEE_02463	GCKGHBBD_02328	HPHEIAIA_00615	EOHPBPIL_00481	CDGJBBPM_00520	CHCODNHO_02700	GAGNIMKP_02541	GNDCMCOP_00166	FFHOJKJL_00297		OPDMJNOE_00439	NDEDLGJB_03980	HGGBFDPF_03315	DCKELJPP_01090	AJGFBDLJ_03318	ADJIGFIF_02644	HKOJCNLN_01208	JFJOCCHH_04488	BNLCEPIH_02887	OGBMHJOC_01950	ADOCLKOH_02107	FFJBONIO_02216	JJOCJNPG_01340	DPBCLNFG_02042	PCEPIOCG_01408	BHDDHLDD_02350	MCADPKBA_03379	IMHNPCBI_02860	JGBELDGE_02674	OMGJAFKN_00039	CIBHANLA_01562	OHGKMABK_02469	EHLFPBAG_02045
epsF_3~~~gspF	epsF_3;gspF	Type II secretion system protein F;Putative type II secretion system protein F	133	133	1	1	48767	513	1242	1233.23	LKKGGHDO_02412	HIPNGOJL_02004	FKOPKPBD_03488	BLGHOLMD_02888	LIEPKNPP_04277	BFICMGMM_01364		GCKGHBBD_01484	HPHEIAIA_01458	EOHPBPIL_00620	CDGJBBPM_00690	CHCODNHO_01791	GAGNIMKP_00597	GNDCMCOP_00628	FFHOJKJL_01607	DANFPOBL_00072	OPDMJNOE_01474	NDEDLGJB_00605	HGGBFDPF_01243	DCKELJPP_01784	AJGFBDLJ_02996	ADJIGFIF_01146	HKOJCNLN_03144	JFJOCCHH_00452	BNLCEPIH_03909	OGBMHJOC_01615	ADOCLKOH_02582	FFJBONIO_01852	JJOCJNPG_01973	DPBCLNFG_00386	PCEPIOCG_00797	BHDDHLDD_01819	MCADPKBA_01223	IMHNPCBI_00185	JGBELDGE_02433	OMGJAFKN_01417	CIBHANLA_01419	OHGKMABK_00837	EHLFPBAG_01689
mshC~~~cysS	mshC;cysS	L-cysteine:1D-myo-inositol 2-amino-2-deoxy-alpha-D-glucopyranoside ligase;Cysteine--tRNA ligase	133	133	1	1	48375	1047	1506	1499.1	LKKGGHDO_03798	HIPNGOJL_01042	FKOPKPBD_02837	BLGHOLMD_02711		BFICMGMM_01486	DOHNAMEE_02502	GCKGHBBD_00455	HPHEIAIA_00623	EOHPBPIL_01010	CDGJBBPM_00402	CHCODNHO_00401	GAGNIMKP_02845	GNDCMCOP_01114	FFHOJKJL_02681	DANFPOBL_00474	OPDMJNOE_02946	NDEDLGJB_01948	HGGBFDPF_02022	DCKELJPP_02662	AJGFBDLJ_01548	ADJIGFIF_00190	HKOJCNLN_01527	JFJOCCHH_04947	BNLCEPIH_02643	OGBMHJOC_02001	ADOCLKOH_00892	FFJBONIO_02214	JJOCJNPG_01621	DPBCLNFG_02510	PCEPIOCG_02281	BHDDHLDD_01104	MCADPKBA_00810	IMHNPCBI_01057	JGBELDGE_00600	OMGJAFKN_01920	CIBHANLA_00511	OHGKMABK_00265	EHLFPBAG_00817
ilvA_2~~~ilvA	ilvA_2;ilvA	L-threonine dehydratase biosynthetic IlvA	133	133	1	1	48336	1080	1632	1627.58	LKKGGHDO_00245	HIPNGOJL_02617	FKOPKPBD_00009	BLGHOLMD_02453	LIEPKNPP_01565	BFICMGMM_01855	DOHNAMEE_02286		HPHEIAIA_00329	EOHPBPIL_00113	CDGJBBPM_01153	CHCODNHO_01899	GAGNIMKP_00779	GNDCMCOP_00235	FFHOJKJL_01107	DANFPOBL_01020	OPDMJNOE_03147	NDEDLGJB_00391	HGGBFDPF_03752	DCKELJPP_02125	AJGFBDLJ_01010	ADJIGFIF_03019	HKOJCNLN_02160	JFJOCCHH_03392	BNLCEPIH_01157	OGBMHJOC_02835		FFJBONIO_00125	JJOCJNPG_03093	DPBCLNFG_00519	PCEPIOCG_00754	BHDDHLDD_01621	MCADPKBA_00309	IMHNPCBI_00267	JGBELDGE_00220	OMGJAFKN_01443	CIBHANLA_01186	37_refound_10196	EHLFPBAG_00207
dapA	dapA	4-hydroxy-tetrahydrodipicolinate synthase	133	133	1	1	48292	516	939	935.82	LKKGGHDO_00732	HIPNGOJL_03970	FKOPKPBD_02252	BLGHOLMD_03697	LIEPKNPP_02953	BFICMGMM_01963	DOHNAMEE_02991	GCKGHBBD_00904	HPHEIAIA_03073	EOHPBPIL_01891	CDGJBBPM_01597	CHCODNHO_00043	GAGNIMKP_02203	GNDCMCOP_01003	FFHOJKJL_00983	DANFPOBL_03630	OPDMJNOE_03210	NDEDLGJB_03694	HGGBFDPF_02452	DCKELJPP_02828	AJGFBDLJ_01559	ADJIGFIF_00371	HKOJCNLN_00162	JFJOCCHH_00801	BNLCEPIH_00510	OGBMHJOC_02594	ADOCLKOH_02775	FFJBONIO_02819	JJOCJNPG_03203	DPBCLNFG_02703	PCEPIOCG_01683	BHDDHLDD_00152	MCADPKBA_01252	IMHNPCBI_02629	JGBELDGE_01365	OMGJAFKN_00084	CIBHANLA_01357	OHGKMABK_03731
livF_4~~~livF_1	livF_4;livF_1	High-affinity branched-chain amino acid transport ATP-binding protein LivF	133	133	1	1	48232	621	864	862.145	LKKGGHDO_01635	HIPNGOJL_03819	FKOPKPBD_02108	BLGHOLMD_04150	LIEPKNPP_02909	BFICMGMM_01007	DOHNAMEE_00251	GCKGHBBD_00601	HPHEIAIA_00077	EOHPBPIL_00415	CDGJBBPM_00858	CHCODNHO_00760	GAGNIMKP_01966	GNDCMCOP_03191	FFHOJKJL_00509	DANFPOBL_00161	OPDMJNOE_02677	NDEDLGJB_03314	HGGBFDPF_01051	DCKELJPP_03856	AJGFBDLJ_00585	ADJIGFIF_01564	HKOJCNLN_02306	JFJOCCHH_02290	BNLCEPIH_01995	OGBMHJOC_00374	ADOCLKOH_03584	FFJBONIO_01301	JJOCJNPG_00649	DPBCLNFG_00970	PCEPIOCG_00211	BHDDHLDD_01075	MCADPKBA_02731	IMHNPCBI_00139	JGBELDGE_00095	OMGJAFKN_01125	CIBHANLA_00641	OHGKMABK_00066	EHLFPBAG_00036
trpF	trpF	N-(5'-phosphoribosyl)anthranilate isomerase	133	133	1	1	48228	384	705	702.55	LKKGGHDO_02149	HIPNGOJL_03370	FKOPKPBD_02516	BLGHOLMD_03644	LIEPKNPP_03558	BFICMGMM_01379	DOHNAMEE_00423	GCKGHBBD_00042	HPHEIAIA_00669	EOHPBPIL_02010	CDGJBBPM_00127	CHCODNHO_00571	GAGNIMKP_02831	GNDCMCOP_01950	FFHOJKJL_00930	DANFPOBL_01375	OPDMJNOE_01013	NDEDLGJB_03185	HGGBFDPF_03783	DCKELJPP_00974	AJGFBDLJ_03184	ADJIGFIF_00075	HKOJCNLN_01999	JFJOCCHH_00854	BNLCEPIH_03149	OGBMHJOC_00792	ADOCLKOH_01164	FFJBONIO_02766	JJOCJNPG_00422	DPBCLNFG_00033	PCEPIOCG_01858	BHDDHLDD_00326	MCADPKBA_00015	IMHNPCBI_00054	JGBELDGE_01117	OMGJAFKN_00456	CIBHANLA_00820	OHGKMABK_00957	EHLFPBAG_02824
group_43719		hypothetical protein	133	133	1	1	48199	591	1230	1176.85	LKKGGHDO_03383	HIPNGOJL_02546	FKOPKPBD_03427	BLGHOLMD_02827	LIEPKNPP_04609	BFICMGMM_02592	DOHNAMEE_00367	GCKGHBBD_02733	HPHEIAIA_01215	EOHPBPIL_00880	CDGJBBPM_00702	CHCODNHO_02835	GAGNIMKP_00557	GNDCMCOP_03716	FFHOJKJL_01546	DANFPOBL_02333	OPDMJNOE_03539	NDEDLGJB_04824		DCKELJPP_01941	AJGFBDLJ_02477	ADJIGFIF_03433	HKOJCNLN_01936	JFJOCCHH_04849	BNLCEPIH_03364	OGBMHJOC_01641	ADOCLKOH_02618	FFJBONIO_00221	JJOCJNPG_03056	DPBCLNFG_02821	PCEPIOCG_00128	BHDDHLDD_02755	MCADPKBA_00401	IMHNPCBI_01476	JGBELDGE_00840	OMGJAFKN_02612	CIBHANLA_03039	OHGKMABK_00600	EHLFPBAG_02655
group_43711	ubiX	Flavin prenyltransferase UbiX	133	133	1	1	48190	426	633	628.331	LKKGGHDO_02213	HIPNGOJL_01282	FKOPKPBD_00254	BLGHOLMD_02128	LIEPKNPP_04193	BFICMGMM_00867	DOHNAMEE_01286	GCKGHBBD_01685	HPHEIAIA_00293	EOHPBPIL_00661	CDGJBBPM_00598	CHCODNHO_02053	GAGNIMKP_02253	GNDCMCOP_02923	FFHOJKJL_02101	DANFPOBL_00655	OPDMJNOE_01422		HGGBFDPF_03462	DCKELJPP_00451	AJGFBDLJ_02300	ADJIGFIF_03192	HKOJCNLN_02937	JFJOCCHH_02941	BNLCEPIH_03876	OGBMHJOC_03244	ADOCLKOH_02512	FFJBONIO_03269	JJOCJNPG_00736	DPBCLNFG_00994	PCEPIOCG_01963	BHDDHLDD_00216	MCADPKBA_02626	IMHNPCBI_01126	JGBELDGE_02483	OMGJAFKN_00981	CIBHANLA_00128	OHGKMABK_03176	EHLFPBAG_00380
pgm	pgm	Phosphoglucomutase	133	133	1	1	48129	1119	1644	1639.99	LKKGGHDO_01827	HIPNGOJL_00393	FKOPKPBD_01120	BLGHOLMD_00663	LIEPKNPP_01247	BFICMGMM_01269	DOHNAMEE_01631	GCKGHBBD_01070	HPHEIAIA_00791	EOHPBPIL_00016	CDGJBBPM_01543	CHCODNHO_01454	GAGNIMKP_01323	GNDCMCOP_02184	FFHOJKJL_01477	DANFPOBL_01525	OPDMJNOE_02078	NDEDLGJB_03743	HGGBFDPF_04664	DCKELJPP_00616	AJGFBDLJ_00138	ADJIGFIF_03520	HKOJCNLN_02539	JFJOCCHH_01304	BNLCEPIH_01885	OGBMHJOC_01183	ADOCLKOH_02941	FFJBONIO_01204	JJOCJNPG_03608	DPBCLNFG_00884	PCEPIOCG_00626	BHDDHLDD_01023	MCADPKBA_00336	IMHNPCBI_00304	34_refound_9498	OMGJAFKN_02385	CIBHANLA_00974	OHGKMABK_00506
lgt	lgt	Phosphatidylglycerol--prolipoprotein diacylglyceryl transferase	133	133	1	1	47983	861	1212	863.639	LKKGGHDO_02665	HIPNGOJL_03827	FKOPKPBD_02101	BLGHOLMD_04157	LIEPKNPP_02917	BFICMGMM_01000	DOHNAMEE_00244	GCKGHBBD_02787	HPHEIAIA_00070	EOHPBPIL_00408	CDGJBBPM_00851	CHCODNHO_02621	GAGNIMKP_01973	GNDCMCOP_03198	FFHOJKJL_00516	DANFPOBL_00153	OPDMJNOE_02670	NDEDLGJB_03307	HGGBFDPF_01044	DCKELJPP_03849	AJGFBDLJ_00578	ADJIGFIF_02303	HKOJCNLN_02299	JFJOCCHH_02297	BNLCEPIH_01987	OGBMHJOC_00367	ADOCLKOH_03591	FFJBONIO_01652	JJOCJNPG_00642		PCEPIOCG_00218	BHDDHLDD_02189	MCADPKBA_01468	IMHNPCBI_00132	JGBELDGE_00102	OMGJAFKN_02307	CIBHANLA_00648	OHGKMABK_00073	EHLFPBAG_00043
accA	accA	Acetyl-coenzyme A carboxylase carboxyl transferase subunit alpha	133	133	1	1	47940	417	1083	1068.25	LKKGGHDO_00569	HIPNGOJL_02824	FKOPKPBD_01082	BLGHOLMD_00622	LIEPKNPP_00280	5_refound_1718	DOHNAMEE_02139	GCKGHBBD_02585	HPHEIAIA_02435	EOHPBPIL_02057	CDGJBBPM_01510	CHCODNHO_02728	GAGNIMKP_00272	GNDCMCOP_01730	FFHOJKJL_01439	DANFPOBL_00553	OPDMJNOE_01670	NDEDLGJB_02378	HGGBFDPF_02592	DCKELJPP_01344	AJGFBDLJ_00045	ADJIGFIF_02789	HKOJCNLN_01120	JFJOCCHH_01342	BNLCEPIH_02474	OGBMHJOC_01835	ADOCLKOH_03044	FFJBONIO_02377	JJOCJNPG_01315	DPBCLNFG_00654	PCEPIOCG_02723	BHDDHLDD_02679	MCADPKBA_02852	IMHNPCBI_02573	JGBELDGE_02467	OMGJAFKN_02314	CIBHANLA_00422	OHGKMABK_02809	EHLFPBAG_02358
group_43504	tolQ_2	Tol-Pal system protein TolQ	133	133	1	1	47935	609	861	629.842	LKKGGHDO_04070	HIPNGOJL_02564	FKOPKPBD_03449	BLGHOLMD_02849	LIEPKNPP_04587	BFICMGMM_00766	DOHNAMEE_01475	GCKGHBBD_01023	HPHEIAIA_01169	EOHPBPIL_01670	CDGJBBPM_00498	CHCODNHO_01143	GAGNIMKP_02816	GNDCMCOP_03399	FFHOJKJL_01568	DANFPOBL_01610	OPDMJNOE_00953	NDEDLGJB_02038	HGGBFDPF_04222	DCKELJPP_03428	AJGFBDLJ_00554	ADJIGFIF_03411	HKOJCNLN_02996	JFJOCCHH_00491	BNLCEPIH_03343	OGBMHJOC_01594	ADOCLKOH_03312	FFJBONIO_01813	JJOCJNPG_02459	DPBCLNFG_00425	PCEPIOCG_02847	BHDDHLDD_01981	MCADPKBA_01173	IMHNPCBI_00207	JGBELDGE_00267	OMGJAFKN_00310	CIBHANLA_02408	OHGKMABK_00352	EHLFPBAG_02418
group_43503	panD	Aspartate 1-decarboxylase	133	133	1	1	47934	336	462	461.045	LKKGGHDO_03992	HIPNGOJL_00221	FKOPKPBD_01413	BLGHOLMD_00777	LIEPKNPP_00352	BFICMGMM_00007	DOHNAMEE_02983	GCKGHBBD_00491	HPHEIAIA_03056	EOHPBPIL_01193	CDGJBBPM_00486	CHCODNHO_00437	GAGNIMKP_00138	GNDCMCOP_03686	FFHOJKJL_01773	DANFPOBL_03334	OPDMJNOE_01623	NDEDLGJB_02997	HGGBFDPF_04572	DCKELJPP_01297	AJGFBDLJ_00986	ADJIGFIF_02620	HKOJCNLN_00108	JFJOCCHH_02132	BNLCEPIH_02658	OGBMHJOC_01159	ADOCLKOH_00922	FFJBONIO_02297	JJOCJNPG_01240	DPBCLNFG_01290	PCEPIOCG_00501	BHDDHLDD_00057	MCADPKBA_01289	IMHNPCBI_00598	JGBELDGE_00523	OMGJAFKN_00119	CIBHANLA_01574	OHGKMABK_02276	EHLFPBAG_02330
pal_4~~~pal_1	pal_4;pal_1	Peptidoglycan-associated lipoprotein	133	133	1	1	47813	402	537	535.985	LKKGGHDO_00057	HIPNGOJL_02086	FKOPKPBD_03475	BLGHOLMD_02875	LIEPKNPP_04264	BFICMGMM_01376	DOHNAMEE_01181	GCKGHBBD_01776	HPHEIAIA_00044	EOHPBPIL_00382	CDGJBBPM_01348	CHCODNHO_00981	GAGNIMKP_00233	GNDCMCOP_00615	FFHOJKJL_01594	DANFPOBL_00085	OPDMJNOE_00982	NDEDLGJB_00617	HGGBFDPF_01254	DCKELJPP_00943	AJGFBDLJ_00504	ADJIGFIF_01159	HKOJCNLN_03132	JFJOCCHH_00465	BNLCEPIH_03896	OGBMHJOC_00341	ADOCLKOH_02594	FFJBONIO_01839	JJOCJNPG_03302	DPBCLNFG_00399	PCEPIOCG_00244	BHDDHLDD_00466	MCADPKBA_00788	IMHNPCBI_00106	JGBELDGE_00128	OMGJAFKN_00691	CIBHANLA_00206	OHGKMABK_00675	EHLFPBAG_00358
group_43301	queG	Epoxyqueuosine reductase	133	133	1	1	47683	825	1515	1393.01	LKKGGHDO_01601	HIPNGOJL_00373	FKOPKPBD_01552	BLGHOLMD_00498	LIEPKNPP_01063	BFICMGMM_03989	DOHNAMEE_02540	7_refound_2148	HPHEIAIA_02298	EOHPBPIL_01806	CDGJBBPM_01003	11_refound_3076	GAGNIMKP_00116	GNDCMCOP_00002	FFHOJKJL_03477	DANFPOBL_03484	OPDMJNOE_01297	NDEDLGJB_02071	18_refound_4943	DCKELJPP_01525	AJGFBDLJ_01673	21_refound_5829		JFJOCCHH_02558	BNLCEPIH_02478	OGBMHJOC_03147		FFJBONIO_01864	JJOCJNPG_00240	DPBCLNFG_00904	PCEPIOCG_01155	31_refound_8671	MCADPKBA_03251	IMHNPCBI_02049	JGBELDGE_01317	35_refound_9674	CIBHANLA_01346	OHGKMABK_01081	EHLFPBAG_02481
hemE	hemE	Uroporphyrinogen decarboxylase	133	133	1	1	47472	615	1161	1156.89	LKKGGHDO_03039	HIPNGOJL_02298	FKOPKPBD_03768	BLGHOLMD_02999	LIEPKNPP_04418	BFICMGMM_00101	DOHNAMEE_01398	GCKGHBBD_02837	HPHEIAIA_01816	EOHPBPIL_00822	CDGJBBPM_00927	CHCODNHO_02775	GAGNIMKP_00933	GNDCMCOP_01874	FFHOJKJL_03319	DANFPOBL_00447	OPDMJNOE_02506	NDEDLGJB_00932	HGGBFDPF_02754	DCKELJPP_01683	AJGFBDLJ_01357	ADJIGFIF_01786	HKOJCNLN_00347	JFJOCCHH_02462	BNLCEPIH_01005	OGBMHJOC_03063	ADOCLKOH_03117		JJOCJNPG_03363	DPBCLNFG_02082	PCEPIOCG_01473	BHDDHLDD_03074	MCADPKBA_01032	IMHNPCBI_01001	JGBELDGE_00420	OMGJAFKN_02510	CIBHANLA_01754	OHGKMABK_01075	EHLFPBAG_00667
pyrF	pyrF	Orotidine 5'-phosphate decarboxylase	133	133	1	1	47331	819	1095	1021.82	LKKGGHDO_01065	HIPNGOJL_02323	FKOPKPBD_03745	BLGHOLMD_03022	LIEPKNPP_04394	BFICMGMM_02395	DOHNAMEE_01722	GCKGHBBD_02789	HPHEIAIA_01474	EOHPBPIL_00604	CDGJBBPM_00674	CHCODNHO_02916	GAGNIMKP_00908	GNDCMCOP_01898	FFHOJKJL_03296	DANFPOBL_01450	OPDMJNOE_03077	NDEDLGJB_01582	HGGBFDPF_02774	DCKELJPP_01609	AJGFBDLJ_03858	ADJIGFIF_03148		JFJOCCHH_02439	BNLCEPIH_03006		ADOCLKOH_02954	FFJBONIO_01953	JJOCJNPG_03585	DPBCLNFG_02635	PCEPIOCG_00781	BHDDHLDD_02939	MCADPKBA_01207	IMHNPCBI_00169	JGBELDGE_01999	OMGJAFKN_02777	36_refound_9877	OHGKMABK_00853	EHLFPBAG_01261
echA8_2~~~echA8_3	echA8_2;echA8_3	putative enoyl-CoA hydratase echA8	133	133	1	1	47310	552	780	778.233	LKKGGHDO_02723	HIPNGOJL_00417	FKOPKPBD_00767	BLGHOLMD_01560	LIEPKNPP_00768	BFICMGMM_02673	DOHNAMEE_02482	GCKGHBBD_00226	HPHEIAIA_02512	EOHPBPIL_02079	CDGJBBPM_01788	CHCODNHO_00672	GAGNIMKP_02531	GNDCMCOP_00864	FFHOJKJL_00281	DANFPOBL_03344	OPDMJNOE_00430	NDEDLGJB_03021	HGGBFDPF_03325	DCKELJPP_01100	AJGFBDLJ_01915	ADJIGFIF_02658	HKOJCNLN_01217	JFJOCCHH_04535	BNLCEPIH_01836	OGBMHJOC_03258	ADOCLKOH_02116	FFJBONIO_03463	JJOCJNPG_01331	29_refound_8146	PCEPIOCG_02039	BHDDHLDD_00098	MCADPKBA_02339	IMHNPCBI_01875	JGBELDGE_01666	OMGJAFKN_00498	CIBHANLA_02484	OHGKMABK_01533	EHLFPBAG_01657
group_42936		hypothetical protein	133	133	1	1	47233	369	495	494.053	LKKGGHDO_01790	HIPNGOJL_00912	FKOPKPBD_02195	BLGHOLMD_03742	LIEPKNPP_02999	BFICMGMM_02518	DOHNAMEE_02423	GCKGHBBD_00055	HPHEIAIA_01728	EOHPBPIL_01616	CDGJBBPM_02308	CHCODNHO_00558	GAGNIMKP_00943	GNDCMCOP_02813	FFHOJKJL_01031	DANFPOBL_01962	OPDMJNOE_01743	NDEDLGJB_01774	HGGBFDPF_03831	DCKELJPP_00158	AJGFBDLJ_02339	ADJIGFIF_02266	HKOJCNLN_00201	JFJOCCHH_02883	BNLCEPIH_03390	OGBMHJOC_03119	ADOCLKOH_00957	FFJBONIO_00254	JJOCJNPG_01171	DPBCLNFG_02533	PCEPIOCG_02076	BHDDHLDD_00339	MCADPKBA_02838	IMHNPCBI_02134	JGBELDGE_01259	OMGJAFKN_00469	CIBHANLA_01979	OHGKMABK_02248	EHLFPBAG_01685
group_42544		hypothetical protein	133	133	1	1	46786	291	570	567.902	LKKGGHDO_01653	HIPNGOJL_03803	FKOPKPBD_02124	BLGHOLMD_04134	LIEPKNPP_02893	BFICMGMM_02950	DOHNAMEE_00267	GCKGHBBD_01059	HPHEIAIA_00093	EOHPBPIL_00431	CDGJBBPM_01721	CHCODNHO_01443	GAGNIMKP_01604	GNDCMCOP_03174	FFHOJKJL_00492	DANFPOBL_00176	OPDMJNOE_02693	NDEDLGJB_03330	HGGBFDPF_00154	DCKELJPP_03872	AJGFBDLJ_00601	ADJIGFIF_01548	HKOJCNLN_02525	JFJOCCHH_02274	BNLCEPIH_02011	OGBMHJOC_00390	ADOCLKOH_03352	FFJBONIO_02696	JJOCJNPG_00622	DPBCLNFG_01358	PCEPIOCG_01976	BHDDHLDD_01012	MCADPKBA_01138	IMHNPCBI_00155	JGBELDGE_01765	OMGJAFKN_01743	CIBHANLA_00539	OHGKMABK_00050	EHLFPBAG_00020
cspD_1	cspD_1	Cold shock-like protein CspD	133	133	1	1	44769	204	204	204	0_refound_151	1_refound_412	2_refound_708	3_refound_993	4_refound_1323	5_refound_1690	6_refound_1978		8_refound_2385	9_refound_2645	10_refound_2895	11_refound_3067	12_refound_3197	13_refound_3406	14_refound_3688	15_refound_4021		17_refound_4611	18_refound_4928	DCKELJPP_00695	AJGFBDLJ_03511	ADJIGFIF_00448	HKOJCNLN_00809	JFJOCCHH_01798	BNLCEPIH_00586	OGBMHJOC_02753	ADOCLKOH_02351	FFJBONIO_01551	JJOCJNPG_00731	DPBCLNFG_02396	PCEPIOCG_00494	BHDDHLDD_01453	MCADPKBA_00205	IMHNPCBI_00415	JGBELDGE_00184	OMGJAFKN_02405	CIBHANLA_00507	OHGKMABK_01681	EHLFPBAG_00054
panC	panC	Pantothenate synthetase	133	133	1	1	42146	897	897	897	LKKGGHDO_03993	HIPNGOJL_00222	FKOPKPBD_01412	BLGHOLMD_00778	LIEPKNPP_00353	BFICMGMM_00008	DOHNAMEE_02982	GCKGHBBD_00492	HPHEIAIA_03057	EOHPBPIL_01192	CDGJBBPM_00485	CHCODNHO_00438	GAGNIMKP_00137	GNDCMCOP_03685	FFHOJKJL_01772	DANFPOBL_03335	OPDMJNOE_01622	NDEDLGJB_02998	HGGBFDPF_04573	DCKELJPP_01296	AJGFBDLJ_00987	ADJIGFIF_02621	HKOJCNLN_00107	JFJOCCHH_02133	BNLCEPIH_02659	OGBMHJOC_01158	ADOCLKOH_00923	FFJBONIO_02296	JJOCJNPG_01241	DPBCLNFG_01291	PCEPIOCG_00502	BHDDHLDD_00056	MCADPKBA_01290	IMHNPCBI_00599	JGBELDGE_00522	OMGJAFKN_00120	CIBHANLA_01575	OHGKMABK_02277	EHLFPBAG_02331
parA_1	parA_1	Chromosome partitioning protein ParA	133	133	1	1	41923	873	873	873	LKKGGHDO_03493	HIPNGOJL_02337	FKOPKPBD_03726	BLGHOLMD_03040	LIEPKNPP_04374	BFICMGMM_00568	DOHNAMEE_02442	GCKGHBBD_01457	HPHEIAIA_02889	EOHPBPIL_02649	CDGJBBPM_02456	CHCODNHO_00355	GAGNIMKP_01944	GNDCMCOP_01917	FFHOJKJL_01255	DANFPOBL_03024	OPDMJNOE_03176	NDEDLGJB_00409	HGGBFDPF_03722	DCKELJPP_02154	AJGFBDLJ_00382	ADJIGFIF_03129	HKOJCNLN_01303	JFJOCCHH_02420	BNLCEPIH_00627	OGBMHJOC_00908	ADOCLKOH_02488	FFJBONIO_01970	JJOCJNPG_01201	DPBCLNFG_00102	PCEPIOCG_01668	BHDDHLDD_00252	MCADPKBA_03364	IMHNPCBI_00908	JGBELDGE_00824	OMGJAFKN_00898	CIBHANLA_01167	OHGKMABK_02113	EHLFPBAG_02742
hflC	hflC	Modulator of FtsH protease HflC	133	133	1	1	41912	894	894	894	LKKGGHDO_03443	HIPNGOJL_04534	FKOPKPBD_00863	BLGHOLMD_01469	LIEPKNPP_03821	BFICMGMM_00944	DOHNAMEE_02512	GCKGHBBD_00153	HPHEIAIA_02115	EOHPBPIL_02663		CHCODNHO_00518	GAGNIMKP_00998	GNDCMCOP_00083	FFHOJKJL_00379	DANFPOBL_00990	OPDMJNOE_00220	NDEDLGJB_02856	HGGBFDPF_05152	DCKELJPP_01454	AJGFBDLJ_02619	ADJIGFIF_02895	HKOJCNLN_00286	JFJOCCHH_02776		OGBMHJOC_03228	ADOCLKOH_03337	FFJBONIO_02965	JJOCJNPG_02793	DPBCLNFG_03031	PCEPIOCG_01432	BHDDHLDD_01206	MCADPKBA_01231	IMHNPCBI_02432	JGBELDGE_02248	OMGJAFKN_00853	CIBHANLA_01840	OHGKMABK_01037	EHLFPBAG_01054
hfq	hfq	RNA-binding protein Hfq	133	133	1	1	41910	240	240	240	LKKGGHDO_03440	HIPNGOJL_04531	FKOPKPBD_00860	BLGHOLMD_01472	LIEPKNPP_03818	BFICMGMM_00941	DOHNAMEE_02509	GCKGHBBD_00150	HPHEIAIA_02118	EOHPBPIL_02666		CHCODNHO_00521	GAGNIMKP_00995	GNDCMCOP_00086	FFHOJKJL_00376	DANFPOBL_00987	OPDMJNOE_00217	NDEDLGJB_02853	HGGBFDPF_05155	DCKELJPP_01457	AJGFBDLJ_02616	ADJIGFIF_02898	HKOJCNLN_00283	JFJOCCHH_02773		OGBMHJOC_03225	ADOCLKOH_03334	FFJBONIO_02962	JJOCJNPG_02797	DPBCLNFG_03028	PCEPIOCG_01435	BHDDHLDD_01203	MCADPKBA_01234		34_refound_9463	OMGJAFKN_00856	CIBHANLA_01837	OHGKMABK_01034	EHLFPBAG_01057
hemB	hemB	Delta-aminolevulinic acid dehydratase	133	133	1	1	41806	1188	1188	1188	LKKGGHDO_03102	HIPNGOJL_02584	FKOPKPBD_03600	BLGHOLMD_02476	LIEPKNPP_04219	BFICMGMM_01141	DOHNAMEE_00092	GCKGHBBD_02337	HPHEIAIA_00135	EOHPBPIL_00932	CDGJBBPM_02874	CHCODNHO_00586	GAGNIMKP_02916	GNDCMCOP_00261	FFHOJKJL_01129	DANFPOBL_01303	OPDMJNOE_02474	NDEDLGJB_01617	HGGBFDPF_02745	DCKELJPP_01652	AJGFBDLJ_02948	ADJIGFIF_03045	22_refound_6099	JFJOCCHH_03353	BNLCEPIH_03532	OGBMHJOC_01703	ADOCLKOH_02863	FFJBONIO_00103	JJOCJNPG_02187	29_refound_8118	PCEPIOCG_00080	BHDDHLDD_01558	MCADPKBA_02631	IMHNPCBI_00370	JGBELDGE_01245	OMGJAFKN_02416	CIBHANLA_01530	OHGKMABK_00329	EHLFPBAG_01472
gmhA	gmhA	Phosphoheptose isomerase	133	133	1	1	41507	636	636	636	LKKGGHDO_02269	HIPNGOJL_04234	FKOPKPBD_00018	BLGHOLMD_02443	LIEPKNPP_01575	BFICMGMM_02556	DOHNAMEE_01170	GCKGHBBD_00301	HPHEIAIA_00033	EOHPBPIL_00371	CDGJBBPM_01637	CHCODNHO_00450	GAGNIMKP_02406	GNDCMCOP_00226	FFHOJKJL_04241	DANFPOBL_01029	OPDMJNOE_03624	NDEDLGJB_00582	HGGBFDPF_01561	DCKELJPP_02604	AJGFBDLJ_02849	ADJIGFIF_03010	HKOJCNLN_00320	JFJOCCHH_03383	BNLCEPIH_02775	OGBMHJOC_00330	ADOCLKOH_01512	FFJBONIO_00134	JJOCJNPG_02411	DPBCLNFG_00510	PCEPIOCG_00255	BHDDHLDD_00044	MCADPKBA_00799	IMHNPCBI_00095	JGBELDGE_00139	OMGJAFKN_00132	CIBHANLA_00171	OHGKMABK_00686	EHLFPBAG_00347
argJ	argJ	Arginine biosynthesis bifunctional protein ArgJ	133	133	1	1	41502	1257	1257	1257	LKKGGHDO_02257	HIPNGOJL_00945	FKOPKPBD_03101	BLGHOLMD_04046	LIEPKNPP_04016	BFICMGMM_03724	DOHNAMEE_02107	GCKGHBBD_02458	HPHEIAIA_02330	EOHPBPIL_00964	CDGJBBPM_01248	CHCODNHO_02689	GAGNIMKP_01314	GNDCMCOP_03125	FFHOJKJL_00835	DANFPOBL_01313	OPDMJNOE_01065	NDEDLGJB_04892	HGGBFDPF_00492	DCKELJPP_01027	AJGFBDLJ_00401	ADJIGFIF_01668	HKOJCNLN_01033	JFJOCCHH_03417	BNLCEPIH_00740	OGBMHJOC_00284	ADOCLKOH_03398	FFJBONIO_02193	JJOCJNPG_00517		PCEPIOCG_00738	31_refound_8651	MCADPKBA_00860	IMHNPCBI_00553	JGBELDGE_00328	OMGJAFKN_01384	CIBHANLA_01504	OHGKMABK_00615	EHLFPBAG_00459
group_37431		Ferredoxin 2Fe-2S	133	133	1	1	41321	315	315	315	LKKGGHDO_01678	HIPNGOJL_03169	FKOPKPBD_02664	BLGHOLMD_02008	LIEPKNPP_00778	BFICMGMM_01199	DOHNAMEE_00280	GCKGHBBD_01628	HPHEIAIA_00106	EOHPBPIL_01602	CDGJBBPM_01562	CHCODNHO_01650	GAGNIMKP_01624	GNDCMCOP_01266	FFHOJKJL_03085	DANFPOBL_01642	OPDMJNOE_03734	NDEDLGJB_04457	HGGBFDPF_04254	DCKELJPP_03354	AJGFBDLJ_00979	ADJIGFIF_00659	HKOJCNLN_01963	JFJOCCHH_02498	BNLCEPIH_00026	OGBMHJOC_02538	26_refound_7223	FFJBONIO_00776	JJOCJNPG_03431	DPBCLNFG_00339	PCEPIOCG_01042	BHDDHLDD_01430	MCADPKBA_00732	IMHNPCBI_01799	JGBELDGE_00629	OMGJAFKN_01296	CIBHANLA_00445	OHGKMABK_00037	EHLFPBAG_00007
ubiD	ubiD	3-octaprenyl-4-hydroxybenzoate carboxy-lyase	133	133	1	1	41186	1464	1464	1464	LKKGGHDO_01371	HIPNGOJL_04246	FKOPKPBD_00747	BLGHOLMD_01582	LIEPKNPP_00756	BFICMGMM_01233	DOHNAMEE_00049	GCKGHBBD_00849	8_refound_2370	EOHPBPIL_00193	CDGJBBPM_00290	CHCODNHO_01244	GAGNIMKP_00262	GNDCMCOP_00883	FFHOJKJL_00261	DANFPOBL_01852	OPDMJNOE_02403	NDEDLGJB_02711	HGGBFDPF_02698	DCKELJPP_00549	AJGFBDLJ_00870	ADJIGFIF_01826	HKOJCNLN_02124	JFJOCCHH_04555	BNLCEPIH_01241	OGBMHJOC_01338	26_refound_7222	FFJBONIO_01190	JJOCJNPG_00584	29_refound_8109	PCEPIOCG_02597	BHDDHLDD_00527	32_refound_8914	IMHNPCBI_01229	JGBELDGE_01406	OMGJAFKN_02006	CIBHANLA_03178	OHGKMABK_00911	EHLFPBAG_00833
hldD	hldD	ADP-L-glycero-D-manno-heptose-6-epimerase	133	133	1	1	41156	1011	1011	1011	LKKGGHDO_01306	HIPNGOJL_04551	FKOPKPBD_00879	BLGHOLMD_01453	LIEPKNPP_03836	BFICMGMM_01825	DOHNAMEE_00794	GCKGHBBD_00169	HPHEIAIA_00723	EOHPBPIL_00553	CDGJBBPM_01078	CHCODNHO_00502	GAGNIMKP_01014	GNDCMCOP_00067	FFHOJKJL_00395	DANFPOBL_02341	OPDMJNOE_03463	NDEDLGJB_03969	HGGBFDPF_04740	DCKELJPP_02356	AJGFBDLJ_01953	ADJIGFIF_02879	HKOJCNLN_01194	JFJOCCHH_02792	BNLCEPIH_03213	OGBMHJOC_02723	ADOCLKOH_01954	FFJBONIO_02129	JJOCJNPG_02309	DPBCLNFG_03296	PCEPIOCG_01617	BHDDHLDD_00557	MCADPKBA_00845	IMHNPCBI_00892	JGBELDGE_01716	OMGJAFKN_00837	CIBHANLA_03650	OHGKMABK_00782
yciO	yciO	putative protein YciO	133	133	1	1	41102	639	639	639	LKKGGHDO_01117	HIPNGOJL_00557	FKOPKPBD_03139	BLGHOLMD_04084	LIEPKNPP_03966	BFICMGMM_01741	DOHNAMEE_02351		HPHEIAIA_02715	EOHPBPIL_02205	CDGJBBPM_02341	CHCODNHO_02072	GAGNIMKP_02569	GNDCMCOP_02728	FFHOJKJL_00796	DANFPOBL_02901	OPDMJNOE_01291	NDEDLGJB_01810	HGGBFDPF_04430	DCKELJPP_01532	AJGFBDLJ_02721	ADJIGFIF_01436	HKOJCNLN_03194	JFJOCCHH_01693	BNLCEPIH_01050		ADOCLKOH_00668	FFJBONIO_03518	JJOCJNPG_02720	DPBCLNFG_02216	PCEPIOCG_03135	BHDDHLDD_01408	MCADPKBA_03162	IMHNPCBI_03092	JGBELDGE_02782	OMGJAFKN_01716	CIBHANLA_01321	OHGKMABK_03837	EHLFPBAG_03095
group_37200	prpC_1	2-methylcitrate synthase	133	133	1	1	41054	1257	1257	1257	LKKGGHDO_00962	HIPNGOJL_03224	FKOPKPBD_02368	BLGHOLMD_02612	LIEPKNPP_01936	BFICMGMM_00579	DOHNAMEE_00659	GCKGHBBD_02308	HPHEIAIA_00370	EOHPBPIL_00154	CDGJBBPM_00670	CHCODNHO_01187	GAGNIMKP_00608	GNDCMCOP_02496	FFHOJKJL_02482	DANFPOBL_02496	OPDMJNOE_00464	NDEDLGJB_00449	HGGBFDPF_00087	DCKELJPP_01065	AJGFBDLJ_03572	ADJIGFIF_00857	HKOJCNLN_00996	JFJOCCHH_04347	BNLCEPIH_03283	OGBMHJOC_02876	ADOCLKOH_03642	FFJBONIO_01046	JJOCJNPG_03153	DPBCLNFG_00177	PCEPIOCG_00979	BHDDHLDD_00975		IMHNPCBI_00226	JGBELDGE_01813	OMGJAFKN_01273	CIBHANLA_03496	OHGKMABK_01445	EHLFPBAG_00963
group_37163	nadB	L-aspartate oxidase	133	133	1	1	41014	1596	1596	1596	LKKGGHDO_00831	HIPNGOJL_01390	FKOPKPBD_01450	BLGHOLMD_00566	LIEPKNPP_01333	BFICMGMM_00916	DOHNAMEE_00021	GCKGHBBD_00799	HPHEIAIA_00400	EOHPBPIL_00221	CDGJBBPM_00441	CHCODNHO_00934	GAGNIMKP_00365	GNDCMCOP_00501	FFHOJKJL_02620	DANFPOBL_00926	OPDMJNOE_00685	NDEDLGJB_00720	HGGBFDPF_00354	DCKELJPP_02582	AJGFBDLJ_02070	ADJIGFIF_01751	HKOJCNLN_01861	JFJOCCHH_01411	BNLCEPIH_02914	OGBMHJOC_01310	ADOCLKOH_01716	FFJBONIO_02870	JJOCJNPG_00544	DPBCLNFG_01729	PCEPIOCG_02939	BHDDHLDD_00288		IMHNPCBI_01627	JGBELDGE_01643	OMGJAFKN_00796	CIBHANLA_02517	OHGKMABK_03441	EHLFPBAG_01533
lepA	lepA	Elongation factor 4	133	133	1	1	41007	1800	1800	1800	LKKGGHDO_00826	HIPNGOJL_01395	FKOPKPBD_01017	BLGHOLMD_00571	LIEPKNPP_01338	BFICMGMM_01519	DOHNAMEE_01772	GCKGHBBD_00804	HPHEIAIA_01093	EOHPBPIL_00063	CDGJBBPM_00988	CHCODNHO_00939	GAGNIMKP_00376	GNDCMCOP_00496	FFHOJKJL_02625	DANFPOBL_00920	OPDMJNOE_01858		HGGBFDPF_04709	DCKELJPP_03161	AJGFBDLJ_03528	ADJIGFIF_01757	HKOJCNLN_02869	JFJOCCHH_01406	BNLCEPIH_02908	OGBMHJOC_01230	ADOCLKOH_03008	FFJBONIO_03416	JJOCJNPG_00539	DPBCLNFG_01734	PCEPIOCG_01213	BHDDHLDD_00283	MCADPKBA_00608	IMHNPCBI_00793	JGBELDGE_00960	OMGJAFKN_00791	CIBHANLA_00668	OHGKMABK_00552	EHLFPBAG_00232
pgsA	pgsA	CDP-diacylglycerol--glycerol-3-phosphate 3-phosphatidyltransferase	133	133	1	1	40992	657	657	657	LKKGGHDO_00814	HIPNGOJL_01407	FKOPKPBD_01029	BLGHOLMD_00583	LIEPKNPP_01350	BFICMGMM_01508	6_refound_1956	GCKGHBBD_01922	8_refound_2365	9_refound_2625	10_refound_2877	CHCODNHO_02244	GAGNIMKP_00388	GNDCMCOP_00484	FFHOJKJL_02637	DANFPOBL_00908	OPDMJNOE_01845		HGGBFDPF_04697	DCKELJPP_03147	AJGFBDLJ_02507	ADJIGFIF_01769	HKOJCNLN_02880	JFJOCCHH_01394	BNLCEPIH_02896	25_refound_6912	ADOCLKOH_01824	FFJBONIO_00486	JJOCJNPG_00527	DPBCLNFG_01746	30_refound_8421	BHDDHLDD_02999	32_refound_8907	33_refound_9171	34_refound_9447	OMGJAFKN_01868	CIBHANLA_00280	37_refound_10143	38_refound_10440
porA	porA	Pyruvate synthase subunit PorA	133	133	1	1	40939	1254	1254	1254	LKKGGHDO_00629	HIPNGOJL_04678	FKOPKPBD_00947	BLGHOLMD_01279	LIEPKNPP_00218	BFICMGMM_00380	DOHNAMEE_00732	GCKGHBBD_01505	HPHEIAIA_01861	EOHPBPIL_01970	CDGJBBPM_02547	CHCODNHO_02179	GAGNIMKP_02362	GNDCMCOP_01501	FFHOJKJL_00462	DANFPOBL_01046	OPDMJNOE_01119	NDEDLGJB_04179	HGGBFDPF_01101	DCKELJPP_01206	AJGFBDLJ_01266	ADJIGFIF_01079	HKOJCNLN_03048	JFJOCCHH_00228	BNLCEPIH_01963	OGBMHJOC_03036	26_refound_7217	FFJBONIO_03359	JJOCJNPG_01918	DPBCLNFG_03086	PCEPIOCG_01569	BHDDHLDD_01226	32_refound_8906	IMHNPCBI_01582	JGBELDGE_01926	OMGJAFKN_01696	CIBHANLA_01265	OHGKMABK_02235	EHLFPBAG_01549
yhfA	yhfA	Protein YhfA	133	133	1	1	40856	459	459	459	LKKGGHDO_00413	HIPNGOJL_04443	FKOPKPBD_01923	BLGHOLMD_02505	LIEPKNPP_01839	BFICMGMM_03594	DOHNAMEE_01210	GCKGHBBD_01941	HPHEIAIA_01803	EOHPBPIL_02250	CDGJBBPM_01765	CHCODNHO_01753	GAGNIMKP_01864	GNDCMCOP_04154	FFHOJKJL_02529	DANFPOBL_03008	OPDMJNOE_00305	NDEDLGJB_03078	HGGBFDPF_05070	DCKELJPP_02310	AJGFBDLJ_02585	ADJIGFIF_02692	HKOJCNLN_00983	JFJOCCHH_04307	BNLCEPIH_00361	OGBMHJOC_01844	ADOCLKOH_01413	FFJBONIO_01903	JJOCJNPG_01704	DPBCLNFG_01956	PCEPIOCG_01696	BHDDHLDD_01799	MCADPKBA_00578	IMHNPCBI_01520	JGBELDGE_01591	OMGJAFKN_00248	CIBHANLA_02529	OHGKMABK_00669	EHLFPBAG_02003
group_37011		hypothetical protein	133	133	1	1	40834	966	966	966	LKKGGHDO_00249	HIPNGOJL_02611	FKOPKPBD_03584	BLGHOLMD_02460	LIEPKNPP_01560	BFICMGMM_02761	DOHNAMEE_00624		HPHEIAIA_00335	EOHPBPIL_00119	CDGJBBPM_01147	CHCODNHO_01895	GAGNIMKP_01276	GNDCMCOP_00241	FFHOJKJL_01113	DANFPOBL_01014		NDEDLGJB_04921	HGGBFDPF_01412	DCKELJPP_00715	AJGFBDLJ_03141	ADJIGFIF_03025	HKOJCNLN_02174	JFJOCCHH_03337	BNLCEPIH_01151	OGBMHJOC_02841	ADOCLKOH_01364	FFJBONIO_00119	JJOCJNPG_03097	DPBCLNFG_01250	PCEPIOCG_01637	BHDDHLDD_01617	MCADPKBA_00303	IMHNPCBI_00261	JGBELDGE_00226	OMGJAFKN_01447	CIBHANLA_01127	OHGKMABK_00400	EHLFPBAG_01335
group_36937	dapH	2345-tetrahydropyridine-26-dicarboxylate N-acetyltransferase	133	133	1	1	40749	825	825	825	LKKGGHDO_00071	HIPNGOJL_01858	FKOPKPBD_00612	BLGHOLMD_01763	LIEPKNPP_00973	BFICMGMM_02149	DOHNAMEE_01260	GCKGHBBD_01994	HPHEIAIA_01135	EOHPBPIL_01851	CDGJBBPM_01359	CHCODNHO_02400	GAGNIMKP_01088	GNDCMCOP_01816	FFHOJKJL_00126	DANFPOBL_03067	OPDMJNOE_02563	NDEDLGJB_02504	HGGBFDPF_05219	DCKELJPP_02404	AJGFBDLJ_02419	ADJIGFIF_03377	HKOJCNLN_00456	JFJOCCHH_00976	BNLCEPIH_02237	OGBMHJOC_02366	ADOCLKOH_01152	FFJBONIO_02611	JJOCJNPG_00660	DPBCLNFG_01384	PCEPIOCG_01087	BHDDHLDD_01839	MCADPKBA_00695	IMHNPCBI_02710	JGBELDGE_00388	OMGJAFKN_02083	CIBHANLA_02197	OHGKMABK_02890	EHLFPBAG_00972
rpmA	rpmA	50S ribosomal protein L27	133	133	1	1	40747	273	273	273	LKKGGHDO_00094	HIPNGOJL_00850	FKOPKPBD_02547	BLGHOLMD_03619	LIEPKNPP_03533	BFICMGMM_00074	DOHNAMEE_02785	GCKGHBBD_00965	HPHEIAIA_02799	EOHPBPIL_02150	CDGJBBPM_02628	CHCODNHO_01402	GAGNIMKP_00546	GNDCMCOP_01978	FFHOJKJL_00905	DANFPOBL_01504	OPDMJNOE_03739	NDEDLGJB_00662	HGGBFDPF_00591	DCKELJPP_01479	AJGFBDLJ_01224	ADJIGFIF_00553	HKOJCNLN_00374	JFJOCCHH_00879	BNLCEPIH_00876	OGBMHJOC_01428	ADOCLKOH_03049	FFJBONIO_03308	JJOCJNPG_02142	DPBCLNFG_00099	PCEPIOCG_02677	BHDDHLDD_03054		IMHNPCBI_02665	JGBELDGE_02517	OMGJAFKN_00003	CIBHANLA_04080	OHGKMABK_02903	EHLFPBAG_02148
rplU	rplU	50S ribosomal protein L21	133	133	1	1	40745	336	336	336	LKKGGHDO_00093	HIPNGOJL_00849	FKOPKPBD_02548	BLGHOLMD_03618	LIEPKNPP_03532	BFICMGMM_00073	DOHNAMEE_02786	GCKGHBBD_00964	HPHEIAIA_02800	EOHPBPIL_02151	CDGJBBPM_02629	CHCODNHO_01403	GAGNIMKP_00545	GNDCMCOP_01979	FFHOJKJL_00904	15_refound_3996	OPDMJNOE_03740	NDEDLGJB_00661	HGGBFDPF_00590	19_refound_5208	AJGFBDLJ_01223	ADJIGFIF_00554	HKOJCNLN_00375	JFJOCCHH_00880	BNLCEPIH_00877	OGBMHJOC_01429	ADOCLKOH_03048	FFJBONIO_03307	JJOCJNPG_02141	DPBCLNFG_00098	PCEPIOCG_02676	BHDDHLDD_03053		IMHNPCBI_02666	JGBELDGE_02518	OMGJAFKN_00004	36_refound_9845	OHGKMABK_02904	EHLFPBAG_02149
group_36931	iscR	HTH-type transcriptional regulator IscR	133	133	1	1	40740	513	513	513	LKKGGHDO_00070	HIPNGOJL_01859	FKOPKPBD_00613	BLGHOLMD_01762	LIEPKNPP_00974	BFICMGMM_02150	DOHNAMEE_01261	GCKGHBBD_01993	HPHEIAIA_01136	EOHPBPIL_01852	CDGJBBPM_01360	CHCODNHO_02401	GAGNIMKP_01087	GNDCMCOP_01815	FFHOJKJL_00127	DANFPOBL_03066	OPDMJNOE_02562	NDEDLGJB_02505	HGGBFDPF_05220	DCKELJPP_02405	AJGFBDLJ_02420	ADJIGFIF_03376	HKOJCNLN_00455	JFJOCCHH_00977	BNLCEPIH_02238	OGBMHJOC_02367	ADOCLKOH_01151	FFJBONIO_02612	JJOCJNPG_00661	DPBCLNFG_01385	PCEPIOCG_01086	BHDDHLDD_01838	MCADPKBA_00696	33_refound_9170	JGBELDGE_00387	OMGJAFKN_02082	CIBHANLA_02198	OHGKMABK_02889	EHLFPBAG_00971
tolQ_1	tolQ_1	Tol-Pal system protein TolQ	133	133	1	1	40737	678	678	678	LKKGGHDO_00052	HIPNGOJL_02091	FKOPKPBD_03471	BLGHOLMD_02871	LIEPKNPP_04260		DOHNAMEE_01185	GCKGHBBD_01533	HPHEIAIA_00048	EOHPBPIL_00386	CDGJBBPM_01344	CHCODNHO_01943	GAGNIMKP_00229	GNDCMCOP_00611	FFHOJKJL_01590	DANFPOBL_02972	OPDMJNOE_00978	NDEDLGJB_00622	HGGBFDPF_01259	DCKELJPP_00939	AJGFBDLJ_00499	ADJIGFIF_01908	HKOJCNLN_03128	JFJOCCHH_00469	BNLCEPIH_01649	OGBMHJOC_00345		FFJBONIO_01835	JJOCJNPG_03298	DPBCLNFG_00403	PCEPIOCG_00240	BHDDHLDD_01251	MCADPKBA_00784	IMHNPCBI_00110	JGBELDGE_00124	OMGJAFKN_01325	CIBHANLA_00202	OHGKMABK_02667	EHLFPBAG_03013
group_34434		hypothetical protein	133	133	1	1	38094	318	318	318	LKKGGHDO_02820	HIPNGOJL_00932	FKOPKPBD_03114	BLGHOLMD_04059	LIEPKNPP_04003	BFICMGMM_00681	DOHNAMEE_00966	GCKGHBBD_01761	HPHEIAIA_01053	EOHPBPIL_03158	CDGJBBPM_01123	CHCODNHO_02280	GAGNIMKP_01255	GNDCMCOP_03138	FFHOJKJL_00822	DANFPOBL_01329	OPDMJNOE_01762	NDEDLGJB_03575	HGGBFDPF_04942	DCKELJPP_03397	AJGFBDLJ_03617	ADJIGFIF_02325	HKOJCNLN_02080	JFJOCCHH_03404	BNLCEPIH_01034	OGBMHJOC_02777	ADOCLKOH_02209	FFJBONIO_03760	JJOCJNPG_02288	DPBCLNFG_02190	PCEPIOCG_01199	BHDDHLDD_01730		IMHNPCBI_01099	JGBELDGE_01019	OMGJAFKN_00272	CIBHANLA_00760	OHGKMABK_02356	EHLFPBAG_02282
group_33023		hypothetical protein	133	133	1	1	36622	387	387	387	LKKGGHDO_01485	HIPNGOJL_04040	FKOPKPBD_03858	BLGHOLMD_03423	LIEPKNPP_01987	BFICMGMM_00026	DOHNAMEE_01290	GCKGHBBD_01693	HPHEIAIA_00289	EOHPBPIL_00665	CDGJBBPM_00602	CHCODNHO_02061	GAGNIMKP_00628	GNDCMCOP_00787	FFHOJKJL_01909	DANFPOBL_01159	OPDMJNOE_00919	NDEDLGJB_04008	HGGBFDPF_02278	DCKELJPP_03464	AJGFBDLJ_01040	ADJIGFIF_00428	HKOJCNLN_02789	JFJOCCHH_01818	BNLCEPIH_00566	OGBMHJOC_03248	ADOCLKOH_02283	FFJBONIO_01531	JJOCJNPG_02090	DPBCLNFG_00260	PCEPIOCG_01967	BHDDHLDD_00208	MCADPKBA_02622	IMHNPCBI_01130	JGBELDGE_01297	OMGJAFKN_00973	CIBHANLA_00857	OHGKMABK_02592	EHLFPBAG_00376
frdC	frdC	Fumarate reductase subunit C	133	133	1	1	35843	399	399	399	LKKGGHDO_02755	HIPNGOJL_04000	FKOPKPBD_02230	BLGHOLMD_03716	LIEPKNPP_02973	BFICMGMM_04111	DOHNAMEE_02130	GCKGHBBD_01204	HPHEIAIA_00427	EOHPBPIL_01697	CDGJBBPM_00414	CHCODNHO_01591	GAGNIMKP_00614	13_refound_3235	FFHOJKJL_01005	DANFPOBL_01942	OPDMJNOE_03431	NDEDLGJB_03672	HGGBFDPF_01008	DCKELJPP_03821	AJGFBDLJ_02261	ADJIGFIF_00391	HKOJCNLN_02212	JFJOCCHH_00779	BNLCEPIH_00529	OGBMHJOC_01283	ADOCLKOH_02062	FFJBONIO_01325	JJOCJNPG_03681	DPBCLNFG_02582	PCEPIOCG_01131	BHDDHLDD_00888	MCADPKBA_01074	IMHNPCBI_01028	JGBELDGE_00743	OMGJAFKN_02760	CIBHANLA_00941	OHGKMABK_01229	EHLFPBAG_00171
group_32293	frdD	Fumarate reductase subunit D	133	133	1	1	35842	399	399	399	LKKGGHDO_02754	HIPNGOJL_03999	FKOPKPBD_02231	BLGHOLMD_03715	LIEPKNPP_02972	BFICMGMM_04110	DOHNAMEE_02129	GCKGHBBD_01205	HPHEIAIA_00426	EOHPBPIL_01698	CDGJBBPM_00415	CHCODNHO_01592	GAGNIMKP_00613	GNDCMCOP_00983	FFHOJKJL_01004	DANFPOBL_01943	OPDMJNOE_03430	NDEDLGJB_03673	HGGBFDPF_01009	DCKELJPP_03822	AJGFBDLJ_02260	ADJIGFIF_00390	HKOJCNLN_02213	JFJOCCHH_00780	BNLCEPIH_00528	OGBMHJOC_01284	ADOCLKOH_02061	FFJBONIO_01324	JJOCJNPG_03682	DPBCLNFG_02581	PCEPIOCG_01132	BHDDHLDD_00887	MCADPKBA_01073	IMHNPCBI_01027	JGBELDGE_00744	OMGJAFKN_02761	CIBHANLA_00942	OHGKMABK_01228	EHLFPBAG_00172
group_27748		hypothetical protein	133	133	1	1	31025	477	477	477	LKKGGHDO_02663	HIPNGOJL_03829	FKOPKPBD_02099	BLGHOLMD_04159	LIEPKNPP_02919	BFICMGMM_00998	DOHNAMEE_00242	GCKGHBBD_02785	HPHEIAIA_00068	EOHPBPIL_00406	CDGJBBPM_00849	CHCODNHO_02619	GAGNIMKP_01975	GNDCMCOP_03200	FFHOJKJL_00518	DANFPOBL_00151	OPDMJNOE_02668	NDEDLGJB_03305	HGGBFDPF_01041	DCKELJPP_03847	AJGFBDLJ_00576	ADJIGFIF_02305	HKOJCNLN_02297	JFJOCCHH_02299	BNLCEPIH_01985	OGBMHJOC_00365	ADOCLKOH_03593	FFJBONIO_01654	JJOCJNPG_00640	DPBCLNFG_01191	PCEPIOCG_00220	BHDDHLDD_02187	MCADPKBA_01466	IMHNPCBI_00130	JGBELDGE_00104	OMGJAFKN_02309	CIBHANLA_00650	OHGKMABK_00075	EHLFPBAG_00045
group_24817		hypothetical protein	133	133	1	1	27890	552	552	552	LKKGGHDO_03062	HIPNGOJL_01073	FKOPKPBD_03344	BLGHOLMD_02783	LIEPKNPP_02606	BFICMGMM_02823	DOHNAMEE_00560	GCKGHBBD_01687	HPHEIAIA_00636	EOHPBPIL_00997	CDGJBBPM_00389	CHCODNHO_02055	GAGNIMKP_02310	GNDCMCOP_01440	FFHOJKJL_02283	DANFPOBL_00028	OPDMJNOE_02914	NDEDLGJB_00902	HGGBFDPF_04169	DCKELJPP_02696	AJGFBDLJ_03534	ADJIGFIF_00965		JFJOCCHH_04858	BNLCEPIH_02336	OGBMHJOC_01988	26_refound_6997	FFJBONIO_00661	JJOCJNPG_03376	DPBCLNFG_00571	PCEPIOCG_01166	BHDDHLDD_00214	MCADPKBA_00823	IMHNPCBI_01044	JGBELDGE_00587	OMGJAFKN_00979	CIBHANLA_02231	OHGKMABK_00278	EHLFPBAG_01367
group_24795	rnfB	Ion-translocating oxidoreductase complex subunit B	133	133	1	1	27866	552	552	552	LKKGGHDO_01698	HIPNGOJL_03454	FKOPKPBD_03156	BLGHOLMD_04101	LIEPKNPP_03950	BFICMGMM_02782	DOHNAMEE_00607	GCKGHBBD_01907	HPHEIAIA_00553	EOHPBPIL_01868	CDGJBBPM_01476	CHCODNHO_02340	GAGNIMKP_02029	GNDCMCOP_03612	FFHOJKJL_00779	DANFPOBL_00208	OPDMJNOE_01278	NDEDLGJB_01824	HGGBFDPF_04445	DCKELJPP_01545	AJGFBDLJ_02704	ADJIGFIF_01417	HKOJCNLN_01516	JFJOCCHH_01710	BNLCEPIH_03488	OGBMHJOC_00981	ADOCLKOH_00684	FFJBONIO_01420	JJOCJNPG_01496	DPBCLNFG_02742	PCEPIOCG_01330	BHDDHLDD_03141	MCADPKBA_00994	IMHNPCBI_02028	JGBELDGE_00300	OMGJAFKN_01975	CIBHANLA_03066	OHGKMABK_03277	EHLFPBAG_00986
pdxH	pdxH	Pyridoxine/pyridoxamine 5'-phosphate oxidase	133	133	1	1	22201	681	681	681	LKKGGHDO_04093	HIPNGOJL_03737		BLGHOLMD_03762	LIEPKNPP_03447	BFICMGMM_00258	DOHNAMEE_01441	GCKGHBBD_02164	HPHEIAIA_01674	EOHPBPIL_01379	CDGJBBPM_00779	CHCODNHO_02469	GAGNIMKP_02466	GNDCMCOP_03426	FFHOJKJL_01051	15_refound_3782	OPDMJNOE_00409	NDEDLGJB_03539	HGGBFDPF_03952	DCKELJPP_01122	AJGFBDLJ_03238	ADJIGFIF_02461	HKOJCNLN_02474	JFJOCCHH_02861	BNLCEPIH_02983	OGBMHJOC_02575	ADOCLKOH_02822	27_refound_7340	JJOCJNPG_00983	DPBCLNFG_03175	PCEPIOCG_02575	BHDDHLDD_02200	MCADPKBA_02782	IMHNPCBI_01372	JGBELDGE_02094	OMGJAFKN_02182	CIBHANLA_02638	OHGKMABK_00644	EHLFPBAG_01209
pyrE	pyrE	Orotate phosphoribosyltransferase	133	133	1	1	21286	705	705	705	LKKGGHDO_01751	HIPNGOJL_03204	FKOPKPBD_02387	BLGHOLMD_02631	LIEPKNPP_01955	BFICMGMM_00597	DOHNAMEE_02267	GCKGHBBD_02460	HPHEIAIA_02527	EOHPBPIL_02323	CDGJBBPM_01835	CHCODNHO_02709	GAGNIMKP_00574	GNDCMCOP_02515	FFHOJKJL_02463	DANFPOBL_01077	OPDMJNOE_00445	NDEDLGJB_00432		DCKELJPP_01084	AJGFBDLJ_03590	ADJIGFIF_00838	HKOJCNLN_00122	JFJOCCHH_04366	BNLCEPIH_03303	OGBMHJOC_00879	ADOCLKOH_02056	FFJBONIO_00755	JJOCJNPG_00061	DPBCLNFG_00829	PCEPIOCG_01286	BHDDHLDD_02419	MCADPKBA_02236	IMHNPCBI_02071	JGBELDGE_01898	OMGJAFKN_02460	CIBHANLA_02109	OHGKMABK_01893	EHLFPBAG_01071
rnfE	rnfE	Ion-translocating oxidoreductase complex subunit E	133	133	1	1	21079	711	711	711	LKKGGHDO_01694	HIPNGOJL_03458	FKOPKPBD_03160	BLGHOLMD_04105	LIEPKNPP_03946	5_refound_1402	DOHNAMEE_00603	GCKGHBBD_01903	HPHEIAIA_00549	EOHPBPIL_02910		CHCODNHO_02344	GAGNIMKP_02033	GNDCMCOP_03616	FFHOJKJL_00775	DANFPOBL_00212	OPDMJNOE_01274	NDEDLGJB_01828	HGGBFDPF_04449	DCKELJPP_01549	AJGFBDLJ_02700	ADJIGFIF_01413	HKOJCNLN_01512	JFJOCCHH_01714	BNLCEPIH_03484	OGBMHJOC_00985	26_refound_6986	FFJBONIO_01424	JJOCJNPG_01500	DPBCLNFG_02746	PCEPIOCG_01334	BHDDHLDD_02012	MCADPKBA_00990	IMHNPCBI_02547	JGBELDGE_00296	OMGJAFKN_01971	CIBHANLA_03070	OHGKMABK_01663	EHLFPBAG_00990
pomA	pomA	Chemotaxis protein PomA	133	133	1	1	20075	741	741	741	LKKGGHDO_01210	HIPNGOJL_03395	FKOPKPBD_03239	BLGHOLMD_03808	LIEPKNPP_03329	BFICMGMM_01737	DOHNAMEE_00123	GCKGHBBD_01338	HPHEIAIA_00166	EOHPBPIL_00498	CDGJBBPM_00229	CHCODNHO_01621	GAGNIMKP_02741	GNDCMCOP_00365	FFHOJKJL_01097	DANFPOBL_01635	OPDMJNOE_00557	NDEDLGJB_00465	HGGBFDPF_00778	DCKELJPP_00332	AJGFBDLJ_01864	ADJIGFIF_00313	HKOJCNLN_03301	JFJOCCHH_02024	BNLCEPIH_03746	OGBMHJOC_01735	ADOCLKOH_01439	FFJBONIO_01142	JJOCJNPG_00861	DPBCLNFG_00243	PCEPIOCG_00049	BHDDHLDD_02477	MCADPKBA_02111	IMHNPCBI_00339	JGBELDGE_00042	OMGJAFKN_01180	CIBHANLA_00093	OHGKMABK_00298	EHLFPBAG_00496
frdB	frdB	Fumarate reductase iron-sulfur subunit	133	133	1	1	19315	765	765	765	LKKGGHDO_02756	HIPNGOJL_04001	FKOPKPBD_02229	BLGHOLMD_03717	LIEPKNPP_02974	5_refound_1409	DOHNAMEE_02131	GCKGHBBD_01203	HPHEIAIA_00428	EOHPBPIL_01696	CDGJBBPM_00413	CHCODNHO_01590	GAGNIMKP_00615		FFHOJKJL_01006	DANFPOBL_01941	OPDMJNOE_03432	NDEDLGJB_03671	HGGBFDPF_01007	DCKELJPP_03820	AJGFBDLJ_02262	ADJIGFIF_00392	HKOJCNLN_02211	JFJOCCHH_00778	BNLCEPIH_00530	OGBMHJOC_01282	ADOCLKOH_02063	FFJBONIO_01326	JJOCJNPG_03680	DPBCLNFG_02583	PCEPIOCG_01130	BHDDHLDD_00889	MCADPKBA_01075	IMHNPCBI_01029	JGBELDGE_00742	OMGJAFKN_02759	CIBHANLA_00940	OHGKMABK_01230	EHLFPBAG_00170
ispU	ispU	Ditranspolycis-undecaprenyl-diphosphate synthase ((2E6E)-farnesyl-diphosphate specific)	133	133	1	1	18088	807	807	807	LKKGGHDO_01325	HIPNGOJL_04572	FKOPKPBD_00896	BLGHOLMD_01436	LIEPKNPP_03854		DOHNAMEE_00472	GCKGHBBD_00186	HPHEIAIA_00597	EOHPBPIL_00463	CDGJBBPM_00538	CHCODNHO_00485	GAGNIMKP_01032		FFHOJKJL_00412	DANFPOBL_01785	OPDMJNOE_02149	NDEDLGJB_04238	HGGBFDPF_00949	DCKELJPP_00872	AJGFBDLJ_02012	ADJIGFIF_02861	HKOJCNLN_00407	JFJOCCHH_02809	BNLCEPIH_01340	OGBMHJOC_01932	ADOCLKOH_02094	FFJBONIO_03249	JJOCJNPG_02327	DPBCLNFG_01197	30_refound_8238	BHDDHLDD_00574	MCADPKBA_00533	IMHNPCBI_00585	JGBELDGE_01127	OMGJAFKN_00820	CIBHANLA_02016	OHGKMABK_00185	EHLFPBAG_01440
group_15476		hypothetical protein	133	133	1	1	17726	819	819	819	LKKGGHDO_03931	HIPNGOJL_01555	FKOPKPBD_00588	BLGHOLMD_01792	LIEPKNPP_00938	BFICMGMM_02253	DOHNAMEE_01695	GCKGHBBD_02039	HPHEIAIA_02090		CDGJBBPM_01272	CHCODNHO_02258	GAGNIMKP_01362	GNDCMCOP_01847	FFHOJKJL_00102	DANFPOBL_03579	OPDMJNOE_00168	NDEDLGJB_04093	HGGBFDPF_03870	DCKELJPP_04087	AJGFBDLJ_02764	ADJIGFIF_01843	HKOJCNLN_02372	JFJOCCHH_01642	BNLCEPIH_01842	OGBMHJOC_03272	ADOCLKOH_03503	FFJBONIO_02587	JJOCJNPG_03505		PCEPIOCG_01252	BHDDHLDD_02466	MCADPKBA_01322	IMHNPCBI_01197	JGBELDGE_01197	OMGJAFKN_01899	CIBHANLA_01467	OHGKMABK_00977	EHLFPBAG_01807
minD	minD	Septum site-determining protein MinD	133	133	1	1	17553	822	822	822	LKKGGHDO_01409	HIPNGOJL_00809	FKOPKPBD_02583	BLGHOLMD_02111	LIEPKNPP_03664	BFICMGMM_00278	DOHNAMEE_00311	GCKGHBBD_00382	HPHEIAIA_01630	EOHPBPIL_02756	CDGJBBPM_02196	CHCODNHO_00230	GAGNIMKP_00818	GNDCMCOP_02014	FFHOJKJL_02212	DANFPOBL_00705	OPDMJNOE_01883	NDEDLGJB_00772	HGGBFDPF_00560	DCKELJPP_00187	AJGFBDLJ_03505	ADJIGFIF_00590	HKOJCNLN_02454	JFJOCCHH_00915	BNLCEPIH_00911	OGBMHJOC_01385	ADOCLKOH_00321	FFJBONIO_02324	JJOCJNPG_02887	DPBCLNFG_00063	PCEPIOCG_00547	BHDDHLDD_01157	MCADPKBA_01451	IMHNPCBI_00750	JGBELDGE_00435	OMGJAFKN_00390	CIBHANLA_00693	OHGKMABK_00868	EHLFPBAG_01241
outO	outO	Type 4 prepilin-like proteins leader peptide-processing enzyme	133	133	1	1	15554	900	900	900	LKKGGHDO_02413	HIPNGOJL_02003	FKOPKPBD_03489	BLGHOLMD_02889	LIEPKNPP_04278	BFICMGMM_01363		GCKGHBBD_01483	HPHEIAIA_01459	EOHPBPIL_00619	CDGJBBPM_00689	CHCODNHO_01792	GAGNIMKP_00598	GNDCMCOP_00629	FFHOJKJL_01608	DANFPOBL_00071	OPDMJNOE_01473	NDEDLGJB_00604	HGGBFDPF_01242	DCKELJPP_01785	AJGFBDLJ_02995	ADJIGFIF_01145	HKOJCNLN_03145	JFJOCCHH_00451	BNLCEPIH_03910	OGBMHJOC_01616	ADOCLKOH_02581	FFJBONIO_01853	JJOCJNPG_01972	DPBCLNFG_00385	PCEPIOCG_00796	BHDDHLDD_01818	MCADPKBA_01222	IMHNPCBI_00184	JGBELDGE_02432	OMGJAFKN_01418	CIBHANLA_01420	OHGKMABK_00838	EHLFPBAG_01690
motA	motA	Motility protein A	133	133	1	1	15249	912	912	912	LKKGGHDO_01953	HIPNGOJL_04665	FKOPKPBD_00933	BLGHOLMD_01293	LIEPKNPP_00205	BFICMGMM_01110	DOHNAMEE_02032	GCKGHBBD_00911	HPHEIAIA_02582	EOHPBPIL_02164	CDGJBBPM_02041	CHCODNHO_00036	GAGNIMKP_02377	GNDCMCOP_01514	FFHOJKJL_00448	DANFPOBL_02208	OPDMJNOE_01134	NDEDLGJB_02698	HGGBFDPF_01074	DCKELJPP_01221		ADJIGFIF_01065	HKOJCNLN_03255	JFJOCCHH_00214	BNLCEPIH_01949	25_refound_6772	ADOCLKOH_00227	FFJBONIO_01748	JJOCJNPG_01903	DPBCLNFG_03100	30_refound_8245	BHDDHLDD_00145		IMHNPCBI_01973	JGBELDGE_01932	OMGJAFKN_00077	CIBHANLA_01252	OHGKMABK_01775	EHLFPBAG_01200
scpA	scpA	Segregation and condensation protein A	133	133	1	1	14373	945	945	945	LKKGGHDO_01114	HIPNGOJL_00560	FKOPKPBD_03142	BLGHOLMD_04087	LIEPKNPP_03963	BFICMGMM_01744	DOHNAMEE_02354		HPHEIAIA_02712	EOHPBPIL_02207	CDGJBBPM_02338	CHCODNHO_02075	GAGNIMKP_02572	GNDCMCOP_03598	FFHOJKJL_00793	DANFPOBL_02904	OPDMJNOE_01288	NDEDLGJB_01813	HGGBFDPF_04433	DCKELJPP_01535	AJGFBDLJ_02718	ADJIGFIF_01433	HKOJCNLN_03191	JFJOCCHH_01696	BNLCEPIH_01047	OGBMHJOC_02895	ADOCLKOH_00665	FFJBONIO_03515	JJOCJNPG_02723	DPBCLNFG_02727	PCEPIOCG_02315	BHDDHLDD_01405	MCADPKBA_03209	IMHNPCBI_03156	JGBELDGE_02011	OMGJAFKN_01719	CIBHANLA_01324	OHGKMABK_02983	EHLFPBAG_02799
group_11828	dmlR_2	HTH-type transcriptional regulator DmlR	133	133	1	1	13624	978	978	978	LKKGGHDO_03635	HIPNGOJL_04077	FKOPKPBD_03830	BLGHOLMD_03452	LIEPKNPP_02038	BFICMGMM_03047	DOHNAMEE_01093	GCKGHBBD_00334	HPHEIAIA_02265	EOHPBPIL_01550	CDGJBBPM_00576	CHCODNHO_00115	GAGNIMKP_03049	GNDCMCOP_00816	FFHOJKJL_01881	DANFPOBL_01911	OPDMJNOE_03546	NDEDLGJB_04817	HGGBFDPF_02461	DCKELJPP_01934	AJGFBDLJ_02484	ADJIGFIF_02916	HKOJCNLN_00777	JFJOCCHH_01790	BNLCEPIH_03685	OGBMHJOC_02244	ADOCLKOH_02639	FFJBONIO_03458	JJOCJNPG_01753	DPBCLNFG_02389	PCEPIOCG_01368	BHDDHLDD_00481	MCADPKBA_01820	IMHNPCBI_01546	JGBELDGE_01444	OMGJAFKN_01359	CIBHANLA_02820	OHGKMABK_00447	EHLFPBAG_00439
group_10791	rsxD_1	Ion-translocating oxidoreductase complex subunit D	133	133	1	1	12420	1032	1032	1032	LKKGGHDO_01696	HIPNGOJL_03456	FKOPKPBD_03158	BLGHOLMD_04103	LIEPKNPP_03948	BFICMGMM_02784	DOHNAMEE_00605	GCKGHBBD_01905	HPHEIAIA_00551	EOHPBPIL_02908		CHCODNHO_02342	GAGNIMKP_02031	GNDCMCOP_03614	FFHOJKJL_00777	DANFPOBL_00210	OPDMJNOE_01276	NDEDLGJB_01826	HGGBFDPF_04447	DCKELJPP_01547	AJGFBDLJ_02702	ADJIGFIF_01415	HKOJCNLN_01514	JFJOCCHH_01712	BNLCEPIH_03486	OGBMHJOC_00983	ADOCLKOH_00184	FFJBONIO_01422	JJOCJNPG_01498	DPBCLNFG_02744	PCEPIOCG_01332	BHDDHLDD_02014	MCADPKBA_00992	IMHNPCBI_02549	JGBELDGE_00298	OMGJAFKN_01973	CIBHANLA_03068	OHGKMABK_01661	EHLFPBAG_00988
group_8475		hypothetical protein	133	133	1	1	9756	1179	1179	1179	LKKGGHDO_02513	HIPNGOJL_00658	FKOPKPBD_01147	BLGHOLMD_00690	LIEPKNPP_01274	BFICMGMM_02731	DOHNAMEE_01085	GCKGHBBD_00602	8_refound_2199	EOHPBPIL_01542	CDGJBBPM_00568	CHCODNHO_00759	GAGNIMKP_01978	GNDCMCOP_02210	FFHOJKJL_01502	15_refound_3771	OPDMJNOE_03574	NDEDLGJB_03986	HGGBFDPF_04604	DCKELJPP_01257	AJGFBDLJ_00113	ADJIGFIF_00665	HKOJCNLN_00739	JFJOCCHH_01622	BNLCEPIH_00668	OGBMHJOC_02252	ADOCLKOH_00398	FFJBONIO_00807	JJOCJNPG_03631	DPBCLNFG_02671	PCEPIOCG_01376	BHDDHLDD_01074	MCADPKBA_02435	IMHNPCBI_01649	JGBELDGE_01800	OMGJAFKN_01124	CIBHANLA_02986	OHGKMABK_00439	EHLFPBAG_00447
lptF	lptF	Lipopolysaccharide export system permease protein LptF	133	133	1	1	9623	1188	1188	1188	LKKGGHDO_01474	HIPNGOJL_04051	FKOPKPBD_03847	BLGHOLMD_03434	LIEPKNPP_01998	BFICMGMM_00015	DOHNAMEE_01302	GCKGHBBD_00954	HPHEIAIA_00278	EOHPBPIL_00676	CDGJBBPM_00613	CHCODNHO_01413	GAGNIMKP_00639	GNDCMCOP_00798	FFHOJKJL_01898	DANFPOBL_01148	OPDMJNOE_00908	NDEDLGJB_04019	HGGBFDPF_02267	DCKELJPP_03475	AJGFBDLJ_01051	ADJIGFIF_00439	HKOJCNLN_02800	JFJOCCHH_01807	BNLCEPIH_00577	OGBMHJOC_03286	ADOCLKOH_02272	FFJBONIO_01542	JJOCJNPG_02101	DPBCLNFG_00249	PCEPIOCG_01990	BHDDHLDD_01310	MCADPKBA_01263	IMHNPCBI_01141	JGBELDGE_01286	OMGJAFKN_00014	CIBHANLA_00868	OHGKMABK_01849	EHLFPBAG_00365
purA	purA	Adenylosuccinate synthetase	133	133	1	1	7393	1347	1347	1347	LKKGGHDO_03446	HIPNGOJL_04537	FKOPKPBD_00866	BLGHOLMD_01466	LIEPKNPP_03824	BFICMGMM_00947	DOHNAMEE_02515	GCKGHBBD_00156		EOHPBPIL_02660		CHCODNHO_00515	GAGNIMKP_01001	GNDCMCOP_00080	FFHOJKJL_00382	DANFPOBL_00993	OPDMJNOE_00223	NDEDLGJB_02859	HGGBFDPF_05149	DCKELJPP_01451	AJGFBDLJ_02622	ADJIGFIF_02892	HKOJCNLN_00289	JFJOCCHH_02779		OGBMHJOC_03231	ADOCLKOH_03340	FFJBONIO_02968	JJOCJNPG_02790	DPBCLNFG_03034	PCEPIOCG_01429	BHDDHLDD_01209	MCADPKBA_01228	IMHNPCBI_02435	JGBELDGE_02245	OMGJAFKN_00850	CIBHANLA_01843	OHGKMABK_01040	EHLFPBAG_01051
obg_2	obg_2	GTPase Obg	133	133	1	1	6259	1464	1464	1464	LKKGGHDO_00095	HIPNGOJL_00851	FKOPKPBD_02546	BLGHOLMD_03620	LIEPKNPP_03534	BFICMGMM_00075	6_refound_1780	GCKGHBBD_00966	8_refound_2186	9_refound_2447	10_refound_2720	CHCODNHO_01401	12_refound_3105	GNDCMCOP_01977	FFHOJKJL_00906	DANFPOBL_01505	16_refound_4106	17_refound_4417	HGGBFDPF_00592	DCKELJPP_03359	AJGFBDLJ_01225	ADJIGFIF_00552	HKOJCNLN_00373	JFJOCCHH_00878	BNLCEPIH_00875	25_refound_6763	ADOCLKOH_03050	FFJBONIO_03309	JJOCJNPG_02143	DPBCLNFG_00100	30_refound_8235			33_refound_8998	34_refound_9258	OMGJAFKN_00002	36_refound_9703	37_refound_9933	38_refound_10241
glnG	glnG	DNA-binding transcriptional regulator NtrC	133	133	1	1	5605	1545	1545	1545	LKKGGHDO_04212	HIPNGOJL_01179	FKOPKPBD_02973	BLGHOLMD_04311		BFICMGMM_03099	6_refound_1801	GCKGHBBD_01897	HPHEIAIA_02620	9_refound_2461	10_refound_2739	CHCODNHO_02350	GAGNIMKP_01225	GNDCMCOP_01655	FFHOJKJL_03198	DANFPOBL_00594	OPDMJNOE_03856	NDEDLGJB_04906	HGGBFDPF_01711	DCKELJPP_01714	AJGFBDLJ_01247	ADJIGFIF_02835	HKOJCNLN_02509	JFJOCCHH_01159	BNLCEPIH_01206	OGBMHJOC_00862	ADOCLKOH_00966	FFJBONIO_03094	JJOCJNPG_03178	DPBCLNFG_01570	30_refound_8259	BHDDHLDD_02006	MCADPKBA_03053	IMHNPCBI_02503	34_refound_9274	OMGJAFKN_01965	CIBHANLA_02745	OHGKMABK_02172	EHLFPBAG_02769
ubiB	ubiB	putative protein kinase UbiB	133	133	1	1	4999	1635	1635	1635	LKKGGHDO_01135	HIPNGOJL_01000	FKOPKPBD_03051	BLGHOLMD_03209	LIEPKNPP_00075	BFICMGMM_01217	DOHNAMEE_02406	GCKGHBBD_01959	HPHEIAIA_02008	EOHPBPIL_01466	CDGJBBPM_01161	CHCODNHO_02869	GAGNIMKP_02048	GNDCMCOP_03551	FFHOJKJL_00885	DANFPOBL_00965	OPDMJNOE_03683	NDEDLGJB_01179	HGGBFDPF_01702	DCKELJPP_02202	AJGFBDLJ_03278	ADJIGFIF_01582	HKOJCNLN_01030	JFJOCCHH_03549	BNLCEPIH_00090	OGBMHJOC_00184		FFJBONIO_01591	JJOCJNPG_02466	DPBCLNFG_00710	PCEPIOCG_01413	BHDDHLDD_02398	MCADPKBA_01549	IMHNPCBI_01106		OMGJAFKN_01939	CIBHANLA_02834	OHGKMABK_01907	EHLFPBAG_01044
group_57870		hypothetical protein	132	132	1	1	63511	399	615	613.364	LKKGGHDO_01945	HIPNGOJL_00599	FKOPKPBD_00925	BLGHOLMD_01301	LIEPKNPP_00197		DOHNAMEE_00677	GCKGHBBD_00919	HPHEIAIA_01292	EOHPBPIL_02393	CDGJBBPM_00865	CHCODNHO_00028	GAGNIMKP_02385	GNDCMCOP_01523	FFHOJKJL_00440	DANFPOBL_02217	OPDMJNOE_01142	NDEDLGJB_02690	HGGBFDPF_01066	DCKELJPP_01229	AJGFBDLJ_03034	ADJIGFIF_01057	HKOJCNLN_03248	JFJOCCHH_00206	BNLCEPIH_01940	OGBMHJOC_03191	ADOCLKOH_00234	FFJBONIO_01756	JJOCJNPG_01895	DPBCLNFG_03108	PCEPIOCG_02806	BHDDHLDD_00137	MCADPKBA_02178	IMHNPCBI_00656	JGBELDGE_00983	OMGJAFKN_00069	CIBHANLA_01244	OHGKMABK_02455	EHLFPBAG_00265
aspS_2~~~aspS	aspS_2;aspS	Aspartate--tRNA(Asp/Asn) ligase	132	132	1	1	63337	1197	1812	1802.47	LKKGGHDO_02416	HIPNGOJL_02000	FKOPKPBD_03492	BLGHOLMD_02892	LIEPKNPP_04281	BFICMGMM_02868	DOHNAMEE_01710	GCKGHBBD_02316	HPHEIAIA_01462	EOHPBPIL_00616	CDGJBBPM_00686	CHCODNHO_01195	GAGNIMKP_00601	GNDCMCOP_00632	FFHOJKJL_01611	DANFPOBL_00068	OPDMJNOE_01470	NDEDLGJB_00601	HGGBFDPF_01239	DCKELJPP_01788	AJGFBDLJ_02368	ADJIGFIF_01142	HKOJCNLN_01722	JFJOCCHH_00448	BNLCEPIH_03913	OGBMHJOC_01619	ADOCLKOH_01865	27_refound_7667	JJOCJNPG_01969	DPBCLNFG_00382	PCEPIOCG_00793	BHDDHLDD_00967	MCADPKBA_01219	IMHNPCBI_00181	JGBELDGE_02429	OMGJAFKN_01265	CIBHANLA_01423	OHGKMABK_00841	EHLFPBAG_01693
group_57200	murE	UDP-N-acetylmuramoyl-L-alanyl-D-glutamate--26-diaminopimelate ligase	132	132	1	1	62789	1512	1518	1516.51	LKKGGHDO_02279	HIPNGOJL_04224	FKOPKPBD_00028	BLGHOLMD_02433	LIEPKNPP_01585	BFICMGMM_03229	6_refound_2014	GCKGHBBD_00290	HPHEIAIA_00023	EOHPBPIL_01507	CDGJBBPM_01627	CHCODNHO_00461	GAGNIMKP_02644	GNDCMCOP_00216	FFHOJKJL_03614	DANFPOBL_00361	OPDMJNOE_03613	NDEDLGJB_00571	HGGBFDPF_01572	DCKELJPP_02615	AJGFBDLJ_02890	ADJIGFIF_02999	HKOJCNLN_02434	JFJOCCHH_01511	BNLCEPIH_02787	OGBMHJOC_00194	ADOCLKOH_00300	FFJBONIO_00144	JJOCJNPG_02423	DPBCLNFG_00500	PCEPIOCG_00093	BHDDHLDD_00033	32_refound_8970	IMHNPCBI_00085	JGBELDGE_02473	OMGJAFKN_00143	CIBHANLA_00160	OHGKMABK_00696	EHLFPBAG_00337
pctB	;pctB	hypothetical protein;Methyl-accepting chemotaxis protein PctB	132	132	1	1	62757	807	2178	2146.61	LKKGGHDO_01656	HIPNGOJL_03800	FKOPKPBD_02127	BLGHOLMD_04131	LIEPKNPP_02890	BFICMGMM_02690	DOHNAMEE_00270	GCKGHBBD_00356	HPHEIAIA_00096	EOHPBPIL_01592		CHCODNHO_00256	GAGNIMKP_01607	GNDCMCOP_03171	FFHOJKJL_00489	DANFPOBL_00179	OPDMJNOE_02697	NDEDLGJB_03333	HGGBFDPF_00150	DCKELJPP_03875	AJGFBDLJ_00604	ADJIGFIF_01545	HKOJCNLN_01552	JFJOCCHH_02271	BNLCEPIH_02014	OGBMHJOC_02528	ADOCLKOH_03290	FFJBONIO_02693	JJOCJNPG_00619	DPBCLNFG_01351	PCEPIOCG_01973	BHDDHLDD_02308	MCADPKBA_01135	IMHNPCBI_00158	JGBELDGE_02519	OMGJAFKN_00416	CIBHANLA_00542	OHGKMABK_00047	EHLFPBAG_00017
cheA	cheA	Chemotaxis protein CheA	132	132	1	1	62709	1272	2016	2001.76	LKKGGHDO_01216	HIPNGOJL_03389	FKOPKPBD_03233	BLGHOLMD_03814	LIEPKNPP_03336	BFICMGMM_01731	DOHNAMEE_00117	GCKGHBBD_01332	HPHEIAIA_00160	EOHPBPIL_00492	10_refound_2930	CHCODNHO_01615	GAGNIMKP_02735	GNDCMCOP_00371		DANFPOBL_01792	OPDMJNOE_00551	NDEDLGJB_00459	HGGBFDPF_00785	DCKELJPP_00338	AJGFBDLJ_00111	ADJIGFIF_00307	HKOJCNLN_03307	JFJOCCHH_02018	BNLCEPIH_03740	OGBMHJOC_01729	ADOCLKOH_01445	FFJBONIO_01136	JJOCJNPG_00855	DPBCLNFG_03298	PCEPIOCG_00055	BHDDHLDD_01604		IMHNPCBI_00345	JGBELDGE_00048	OMGJAFKN_01186	CIBHANLA_00099	OHGKMABK_00304	EHLFPBAG_00490
group_56980	fliP	Flagellar biosynthetic protein FliP	132	132	1	1	62543	438	774	771.415	LKKGGHDO_01191	HIPNGOJL_03415	FKOPKPBD_03258	BLGHOLMD_03789	LIEPKNPP_03310	BFICMGMM_00969	DOHNAMEE_01246	GCKGHBBD_00014	HPHEIAIA_03096	EOHPBPIL_02772	CDGJBBPM_00285	CHCODNHO_01973	GAGNIMKP_01295	GNDCMCOP_00345	FFHOJKJL_01078	DANFPOBL_01616	OPDMJNOE_00576	NDEDLGJB_00358	HGGBFDPF_00759	DCKELJPP_00312	AJGFBDLJ_00954	ADJIGFIF_00332	HKOJCNLN_01906	JFJOCCHH_02834	BNLCEPIH_03765	OGBMHJOC_02976	ADOCLKOH_02444		JJOCJNPG_00880	DPBCLNFG_00223		BHDDHLDD_01515	MCADPKBA_02159	IMHNPCBI_02088	JGBELDGE_00576	OMGJAFKN_00428	CIBHANLA_00074	OHGKMABK_01451	EHLFPBAG_01351
group_56303		hypothetical protein	132	132	1	1	61840	126	198	197.455	LKKGGHDO_01946	HIPNGOJL_00600	FKOPKPBD_00926	BLGHOLMD_01300	LIEPKNPP_00198		DOHNAMEE_00678	GCKGHBBD_00918	HPHEIAIA_01291	EOHPBPIL_02392	CDGJBBPM_00866	CHCODNHO_00029	GAGNIMKP_02384	GNDCMCOP_01522	FFHOJKJL_00441	DANFPOBL_02216	OPDMJNOE_01141	NDEDLGJB_02691	HGGBFDPF_01067	DCKELJPP_01228	AJGFBDLJ_03033	ADJIGFIF_01058	HKOJCNLN_03249	JFJOCCHH_00207	BNLCEPIH_01941	OGBMHJOC_03190	ADOCLKOH_00233	FFJBONIO_01755	JJOCJNPG_01896	DPBCLNFG_03107	PCEPIOCG_02807	BHDDHLDD_00138	MCADPKBA_02177	IMHNPCBI_00655	JGBELDGE_00982	OMGJAFKN_00070	CIBHANLA_01245	OHGKMABK_02454	EHLFPBAG_00266
mltG	mltG	Endolytic murein transglycosylase	132	132	1	1	61812	732	1116	1028.07	LKKGGHDO_00652	HIPNGOJL_00706	FKOPKPBD_01318	BLGHOLMD_00863	LIEPKNPP_00485	BFICMGMM_01567	DOHNAMEE_01585	GCKGHBBD_01380	HPHEIAIA_02786	EOHPBPIL_01418	CDGJBBPM_02235	CHCODNHO_01557	GAGNIMKP_00102	GNDCMCOP_01574	FFHOJKJL_01688	DANFPOBL_02947	OPDMJNOE_01598	NDEDLGJB_03892	HGGBFDPF_03273	DCKELJPP_01276	AJGFBDLJ_03290	ADJIGFIF_01349	HKOJCNLN_00522	JFJOCCHH_04767	BNLCEPIH_01617	OGBMHJOC_03081	ADOCLKOH_01472	FFJBONIO_03927	JJOCJNPG_01675	DPBCLNFG_00159	PCEPIOCG_01808	BHDDHLDD_00719	MCADPKBA_01999	IMHNPCBI_01904	JGBELDGE_02440	OMGJAFKN_01045	CIBHANLA_03050	OHGKMABK_02093	EHLFPBAG_02092
rnb	rnb	Exoribonuclease 2	132	132	1	1	61489	987	1956	1934.21	LKKGGHDO_03111	HIPNGOJL_02488	FKOPKPBD_03616	BLGHOLMD_03148	LIEPKNPP_04236	BFICMGMM_01895	DOHNAMEE_00776	GCKGHBBD_02468	HPHEIAIA_00948	9_refound_2674	CDGJBBPM_02156	CHCODNHO_02717	GAGNIMKP_00841	GNDCMCOP_00278	FFHOJKJL_01146	DANFPOBL_01752	OPDMJNOE_02453	NDEDLGJB_00486	HGGBFDPF_04129	DCKELJPP_01633	AJGFBDLJ_01504	ADJIGFIF_03063	HKOJCNLN_00487	JFJOCCHH_03370	BNLCEPIH_03550	OGBMHJOC_02624	ADOCLKOH_02300	FFJBONIO_00955	JJOCJNPG_02064	DPBCLNFG_03236	PCEPIOCG_00309	BHDDHLDD_02427	MCADPKBA_00156	IMHNPCBI_01853	JGBELDGE_02171	OMGJAFKN_02452	CIBHANLA_00179	OHGKMABK_02366	EHLFPBAG_02151
group_55942	trpS;	Tryptophan--tRNA ligase;hypothetical protein	132	132	1	1	61459	744	1224	1218.63	LKKGGHDO_01115	HIPNGOJL_00559	FKOPKPBD_03141	BLGHOLMD_04086	LIEPKNPP_03964	BFICMGMM_01743	DOHNAMEE_02353		HPHEIAIA_02713	EOHPBPIL_02206	CDGJBBPM_02339	CHCODNHO_02074	GAGNIMKP_02571		FFHOJKJL_00794	DANFPOBL_02903	OPDMJNOE_01289	NDEDLGJB_01812	HGGBFDPF_04432	DCKELJPP_01534	AJGFBDLJ_02719	ADJIGFIF_01434	HKOJCNLN_03192	JFJOCCHH_01695	BNLCEPIH_01048	OGBMHJOC_02896	ADOCLKOH_00666	FFJBONIO_03516	JJOCJNPG_02722	DPBCLNFG_02726	PCEPIOCG_02314	BHDDHLDD_01406	MCADPKBA_03208	IMHNPCBI_03157	JGBELDGE_02012	OMGJAFKN_01718	CIBHANLA_01323	OHGKMABK_02984
rsxC~~~rsxC_2	rsxC;rsxC_2	Ion-translocating oxidoreductase complex subunit C	132	132	1	1	61369	1308	1902	1818.42	LKKGGHDO_01697	HIPNGOJL_03455	FKOPKPBD_03157	BLGHOLMD_04102	LIEPKNPP_03949	BFICMGMM_02783	DOHNAMEE_00606	GCKGHBBD_01906	HPHEIAIA_00552	9_refound_2671	10_refound_2919	CHCODNHO_02341	GAGNIMKP_02030	GNDCMCOP_03613	FFHOJKJL_00778	DANFPOBL_00209	OPDMJNOE_01277	NDEDLGJB_01825	HGGBFDPF_04446	DCKELJPP_01546	AJGFBDLJ_02703	ADJIGFIF_01416	HKOJCNLN_01515	JFJOCCHH_01711	BNLCEPIH_03487	OGBMHJOC_00982		FFJBONIO_01421	JJOCJNPG_01497	DPBCLNFG_02743	PCEPIOCG_01331	31_refound_8677	MCADPKBA_00993	IMHNPCBI_02550	JGBELDGE_00299	OMGJAFKN_01974	CIBHANLA_03067	OHGKMABK_01660	EHLFPBAG_00987
group_55778		hypothetical protein	132	132	1	1	61284	279	384	382.397	LKKGGHDO_00649	HIPNGOJL_00709	FKOPKPBD_01315	BLGHOLMD_00866	LIEPKNPP_00488	BFICMGMM_01564	DOHNAMEE_01582	GCKGHBBD_01377	HPHEIAIA_02789	EOHPBPIL_01415	10_refound_2918	CHCODNHO_01560	GAGNIMKP_00099	GNDCMCOP_01571	FFHOJKJL_01685	DANFPOBL_02950	OPDMJNOE_01601	NDEDLGJB_03889	HGGBFDPF_03276	DCKELJPP_01279	AJGFBDLJ_03287	ADJIGFIF_01352	HKOJCNLN_00519	JFJOCCHH_04764	BNLCEPIH_01620	OGBMHJOC_03084	ADOCLKOH_01469	FFJBONIO_03930	JJOCJNPG_01672	DPBCLNFG_00156	PCEPIOCG_01805	BHDDHLDD_00716	MCADPKBA_01996	IMHNPCBI_01907	JGBELDGE_02046	OMGJAFKN_01048	CIBHANLA_03047	OHGKMABK_02090	EHLFPBAG_02089
trpC	trpC	Indole-3-glycerol phosphate synthase	132	148	1.12121	1	53282	624	1038	894.045	LKKGGHDO_04012;0_refound_32	HIPNGOJL_00954;1_refound_279	FKOPKPBD_03089	BLGHOLMD_04036	LIEPKNPP_04024;4_refound_1104	BFICMGMM_00624	6_refound_2001	GCKGHBBD_02359	HPHEIAIA_03153		CDGJBBPM_03095	CHCODNHO_02650	GAGNIMKP_02699	13_refound_3284;GNDCMCOP_03270	FFHOJKJL_00847	15_refound_3838;DANFPOBL_01480	16_refound_4136;OPDMJNOE_03645	NDEDLGJB_01210	HGGBFDPF_03518	DCKELJPP_02163	AJGFBDLJ_00387	ADJIGFIF_01685	HKOJCNLN_00174	JFJOCCHH_03429	24_refound_6557;BNLCEPIH_00749	OGBMHJOC_00002	ADOCLKOH_03194	FFJBONIO_03576	JJOCJNPG_01033	DPBCLNFG_02323		BHDDHLDD_02626	MCADPKBA_02994	IMHNPCBI_03111		OMGJAFKN_02586	36_refound_9737	OHGKMABK_03806	EHLFPBAG_03005;EHLFPBAG_03174
group_47100	fadD_1	Long-chain-fatty-acid--CoA ligase	132	132	1	1	52309	1158	1686	1681.97	LKKGGHDO_01903	HIPNGOJL_01349	FKOPKPBD_01791	BLGHOLMD_00261	LIEPKNPP_01144	BFICMGMM_00339	DOHNAMEE_00207	GCKGHBBD_00143	HPHEIAIA_00850	EOHPBPIL_01141	CDGJBBPM_01449	CHCODNHO_00528	GAGNIMKP_02988	GNDCMCOP_01353	FFHOJKJL_01290	DANFPOBL_02055	OPDMJNOE_02025	NDEDLGJB_04364	HGGBFDPF_00174	DCKELJPP_00668	AJGFBDLJ_03813	ADJIGFIF_00739	HKOJCNLN_00708	JFJOCCHH_02244	BNLCEPIH_00239	OGBMHJOC_00705	ADOCLKOH_03805	FFJBONIO_00451	JJOCJNPG_02583	DPBCLNFG_00939	PCEPIOCG_01100	BHDDHLDD_01196	MCADPKBA_00646	IMHNPCBI_01157	JGBELDGE_01058	OMGJAFKN_02529	CIBHANLA_00380	OHGKMABK_00757	EHLFPBAG_00934
fliE	fliE	Flagellar hook-basal body complex protein FliE	132	132	1	1	51882	222	417	346.237	LKKGGHDO_01178	HIPNGOJL_03428	FKOPKPBD_03271	BLGHOLMD_03776	LIEPKNPP_02725	BFICMGMM_00956	DOHNAMEE_01232	GCKGHBBD_00001	HPHEIAIA_01882	EOHPBPIL_02502	CDGJBBPM_00271	CHCODNHO_01960	GAGNIMKP_01282	GNDCMCOP_00332	FFHOJKJL_01065	DANFPOBL_01100	OPDMJNOE_00589	NDEDLGJB_00337	HGGBFDPF_00746		AJGFBDLJ_00887	ADJIGFIF_00345	HKOJCNLN_01893	JFJOCCHH_02847	BNLCEPIH_03778	OGBMHJOC_02990	ADOCLKOH_02458	FFJBONIO_01633	JJOCJNPG_00893	DPBCLNFG_00210	PCEPIOCG_00383	BHDDHLDD_01502	MCADPKBA_01612	IMHNPCBI_01594	JGBELDGE_00562		CIBHANLA_00061	OHGKMABK_02534	38_refound_10545
gppA~~~ppx_2	gppA;ppx_2	Guanosine-5'-triphosphate3'-diphosphate pyrophosphatase;Exopolyphosphatase	132	132	1	1	51668	789	1590	1575.65	LKKGGHDO_04131	HIPNGOJL_03758	FKOPKPBD_03945	BLGHOLMD_03338	LIEPKNPP_03285	BFICMGMM_03276	DOHNAMEE_01381	GCKGHBBD_01355	HPHEIAIA_01312	EOHPBPIL_03267	CDGJBBPM_02592	CHCODNHO_00163	GAGNIMKP_01690	GNDCMCOP_02768	FFHOJKJL_00624	DANFPOBL_01704	OPDMJNOE_02753	NDEDLGJB_03515	HGGBFDPF_00847	DCKELJPP_03302	AJGFBDLJ_01062	ADJIGFIF_01384	HKOJCNLN_00480	JFJOCCHH_01966	BNLCEPIH_03817	OGBMHJOC_02038	ADOCLKOH_02845	FFJBONIO_02659	JJOCJNPG_03333	29_refound_8216	PCEPIOCG_01598	BHDDHLDD_01655	MCADPKBA_02613	IMHNPCBI_02092	JGBELDGE_00797	OMGJAFKN_00936	CIBHANLA_00597	OHGKMABK_02016	EHLFPBAG_02491
group_46506	glyQ	Glycine--tRNA ligase alpha subunit	132	132	1	1	51585	666	939	930.664	LKKGGHDO_02502	HIPNGOJL_02649	FKOPKPBD_02702	BLGHOLMD_01974	LIEPKNPP_00816	BFICMGMM_00314	DOHNAMEE_01547	GCKGHBBD_00857	HPHEIAIA_01102	EOHPBPIL_00072	CDGJBBPM_00979	CHCODNHO_01236	GAGNIMKP_00535	GNDCMCOP_01306	FFHOJKJL_00007	DANFPOBL_02592	OPDMJNOE_03132	NDEDLGJB_02258	HGGBFDPF_00405		AJGFBDLJ_03733	ADJIGFIF_00527	HKOJCNLN_00683	JFJOCCHH_01206	BNLCEPIH_00936	OGBMHJOC_01239	ADOCLKOH_02935	FFJBONIO_03836	JJOCJNPG_03382	DPBCLNFG_00301	PCEPIOCG_01204	BHDDHLDD_00519	MCADPKBA_00599	IMHNPCBI_00784	JGBELDGE_02460	OMGJAFKN_02014	CIBHANLA_02887	OHGKMABK_00543	EHLFPBAG_00241
thrH	thrH	Phosphoserine phosphatase ThrH	132	132	1	1	51560	495	663	661.688	LKKGGHDO_01436	HIPNGOJL_02636	FKOPKPBD_02690	BLGHOLMD_01985	LIEPKNPP_00802	BFICMGMM_00506	DOHNAMEE_01944		HPHEIAIA_00216	EOHPBPIL_02282	CDGJBBPM_02902	CHCODNHO_01900	GAGNIMKP_01154	GNDCMCOP_01293	FFHOJKJL_03111	DANFPOBL_02536	OPDMJNOE_01253	NDEDLGJB_02244	HGGBFDPF_02202	DCKELJPP_01571	AJGFBDLJ_00868	ADJIGFIF_00513	HKOJCNLN_01417	JFJOCCHH_01194	BNLCEPIH_01687	OGBMHJOC_01785	ADOCLKOH_02434	FFJBONIO_01736	JJOCJNPG_02855	DPBCLNFG_00313	PCEPIOCG_02919	BHDDHLDD_01622	MCADPKBA_01745	IMHNPCBI_00462	JGBELDGE_01856	OMGJAFKN_01442	CIBHANLA_00873	OHGKMABK_02723	EHLFPBAG_01148
group_46407	estB	Carboxylesterase 2	132	132	1	1	51460	513	723	721.397	LKKGGHDO_00230	HIPNGOJL_02045	FKOPKPBD_00141	BLGHOLMD_02292	LIEPKNPP_04996	BFICMGMM_02429	DOHNAMEE_02006	GCKGHBBD_01311	HPHEIAIA_01693	EOHPBPIL_02905	CDGJBBPM_02577	CHCODNHO_02734	GAGNIMKP_00795	GNDCMCOP_04132	FFHOJKJL_02013	DANFPOBL_02733	OPDMJNOE_01484	NDEDLGJB_01067	HGGBFDPF_02782	DCKELJPP_01775	AJGFBDLJ_02993	ADJIGFIF_02466	HKOJCNLN_00865	JFJOCCHH_04009	BNLCEPIH_03249	OGBMHJOC_02948	ADOCLKOH_01622	FFJBONIO_00177	JJOCJNPG_02972	DPBCLNFG_00738	PCEPIOCG_02295	BHDDHLDD_00813	MCADPKBA_02590	IMHNPCBI_02583	JGBELDGE_02571	OMGJAFKN_01168	CIBHANLA_02706	OHGKMABK_03119	EHLFPBAG_02353
relA_2~~~relA	relA_2;relA	GTP pyrophosphokinase	132	132	1	1	51409	1410	2277	2259.09	LKKGGHDO_04133	HIPNGOJL_03760	FKOPKPBD_03943	BLGHOLMD_03340	LIEPKNPP_03287	BFICMGMM_03371	DOHNAMEE_02733	GCKGHBBD_01357	HPHEIAIA_00461	EOHPBPIL_00256	CDGJBBPM_01235	CHCODNHO_00161	GAGNIMKP_01692	GNDCMCOP_02770	FFHOJKJL_00626	DANFPOBL_01706	OPDMJNOE_02755	NDEDLGJB_03513	HGGBFDPF_00849	DCKELJPP_03300	AJGFBDLJ_01060	ADJIGFIF_01388		JFJOCCHH_01964	BNLCEPIH_03819	OGBMHJOC_02067	ADOCLKOH_02847	FFJBONIO_02657	JJOCJNPG_03335	DPBCLNFG_00685	PCEPIOCG_00918	BHDDHLDD_01657	MCADPKBA_00244	IMHNPCBI_01440	JGBELDGE_01278	OMGJAFKN_00938	CIBHANLA_00595	OHGKMABK_00106	EHLFPBAG_00552
tpx	tpx	Thiol peroxidase	132	132	1	1	51400	180	510	502	LKKGGHDO_04163	HIPNGOJL_02483	FKOPKPBD_03620	BLGHOLMD_03144	LIEPKNPP_04241	BFICMGMM_01891	DOHNAMEE_02576	GCKGHBBD_01342	HPHEIAIA_02614	EOHPBPIL_02625	CDGJBBPM_02488	CHCODNHO_01625	GAGNIMKP_00964	GNDCMCOP_00282	FFHOJKJL_01150	DANFPOBL_01748	OPDMJNOE_02449	NDEDLGJB_00490	HGGBFDPF_04125	DCKELJPP_01629	AJGFBDLJ_01500	ADJIGFIF_03068	HKOJCNLN_00491	JFJOCCHH_03375	BNLCEPIH_03554	OGBMHJOC_00868	ADOCLKOH_02305	FFJBONIO_00951	JJOCJNPG_02068	DPBCLNFG_03231	PCEPIOCG_01274	BHDDHLDD_02481	MCADPKBA_02931	IMHNPCBI_03068	JGBELDGE_02252	OMGJAFKN_01176	CIBHANLA_00182	OHGKMABK_02166	EHLFPBAG_02752
leuC_2~~~leuC~~~leuC_1	leuC_2;leuC;leuC_1	3-isopropylmalate dehydratase large subunit	132	132	1	1	51239	870	1440	1422.23	LKKGGHDO_00082	HIPNGOJL_03362	FKOPKPBD_02507	BLGHOLMD_03652	LIEPKNPP_03567	BFICMGMM_02697	DOHNAMEE_02896	GCKGHBBD_00049	HPHEIAIA_01331	EOHPBPIL_03311	CDGJBBPM_01500	CHCODNHO_00564	GAGNIMKP_01781	GNDCMCOP_01942	FFHOJKJL_00938	DANFPOBL_01367	OPDMJNOE_01005	NDEDLGJB_03176		DCKELJPP_00966	AJGFBDLJ_03191	ADJIGFIF_00067	HKOJCNLN_01088	JFJOCCHH_00846	BNLCEPIH_03157	OGBMHJOC_02019	ADOCLKOH_01156	FFJBONIO_02774	JJOCJNPG_02701	29_refound_8206	PCEPIOCG_01536	BHDDHLDD_00333	MCADPKBA_02228	IMHNPCBI_02538	JGBELDGE_03180	OMGJAFKN_00463	CIBHANLA_00828	OHGKMABK_01215	EHLFPBAG_02454
recJ	recJ	Single-stranded-DNA-specific exonuclease RecJ	132	132	1	1	51227	1167	1800	1755.95	LKKGGHDO_03581	HIPNGOJL_03130	FKOPKPBD_03928	BLGHOLMD_03354	LIEPKNPP_03303	BFICMGMM_02129	DOHNAMEE_00988	GCKGHBBD_01871	HPHEIAIA_02674	EOHPBPIL_02718	CDGJBBPM_02536	CHCODNHO_01286	GAGNIMKP_00792	GNDCMCOP_04167	FFHOJKJL_00640	DANFPOBL_01808		NDEDLGJB_03467	HGGBFDPF_03622		AJGFBDLJ_02982	ADJIGFIF_01408	HKOJCNLN_02759	JFJOCCHH_01554	BNLCEPIH_00326	OGBMHJOC_03207	ADOCLKOH_02906	FFJBONIO_03866	JJOCJNPG_01002	DPBCLNFG_02864	PCEPIOCG_01632	BHDDHLDD_00658	MCADPKBA_00905	IMHNPCBI_02996	JGBELDGE_02824	OMGJAFKN_00876	CIBHANLA_02217	OHGKMABK_02839	EHLFPBAG_00574
group_46216	cobT	Nicotinate-nucleotide--dimethylbenzimidazole phosphoribosyltransferase	132	132	1	1	51211	528	1473	1065.5	LKKGGHDO_00407	HIPNGOJL_03963		BLGHOLMD_03691	LIEPKNPP_02947	BFICMGMM_02476	DOHNAMEE_00847	GCKGHBBD_02509	HPHEIAIA_01026	EOHPBPIL_01255	CDGJBBPM_00037	CHCODNHO_00181	GAGNIMKP_02209	GNDCMCOP_01009	FFHOJKJL_00977	15_refound_4086		NDEDLGJB_03558	HGGBFDPF_00214	DCKELJPP_03792	AJGFBDLJ_01565	ADJIGFIF_00363	HKOJCNLN_00060	JFJOCCHH_00807	BNLCEPIH_00800	OGBMHJOC_02319	ADOCLKOH_02741	FFJBONIO_02813	JJOCJNPG_03196	DPBCLNFG_02699	PCEPIOCG_02605	BHDDHLDD_03031	MCADPKBA_00235	IMHNPCBI_00385	JGBELDGE_00214	OMGJAFKN_01518	CIBHANLA_02602	OHGKMABK_02374	EHLFPBAG_00084
group_46198	aceB	Malate synthase A	132	132	1	1	51190	915	1599	1577.62	LKKGGHDO_03634	HIPNGOJL_04078	FKOPKPBD_03829	BLGHOLMD_03453	LIEPKNPP_02039	BFICMGMM_03000	DOHNAMEE_01094	GCKGHBBD_00333	HPHEIAIA_02266	EOHPBPIL_02188	CDGJBBPM_00577	CHCODNHO_00114	GAGNIMKP_03050	GNDCMCOP_00817	FFHOJKJL_01880	DANFPOBL_01910	OPDMJNOE_03547	NDEDLGJB_04816	HGGBFDPF_02462	DCKELJPP_01933	AJGFBDLJ_02485	ADJIGFIF_02915	HKOJCNLN_00778	JFJOCCHH_01789	BNLCEPIH_03684	OGBMHJOC_02243		FFJBONIO_02698	JJOCJNPG_01754	DPBCLNFG_02388	PCEPIOCG_02127	31_refound_8701	MCADPKBA_01819	IMHNPCBI_01547	JGBELDGE_01443	OMGJAFKN_01360	CIBHANLA_02819	OHGKMABK_00448	EHLFPBAG_00438
glnD~~~glnD_2	glnD;glnD_2	Bifunctional uridylyltransferase/uridylyl-removing enzyme	132	132	1	1	51099	1764	2607	2600.61	LKKGGHDO_01319	HIPNGOJL_04564	FKOPKPBD_00890	BLGHOLMD_01442	LIEPKNPP_03848	BFICMGMM_00898	DOHNAMEE_00466	GCKGHBBD_00180	HPHEIAIA_00591	EOHPBPIL_00457	CDGJBBPM_00544	CHCODNHO_00491	GAGNIMKP_01026	GNDCMCOP_00055	FFHOJKJL_00406	DANFPOBL_03017	OPDMJNOE_03443	NDEDLGJB_04244	HGGBFDPF_00943	DCKELJPP_03809	AJGFBDLJ_02018	ADJIGFIF_02867	HKOJCNLN_01640	JFJOCCHH_02803	BNLCEPIH_03166	OGBMHJOC_01926	ADOCLKOH_02100	FFJBONIO_03255	JJOCJNPG_02321		PCEPIOCG_01503	BHDDHLDD_00568	MCADPKBA_00527	IMHNPCBI_00579	JGBELDGE_01121	OMGJAFKN_00826	CIBHANLA_02684	OHGKMABK_00191	EHLFPBAG_01434
dapE	dapE	Succinyl-diaminopimelate desuccinylase	132	132	1	1	50983	759	1239	1235.34	LKKGGHDO_02225	HIPNGOJL_02966	FKOPKPBD_00345	BLGHOLMD_03544	LIEPKNPP_02174	BFICMGMM_02612	DOHNAMEE_00860	GCKGHBBD_00484	HPHEIAIA_01778	EOHPBPIL_02539	CDGJBBPM_02124	CHCODNHO_00430	GAGNIMKP_02929	GNDCMCOP_03815	FFHOJKJL_03582	DANFPOBL_02859	OPDMJNOE_00369	NDEDLGJB_01111	HGGBFDPF_01286	DCKELJPP_01163	AJGFBDLJ_00325	ADJIGFIF_01228	HKOJCNLN_02854	JFJOCCHH_00633	BNLCEPIH_01823	OGBMHJOC_00648	ADOCLKOH_00255	FFJBONIO_02444	JJOCJNPG_02946	DPBCLNFG_02126	PCEPIOCG_01005	BHDDHLDD_00064	MCADPKBA_01708	IMHNPCBI_01249	JGBELDGE_01007	OMGJAFKN_00112	CIBHANLA_01211	OHGKMABK_01515	EHLFPBAG_02789
group_46027	ccsA;	Cytochrome c biogenesis protein CcsA;hypothetical protein	132	132	1	1	50981	294	954	842.815	LKKGGHDO_00727	HIPNGOJL_04453	FKOPKPBD_01916	BLGHOLMD_02498	LIEPKNPP_01832	BFICMGMM_00041	DOHNAMEE_01203	GCKGHBBD_00476	HPHEIAIA_01796	EOHPBPIL_03197	CDGJBBPM_01758	CHCODNHO_00422	GAGNIMKP_01857	GNDCMCOP_04045	FFHOJKJL_02522		OPDMJNOE_00311	NDEDLGJB_03085	HGGBFDPF_05063	DCKELJPP_02303	AJGFBDLJ_02592	ADJIGFIF_02685	HKOJCNLN_02774	JFJOCCHH_04314	BNLCEPIH_00368	OGBMHJOC_01851	ADOCLKOH_01420	FFJBONIO_01896	JJOCJNPG_01697	DPBCLNFG_01963	PCEPIOCG_01689	BHDDHLDD_00072	MCADPKBA_00585	IMHNPCBI_01513	JGBELDGE_02984	OMGJAFKN_00104	CIBHANLA_02536	OHGKMABK_00662	EHLFPBAG_02321
group_45655	parB	putative chromosome-partitioning protein ParB	132	132	1	1	50543	513	840	833.771	0_refound_189	1_refound_448	FKOPKPBD_03725	BLGHOLMD_03041	LIEPKNPP_04373	5_refound_1751	DOHNAMEE_02443	GCKGHBBD_01458	HPHEIAIA_02890	EOHPBPIL_02648	CDGJBBPM_02455	CHCODNHO_00354	GAGNIMKP_01943	GNDCMCOP_01918	FFHOJKJL_01254	DANFPOBL_03025	OPDMJNOE_03175	NDEDLGJB_00408	18_refound_4971	DCKELJPP_02153	AJGFBDLJ_00381	ADJIGFIF_03128	22_refound_6152	JFJOCCHH_02419	BNLCEPIH_00626	OGBMHJOC_00907	ADOCLKOH_02489	FFJBONIO_01971	JJOCJNPG_01200	DPBCLNFG_00103	PCEPIOCG_01667	BHDDHLDD_00253		IMHNPCBI_00909	JGBELDGE_00823	OMGJAFKN_00897	CIBHANLA_01168	OHGKMABK_02114	EHLFPBAG_02881
group_45622	topB	DNA topoisomerase 3	132	132	1	1	50504	1701	2832	2795.52	LKKGGHDO_03052	HIPNGOJL_02313	FKOPKPBD_03753	BLGHOLMD_03014	LIEPKNPP_04403	BFICMGMM_00115	DOHNAMEE_00841	GCKGHBBD_00758	HPHEIAIA_01020	EOHPBPIL_01249	CDGJBBPM_00043	CHCODNHO_01016	GAGNIMKP_00922	GNDCMCOP_01889	FFHOJKJL_03304	DANFPOBL_02819	OPDMJNOE_02492	NDEDLGJB_00946	HGGBFDPF_02766	DCKELJPP_01669	AJGFBDLJ_01345	ADJIGFIF_01801	HKOJCNLN_00333	JFJOCCHH_02447	BNLCEPIH_01020	OGBMHJOC_02325	ADOCLKOH_03103	FFJBONIO_01945	JJOCJNPG_03006		PCEPIOCG_00470	BHDDHLDD_01120	MCADPKBA_00229	IMHNPCBI_00391	JGBELDGE_00208	OMGJAFKN_00757	CIBHANLA_01769	OHGKMABK_02380	EHLFPBAG_00078
group_45592	glyS	Glycine--tRNA ligase beta subunit	132	132	1	1	50468	1233	2082	2069.14	LKKGGHDO_02501	HIPNGOJL_02648	FKOPKPBD_02701	BLGHOLMD_01975	LIEPKNPP_00815	BFICMGMM_00315	DOHNAMEE_01546	GCKGHBBD_00856	HPHEIAIA_01101	EOHPBPIL_00071	CDGJBBPM_00980	CHCODNHO_01237	GAGNIMKP_00534	GNDCMCOP_01305	FFHOJKJL_00006	DANFPOBL_02593	OPDMJNOE_03131	NDEDLGJB_02257	HGGBFDPF_00406		AJGFBDLJ_03732	ADJIGFIF_00526	HKOJCNLN_00684	JFJOCCHH_01205	BNLCEPIH_00937	OGBMHJOC_01238	ADOCLKOH_02934	FFJBONIO_03837	JJOCJNPG_03383	DPBCLNFG_00302	PCEPIOCG_01205	BHDDHLDD_00520	MCADPKBA_00600	IMHNPCBI_00785	JGBELDGE_02459	OMGJAFKN_02013	CIBHANLA_02888	OHGKMABK_00544	EHLFPBAG_00240
rcsC_28~~~sasA_4	rcsC_28;sasA_4	Sensor histidine kinase RcsC;Adaptive-response sensory-kinase SasA	132	132	1	1	50338	1428	2145	2123.11	LKKGGHDO_01527	HIPNGOJL_01882	FKOPKPBD_02051	BLGHOLMD_04207	LIEPKNPP_03485	BFICMGMM_00180	DOHNAMEE_01873			EOHPBPIL_00782	CDGJBBPM_00093	CHCODNHO_00378	GAGNIMKP_00484	GNDCMCOP_03048	FFHOJKJL_00566	DANFPOBL_01823	OPDMJNOE_00836	NDEDLGJB_04529	HGGBFDPF_00699	DCKELJPP_02060	AJGFBDLJ_00352	ADJIGFIF_00806	HKOJCNLN_01568	JFJOCCHH_02347	BNLCEPIH_02273	OGBMHJOC_02136	ADOCLKOH_01290	FFJBONIO_03610	JJOCJNPG_00695	DPBCLNFG_01502	PCEPIOCG_00181	BHDDHLDD_00229	MCADPKBA_00087	IMHNPCBI_00532	JGBELDGE_00072	OMGJAFKN_00921	CIBHANLA_03113	OHGKMABK_00392	EHLFPBAG_00304
pntB_2~~~pntB	pntB_2;pntB	NAD(P) transhydrogenase subunit beta	132	132	1	1	50204	942	1425	1409.91	LKKGGHDO_00209	HIPNGOJL_01149	FKOPKPBD_02995	BLGHOLMD_03252	LIEPKNPP_04761	BFICMGMM_00242	DOHNAMEE_00406	GCKGHBBD_02129	HPHEIAIA_00686	EOHPBPIL_00695	CDGJBBPM_01310	CHCODNHO_02437	GAGNIMKP_01792	GNDCMCOP_01678	FFHOJKJL_03176		OPDMJNOE_03802	NDEDLGJB_03267	HGGBFDPF_04927	DCKELJPP_01970	AJGFBDLJ_01477	ADJIGFIF_02808	HKOJCNLN_00965	JFJOCCHH_01137	BNLCEPIH_02177	OGBMHJOC_00809	ADOCLKOH_02385	FFJBONIO_01222	JJOCJNPG_02230	29_refound_8185	PCEPIOCG_00713	BHDDHLDD_03209	32_refound_8967	IMHNPCBI_00071	JGBELDGE_00664	OMGJAFKN_02715		OHGKMABK_02314	EHLFPBAG_00127
group_45391	metK	S-adenosylmethionine synthase	132	132	1	1	50202	843	1179	1173.62	LKKGGHDO_04203	HIPNGOJL_01171	FKOPKPBD_02978	BLGHOLMD_04316	LIEPKNPP_04778	5_refound_1742	DOHNAMEE_01142	GCKGHBBD_02198	HPHEIAIA_01983	EOHPBPIL_01086	CDGJBBPM_01753	CHCODNHO_00786	GAGNIMKP_01233	GNDCMCOP_01660	FFHOJKJL_03193	DANFPOBL_00588	OPDMJNOE_01579	NDEDLGJB_01204	HGGBFDPF_00606	DCKELJPP_00074	AJGFBDLJ_01238	ADJIGFIF_02827	HKOJCNLN_02693	JFJOCCHH_01154	BNLCEPIH_01200	OGBMHJOC_00483	ADOCLKOH_01063	FFJBONIO_03089	JJOCJNPG_01435	DPBCLNFG_02710	PCEPIOCG_00895	BHDDHLDD_01765	MCADPKBA_00762	IMHNPCBI_02930	JGBELDGE_00529	OMGJAFKN_02673	CIBHANLA_01106	OHGKMABK_01014	EHLFPBAG_00663
group_45243	hcaT	putative 3-phenylpropionic acid transporter	132	132	1	1	50028	1191	1263	1247.47	LKKGGHDO_02155	HIPNGOJL_03360	FKOPKPBD_02505	BLGHOLMD_03654	LIEPKNPP_03569	BFICMGMM_02766	DOHNAMEE_00416	7_refound_2163	HPHEIAIA_00676	EOHPBPIL_00685	CDGJBBPM_01703	11_refound_3087	GAGNIMKP_01782	GNDCMCOP_01045	FFHOJKJL_00940	DANFPOBL_01365	OPDMJNOE_01004	NDEDLGJB_03174	HGGBFDPF_03776	DCKELJPP_00965	AJGFBDLJ_03192	ADJIGFIF_00065	HKOJCNLN_01246	JFJOCCHH_00844	BNLCEPIH_03159	OGBMHJOC_00799	ADOCLKOH_01579	FFJBONIO_02776	JJOCJNPG_00428	DPBCLNFG_00024	PCEPIOCG_00723	31_refound_8691	MCADPKBA_00008	IMHNPCBI_00061	JGBELDGE_01110	35_refound_9687	CIBHANLA_03434	OHGKMABK_00950	EHLFPBAG_01628
group_45224	nudL	putative Nudix hydrolase NudL	132	132	1	1	50005	315	687	661.603	LKKGGHDO_00448	HIPNGOJL_00410	FKOPKPBD_01139	BLGHOLMD_00680	LIEPKNPP_01264	BFICMGMM_02723		GCKGHBBD_01482	HPHEIAIA_01240	EOHPBPIL_01749	CDGJBBPM_01533	CHCODNHO_01793	GAGNIMKP_01986	GNDCMCOP_02201	FFHOJKJL_01494	DANFPOBL_00874	OPDMJNOE_02061	NDEDLGJB_03760	HGGBFDPF_04681	DCKELJPP_00633	AJGFBDLJ_00121	ADJIGFIF_03537	HKOJCNLN_00747	JFJOCCHH_01631	BNLCEPIH_00659	OGBMHJOC_01441		FFJBONIO_00815	JJOCJNPG_03623	DPBCLNFG_01266	PCEPIOCG_00693	BHDDHLDD_01817	MCADPKBA_00451	IMHNPCBI_00699	JGBELDGE_01151	OMGJAFKN_01419	CIBHANLA_01694	OHGKMABK_02066	EHLFPBAG_00400
metG	metG	Methionine--tRNA ligase	132	132	1	1	49998	1311	2193	2179.64	LKKGGHDO_00023	HIPNGOJL_02239	FKOPKPBD_00201	BLGHOLMD_02223	LIEPKNPP_04105	BFICMGMM_01890	DOHNAMEE_02207	GCKGHBBD_01653	HPHEIAIA_02687	EOHPBPIL_02532	CDGJBBPM_02055	CHCODNHO_01998	GAGNIMKP_00871	GNDCMCOP_02715	FFHOJKJL_02048	DANFPOBL_01405	OPDMJNOE_03597	NDEDLGJB_00553	HGGBFDPF_03473	DCKELJPP_02631	AJGFBDLJ_01846	ADJIGFIF_02522	HKOJCNLN_00492	JFJOCCHH_03300	BNLCEPIH_03440	OGBMHJOC_00247	ADOCLKOH_02306	FFJBONIO_00288	JJOCJNPG_00265		PCEPIOCG_02223	BHDDHLDD_01349	MCADPKBA_02998	IMHNPCBI_02774	JGBELDGE_01916	OMGJAFKN_01620	CIBHANLA_00143	OHGKMABK_02702	EHLFPBAG_02212
group_45179		hypothetical protein	132	132	1	1	49952	789	1212	1208.77	LKKGGHDO_02178	HIPNGOJL_03105	FKOPKPBD_03902	BLGHOLMD_03381	LIEPKNPP_01488	BFICMGMM_02276	DOHNAMEE_02016	GCKGHBBD_01237	HPHEIAIA_00119	EOHPBPIL_02180	CDGJBBPM_01901	CHCODNHO_01716	GAGNIMKP_01772	GNDCMCOP_00745	FFHOJKJL_00666	DANFPOBL_01981	OPDMJNOE_01035	NDEDLGJB_03206	HGGBFDPF_03804	DCKELJPP_00997	AJGFBDLJ_03160	ADJIGFIF_00104		JFJOCCHH_01528	BNLCEPIH_03130	OGBMHJOC_02551		FFJBONIO_00049	JJOCJNPG_03381	DPBCLNFG_00869	PCEPIOCG_01029	BHDDHLDD_00686	MCADPKBA_00719	IMHNPCBI_02482	JGBELDGE_00616	OMGJAFKN_01989	CIBHANLA_00801	OHGKMABK_02865	EHLFPBAG_03133
comM_1~~~comM	comM_1;comM	Competence protein ComM	132	132	1	1	49914	1056	1581	1546.06	LKKGGHDO_03644	HIPNGOJL_00863	FKOPKPBD_02530	BLGHOLMD_03630	LIEPKNPP_03544	BFICMGMM_03071	DOHNAMEE_01903	GCKGHBBD_01293	HPHEIAIA_02478	EOHPBPIL_02739	CDGJBBPM_03015	CHCODNHO_02199	GAGNIMKP_02260	GNDCMCOP_01965	FFHOJKJL_00916	15_refound_4058	OPDMJNOE_01834	NDEDLGJB_01514	HGGBFDPF_00687	DCKELJPP_03522	AJGFBDLJ_03446	ADJIGFIF_00539	HKOJCNLN_03095	JFJOCCHH_00868		OGBMHJOC_00434	ADOCLKOH_00127	FFJBONIO_02752	JJOCJNPG_02075	DPBCLNFG_00047	PCEPIOCG_02379	BHDDHLDD_00831	MCADPKBA_01978	IMHNPCBI_02316		OMGJAFKN_01150	CIBHANLA_01485	OHGKMABK_01546	EHLFPBAG_02206
group_44938	thlA	Acetyl-CoA acetyltransferase	132	132	1	1	49677	810	1182	1179.16	LKKGGHDO_00550	HIPNGOJL_00437	FKOPKPBD_00780	BLGHOLMD_01548	LIEPKNPP_03741	BFICMGMM_02659	DOHNAMEE_02459	GCKGHBBD_02332	HPHEIAIA_00611	EOHPBPIL_00477	CDGJBBPM_00524	CHCODNHO_02704	GAGNIMKP_02537	GNDCMCOP_00170	FFHOJKJL_00293	DANFPOBL_03255	OPDMJNOE_00435	NDEDLGJB_03984	HGGBFDPF_03319	DCKELJPP_01094	AJGFBDLJ_03322	ADJIGFIF_02648	HKOJCNLN_01212	JFJOCCHH_04484	BNLCEPIH_02891	OGBMHJOC_01946	ADOCLKOH_02111	FFJBONIO_00970	JJOCJNPG_01336		PCEPIOCG_01404	BHDDHLDD_02346	MCADPKBA_00547	IMHNPCBI_03128	JGBELDGE_02670	OMGJAFKN_00035	CIBHANLA_01558	OHGKMABK_02465	EHLFPBAG_02049
group_44868		hypothetical protein	132	132	1	1	49601	1002	1389	1383.09	LKKGGHDO_02664	HIPNGOJL_03828	FKOPKPBD_02100	BLGHOLMD_04158	LIEPKNPP_02918	BFICMGMM_00999	DOHNAMEE_00243	GCKGHBBD_02786	HPHEIAIA_00069	EOHPBPIL_00407	CDGJBBPM_00850	CHCODNHO_02620	GAGNIMKP_01974	GNDCMCOP_03199	FFHOJKJL_00517	DANFPOBL_00152	OPDMJNOE_02669	NDEDLGJB_03306	HGGBFDPF_01042	DCKELJPP_03848	AJGFBDLJ_00577	ADJIGFIF_02304	HKOJCNLN_02298	JFJOCCHH_02298	BNLCEPIH_01986	OGBMHJOC_00366	ADOCLKOH_03592	FFJBONIO_01653	JJOCJNPG_00641	DPBCLNFG_01192	PCEPIOCG_00219	BHDDHLDD_02188	MCADPKBA_01467	IMHNPCBI_00131	JGBELDGE_00103	OMGJAFKN_02308	CIBHANLA_00649	OHGKMABK_00074	EHLFPBAG_00044
fliN	fliN	Flagellar motor switch protein FliN	132	132	1	1	49586	249	477	466.773	LKKGGHDO_01189	HIPNGOJL_03417	FKOPKPBD_03260	BLGHOLMD_03787	LIEPKNPP_02714	BFICMGMM_00967	DOHNAMEE_01244	GCKGHBBD_00012	HPHEIAIA_03094	EOHPBPIL_02770	CDGJBBPM_00283	CHCODNHO_01971	GAGNIMKP_01293	GNDCMCOP_00343	FFHOJKJL_01076	DANFPOBL_01111	OPDMJNOE_00578		HGGBFDPF_00757	DCKELJPP_00310	AJGFBDLJ_00952	ADJIGFIF_00334	HKOJCNLN_01904	JFJOCCHH_02836	BNLCEPIH_03767	OGBMHJOC_02978	ADOCLKOH_02446		JJOCJNPG_00882	DPBCLNFG_00221		BHDDHLDD_01513	MCADPKBA_02161	IMHNPCBI_02086	JGBELDGE_00574	OMGJAFKN_00426	CIBHANLA_00072	OHGKMABK_01453	EHLFPBAG_01349
rhlE_2~~~rhlE	rhlE_2;rhlE	ATP-dependent RNA helicase RhlE	132	132	1	1	49489	1074	1518	1507.75	LKKGGHDO_01597	HIPNGOJL_03489	FKOPKPBD_03188	BLGHOLMD_03860	LIEPKNPP_02706	BFICMGMM_02924	DOHNAMEE_00165	GCKGHBBD_00110	HPHEIAIA_01948	EOHPBPIL_02685	CDGJBBPM_02469	CHCODNHO_00296	GAGNIMKP_00466	GNDCMCOP_00438	FFHOJKJL_00748	DANFPOBL_01720	OPDMJNOE_03371	NDEDLGJB_04541	HGGBFDPF_04473		AJGFBDLJ_01576	ADJIGFIF_01979	HKOJCNLN_01160	JFJOCCHH_01741	BNLCEPIH_03449	OGBMHJOC_00933	ADOCLKOH_00810	FFJBONIO_01450	JJOCJNPG_02733		PCEPIOCG_02828	BHDDHLDD_01321	MCADPKBA_00480	IMHNPCBI_01919	JGBELDGE_02591	OMGJAFKN_00652	CIBHANLA_01864	OHGKMABK_02028	EHLFPBAG_01890
group_44726		hypothetical protein	132	132	1	1	49436	354	552	550.377	0_refound_176	1_refound_438	2_refound_726	3_refound_1012	4_refound_1345	5_refound_1735	6_refound_2007	GCKGHBBD_01688	HPHEIAIA_00637	EOHPBPIL_00996	CDGJBBPM_00388	CHCODNHO_02056	GAGNIMKP_02309	GNDCMCOP_01439	FFHOJKJL_02282	DANFPOBL_00027	OPDMJNOE_02915	NDEDLGJB_00901	HGGBFDPF_04168	DCKELJPP_02695	AJGFBDLJ_03535	ADJIGFIF_00966		JFJOCCHH_04859	BNLCEPIH_02337	OGBMHJOC_01987	ADOCLKOH_00187	FFJBONIO_00662	28_refound_7843	DPBCLNFG_00572	PCEPIOCG_01167	BHDDHLDD_00213	MCADPKBA_00824	IMHNPCBI_01043	JGBELDGE_00586	OMGJAFKN_00978	CIBHANLA_02230	OHGKMABK_00279	EHLFPBAG_01366
group_44669		hypothetical protein	132	132	1	1	49374	618	951	943.432	LKKGGHDO_00046	HIPNGOJL_02097	FKOPKPBD_03465	BLGHOLMD_02865	LIEPKNPP_04255	BFICMGMM_03517	DOHNAMEE_01191	GCKGHBBD_01527	HPHEIAIA_00054	EOHPBPIL_00392	CDGJBBPM_01338	CHCODNHO_01949	GAGNIMKP_00223	GNDCMCOP_00605	FFHOJKJL_01584	DANFPOBL_02966	OPDMJNOE_00972	NDEDLGJB_00628	HGGBFDPF_01265	DCKELJPP_00933	AJGFBDLJ_00493	ADJIGFIF_01914	HKOJCNLN_03122	JFJOCCHH_00475	BNLCEPIH_01655	OGBMHJOC_00351	ADOCLKOH_01853	FFJBONIO_01829	JJOCJNPG_03292	DPBCLNFG_00409	PCEPIOCG_00234	BHDDHLDD_01257	MCADPKBA_00778	IMHNPCBI_00116	JGBELDGE_00118	OMGJAFKN_01319	CIBHANLA_00196	OHGKMABK_02661	EHLFPBAG_03076
group_44667	rppH	RNA pyrophosphohydrolase	132	132	1	1	49372	687	738	695.5	LKKGGHDO_00410	HIPNGOJL_04449	FKOPKPBD_01920	BLGHOLMD_02502	LIEPKNPP_01836	BFICMGMM_03597	DOHNAMEE_01207	GCKGHBBD_02022	HPHEIAIA_01800	EOHPBPIL_02247	CDGJBBPM_01762	CHCODNHO_00983	GAGNIMKP_01861	GNDCMCOP_04151	FFHOJKJL_02526	DANFPOBL_03011	OPDMJNOE_00307	NDEDLGJB_03081	HGGBFDPF_05067	DCKELJPP_02307	AJGFBDLJ_02588	ADJIGFIF_02689	HKOJCNLN_00980	JFJOCCHH_04310	BNLCEPIH_00364	OGBMHJOC_01847	ADOCLKOH_01416	FFJBONIO_01900	JJOCJNPG_01701	DPBCLNFG_01959	PCEPIOCG_01693	BHDDHLDD_00464	MCADPKBA_00581	IMHNPCBI_01517	JGBELDGE_01588	OMGJAFKN_00689	CIBHANLA_02532	OHGKMABK_00666	EHLFPBAG_02006
rluB	;rluB	hypothetical protein;Ribosomal large subunit pseudouridine synthase B	132	132	1	1	49313	726	1134	1031.84	LKKGGHDO_01112	HIPNGOJL_00562	FKOPKPBD_03144	BLGHOLMD_04089	LIEPKNPP_03961	BFICMGMM_01746	DOHNAMEE_02356		HPHEIAIA_02710	EOHPBPIL_02209	CDGJBBPM_02336	CHCODNHO_02077	GAGNIMKP_02574	GNDCMCOP_03600	FFHOJKJL_00791	DANFPOBL_02906	OPDMJNOE_01286	NDEDLGJB_01815	HGGBFDPF_04435	DCKELJPP_01537	AJGFBDLJ_02716	ADJIGFIF_01431	HKOJCNLN_03189	JFJOCCHH_01698	BNLCEPIH_01045	OGBMHJOC_02893	ADOCLKOH_00663	FFJBONIO_03513	JJOCJNPG_02725	DPBCLNFG_02729	PCEPIOCG_02317	BHDDHLDD_01403	MCADPKBA_03067	IMHNPCBI_03034	JGBELDGE_02009	OMGJAFKN_01721	CIBHANLA_03373	OHGKMABK_02981	EHLFPBAG_02797
group_44567	nagK;	Fumarylpyruvate hydrolase;hypothetical protein	132	132	1	1	49253	450	696	692.273	LKKGGHDO_00244	HIPNGOJL_01280	FKOPKPBD_00256	BLGHOLMD_02130	LIEPKNPP_04195	BFICMGMM_00864	DOHNAMEE_00952	GCKGHBBD_01096	HPHEIAIA_01039	EOHPBPIL_01949	CDGJBBPM_01818	CHCODNHO_01923	GAGNIMKP_02278	GNDCMCOP_02921	FFHOJKJL_02103	DANFPOBL_00658	OPDMJNOE_01419	NDEDLGJB_01658	HGGBFDPF_03459	DCKELJPP_00448	AJGFBDLJ_02297	ADJIGFIF_03190	HKOJCNLN_02934	JFJOCCHH_02939	BNLCEPIH_03873	OGBMHJOC_02791	ADOCLKOH_02509	FFJBONIO_03267	JJOCJNPG_00739	DPBCLNFG_00996	PCEPIOCG_02172	BHDDHLDD_02124	MCADPKBA_02462	IMHNPCBI_02039	JGBELDGE_01033	OMGJAFKN_02132	CIBHANLA_00125	OHGKMABK_01430	EHLFPBAG_01137
hipO	hipO	Hippurate hydrolase	132	132	1	1	49189	903	1257	1251.64	LKKGGHDO_03532	HIPNGOJL_02372	FKOPKPBD_03507	BLGHOLMD_02907	LIEPKNPP_04301	BFICMGMM_00424	DOHNAMEE_02103	GCKGHBBD_00548	HPHEIAIA_02334	EOHPBPIL_00968	CDGJBBPM_01252	CHCODNHO_00730	GAGNIMKP_01757	GNDCMCOP_00648	FFHOJKJL_01627	DANFPOBL_00509	OPDMJNOE_03098	NDEDLGJB_00684	HGGBFDPF_04199	DCKELJPP_00109	AJGFBDLJ_03016	ADJIGFIF_03078	HKOJCNLN_02647	JFJOCCHH_00432	BNLCEPIH_02154	OGBMHJOC_00288	ADOCLKOH_02883	FFJBONIO_01507	JJOCJNPG_02449	DPBCLNFG_00367	PCEPIOCG_00734	BHDDHLDD_00924	MCADPKBA_00856	IMHNPCBI_00549	JGBELDGE_00324	OMGJAFKN_00206	CIBHANLA_01026	OHGKMABK_00611	EHLFPBAG_00463
prfC~~~prfC_1	prfC;prfC_1	Peptide chain release factor 3	132	132	1	1	49159	1167	1731	1714.55	LKKGGHDO_02138	HIPNGOJL_04139	FKOPKPBD_00391	BLGHOLMD_03497	LIEPKNPP_02081	BFICMGMM_01868	DOHNAMEE_01128	GCKGHBBD_00094	HPHEIAIA_01849	EOHPBPIL_01310	CDGJBBPM_00744	CHCODNHO_00280	GAGNIMKP_00218	GNDCMCOP_03596	FFHOJKJL_01837	DANFPOBL_01676	OPDMJNOE_01823	NDEDLGJB_01754	HGGBFDPF_03565	DCKELJPP_03533	AJGFBDLJ_02351	ADJIGFIF_00124	HKOJCNLN_00559	JFJOCCHH_00679	BNLCEPIH_00425	OGBMHJOC_02411	ADOCLKOH_03672	FFJBONIO_03776	JJOCJNPG_00926	DPBCLNFG_01896	PCEPIOCG_00969	BHDDHLDD_00786	MCADPKBA_01684	IMHNPCBI_00969	JGBELDGE_00644	OMGJAFKN_00636	CIBHANLA_01597	OHGKMABK_01122	EHLFPBAG_00257
group_44383	frdA	Fumarate reductase flavoprotein subunit	132	132	1	1	49037	1278	1833	1811.65	LKKGGHDO_02757	HIPNGOJL_04002	FKOPKPBD_02228	BLGHOLMD_03718	LIEPKNPP_02975	BFICMGMM_02904	DOHNAMEE_02132	GCKGHBBD_01202	HPHEIAIA_00429	EOHPBPIL_01695	CDGJBBPM_00412	CHCODNHO_01589	GAGNIMKP_00616		FFHOJKJL_01007	DANFPOBL_01940	OPDMJNOE_03433	NDEDLGJB_03670	HGGBFDPF_01006	DCKELJPP_03819	AJGFBDLJ_02263	ADJIGFIF_00393	HKOJCNLN_02210	JFJOCCHH_00777	BNLCEPIH_00531	OGBMHJOC_01281	ADOCLKOH_02064	FFJBONIO_01327	JJOCJNPG_03679	DPBCLNFG_02584	PCEPIOCG_01129	BHDDHLDD_00890	MCADPKBA_01076	IMHNPCBI_01030	JGBELDGE_00741	OMGJAFKN_02758	CIBHANLA_00939	OHGKMABK_01231	EHLFPBAG_00169
queE	queE	7-carboxy-7-deazaguanine synthase	132	132	1	1	48906	492	666	664.682	LKKGGHDO_00059	HIPNGOJL_02084	FKOPKPBD_03477	BLGHOLMD_02877	LIEPKNPP_04266	BFICMGMM_01374	DOHNAMEE_01179	GCKGHBBD_01778	HPHEIAIA_00042	EOHPBPIL_00380	CDGJBBPM_01350	CHCODNHO_00979	GAGNIMKP_00235	GNDCMCOP_00617	FFHOJKJL_01596	DANFPOBL_00083	OPDMJNOE_00984	NDEDLGJB_00615	HGGBFDPF_01252	DCKELJPP_00945	AJGFBDLJ_00506	ADJIGFIF_01157	HKOJCNLN_03134	JFJOCCHH_00463	BNLCEPIH_03898	OGBMHJOC_00339	ADOCLKOH_02592	FFJBONIO_01841	JJOCJNPG_03304	DPBCLNFG_00397	PCEPIOCG_00246	BHDDHLDD_00468	MCADPKBA_00790	IMHNPCBI_00104	JGBELDGE_00130	OMGJAFKN_00693	CIBHANLA_00208	OHGKMABK_00677	EHLFPBAG_00356
group_44228	ftsH_2	ATP-dependent zinc metalloprotease FtsH	132	132	1	1	48840	1176	1989	1976.68	LKKGGHDO_01460	HIPNGOJL_04107	FKOPKPBD_03800	BLGHOLMD_03483	LIEPKNPP_02067	BFICMGMM_00740		GCKGHBBD_01160	HPHEIAIA_02212	EOHPBPIL_02467	CDGJBBPM_02870	CHCODNHO_01317	GAGNIMKP_00414	GNDCMCOP_00847	FFHOJKJL_01851	DANFPOBL_01167	OPDMJNOE_01038	NDEDLGJB_04838	HGGBFDPF_03807	DCKELJPP_01000	AJGFBDLJ_03157	ADJIGFIF_03583	HKOJCNLN_00251	JFJOCCHH_00693	BNLCEPIH_03654	OGBMHJOC_00557	ADOCLKOH_01612	FFJBONIO_03790	JJOCJNPG_00939	DPBCLNFG_02359	PCEPIOCG_02422	BHDDHLDD_00632	MCADPKBA_01393	IMHNPCBI_01507	JGBELDGE_02104	OMGJAFKN_01007		OHGKMABK_02601	EHLFPBAG_02409
group_44219		putative Fe(2+)-trafficking protein	132	132	1	1	48830	171	273	272.227	LKKGGHDO_03830	HIPNGOJL_01246	FKOPKPBD_00285	BLGHOLMD_02157		BFICMGMM_02061	DOHNAMEE_01421	GCKGHBBD_01660	HPHEIAIA_01539	EOHPBPIL_00773	CDGJBBPM_00084	CHCODNHO_02005	GAGNIMKP_00878	GNDCMCOP_02892	FFHOJKJL_02132	DANFPOBL_03276	OPDMJNOE_02868	NDEDLGJB_01625	HGGBFDPF_01393		AJGFBDLJ_00921	ADJIGFIF_03161	HKOJCNLN_01827	JFJOCCHH_02911	BNLCEPIH_03846	OGBMHJOC_02128	ADOCLKOH_00739	FFJBONIO_00574	JJOCJNPG_00827	DPBCLNFG_01830	PCEPIOCG_00172	BHDDHLDD_01356	MCADPKBA_00078	IMHNPCBI_00851	JGBELDGE_00081	OMGJAFKN_01613	CIBHANLA_02132	OHGKMABK_00724	EHLFPBAG_00295
group_44009		hypothetical protein	132	132	1	1	48564	720	894	891.323	LKKGGHDO_01308	HIPNGOJL_04553	FKOPKPBD_00881	BLGHOLMD_01451	LIEPKNPP_03838	BFICMGMM_01827	DOHNAMEE_00792	GCKGHBBD_00171	HPHEIAIA_00721	EOHPBPIL_00551	CDGJBBPM_01080	CHCODNHO_00500	GAGNIMKP_01016	GNDCMCOP_00065	FFHOJKJL_00397		OPDMJNOE_03461	NDEDLGJB_03967	HGGBFDPF_04742	DCKELJPP_02358	AJGFBDLJ_01951	ADJIGFIF_02877	HKOJCNLN_01196	JFJOCCHH_02794	BNLCEPIH_03211	OGBMHJOC_02725	ADOCLKOH_01952	FFJBONIO_02127	JJOCJNPG_02311	DPBCLNFG_03294	PCEPIOCG_01619	BHDDHLDD_00559	MCADPKBA_00843	IMHNPCBI_00894	JGBELDGE_01714	OMGJAFKN_00835	CIBHANLA_02488	OHGKMABK_00784
pheA_2~~~pheA	pheA_2;pheA	Bifunctional chorismate mutase/prephenate dehydratase	132	132	1	1	48373	582	1161	1151.95	LKKGGHDO_01298	HIPNGOJL_04542	FKOPKPBD_00870	BLGHOLMD_01462	LIEPKNPP_03827	BFICMGMM_01817	DOHNAMEE_00803	GCKGHBBD_00160	HPHEIAIA_00732	EOHPBPIL_00562	CDGJBBPM_01069	CHCODNHO_00511	GAGNIMKP_01005	GNDCMCOP_00076	FFHOJKJL_00386		OPDMJNOE_03471	NDEDLGJB_03978	HGGBFDPF_04731	DCKELJPP_02348	AJGFBDLJ_01962	ADJIGFIF_02888	HKOJCNLN_01186	JFJOCCHH_02783	BNLCEPIH_03222	OGBMHJOC_02714	ADOCLKOH_01962	FFJBONIO_02138	JJOCJNPG_02301	DPBCLNFG_01483	PCEPIOCG_01608	BHDDHLDD_01213	MCADPKBA_00854	IMHNPCBI_00883	JGBELDGE_00904	OMGJAFKN_00846	CIBHANLA_02941	37_refound_10197	EHLFPBAG_01716
group_43854	nrdR	Transcriptional repressor NrdR	132	132	1	1	48366	336	507	505.685	LKKGGHDO_02789	HIPNGOJL_00940	FKOPKPBD_03106	BLGHOLMD_04051	LIEPKNPP_04011	BFICMGMM_00689	DOHNAMEE_00974	GCKGHBBD_01769	HPHEIAIA_01061	EOHPBPIL_02131	CDGJBBPM_01131	CHCODNHO_02272	GAGNIMKP_01263	GNDCMCOP_03130	FFHOJKJL_00830	DANFPOBL_01321	OPDMJNOE_01770	NDEDLGJB_03567	HGGBFDPF_04934	DCKELJPP_03388	AJGFBDLJ_03625	ADJIGFIF_02333	HKOJCNLN_02072	JFJOCCHH_03412	BNLCEPIH_01042	OGBMHJOC_02769	ADOCLKOH_02217	FFJBONIO_02188	JJOCJNPG_02280	DPBCLNFG_02182	PCEPIOCG_01191	BHDDHLDD_01738	MCADPKBA_01158	IMHNPCBI_01091		OMGJAFKN_00280	CIBHANLA_00228	OHGKMABK_01474	38_refound_10500
bioF_2~~~bioA	bioF_2;bioA	8-amino-7-oxononanoate synthase;Adenosylmethionine-8-amino-7-oxononanoate aminotransferase	132	132	1	1	48273	1344	2484	1352.84	LKKGGHDO_02512	HIPNGOJL_00657	FKOPKPBD_01146	BLGHOLMD_00689	LIEPKNPP_01273	BFICMGMM_02730	DOHNAMEE_01086	GCKGHBBD_00603	HPHEIAIA_02258	EOHPBPIL_01543	CDGJBBPM_00569	CHCODNHO_00758	GAGNIMKP_01979	GNDCMCOP_02209	FFHOJKJL_01501	15_refound_4038	OPDMJNOE_03575	NDEDLGJB_03987	HGGBFDPF_04603	DCKELJPP_01258	AJGFBDLJ_00114	ADJIGFIF_00664	HKOJCNLN_00740	JFJOCCHH_01623	BNLCEPIH_00667	OGBMHJOC_02251		FFJBONIO_00808	JJOCJNPG_03630	DPBCLNFG_02672	PCEPIOCG_01375	BHDDHLDD_01073	MCADPKBA_02434	IMHNPCBI_01648	JGBELDGE_01799	OMGJAFKN_01123	CIBHANLA_02985	OHGKMABK_00440	EHLFPBAG_00446
group_43769	radA	DNA repair protein RadA	132	132	1	1	48260	723	1428	1411.98	LKKGGHDO_03974	HIPNGOJL_00302	FKOPKPBD_01334	BLGHOLMD_00841	LIEPKNPP_00580	BFICMGMM_02167	DOHNAMEE_02053	GCKGHBBD_01135	HPHEIAIA_01355	EOHPBPIL_01262	CDGJBBPM_00820	CHCODNHO_00822	GAGNIMKP_02154	GNDCMCOP_03019	FFHOJKJL_01707	DANFPOBL_00263	OPDMJNOE_01625	NDEDLGJB_04154	HGGBFDPF_04962	DCKELJPP_01299	AJGFBDLJ_00216	ADJIGFIF_00721	HKOJCNLN_02953	JFJOCCHH_02688	BNLCEPIH_00704	OGBMHJOC_01011	ADOCLKOH_01653	FFJBONIO_00987	JJOCJNPG_01264	DPBCLNFG_01464	PCEPIOCG_00644	BHDDHLDD_00368	MCADPKBA_00925	IMHNPCBI_00781	JGBELDGE_01601	OMGJAFKN_00593	CIBHANLA_00914	OHGKMABK_03316	EHLFPBAG_01150
group_43751	purE	N5-carboxyaminoimidazole ribonucleotide mutase	132	132	1	1	48240	354	507	504.664	LKKGGHDO_03135	HIPNGOJL_00574	FKOPKPBD_01891		LIEPKNPP_03073	BFICMGMM_01204	DOHNAMEE_00957	GCKGHBBD_02325	HPHEIAIA_01044	EOHPBPIL_01954	CDGJBBPM_02359	CHCODNHO_00001	GAGNIMKP_01108	GNDCMCOP_03508	FFHOJKJL_02496	DANFPOBL_03496	OPDMJNOE_01961	NDEDLGJB_01416	HGGBFDPF_02627	DCKELJPP_00406	AJGFBDLJ_01092	ADJIGFIF_03328	HKOJCNLN_01958	JFJOCCHH_02255	BNLCEPIH_02564	OGBMHJOC_02786	ADOCLKOH_03023	FFJBONIO_01073	JJOCJNPG_03566	DPBCLNFG_00661	PCEPIOCG_02167	BHDDHLDD_02353	MCADPKBA_02484	IMHNPCBI_02034	JGBELDGE_01028	OMGJAFKN_00042	CIBHANLA_03277	OHGKMABK_01425	EHLFPBAG_01132
iscS_1~~~nifS	iscS_1;nifS	Cysteine desulfurase IscS;Cysteine desulfurase NifS	132	132	1	1	48227	1158	1659	1179.78	LKKGGHDO_00069	HIPNGOJL_01860	FKOPKPBD_00614	BLGHOLMD_01761	LIEPKNPP_00975	BFICMGMM_02151	DOHNAMEE_01262	GCKGHBBD_01992	HPHEIAIA_01137	EOHPBPIL_01853	CDGJBBPM_01361	CHCODNHO_02402	GAGNIMKP_01086	GNDCMCOP_01814	FFHOJKJL_00128	DANFPOBL_03065	OPDMJNOE_02561	NDEDLGJB_02506	HGGBFDPF_05221	DCKELJPP_02406	AJGFBDLJ_02421	ADJIGFIF_03375	HKOJCNLN_00454	JFJOCCHH_00978	BNLCEPIH_02239	OGBMHJOC_02368	ADOCLKOH_01150	FFJBONIO_02613	JJOCJNPG_00662	DPBCLNFG_01386	PCEPIOCG_01085	BHDDHLDD_01837	MCADPKBA_00697	IMHNPCBI_03168	JGBELDGE_00386	OMGJAFKN_02081	CIBHANLA_02199		EHLFPBAG_00970
group_43568		hypothetical protein	132	132	1	1	48015	450	642	617.273	LKKGGHDO_00408	HIPNGOJL_04451	FKOPKPBD_01918	BLGHOLMD_02500	LIEPKNPP_01834	BFICMGMM_00039	DOHNAMEE_01205	GCKGHBBD_01002	HPHEIAIA_01798	EOHPBPIL_03284	CDGJBBPM_01760	CHCODNHO_01816	GAGNIMKP_01859	GNDCMCOP_04149	FFHOJKJL_02524	DANFPOBL_03014	OPDMJNOE_00309	NDEDLGJB_03083	HGGBFDPF_05065	DCKELJPP_02305	AJGFBDLJ_02590	ADJIGFIF_02687	HKOJCNLN_02776	JFJOCCHH_04312	BNLCEPIH_00366	OGBMHJOC_01849	ADOCLKOH_01418	FFJBONIO_01898	JJOCJNPG_01699	DPBCLNFG_01961	PCEPIOCG_01691	BHDDHLDD_00870	MCADPKBA_00583	IMHNPCBI_01515	JGBELDGE_01586	OMGJAFKN_01212	CIBHANLA_02534	OHGKMABK_00664	EHLFPBAG_02008
group_43482	gltB	Ferredoxin-dependent glutamate synthase 1	132	132	1	1	47910	1728	4881	4622.84	LKKGGHDO_00211	HIPNGOJL_01147	FKOPKPBD_02997	BLGHOLMD_03250	LIEPKNPP_04759	BFICMGMM_00240	DOHNAMEE_00408	GCKGHBBD_02131	HPHEIAIA_00684	EOHPBPIL_00693	CDGJBBPM_01695	CHCODNHO_02439	GAGNIMKP_01790	GNDCMCOP_01680	FFHOJKJL_03174		OPDMJNOE_03804	NDEDLGJB_03269	HGGBFDPF_04929	DCKELJPP_01968	AJGFBDLJ_01475	ADJIGFIF_02806	HKOJCNLN_00963	JFJOCCHH_01135	BNLCEPIH_02175	OGBMHJOC_00807	ADOCLKOH_00546	FFJBONIO_01220	JJOCJNPG_02232	DPBCLNFG_00472	PCEPIOCG_00715	BHDDHLDD_02305	MCADPKBA_02467	IMHNPCBI_00069	JGBELDGE_01102	OMGJAFKN_02737		OHGKMABK_00942	EHLFPBAG_00125
mog	mog	Molybdopterin adenylyltransferase	132	132	1	1	47801	618	684	682.961	LKKGGHDO_02297	HIPNGOJL_04198	FKOPKPBD_00045	BLGHOLMD_02415	LIEPKNPP_01602	5_refound_1715	DOHNAMEE_00875	GCKGHBBD_02577	HPHEIAIA_01762	EOHPBPIL_01643	CDGJBBPM_02708	CHCODNHO_02800	GAGNIMKP_02627	GNDCMCOP_00199	FFHOJKJL_03597	DANFPOBL_00343	OPDMJNOE_01059	NDEDLGJB_00660	HGGBFDPF_01589	DCKELJPP_01021	AJGFBDLJ_02907	ADJIGFIF_02981	22_refound_6132	JFJOCCHH_01494	BNLCEPIH_02804	OGBMHJOC_00633	ADOCLKOH_00466	FFJBONIO_00897	JJOCJNPG_02440	29_refound_8154	PCEPIOCG_01020	BHDDHLDD_02686	MCADPKBA_00945	IMHNPCBI_02964	JGBELDGE_00992	OMGJAFKN_02617	CIBHANLA_02721	OHGKMABK_01608	EHLFPBAG_02129
pgi~~~pgi_1	pgi;pgi_1	Glucose-6-phosphate isomerase	132	132	1	1	47680	849	1689	1672.84	LKKGGHDO_01828	HIPNGOJL_00392	FKOPKPBD_01119	BLGHOLMD_00662	LIEPKNPP_01246	BFICMGMM_01268	DOHNAMEE_01632	GCKGHBBD_01071	HPHEIAIA_00792	EOHPBPIL_00017	CDGJBBPM_01544	CHCODNHO_01455	GAGNIMKP_01324	GNDCMCOP_02183	FFHOJKJL_01476	DANFPOBL_01524	OPDMJNOE_02079	NDEDLGJB_03742	HGGBFDPF_04663	DCKELJPP_00615	AJGFBDLJ_00139	ADJIGFIF_03519	HKOJCNLN_02538	JFJOCCHH_01305	BNLCEPIH_01884	OGBMHJOC_01184	ADOCLKOH_02942	FFJBONIO_01205	JJOCJNPG_03607	DPBCLNFG_00883	PCEPIOCG_00627	BHDDHLDD_01024	MCADPKBA_00335	IMHNPCBI_00303	JGBELDGE_02147	OMGJAFKN_02384	CIBHANLA_00973	OHGKMABK_00507
rpmE	;rpmE	hypothetical protein;50S ribosomal protein L31	132	132	1	1	47615	216	321	231.114	LKKGGHDO_01899	HIPNGOJL_01343	FKOPKPBD_01795	BLGHOLMD_00257	LIEPKNPP_01121		DOHNAMEE_00203	GCKGHBBD_01374	HPHEIAIA_00846	EOHPBPIL_01145		CHCODNHO_00144	GAGNIMKP_02595	GNDCMCOP_01349	FFHOJKJL_01294	DANFPOBL_02059	OPDMJNOE_02029	NDEDLGJB_04358	HGGBFDPF_00178	DCKELJPP_00664	AJGFBDLJ_03809	ADJIGFIF_00743	HKOJCNLN_00075	JFJOCCHH_02240	BNLCEPIH_00243	OGBMHJOC_00709	ADOCLKOH_03809	FFJBONIO_00455	JJOCJNPG_02579	DPBCLNFG_00935	PCEPIOCG_01096	BHDDHLDD_00509	MCADPKBA_00650	IMHNPCBI_01161	JGBELDGE_01054	OMGJAFKN_00955	CIBHANLA_00385	OHGKMABK_01354	EHLFPBAG_00604
group_43042		hypothetical protein	132	132	1	1	47359	411	600	571.636	LKKGGHDO_02317	HIPNGOJL_03185	FKOPKPBD_02402		LIEPKNPP_02777	BFICMGMM_00612	DOHNAMEE_02436	GCKGHBBD_00579	HPHEIAIA_02635	EOHPBPIL_02495	CDGJBBPM_02214	CHCODNHO_00699	GAGNIMKP_01503	GNDCMCOP_02530	FFHOJKJL_02448	DANFPOBL_01218	OPDMJNOE_00252	NDEDLGJB_00416	HGGBFDPF_02911	DCKELJPP_01422	AJGFBDLJ_03606	ADJIGFIF_00822	HKOJCNLN_00137	JFJOCCHH_04381	BNLCEPIH_03319	OGBMHJOC_00067		FFJBONIO_00770	JJOCJNPG_00045	DPBCLNFG_00814	PCEPIOCG_02158	BHDDHLDD_02325	MCADPKBA_02252	IMHNPCBI_01980	JGBELDGE_02689	OMGJAFKN_00237		OHGKMABK_01736	EHLFPBAG_01163
group_42942	gpx1	Hydroperoxy fatty acid reductase gpx1	132	132	1	1	47240	426	585	576.438	LKKGGHDO_03743	HIPNGOJL_01589	FKOPKPBD_01841	BLGHOLMD_00211	LIEPKNPP_03928	BFICMGMM_01165	DOHNAMEE_01658	GCKGHBBD_02598	HPHEIAIA_02245	EOHPBPIL_01767	CDGJBBPM_00835	CHCODNHO_02626	GAGNIMKP_01439	GNDCMCOP_01207	FFHOJKJL_01338	DANFPOBL_02864	OPDMJNOE_03291	NDEDLGJB_04648	HGGBFDPF_03993		AJGFBDLJ_02784	ADJIGFIF_01301		JFJOCCHH_02195	BNLCEPIH_02114	OGBMHJOC_00171	ADOCLKOH_01931	FFJBONIO_02042	JJOCJNPG_00343	DPBCLNFG_00634	PCEPIOCG_00659	BHDDHLDD_02194	MCADPKBA_01498	IMHNPCBI_00766	JGBELDGE_01704	OMGJAFKN_02302	36_refound_9876	OHGKMABK_01653	EHLFPBAG_01739
group_41966	;pilT_1	hypothetical protein;Twitching mobility protein	132	132	1	1	46159	774	1215	1211.63	LKKGGHDO_02224	HIPNGOJL_02967	FKOPKPBD_00346	BLGHOLMD_03543	LIEPKNPP_02173	BFICMGMM_02613	DOHNAMEE_00861	GCKGHBBD_00483	HPHEIAIA_01777	EOHPBPIL_02538	CDGJBBPM_02123	CHCODNHO_00429	GAGNIMKP_02930	GNDCMCOP_03814	FFHOJKJL_03581	DANFPOBL_02858	OPDMJNOE_00370	NDEDLGJB_01112	HGGBFDPF_01285	DCKELJPP_01162	AJGFBDLJ_00324	ADJIGFIF_01227	HKOJCNLN_02853	JFJOCCHH_00634	BNLCEPIH_01822	OGBMHJOC_00647	ADOCLKOH_00254	FFJBONIO_02443	JJOCJNPG_02945	DPBCLNFG_02127	PCEPIOCG_01006	BHDDHLDD_00065	MCADPKBA_01707	IMHNPCBI_01248	JGBELDGE_01006	OMGJAFKN_00111	CIBHANLA_01212	OHGKMABK_01516	38_refound_10475
group_41880		hypothetical protein	132	132	1	1	46062	345	567	565.305	LKKGGHDO_03834	HIPNGOJL_01250	FKOPKPBD_00281	BLGHOLMD_02153		BFICMGMM_02065	DOHNAMEE_01425	GCKGHBBD_01656	HPHEIAIA_01543	EOHPBPIL_00777	CDGJBBPM_00088	CHCODNHO_02001	GAGNIMKP_00874	GNDCMCOP_02896	FFHOJKJL_02128	DANFPOBL_00681	OPDMJNOE_02864	NDEDLGJB_01629	HGGBFDPF_01397		AJGFBDLJ_00925	ADJIGFIF_03165	HKOJCNLN_01831	JFJOCCHH_02915	BNLCEPIH_03850	OGBMHJOC_02132	ADOCLKOH_00743	FFJBONIO_00578	JJOCJNPG_00823	DPBCLNFG_01834	PCEPIOCG_00176	BHDDHLDD_01352	MCADPKBA_00082	IMHNPCBI_00847	JGBELDGE_00077	OMGJAFKN_01617	CIBHANLA_02128	OHGKMABK_03216	EHLFPBAG_00299
group_38019		18 kDa heat shock protein	132	132	1	1	42007	438	438	438	LKKGGHDO_03718	HIPNGOJL_01521	FKOPKPBD_01046	BLGHOLMD_00593	LIEPKNPP_00249	BFICMGMM_03192	DOHNAMEE_01333	7_refound_2139	HPHEIAIA_01559	EOHPBPIL_01482	CDGJBBPM_00800	11_refound_3060	GAGNIMKP_00329	GNDCMCOP_01704	FFHOJKJL_01401	DANFPOBL_02153	OPDMJNOE_01269	NDEDLGJB_02007	HGGBFDPF_02186	19_refound_5224	AJGFBDLJ_00755	ADJIGFIF_00935		JFJOCCHH_01377	BNLCEPIH_01557	OGBMHJOC_03323	ADOCLKOH_03305	FFJBONIO_01172	JJOCJNPG_02650	DPBCLNFG_01763	PCEPIOCG_00817	31_refound_8655	MCADPKBA_00562	IMHNPCBI_00682	JGBELDGE_00719	35_refound_9662	CIBHANLA_00799	OHGKMABK_02504	EHLFPBAG_00527
group_37964	lolE_1	Lipoprotein-releasing system transmembrane protein LolE	132	132	1	1	41947	1356	1356	1356	LKKGGHDO_03576	HIPNGOJL_03132	FKOPKPBD_03930	BLGHOLMD_03352	LIEPKNPP_03301		DOHNAMEE_00986	GCKGHBBD_01873	HPHEIAIA_02676	EOHPBPIL_02720	CDGJBBPM_02538	CHCODNHO_01284	GAGNIMKP_00790		FFHOJKJL_00638	DANFPOBL_01810		NDEDLGJB_03470	HGGBFDPF_03625		AJGFBDLJ_02984	ADJIGFIF_01406	22_refound_6102	JFJOCCHH_01556	BNLCEPIH_00328	OGBMHJOC_03205	ADOCLKOH_02908	FFJBONIO_00424	JJOCJNPG_01000	DPBCLNFG_02760	PCEPIOCG_01634	BHDDHLDD_00660	MCADPKBA_00907	IMHNPCBI_02917	34_refound_9465	OMGJAFKN_00874	CIBHANLA_02219	OHGKMABK_02837	EHLFPBAG_00572
yfcA	yfcA	putative membrane transporter protein YfcA	132	132	1	1	41919	798	798	798	LKKGGHDO_03485	HIPNGOJL_02331	FKOPKPBD_03732	BLGHOLMD_03034	LIEPKNPP_04380	BFICMGMM_00562	DOHNAMEE_02172	GCKGHBBD_01946	HPHEIAIA_02762	9_refound_2636	CDGJBBPM_02241	CHCODNHO_01758	GAGNIMKP_01954	GNDCMCOP_01911	FFHOJKJL_01261	DANFPOBL_01458		NDEDLGJB_01472	HGGBFDPF_03710	DCKELJPP_03045	AJGFBDLJ_00484	ADJIGFIF_03139	HKOJCNLN_01309	JFJOCCHH_02426	BNLCEPIH_03014	OGBMHJOC_00146	ADOCLKOH_02476	FFJBONIO_01964	JJOCJNPG_01213	DPBCLNFG_01370	PCEPIOCG_02430	BHDDHLDD_01794	MCADPKBA_02151	IMHNPCBI_02508	JGBELDGE_02263	OMGJAFKN_00243	CIBHANLA_03382	OHGKMABK_02320	EHLFPBAG_02444
anr	anr	Transcriptional activator protein Anr	132	132	1	1	41875	786	786	786	LKKGGHDO_03330	HIPNGOJL_00402	FKOPKPBD_01130	BLGHOLMD_00672	LIEPKNPP_01256	5_refound_1672	DOHNAMEE_01934	GCKGHBBD_01473	HPHEIAIA_00782	EOHPBPIL_00007	CDGJBBPM_01869	CHCODNHO_01802	GAGNIMKP_01994	GNDCMCOP_02193	FFHOJKJL_01486	DANFPOBL_01534	OPDMJNOE_02069	NDEDLGJB_03752	HGGBFDPF_04673	DCKELJPP_00625	AJGFBDLJ_00129	ADJIGFIF_03529	HKOJCNLN_00755	JFJOCCHH_01639	BNLCEPIH_01894	OGBMHJOC_01174		FFJBONIO_00823	JJOCJNPG_03615	DPBCLNFG_02036	PCEPIOCG_00617	BHDDHLDD_01808	MCADPKBA_00345	IMHNPCBI_00313	JGBELDGE_02337	OMGJAFKN_01428	CIBHANLA_01703	OHGKMABK_00497	EHLFPBAG_00761
etfA_1	etfA_1	Electron transfer flavoprotein subunit alpha	132	132	1	1	41667	942	942	942	LKKGGHDO_02547	HIPNGOJL_04719	FKOPKPBD_01222	BLGHOLMD_01013	LIEPKNPP_00401	BFICMGMM_00188	DOHNAMEE_02097	GCKGHBBD_00349	HPHEIAIA_01521	EOHPBPIL_01802	CDGJBBPM_02012	CHCODNHO_00131	GAGNIMKP_01400	GNDCMCOP_03977	FFHOJKJL_02903	DANFPOBL_03186	OPDMJNOE_02987	NDEDLGJB_03815	HGGBFDPF_03287	DCKELJPP_03942	AJGFBDLJ_02155	ADJIGFIF_01326	HKOJCNLN_01576	JFJOCCHH_03064	BNLCEPIH_00205	OGBMHJOC_01876	ADOCLKOH_03148	FFJBONIO_01796	JJOCJNPG_01691	DPBCLNFG_02232	PCEPIOCG_02262	BHDDHLDD_00496	MCADPKBA_01405	IMHNPCBI_01401	JGBELDGE_01171	OMGJAFKN_01344	CIBHANLA_01566	37_refound_10155	EHLFPBAG_01296
group_37720	etfB	Electron transfer flavoprotein subunit beta	132	132	1	1	41665	939	939	939	LKKGGHDO_02546	HIPNGOJL_04720	FKOPKPBD_01221	BLGHOLMD_01014	LIEPKNPP_00400	BFICMGMM_00189	DOHNAMEE_02096	GCKGHBBD_00348	HPHEIAIA_01522	EOHPBPIL_03203	CDGJBBPM_02011	CHCODNHO_00130	GAGNIMKP_01399	GNDCMCOP_03978	FFHOJKJL_02902	DANFPOBL_03187	OPDMJNOE_02988	17_refound_4587	HGGBFDPF_03288	DCKELJPP_03943	AJGFBDLJ_02154	ADJIGFIF_01325	HKOJCNLN_01577	JFJOCCHH_03063	BNLCEPIH_00206	OGBMHJOC_01875	ADOCLKOH_03147	FFJBONIO_01797	JJOCJNPG_01692	DPBCLNFG_02231	PCEPIOCG_02263	BHDDHLDD_00495	MCADPKBA_03170	33_refound_9184	JGBELDGE_01172	OMGJAFKN_01345	CIBHANLA_01565	OHGKMABK_03264	EHLFPBAG_01297
group_37523		Glucosaminate ammonia-lyase	132	132	1	1	41428	1107	1107	1107	LKKGGHDO_01999	HIPNGOJL_00669	FKOPKPBD_01295	BLGHOLMD_00886	LIEPKNPP_00563	BFICMGMM_01554	DOHNAMEE_00289	GCKGHBBD_02493	HPHEIAIA_01488	EOHPBPIL_01035	CDGJBBPM_01953	CHCODNHO_02499	GAGNIMKP_02615	GNDCMCOP_01550	FFHOJKJL_03226	DANFPOBL_00830	OPDMJNOE_02596	NDEDLGJB_03013	HGGBFDPF_04565	DCKELJPP_02961	AJGFBDLJ_00778		HKOJCNLN_00509	JFJOCCHH_04744	BNLCEPIH_02695	OGBMHJOC_01407	ADOCLKOH_03657	FFJBONIO_02370	JJOCJNPG_02536	DPBCLNFG_00136	PCEPIOCG_00292	BHDDHLDD_01892	MCADPKBA_01056	IMHNPCBI_01771	JGBELDGE_02025	OMGJAFKN_01643	CIBHANLA_03211	OHGKMABK_01051	EHLFPBAG_02461
group_37448	mftC	Putative mycofactocin radical SAM maturase MftC	132	132	1	1	41341	1275	1275	1275	LKKGGHDO_01801	HIPNGOJL_02577	FKOPKPBD_03607	BLGHOLMD_03158	LIEPKNPP_04226	5_refound_1665	DOHNAMEE_02313	GCKGHBBD_00987	HPHEIAIA_00485	EOHPBPIL_00280	CDGJBBPM_01203	CHCODNHO_01830	GAGNIMKP_02326	GNDCMCOP_00268	FFHOJKJL_01136		OPDMJNOE_02463	NDEDLGJB_01609	HGGBFDPF_02737	DCKELJPP_01643	AJGFBDLJ_02316	ADJIGFIF_03053	HKOJCNLN_01176	JFJOCCHH_03360	BNLCEPIH_03540	OGBMHJOC_00211	ADOCLKOH_02855	FFJBONIO_00965	JJOCJNPG_02179	DPBCLNFG_03246	PCEPIOCG_01701	BHDDHLDD_00855	MCADPKBA_00268	IMHNPCBI_00445	JGBELDGE_00364	OMGJAFKN_01227	CIBHANLA_01537	OHGKMABK_00130	EHLFPBAG_01177
group_37429		hypothetical protein	132	132	1	1	41319	795	795	795	LKKGGHDO_01677	HIPNGOJL_03168	FKOPKPBD_02663	BLGHOLMD_02009	LIEPKNPP_00777	BFICMGMM_01198	DOHNAMEE_00279	GCKGHBBD_00370	HPHEIAIA_00105	EOHPBPIL_01601	CDGJBBPM_01563	CHCODNHO_00242	GAGNIMKP_01623	GNDCMCOP_01265	FFHOJKJL_03084	DANFPOBL_01643	OPDMJNOE_03733	NDEDLGJB_04456	HGGBFDPF_04255	DCKELJPP_03353	AJGFBDLJ_00977	ADJIGFIF_00658	HKOJCNLN_01964	JFJOCCHH_02497	BNLCEPIH_00027	OGBMHJOC_02537		27_refound_7577	JJOCJNPG_03430		PCEPIOCG_01043	BHDDHLDD_01145	MCADPKBA_00733	IMHNPCBI_01798	JGBELDGE_00630	OMGJAFKN_00402	CIBHANLA_00444	OHGKMABK_00038	EHLFPBAG_00008
group_37414	phoP_2	Alkaline phosphatase synthesis transcriptional regulatory protein PhoP	132	132	1	1	41303	363	363	363	LKKGGHDO_01658	HIPNGOJL_03798	FKOPKPBD_02129	BLGHOLMD_04129	4_refound_1290	BFICMGMM_02692	DOHNAMEE_00272	GCKGHBBD_00358	HPHEIAIA_00098	EOHPBPIL_01594	CDGJBBPM_01570	CHCODNHO_00254	GAGNIMKP_01610	GNDCMCOP_03169	FFHOJKJL_00487	DANFPOBL_00181	OPDMJNOE_02699	NDEDLGJB_03335		DCKELJPP_03877	AJGFBDLJ_00606	ADJIGFIF_01543	HKOJCNLN_01550	JFJOCCHH_02269	BNLCEPIH_02016	OGBMHJOC_02530	ADOCLKOH_03292	FFJBONIO_02691	JJOCJNPG_00617	DPBCLNFG_01349	PCEPIOCG_01050	BHDDHLDD_02310	MCADPKBA_00740	IMHNPCBI_00160	JGBELDGE_00637	OMGJAFKN_00414	CIBHANLA_00544	OHGKMABK_00045	EHLFPBAG_00015
group_37311	COQ2	4-hydroxybenzoate polyprenyltransferase mitochondrial	132	132	1	1	41183	1068	1068	1068	LKKGGHDO_01369	HIPNGOJL_04249	FKOPKPBD_00743	BLGHOLMD_01585	LIEPKNPP_00752	BFICMGMM_01235	6_refound_1962	GCKGHBBD_00851	HPHEIAIA_02657	9_refound_2629	10_refound_2882	CHCODNHO_01242	GAGNIMKP_00261	GNDCMCOP_00886	FFHOJKJL_00258	DANFPOBL_01849	OPDMJNOE_02404	NDEDLGJB_02709	18_refound_4897	DCKELJPP_00548	AJGFBDLJ_02748	ADJIGFIF_01822	22_refound_6092	JFJOCCHH_04558	BNLCEPIH_01244	25_refound_6917	ADOCLKOH_03122	FFJBONIO_02389	JJOCJNPG_00582	DPBCLNFG_01857	30_refound_8426	BHDDHLDD_00525	MCADPKBA_02911	33_refound_9176	34_refound_9452	OMGJAFKN_02008		37_refound_10149	38_refound_10445
flhB	flhB	Flagellar biosynthetic protein FlhB	132	132	1	1	41108	1143	1143	1143	LKKGGHDO_01215	HIPNGOJL_03390	FKOPKPBD_03234	BLGHOLMD_03813	LIEPKNPP_03335	BFICMGMM_01732	DOHNAMEE_00118	GCKGHBBD_01333	HPHEIAIA_00161	EOHPBPIL_00493	CDGJBBPM_00234	CHCODNHO_01616	GAGNIMKP_02736	GNDCMCOP_00370		DANFPOBL_01791	OPDMJNOE_00552	NDEDLGJB_00460	HGGBFDPF_00784	DCKELJPP_00337	AJGFBDLJ_01869	ADJIGFIF_00308	HKOJCNLN_03306	JFJOCCHH_02019	BNLCEPIH_03741	OGBMHJOC_01730	ADOCLKOH_01444	FFJBONIO_01137	JJOCJNPG_00856	DPBCLNFG_00248	PCEPIOCG_00054	BHDDHLDD_01605	MCADPKBA_02106	IMHNPCBI_00344	JGBELDGE_00047	OMGJAFKN_01185	CIBHANLA_00098	OHGKMABK_00303	EHLFPBAG_00491
group_37245	atoC_2	Regulatory protein AtoC	132	132	1	1	41105	1404	1404	1404	LKKGGHDO_01179	HIPNGOJL_03427	FKOPKPBD_03270	BLGHOLMD_03777	LIEPKNPP_02724	BFICMGMM_00957	DOHNAMEE_01233	GCKGHBBD_00002	HPHEIAIA_01881	EOHPBPIL_02503	CDGJBBPM_00272	CHCODNHO_01961	GAGNIMKP_01283	GNDCMCOP_00333	FFHOJKJL_01066	DANFPOBL_01101	OPDMJNOE_00588	NDEDLGJB_00338	HGGBFDPF_00747	DCKELJPP_00300	AJGFBDLJ_00886	ADJIGFIF_00344	HKOJCNLN_01894	JFJOCCHH_02846	BNLCEPIH_03777	OGBMHJOC_02989	ADOCLKOH_02457	FFJBONIO_01634	JJOCJNPG_00892	DPBCLNFG_00211	PCEPIOCG_00384	BHDDHLDD_01503	32_refound_8913	IMHNPCBI_01593	JGBELDGE_00563	35_refound_9650	CIBHANLA_00062	37_refound_10148
group_37155	lepB	Signal peptidase I	132	132	1	1	41005	789	789	789	LKKGGHDO_00825	HIPNGOJL_01396	FKOPKPBD_01018	BLGHOLMD_00572	LIEPKNPP_01339	BFICMGMM_01518	DOHNAMEE_01773	GCKGHBBD_00805	HPHEIAIA_01092	EOHPBPIL_00062	CDGJBBPM_00989	CHCODNHO_00940	GAGNIMKP_00377	GNDCMCOP_00495	FFHOJKJL_02626	DANFPOBL_00919	OPDMJNOE_01857		HGGBFDPF_04708	DCKELJPP_03160	AJGFBDLJ_03527	ADJIGFIF_01758	HKOJCNLN_02870	JFJOCCHH_01405	BNLCEPIH_02907	OGBMHJOC_01229	ADOCLKOH_03009	FFJBONIO_03417	JJOCJNPG_00538	DPBCLNFG_01735	PCEPIOCG_01214	BHDDHLDD_00282	MCADPKBA_00609	IMHNPCBI_00794	JGBELDGE_00959	OMGJAFKN_00790	CIBHANLA_00669	OHGKMABK_00553	EHLFPBAG_00231
group_32860		hypothetical protein	132	132	1	1	36449	1086	1086	1086	LKKGGHDO_01633	HIPNGOJL_03821	FKOPKPBD_02106	BLGHOLMD_04152	LIEPKNPP_02911	BFICMGMM_01005	DOHNAMEE_00249	GCKGHBBD_00599	HPHEIAIA_00075	EOHPBPIL_00413	CDGJBBPM_00856	CHCODNHO_00762	GAGNIMKP_01968	GNDCMCOP_03193	FFHOJKJL_00511	DANFPOBL_00159	OPDMJNOE_02675	NDEDLGJB_03312	HGGBFDPF_01049	DCKELJPP_03854	AJGFBDLJ_00583	ADJIGFIF_01566	HKOJCNLN_02304	JFJOCCHH_02292	BNLCEPIH_01993	OGBMHJOC_00372	ADOCLKOH_03586	FFJBONIO_01299	JJOCJNPG_00647	DPBCLNFG_00968	PCEPIOCG_00213	BHDDHLDD_01077	MCADPKBA_02733	IMHNPCBI_00137	JGBELDGE_00097	OMGJAFKN_01127	CIBHANLA_00643	OHGKMABK_00068	EHLFPBAG_00038
nudB	nudB	Dihydroneopterin triphosphate diphosphatase	132	132	1	1	32071	459	459	459	LKKGGHDO_02418	HIPNGOJL_01997	FKOPKPBD_03495	BLGHOLMD_02895	LIEPKNPP_04284	BFICMGMM_02871	DOHNAMEE_01713	GCKGHBBD_02313	HPHEIAIA_01465	EOHPBPIL_00613	CDGJBBPM_00683	CHCODNHO_01192	GAGNIMKP_00604	GNDCMCOP_00635	FFHOJKJL_01614	DANFPOBL_00065	OPDMJNOE_01467	NDEDLGJB_00598	HGGBFDPF_01236	DCKELJPP_01791	AJGFBDLJ_02371	ADJIGFIF_01139	HKOJCNLN_01719	JFJOCCHH_00445	BNLCEPIH_01453	OGBMHJOC_01622	ADOCLKOH_01868	FFJBONIO_03980	JJOCJNPG_01966	DPBCLNFG_00379	PCEPIOCG_00790	BHDDHLDD_00970	MCADPKBA_01216	IMHNPCBI_00178	JGBELDGE_03053	OMGJAFKN_01268	CIBHANLA_01426	OHGKMABK_00844	EHLFPBAG_01696
scpB_2	scpB_2	Segregation and condensation protein B	132	132	1	1	25175	609	609	609	LKKGGHDO_01113	HIPNGOJL_00561	FKOPKPBD_03143	BLGHOLMD_04088	LIEPKNPP_03962	BFICMGMM_01745	DOHNAMEE_02355		HPHEIAIA_02711	EOHPBPIL_02208	CDGJBBPM_02337	CHCODNHO_02076	GAGNIMKP_02573	GNDCMCOP_03599	FFHOJKJL_00792	DANFPOBL_02905	OPDMJNOE_01287	NDEDLGJB_01814	HGGBFDPF_04434	DCKELJPP_01536	AJGFBDLJ_02717	ADJIGFIF_01432	HKOJCNLN_03190	JFJOCCHH_01697	BNLCEPIH_01046	OGBMHJOC_02894	ADOCLKOH_00664	FFJBONIO_03514	JJOCJNPG_02724	DPBCLNFG_02728	PCEPIOCG_02316	BHDDHLDD_01404	MCADPKBA_03210	IMHNPCBI_03155	JGBELDGE_02010	OMGJAFKN_01720	CIBHANLA_01325	OHGKMABK_02982	EHLFPBAG_02798
tmk	tmk	Thymidylate kinase	132	132	1	1	23598	645	645	645	LKKGGHDO_00651	HIPNGOJL_00707	FKOPKPBD_01317	BLGHOLMD_00864	LIEPKNPP_00486	BFICMGMM_01566	DOHNAMEE_01584	GCKGHBBD_01379	HPHEIAIA_02787	EOHPBPIL_01417	CDGJBBPM_02236	CHCODNHO_01558	GAGNIMKP_00101	GNDCMCOP_01573	FFHOJKJL_01687	DANFPOBL_02948	OPDMJNOE_01599	NDEDLGJB_03891	HGGBFDPF_03274	DCKELJPP_01277	AJGFBDLJ_03289	ADJIGFIF_01350	HKOJCNLN_00521	JFJOCCHH_04766	BNLCEPIH_01618	OGBMHJOC_03082	ADOCLKOH_01471	FFJBONIO_03928	JJOCJNPG_01674	DPBCLNFG_00158	PCEPIOCG_01807	BHDDHLDD_00718	MCADPKBA_01998	IMHNPCBI_01905	JGBELDGE_02441	OMGJAFKN_01046	CIBHANLA_03049	OHGKMABK_02092	EHLFPBAG_02091
group_20007		hypothetical protein	132	132	1	1	22711	666	666	666	LKKGGHDO_02415	HIPNGOJL_02001	FKOPKPBD_03491	BLGHOLMD_02891	LIEPKNPP_04280	BFICMGMM_02867	6_refound_1795	GCKGHBBD_02317	HPHEIAIA_01461	EOHPBPIL_00617	CDGJBBPM_00687	CHCODNHO_01196	GAGNIMKP_00600	GNDCMCOP_00631	FFHOJKJL_01610	DANFPOBL_00069	OPDMJNOE_01471	NDEDLGJB_00602	HGGBFDPF_01240	DCKELJPP_01787	AJGFBDLJ_02367	ADJIGFIF_01143	HKOJCNLN_01723	JFJOCCHH_00449	BNLCEPIH_03912	OGBMHJOC_01618	ADOCLKOH_01864	FFJBONIO_01855	JJOCJNPG_01970	DPBCLNFG_00383	PCEPIOCG_00794	BHDDHLDD_00966	MCADPKBA_01220	IMHNPCBI_00182	JGBELDGE_02430	OMGJAFKN_01264	CIBHANLA_01422	OHGKMABK_00840	EHLFPBAG_01692
group_18583		hypothetical protein	132	132	1	1	21162	708	708	708	LKKGGHDO_01172	HIPNGOJL_03713	FKOPKPBD_00708	BLGHOLMD_01620	LIEPKNPP_03200	BFICMGMM_00909	DOHNAMEE_02500		HPHEIAIA_01713	EOHPBPIL_02878	CDGJBBPM_02001	CHCODNHO_00659	GAGNIMKP_00205	GNDCMCOP_00917	FFHOJKJL_00225	DANFPOBL_02168	OPDMJNOE_00678	NDEDLGJB_00715	HGGBFDPF_00347	DCKELJPP_02589	AJGFBDLJ_02063	ADJIGFIF_00465			BNLCEPIH_02414	OGBMHJOC_03104	ADOCLKOH_01709	FFJBONIO_03991	JJOCJNPG_00899	DPBCLNFG_02617	PCEPIOCG_01297	BHDDHLDD_00394	MCADPKBA_01516	IMHNPCBI_02145	JGBELDGE_03030	OMGJAFKN_00325	CIBHANLA_00038	OHGKMABK_01304	EHLFPBAG_01282
lolD_2	lolD_2	Lipoprotein-releasing system ATP-binding protein LolD	132	132	1	1	20056	744	744	744	LKKGGHDO_03575	HIPNGOJL_03133	FKOPKPBD_03931	BLGHOLMD_03351	LIEPKNPP_03300		DOHNAMEE_00985	GCKGHBBD_01874	HPHEIAIA_02677	EOHPBPIL_02721	CDGJBBPM_02539	CHCODNHO_01283	GAGNIMKP_00789	GNDCMCOP_04117	FFHOJKJL_00637	DANFPOBL_01811		NDEDLGJB_03471	HGGBFDPF_03626		AJGFBDLJ_02985	ADJIGFIF_01405		JFJOCCHH_01557	BNLCEPIH_00329	OGBMHJOC_03204	ADOCLKOH_02909	FFJBONIO_00423	JJOCJNPG_00999	DPBCLNFG_02759	PCEPIOCG_01635	BHDDHLDD_00661	MCADPKBA_00908	IMHNPCBI_02918	JGBELDGE_02967	OMGJAFKN_00873	CIBHANLA_02220	OHGKMABK_02836	EHLFPBAG_00571
cysH	cysH	Thioredoxin-dependent 5'-adenylylsulfate reductase	132	132	1	1	19873	747	747	747	LKKGGHDO_03953	HIPNGOJL_01671	FKOPKPBD_01826	BLGHOLMD_00225	LIEPKNPP_04890	BFICMGMM_01152	DOHNAMEE_00487	GCKGHBBD_01052	HPHEIAIA_00905	EOHPBPIL_03109	CDGJBBPM_00365	CHCODNHO_01436	GAGNIMKP_01446	GNDCMCOP_01194	FFHOJKJL_01324	DANFPOBL_03270	OPDMJNOE_02054	NDEDLGJB_04662	HGGBFDPF_03978	DCKELJPP_00640	AJGFBDLJ_02440	ADJIGFIF_01315	HKOJCNLN_00554	JFJOCCHH_02210	BNLCEPIH_00276	OGBMHJOC_01827	ADOCLKOH_01788	FFJBONIO_03803	JJOCJNPG_00454	DPBCLNFG_01151	PCEPIOCG_02956	BHDDHLDD_01005	MCADPKBA_00112	IMHNPCBI_01720	JGBELDGE_02704	OMGJAFKN_01736	CIBHANLA_03165	OHGKMABK_00256	EHLFPBAG_00717
group_16323	lutA_2	Lactate utilization protein A	132	132	1	1	18673	786	786	786	LKKGGHDO_02534	HIPNGOJL_04487	FKOPKPBD_01863	BLGHOLMD_00190	LIEPKNPP_03123	BFICMGMM_02041		GCKGHBBD_02031	HPHEIAIA_03009	EOHPBPIL_01895		CHCODNHO_00992	GAGNIMKP_02979	GNDCMCOP_01229	FFHOJKJL_01359	DANFPOBL_01347	OPDMJNOE_03283	NDEDLGJB_02875	HGGBFDPF_01183		AJGFBDLJ_02795	ADJIGFIF_01283	HKOJCNLN_00421	JFJOCCHH_02173	BNLCEPIH_02832	OGBMHJOC_01542	ADOCLKOH_02707	FFJBONIO_02063	JJOCJNPG_01292	DPBCLNFG_01812	PCEPIOCG_01731	BHDDHLDD_00455	MCADPKBA_02890	IMHNPCBI_02222	JGBELDGE_01747	OMGJAFKN_00680	CIBHANLA_02478	OHGKMABK_03123	EHLFPBAG_02979
kdsA	kdsA	2-dehydro-3-deoxyphosphooctonate aldolase	132	132	1	1	15898	885	885	885	LKKGGHDO_01907	HIPNGOJL_01356	FKOPKPBD_01786	BLGHOLMD_00266	LIEPKNPP_01139	BFICMGMM_00335	6_refound_1792	GCKGHBBD_00379	HPHEIAIA_02460	EOHPBPIL_02336	CDGJBBPM_01297	CHCODNHO_00233	GAGNIMKP_03123	GNDCMCOP_01358	FFHOJKJL_01285	DANFPOBL_03429	OPDMJNOE_02016	NDEDLGJB_04383	HGGBFDPF_04550	DCKELJPP_00679	AJGFBDLJ_03652	ADJIGFIF_00734	HKOJCNLN_00704	JFJOCCHH_02249	BNLCEPIH_02216	OGBMHJOC_00014	ADOCLKOH_03801	FFJBONIO_00446	JJOCJNPG_02587	DPBCLNFG_00944	PCEPIOCG_02108	BHDDHLDD_01154	MCADPKBA_02917	IMHNPCBI_02702	JGBELDGE_02964	OMGJAFKN_00393	CIBHANLA_00376	OHGKMABK_02095
metF	metF	510-methylenetetrahydrofolate reductase	132	132	1	1	15166	915	915	915	LKKGGHDO_03537	HIPNGOJL_02377	FKOPKPBD_03512	BLGHOLMD_02912	LIEPKNPP_04306	BFICMGMM_00420	DOHNAMEE_01062	GCKGHBBD_00553	HPHEIAIA_00227	EOHPBPIL_00753	CDGJBBPM_00019	CHCODNHO_00725	GAGNIMKP_01762	GNDCMCOP_00653	FFHOJKJL_01632	DANFPOBL_00504	OPDMJNOE_03093	NDEDLGJB_00679	HGGBFDPF_04194	DCKELJPP_00103	AJGFBDLJ_03011	ADJIGFIF_03083	HKOJCNLN_02651	JFJOCCHH_00427	BNLCEPIH_02159	OGBMHJOC_02301	ADOCLKOH_02006	FFJBONIO_01512	JJOCJNPG_02454	DPBCLNFG_00362	PCEPIOCG_00941	BHDDHLDD_00929	MCADPKBA_01124	IMHNPCBI_01673	JGBELDGE_00770	OMGJAFKN_00211	CIBHANLA_01031	OHGKMABK_01149	EHLFPBAG_01020
group_10737	moaA_1	GTP 3'8-cyclase	132	132	1	1	12356	1035	1035	1035	LKKGGHDO_00460	HIPNGOJL_00331	FKOPKPBD_01590	BLGHOLMD_00458	LIEPKNPP_00162	BFICMGMM_00709	DOHNAMEE_00574	GCKGHBBD_00733	HPHEIAIA_00521	EOHPBPIL_02234	CDGJBBPM_02990	CHCODNHO_01079	GAGNIMKP_00092	GNDCMCOP_02626	FFHOJKJL_02812	15_refound_3752	OPDMJNOE_02847	NDEDLGJB_02987	HGGBFDPF_04747	DCKELJPP_01845	AJGFBDLJ_01945	ADJIGFIF_01498	HKOJCNLN_01751	JFJOCCHH_02520	BNLCEPIH_02033	OGBMHJOC_00121	ADOCLKOH_00521	FFJBONIO_00502	JJOCJNPG_00303	DPBCLNFG_02721	PCEPIOCG_00270	BHDDHLDD_01375	MCADPKBA_00362	IMHNPCBI_01166	JGBELDGE_01787	OMGJAFKN_01595	CIBHANLA_00453	OHGKMABK_03207	EHLFPBAG_00420
group_10221		hypothetical protein	132	132	1	1	11763	1065	1065	1065	LKKGGHDO_04206	HIPNGOJL_01175	FKOPKPBD_02976	BLGHOLMD_04314	LIEPKNPP_04780	BFICMGMM_03095	DOHNAMEE_01464	GCKGHBBD_01892	HPHEIAIA_01916	EOHPBPIL_00647	CDGJBBPM_02320	CHCODNHO_02355	GAGNIMKP_01229	GNDCMCOP_01658	FFHOJKJL_03195	DANFPOBL_00590	OPDMJNOE_03840	NDEDLGJB_04902	HGGBFDPF_01707	DCKELJPP_01710	AJGFBDLJ_01243	ADJIGFIF_02831	HKOJCNLN_02505	JFJOCCHH_01156	BNLCEPIH_01202	OGBMHJOC_02655	ADOCLKOH_00962	FFJBONIO_03091	JJOCJNPG_03182	29_refound_7903	PCEPIOCG_02752	BHDDHLDD_02001	MCADPKBA_02725	IMHNPCBI_02667	JGBELDGE_02890	OMGJAFKN_01960	CIBHANLA_02748	OHGKMABK_01273	EHLFPBAG_02701
group_7669	sasA_1	Adaptive-response sensory-kinase SasA	132	132	1	1	8848	1236	1236	1236	LKKGGHDO_01180	HIPNGOJL_03426	FKOPKPBD_03269	BLGHOLMD_03778	LIEPKNPP_02723	BFICMGMM_00958	DOHNAMEE_01234	7_refound_2040	HPHEIAIA_01880	EOHPBPIL_02504	CDGJBBPM_00273	11_refound_2957	GAGNIMKP_01284	GNDCMCOP_00334	FFHOJKJL_01067	DANFPOBL_01102	OPDMJNOE_00587	NDEDLGJB_00339	HGGBFDPF_00748	DCKELJPP_00301	20_refound_5329	ADJIGFIF_00343	HKOJCNLN_01895	JFJOCCHH_02845	BNLCEPIH_03776	OGBMHJOC_02988	ADOCLKOH_02456	FFJBONIO_01635	JJOCJNPG_00891	DPBCLNFG_00212	PCEPIOCG_00385	31_refound_8510	MCADPKBA_03287	33_refound_9000	JGBELDGE_00564		CIBHANLA_00063	OHGKMABK_01463	38_refound_10249
argA	argA	Amino-acid acetyltransferase	132	132	1	1	7177	1368	1368	1368	LKKGGHDO_03831	HIPNGOJL_01247	FKOPKPBD_00284	BLGHOLMD_02156		BFICMGMM_02062	DOHNAMEE_01422	GCKGHBBD_01659	HPHEIAIA_01540	EOHPBPIL_00774	CDGJBBPM_00085	CHCODNHO_02004	GAGNIMKP_00877	GNDCMCOP_02893	FFHOJKJL_02131	DANFPOBL_03277	OPDMJNOE_02867	NDEDLGJB_01626	HGGBFDPF_01394		AJGFBDLJ_00922	ADJIGFIF_03162	HKOJCNLN_01828	JFJOCCHH_02912	BNLCEPIH_03847	OGBMHJOC_02129	ADOCLKOH_00740	FFJBONIO_00575	JJOCJNPG_00826	DPBCLNFG_01831	PCEPIOCG_00173	BHDDHLDD_01355	MCADPKBA_00079	IMHNPCBI_00850	JGBELDGE_00080	OMGJAFKN_01614	CIBHANLA_02131	OHGKMABK_00723	EHLFPBAG_00296
rstB	rstB	Sensor protein RstB	132	132	1	1	6716	1413	1413	1413	LKKGGHDO_00794	HIPNGOJL_01795	FKOPKPBD_00845	BLGHOLMD_01487	LIEPKNPP_03796	BFICMGMM_03299	DOHNAMEE_02918	GCKGHBBD_01914	HPHEIAIA_02831	EOHPBPIL_01203	CDGJBBPM_02832	CHCODNHO_02252	GAGNIMKP_03097	GNDCMCOP_00104	FFHOJKJL_00362	DANFPOBL_02022	OPDMJNOE_02624	NDEDLGJB_04479	HGGBFDPF_03035	DCKELJPP_03711	AJGFBDLJ_01196	ADJIGFIF_02392	HKOJCNLN_01875	JFJOCCHH_02758	BNLCEPIH_00188	OGBMHJOC_02183	ADOCLKOH_03568	FFJBONIO_02948	JJOCJNPG_03657	DPBCLNFG_03013	PCEPIOCG_02750	BHDDHLDD_02935	MCADPKBA_00679	IMHNPCBI_01747	JGBELDGE_00472	OMGJAFKN_01876	CIBHANLA_01613	OHGKMABK_03641	EHLFPBAG_00875
glmM	glmM	Phosphoglucosamine mutase	132	132	1	1	6635	1422	1422	1422	LKKGGHDO_01458	HIPNGOJL_04109		BLGHOLMD_03485	LIEPKNPP_02069	BFICMGMM_00738	DOHNAMEE_02793	GCKGHBBD_01162	HPHEIAIA_02210	EOHPBPIL_02469	CDGJBBPM_02868	CHCODNHO_01319	GAGNIMKP_00416	GNDCMCOP_00849	FFHOJKJL_01849	15_refound_3755	OPDMJNOE_01036	NDEDLGJB_04836	HGGBFDPF_03805	DCKELJPP_00998	AJGFBDLJ_03159	ADJIGFIF_03585	HKOJCNLN_00249	JFJOCCHH_00691	BNLCEPIH_03652	OGBMHJOC_00559	ADOCLKOH_01614	FFJBONIO_03788	JJOCJNPG_00937	29_refound_7882	PCEPIOCG_02420	BHDDHLDD_00630	MCADPKBA_01391	IMHNPCBI_01509	JGBELDGE_02106	OMGJAFKN_01009	CIBHANLA_02695	OHGKMABK_02603	EHLFPBAG_02407
prpD	prpD	2-methylcitrate dehydratase	132	132	1	1	6436	1443	1443	1443	0_refound_52	1_refound_293	2_refound_564	3_refound_851	4_refound_1115	5_refound_1427	6_refound_1816	GCKGHBBD_02307	HPHEIAIA_00371	EOHPBPIL_00155	CDGJBBPM_00671	CHCODNHO_01186	GAGNIMKP_00609	13_refound_3293	14_refound_3546	15_refound_3863	OPDMJNOE_00465	NDEDLGJB_00450	HGGBFDPF_00086	DCKELJPP_01064	AJGFBDLJ_03571	21_refound_5721	22_refound_5948	23_refound_6268	24_refound_6579	OGBMHJOC_02877	ADOCLKOH_03643	27_refound_7444	JJOCJNPG_03152	29_refound_8000	PCEPIOCG_00978	BHDDHLDD_00976		IMHNPCBI_00225	JGBELDGE_01812	OMGJAFKN_01274	CIBHANLA_03080	OHGKMABK_01446	EHLFPBAG_00964
group_5035		hypothetical protein	132	132	1	1	5791	1521	1521	1521	LKKGGHDO_01379	HIPNGOJL_04772	FKOPKPBD_00753	BLGHOLMD_01576	LIEPKNPP_00761	BFICMGMM_00890	DOHNAMEE_00044	GCKGHBBD_00838	HPHEIAIA_00377	EOHPBPIL_00198	CDGJBBPM_01682	CHCODNHO_01255	GAGNIMKP_02002	GNDCMCOP_00878	FFHOJKJL_00267	DANFPOBL_02156	OPDMJNOE_00271	17_refound_4423	HGGBFDPF_02951	DCKELJPP_01403	AJGFBDLJ_02567	ADJIGFIF_02179	HKOJCNLN_01648	JFJOCCHH_04549	BNLCEPIH_01560	OGBMHJOC_01333	26_refound_6983	27_refound_7328	JJOCJNPG_00605	DPBCLNFG_03131	30_refound_8241	BHDDHLDD_00538	MCADPKBA_02494	IMHNPCBI_01234	JGBELDGE_02973	OMGJAFKN_02149	CIBHANLA_01398	OHGKMABK_00906
thrC	thrC	Threonine synthase	132	132	1	1	5522	1554	1554	1554	LKKGGHDO_03806	HIPNGOJL_01033	FKOPKPBD_02847	BLGHOLMD_02701		BFICMGMM_01775	DOHNAMEE_01615	GCKGHBBD_01624	HPHEIAIA_01156	EOHPBPIL_01683	CDGJBBPM_00511	CHCODNHO_01654	GAGNIMKP_02922	GNDCMCOP_01106	FFHOJKJL_02671	DANFPOBL_00489	OPDMJNOE_02956	NDEDLGJB_01955	HGGBFDPF_02031	DCKELJPP_03273	AJGFBDLJ_02203	ADJIGFIF_00180	HKOJCNLN_01080	JFJOCCHH_04957	BNLCEPIH_02630	OGBMHJOC_01581	ADOCLKOH_00020	FFJBONIO_01162	JJOCJNPG_00106	DPBCLNFG_02500	PCEPIOCG_02232	BHDDHLDD_01434	MCADPKBA_02091	IMHNPCBI_00220	JGBELDGE_00254	OMGJAFKN_01300	CIBHANLA_00519	OHGKMABK_00339	EHLFPBAG_00688
group_3641		Polyphosphate:AMP phosphotransferase	132	132	1	1	4167	1788	1788	1788	LKKGGHDO_03832	HIPNGOJL_01248	FKOPKPBD_00283	BLGHOLMD_02155		BFICMGMM_02063	DOHNAMEE_01423	GCKGHBBD_01658	HPHEIAIA_01541	EOHPBPIL_00775	CDGJBBPM_00086	CHCODNHO_02003	GAGNIMKP_00876	GNDCMCOP_02894	FFHOJKJL_02130	15_refound_3780	OPDMJNOE_02866	NDEDLGJB_01627	HGGBFDPF_01395		AJGFBDLJ_00923	ADJIGFIF_03163	HKOJCNLN_01829	JFJOCCHH_02913	BNLCEPIH_03848	OGBMHJOC_02130	ADOCLKOH_00741	FFJBONIO_00576	JJOCJNPG_00825	DPBCLNFG_01832	PCEPIOCG_00174	BHDDHLDD_01354	MCADPKBA_00080	IMHNPCBI_00849	JGBELDGE_00079	OMGJAFKN_01615	CIBHANLA_02130	37_refound_9953	EHLFPBAG_00297
hscA_1	hscA_1	Chaperone protein HscA	132	132	1	1	3419	1971	1971	1971	LKKGGHDO_00064	HIPNGOJL_01865	FKOPKPBD_00619	BLGHOLMD_01756	LIEPKNPP_00980	BFICMGMM_02156	DOHNAMEE_01267	GCKGHBBD_01987	HPHEIAIA_01142	EOHPBPIL_01555	CDGJBBPM_01366	CHCODNHO_02407	GAGNIMKP_01081	GNDCMCOP_01809	FFHOJKJL_00133	DANFPOBL_02943	OPDMJNOE_02556	NDEDLGJB_02511	HGGBFDPF_05226	DCKELJPP_02412	AJGFBDLJ_02426	ADJIGFIF_03370	HKOJCNLN_00449	JFJOCCHH_00983	BNLCEPIH_02244	OGBMHJOC_02373	ADOCLKOH_01145	FFJBONIO_02618	JJOCJNPG_00667	DPBCLNFG_01391	PCEPIOCG_01080	BHDDHLDD_01832	MCADPKBA_00702	IMHNPCBI_02783	JGBELDGE_00381	OMGJAFKN_02076	CIBHANLA_02204	OHGKMABK_01788	EHLFPBAG_00965
mrdA	mrdA	Peptidoglycan DD-transpeptidase MrdA	132	132	1	1	3303	2004	2004	2004	LKKGGHDO_01759	HIPNGOJL_03212	FKOPKPBD_02379	BLGHOLMD_02623	LIEPKNPP_01947	BFICMGMM_00589	DOHNAMEE_00386	GCKGHBBD_01675	HPHEIAIA_01196	EOHPBPIL_00899	CDGJBBPM_00721	CHCODNHO_02043	GAGNIMKP_00566	GNDCMCOP_02507	FFHOJKJL_02471	DANFPOBL_01069	OPDMJNOE_00453	NDEDLGJB_00440		DCKELJPP_01076	AJGFBDLJ_03582	ADJIGFIF_00846		JFJOCCHH_04358	BNLCEPIH_03295	OGBMHJOC_01660	ADOCLKOH_03631	FFJBONIO_03892	JJOCJNPG_00069	DPBCLNFG_00837	PCEPIOCG_00147	BHDDHLDD_02459	MCADPKBA_01526		JGBELDGE_02605	OMGJAFKN_00991	CIBHANLA_02117	OHGKMABK_01280	EHLFPBAG_00794
livH_1~~~livH_3	livH_1;livH_3	High-affinity branched-chain amino acid transport system permease protein LivH	131	131	1	1	62755	783	1065	1056.32	LKKGGHDO_01632	HIPNGOJL_03822	FKOPKPBD_02105	BLGHOLMD_04153	LIEPKNPP_02912	BFICMGMM_01004	DOHNAMEE_00248	GCKGHBBD_00598	HPHEIAIA_00074	EOHPBPIL_00412	CDGJBBPM_00855	CHCODNHO_00763	GAGNIMKP_01969	GNDCMCOP_03194	FFHOJKJL_00512	DANFPOBL_00158	OPDMJNOE_02674	NDEDLGJB_03311	HGGBFDPF_01048	DCKELJPP_03853	AJGFBDLJ_00582	ADJIGFIF_01567	HKOJCNLN_02303	JFJOCCHH_02293	BNLCEPIH_01992	OGBMHJOC_00371	ADOCLKOH_03587	FFJBONIO_01298	JJOCJNPG_00646	DPBCLNFG_00967	PCEPIOCG_00214	BHDDHLDD_01078	MCADPKBA_02734	IMHNPCBI_00136	JGBELDGE_00098	OMGJAFKN_01128	CIBHANLA_00644	OHGKMABK_00069	EHLFPBAG_00039
ilvE	ilvE	Branched-chain-amino-acid aminotransferase	131	131	1	1	62103	597	1002	992.725	LKKGGHDO_01241	HIPNGOJL_02847	FKOPKPBD_04077	BLGHOLMD_00013	LIEPKNPP_03052	BFICMGMM_02342	DOHNAMEE_00197	GCKGHBBD_02808	HPHEIAIA_00840	EOHPBPIL_01151	CDGJBBPM_01095	CHCODNHO_01868	GAGNIMKP_00008	GNDCMCOP_00969	FFHOJKJL_03774	DANFPOBL_02095	OPDMJNOE_03029	NDEDLGJB_04597	HGGBFDPF_00881		AJGFBDLJ_03699	ADJIGFIF_01964		JFJOCCHH_03255	BNLCEPIH_02452	OGBMHJOC_00715	ADOCLKOH_00153	FFJBONIO_00084	JJOCJNPG_03691	DPBCLNFG_00721	PCEPIOCG_01765	BHDDHLDD_02169	MCADPKBA_00656	IMHNPCBI_01984	JGBELDGE_01048	OMGJAFKN_01554	CIBHANLA_02286	OHGKMABK_01348	EHLFPBAG_00610
group_56250	ycfH	putative metal-dependent hydrolase YcfH	131	131	1	1	61785	543	789	787.093	LKKGGHDO_00648	HIPNGOJL_00710	FKOPKPBD_01314	BLGHOLMD_00867	LIEPKNPP_00489	BFICMGMM_01563	DOHNAMEE_01581	GCKGHBBD_01376	HPHEIAIA_02790	EOHPBPIL_01414		CHCODNHO_01561	GAGNIMKP_00098	GNDCMCOP_01570	FFHOJKJL_01684	DANFPOBL_02951	OPDMJNOE_01602	NDEDLGJB_03888	HGGBFDPF_03277	DCKELJPP_01280	AJGFBDLJ_03286	ADJIGFIF_01353	HKOJCNLN_00518	JFJOCCHH_04763	BNLCEPIH_01621	OGBMHJOC_03085	ADOCLKOH_01468	FFJBONIO_03931	JJOCJNPG_01671	DPBCLNFG_00155	PCEPIOCG_01804	BHDDHLDD_00715	MCADPKBA_01995	IMHNPCBI_01908	JGBELDGE_02045	OMGJAFKN_01049	CIBHANLA_03046	OHGKMABK_02089	EHLFPBAG_02590
group_55614	ftsW	putative peptidoglycan glycosyltransferase FtsW	131	131	1	1	61101	483	1164	1096.85	LKKGGHDO_02283	HIPNGOJL_04220	FKOPKPBD_00032	BLGHOLMD_02429	LIEPKNPP_01589	BFICMGMM_00294	DOHNAMEE_02668	GCKGHBBD_00286	HPHEIAIA_00018	EOHPBPIL_01503	CDGJBBPM_01047	CHCODNHO_00465	GAGNIMKP_02640	GNDCMCOP_00212	FFHOJKJL_03610	DANFPOBL_00357	OPDMJNOE_03609	NDEDLGJB_00566	HGGBFDPF_01576	DCKELJPP_02619	AJGFBDLJ_02894	ADJIGFIF_02995	HKOJCNLN_02438	JFJOCCHH_01507	BNLCEPIH_02791	OGBMHJOC_00321	ADOCLKOH_00304	FFJBONIO_00148	JJOCJNPG_02427	DPBCLNFG_00496	PCEPIOCG_00097	BHDDHLDD_00029	MCADPKBA_02807	IMHNPCBI_03201	JGBELDGE_02607	OMGJAFKN_00147	CIBHANLA_00156	OHGKMABK_02876	38_refound_10498
rpmI	rpmI	50S ribosomal protein L35	131	131	1	1	53845	198	198	198	LKKGGHDO_00317	HIPNGOJL_03334	FKOPKPBD_02479	BLGHOLMD_03678	LIEPKNPP_03583	BFICMGMM_02623	DOHNAMEE_01764	GCKGHBBD_00888	HPHEIAIA_00505	EOHPBPIL_00300	CDGJBBPM_01333	CHCODNHO_00604	GAGNIMKP_00707	GNDCMCOP_01023	FFHOJKJL_00964	DANFPOBL_03121	OPDMJNOE_01739	NDEDLGJB_01778	HGGBFDPF_03824	DCKELJPP_00154	AJGFBDLJ_02335	ADJIGFIF_00046	HKOJCNLN_00208	JFJOCCHH_00820	BNLCEPIH_01523	OGBMHJOC_00595		FFJBONIO_02800	JJOCJNPG_03263	DPBCLNFG_02687	PCEPIOCG_01589	BHDDHLDD_01032	MCADPKBA_03106	IMHNPCBI_00425	JGBELDGE_01465	OMGJAFKN_01056	CIBHANLA_01986	OHGKMABK_02188	EHLFPBAG_01642
lspA_2~~~fkpB	lspA_2;fkpB	Lipoprotein signal peptidase;FKBP-type 16 kDa peptidyl-prolyl cis-trans isomerase	131	131	1	1	52649	237	798	491.084	LKKGGHDO_01936	HIPNGOJL_00592	FKOPKPBD_00918	BLGHOLMD_01308	LIEPKNPP_00190	BFICMGMM_02530	DOHNAMEE_00670	GCKGHBBD_01560	HPHEIAIA_01299	EOHPBPIL_02157	CDGJBBPM_02110	CHCODNHO_01214	GAGNIMKP_02392	GNDCMCOP_01530	FFHOJKJL_00433	DANFPOBL_02810	OPDMJNOE_01154	NDEDLGJB_02683	HGGBFDPF_01059	DCKELJPP_01240	AJGFBDLJ_03223	ADJIGFIF_01050	HKOJCNLN_03241	JFJOCCHH_00199	BNLCEPIH_01933	OGBMHJOC_03198	ADOCLKOH_00241	FFJBONIO_01763	JJOCJNPG_01888	DPBCLNFG_03115	PCEPIOCG_02554	BHDDHLDD_00948	MCADPKBA_02100	IMHNPCBI_00663	JGBELDGE_02660	OMGJAFKN_01246	CIBHANLA_00787	OHGKMABK_01817	EHLFPBAG_01121
madB_1~~~madB	madB_1;;madB	Carboxybiotin decarboxylase;hypothetical protein	131	131	1	1	52450	615	1221	1210.4	LKKGGHDO_02196	HIPNGOJL_03686	FKOPKPBD_00735	BLGHOLMD_01595	LIEPKNPP_00745	BFICMGMM_01930	DOHNAMEE_00152	GCKGHBBD_00978	HPHEIAIA_00195	EOHPBPIL_00527	CDGJBBPM_00200	CHCODNHO_01839	GAGNIMKP_00288	GNDCMCOP_00893	FFHOJKJL_00250	DANFPOBL_00409	OPDMJNOE_00650	NDEDLGJB_00527	HGGBFDPF_02146	DCKELJPP_00248	AJGFBDLJ_00069	ADJIGFIF_00491	HKOJCNLN_01673	JFJOCCHH_04566	BNLCEPIH_01708	OGBMHJOC_01764	ADOCLKOH_00779	FFJBONIO_01649	JJOCJNPG_00092	29_refound_8226	PCEPIOCG_00020	BHDDHLDD_00847	MCADPKBA_00510	IMHNPCBI_00483	JGBELDGE_00013	OMGJAFKN_01236	CIBHANLA_00014	OHGKMABK_00472
dapL_1~~~dapL~~~dapL_2	dapL_1;dapL;dapL_2	LL-diaminopimelate aminotransferase	131	132	1.00763	1	52001	888	1404	1398.66	LKKGGHDO_02222	HIPNGOJL_02969	FKOPKPBD_00348	BLGHOLMD_03541	LIEPKNPP_02171	BFICMGMM_02615	DOHNAMEE_00863	GCKGHBBD_00481	HPHEIAIA_01775	EOHPBPIL_02536	CDGJBBPM_02121	CHCODNHO_00427	GAGNIMKP_02932	GNDCMCOP_03812	FFHOJKJL_03579	DANFPOBL_02856	OPDMJNOE_00372	NDEDLGJB_01114	HGGBFDPF_01283	DCKELJPP_01160	AJGFBDLJ_00322	ADJIGFIF_01225	HKOJCNLN_02851	JFJOCCHH_00636	BNLCEPIH_01820	OGBMHJOC_00645	ADOCLKOH_00252	FFJBONIO_02441	JJOCJNPG_02471;JJOCJNPG_02943	DPBCLNFG_02129	PCEPIOCG_01008	BHDDHLDD_00067	MCADPKBA_01705	IMHNPCBI_01246	JGBELDGE_01004	OMGJAFKN_00109	CIBHANLA_01214	OHGKMABK_01518	EHLFPBAG_01312
group_46618	gyrB	DNA gyrase subunit B	131	131	1	1	51720	1455	2511	2494.88	LKKGGHDO_01064	HIPNGOJL_02324	FKOPKPBD_03740	BLGHOLMD_03027	LIEPKNPP_04388	BFICMGMM_02396	DOHNAMEE_02047		HPHEIAIA_02971	EOHPBPIL_02461	CDGJBBPM_02174	CHCODNHO_02434	GAGNIMKP_01195	GNDCMCOP_01903	FFHOJKJL_01268	DANFPOBL_01451	OPDMJNOE_03076	NDEDLGJB_01581	HGGBFDPF_02775	DCKELJPP_01608	AJGFBDLJ_03857	ADJIGFIF_03147		JFJOCCHH_02434	BNLCEPIH_03007	OGBMHJOC_01493	ADOCLKOH_02953	FFJBONIO_01958	JJOCJNPG_02960	DPBCLNFG_01363	PCEPIOCG_02359	BHDDHLDD_01972	MCADPKBA_02833	IMHNPCBI_02265	JGBELDGE_02587	OMGJAFKN_00523	CIBHANLA_03141	OHGKMABK_02035
leuD~~~leuD1	leuD;leuD1	3-isopropylmalate dehydratase small subunit;3-isopropylmalate dehydratase small subunit 1	131	132	1.00763	1	51661	327	663	646.938	LKKGGHDO_00080	HIPNGOJL_03364	FKOPKPBD_02510;FKOPKPBD_02509	BLGHOLMD_03650	LIEPKNPP_03565	BFICMGMM_02699	DOHNAMEE_02894	GCKGHBBD_00048	HPHEIAIA_01333	EOHPBPIL_03309	CDGJBBPM_01502	CHCODNHO_00565	GAGNIMKP_01779	GNDCMCOP_01944	FFHOJKJL_00936	DANFPOBL_01369	OPDMJNOE_01007	NDEDLGJB_03178		DCKELJPP_00968	AJGFBDLJ_03189	ADJIGFIF_00069	HKOJCNLN_01086	JFJOCCHH_00848	BNLCEPIH_03155		ADOCLKOH_01158	FFJBONIO_02772	JJOCJNPG_02700	DPBCLNFG_00027	PCEPIOCG_01534	BHDDHLDD_00332	MCADPKBA_02230	IMHNPCBI_02540	JGBELDGE_03178	OMGJAFKN_00462	CIBHANLA_00826	OHGKMABK_01217	EHLFPBAG_02456
group_46475		putative oxidoreductase	131	131	1	1	51542	498	801	798.669	LKKGGHDO_00549	HIPNGOJL_00436	FKOPKPBD_00779	BLGHOLMD_01549	LIEPKNPP_03740	BFICMGMM_02658	DOHNAMEE_02458	GCKGHBBD_02333	HPHEIAIA_00610	EOHPBPIL_00476	CDGJBBPM_00525	CHCODNHO_02705	GAGNIMKP_02536	GNDCMCOP_00171	FFHOJKJL_00292	DANFPOBL_03256	OPDMJNOE_00434	NDEDLGJB_03985	HGGBFDPF_03320	DCKELJPP_01095	AJGFBDLJ_03323	ADJIGFIF_02649	HKOJCNLN_01213	JFJOCCHH_04483	BNLCEPIH_02892	OGBMHJOC_01945	ADOCLKOH_02112	FFJBONIO_00971	JJOCJNPG_01335		PCEPIOCG_01403	BHDDHLDD_02345	MCADPKBA_00546	IMHNPCBI_03127		OMGJAFKN_00034	CIBHANLA_01557	37_refound_10226	EHLFPBAG_02050
hxcR~~~epsE_2~~~epsE_1	hxcR;epsE_2;;epsE_1	putative type II secretion system protein HxcR;Type II secretion system protein E;hypothetical protein	131	132	1.00763	1	51288	870	1722	1692.68	LKKGGHDO_02411	HIPNGOJL_02005	FKOPKPBD_03487	BLGHOLMD_02887	LIEPKNPP_04276	BFICMGMM_01365		GCKGHBBD_01485	HPHEIAIA_01457	EOHPBPIL_00621	CDGJBBPM_00691	CHCODNHO_01790	GAGNIMKP_00596	GNDCMCOP_00627	FFHOJKJL_01606	DANFPOBL_00073	OPDMJNOE_01476	NDEDLGJB_00606	HGGBFDPF_01244	DCKELJPP_01783	AJGFBDLJ_02997	ADJIGFIF_01147	HKOJCNLN_03143	JFJOCCHH_00453	BNLCEPIH_03908	OGBMHJOC_01614	ADOCLKOH_02583	FFJBONIO_01851	JJOCJNPG_01974	DPBCLNFG_00387	PCEPIOCG_00798	BHDDHLDD_01820		IMHNPCBI_00186	JGBELDGE_02434	OMGJAFKN_01416	CIBHANLA_01418	OHGKMABK_00836
fbcH	fbcH	Cytochrome b/c1	131	131	1	1	51269	795	1320	1300.49	LKKGGHDO_02091	HIPNGOJL_02116	FKOPKPBD_03552	BLGHOLMD_02947	LIEPKNPP_04464	BFICMGMM_02808	DOHNAMEE_00102	GCKGHBBD_02603	HPHEIAIA_00145	EOHPBPIL_00922	CDGJBBPM_02185	CHCODNHO_00185	GAGNIMKP_02112	GNDCMCOP_00699	FFHOJKJL_01669	DANFPOBL_01202	OPDMJNOE_02485	NDEDLGJB_00807	HGGBFDPF_00623	DCKELJPP_01662	AJGFBDLJ_02962	ADJIGFIF_02575	HKOJCNLN_00018	JFJOCCHH_02632	BNLCEPIH_01749	OGBMHJOC_01713	ADOCLKOH_00495	FFJBONIO_03910	JJOCJNPG_00758	DPBCLNFG_02570	PCEPIOCG_00070	BHDDHLDD_01585	MCADPKBA_02702	IMHNPCBI_00360	JGBELDGE_01235	OMGJAFKN_01522	CIBHANLA_02089	OHGKMABK_00319	EHLFPBAG_01376
ahcY	ahcY	Adenosylhomocysteinase	131	131	1	1	51221	1020	1491	1487.32	LKKGGHDO_03535	HIPNGOJL_02375	FKOPKPBD_03510	BLGHOLMD_02910	LIEPKNPP_04304	BFICMGMM_00421	DOHNAMEE_01063	GCKGHBBD_00551	HPHEIAIA_00226	EOHPBPIL_00754	CDGJBBPM_00020	CHCODNHO_00727	GAGNIMKP_01760	GNDCMCOP_00651	FFHOJKJL_01630	DANFPOBL_00506	OPDMJNOE_03095	NDEDLGJB_00681	HGGBFDPF_04196	DCKELJPP_00105	AJGFBDLJ_03013	ADJIGFIF_03081	HKOJCNLN_02650	JFJOCCHH_00429	BNLCEPIH_02157	OGBMHJOC_02302	ADOCLKOH_02008	FFJBONIO_01510	JJOCJNPG_02452	DPBCLNFG_00364	PCEPIOCG_00940	BHDDHLDD_00927	MCADPKBA_01123	IMHNPCBI_01672	JGBELDGE_00771	OMGJAFKN_00209	CIBHANLA_01029	OHGKMABK_01150	EHLFPBAG_01019
tolB~~~tolB_2	tolB;tolB_2	Tol-Pal system protein TolB	131	131	1	1	51217	1071	1518	1514.56	LKKGGHDO_00056	HIPNGOJL_02087	FKOPKPBD_03474	BLGHOLMD_02874	LIEPKNPP_04263	BFICMGMM_01377	DOHNAMEE_01182	GCKGHBBD_01775	HPHEIAIA_00045	EOHPBPIL_00383	CDGJBBPM_01347	CHCODNHO_00982	GAGNIMKP_00232	GNDCMCOP_00614	FFHOJKJL_01593	DANFPOBL_00086	OPDMJNOE_00981	NDEDLGJB_00618	HGGBFDPF_01255	DCKELJPP_00942	AJGFBDLJ_00503	ADJIGFIF_01160	HKOJCNLN_03131	JFJOCCHH_00466	BNLCEPIH_03895	OGBMHJOC_00342	ADOCLKOH_02595	FFJBONIO_01838	JJOCJNPG_03301	DPBCLNFG_00400	PCEPIOCG_00243	BHDDHLDD_00465	MCADPKBA_00787	IMHNPCBI_00107	JGBELDGE_00127	OMGJAFKN_00690	CIBHANLA_00205	OHGKMABK_00674	EHLFPBAG_00359
group_46197		hypothetical protein	131	131	1	1	51189	474	729	726.96	LKKGGHDO_02302	HIPNGOJL_04193	FKOPKPBD_00052	BLGHOLMD_02410	LIEPKNPP_01607	BFICMGMM_00630	DOHNAMEE_00880	GCKGHBBD_01443	HPHEIAIA_02915	EOHPBPIL_02813	CDGJBBPM_02331	CHCODNHO_00369	GAGNIMKP_02622	GNDCMCOP_00194	FFHOJKJL_01933	DANFPOBL_00338	OPDMJNOE_01054	NDEDLGJB_00655	HGGBFDPF_01594	DCKELJPP_01016	AJGFBDLJ_02912	ADJIGFIF_02976	22_refound_6162	JFJOCCHH_03714	BNLCEPIH_02809	OGBMHJOC_00628	ADOCLKOH_00471		JJOCJNPG_02445	DPBCLNFG_02625	PCEPIOCG_02416	BHDDHLDD_00238	MCADPKBA_00950	IMHNPCBI_02257	JGBELDGE_02387	OMGJAFKN_00912	CIBHANLA_01095	OHGKMABK_02459	EHLFPBAG_01562
rho_1~~~rho	rho_1;rho	Transcription termination factor Rho	131	131	1	1	51170	729	1257	1244.43	LKKGGHDO_01900	HIPNGOJL_01346	FKOPKPBD_01794	BLGHOLMD_00258	LIEPKNPP_01122	BFICMGMM_00342	DOHNAMEE_00204	GCKGHBBD_00616	HPHEIAIA_00847	EOHPBPIL_01144		CHCODNHO_00745	GAGNIMKP_02868	GNDCMCOP_01350	FFHOJKJL_01293	DANFPOBL_02058	OPDMJNOE_02028	NDEDLGJB_04359	HGGBFDPF_00177	DCKELJPP_00665	AJGFBDLJ_03810	ADJIGFIF_00742	HKOJCNLN_00711	JFJOCCHH_02241	BNLCEPIH_00242	OGBMHJOC_00708	ADOCLKOH_03808	FFJBONIO_00454	JJOCJNPG_02580	DPBCLNFG_00936	PCEPIOCG_01097	BHDDHLDD_01060	MCADPKBA_00649	IMHNPCBI_01160	JGBELDGE_01055	OMGJAFKN_01110	CIBHANLA_00384	37_refound_10216	EHLFPBAG_00603
trkH_1~~~trkH	trkH_1;trkH	Trk system potassium uptake protein TrkH	131	131	1	1	51133	1041	1455	1445.14	LKKGGHDO_03040	HIPNGOJL_02299	FKOPKPBD_03767	BLGHOLMD_03000	LIEPKNPP_04417	BFICMGMM_00102	DOHNAMEE_00829	GCKGHBBD_02838	HPHEIAIA_01008	EOHPBPIL_01237	CDGJBBPM_00055	CHCODNHO_02776		GNDCMCOP_01875	FFHOJKJL_03318	DANFPOBL_00448	OPDMJNOE_02505	NDEDLGJB_00933	HGGBFDPF_04104	DCKELJPP_01682	AJGFBDLJ_01356	ADJIGFIF_01787	HKOJCNLN_00346	JFJOCCHH_02461	BNLCEPIH_01006	OGBMHJOC_02337	ADOCLKOH_03116	27_refound_7666	JJOCJNPG_02121	DPBCLNFG_02081	PCEPIOCG_00482	BHDDHLDD_03073	MCADPKBA_00217	IMHNPCBI_00403	JGBELDGE_00196	OMGJAFKN_02509	CIBHANLA_01755	OHGKMABK_00885	EHLFPBAG_00066
group_46048	;dauP	hypothetical protein;Rhodomycin D methylesterase DauP	131	131	1	1	51006	540	954	950.791	LKKGGHDO_00645	HIPNGOJL_00713	FKOPKPBD_01311	BLGHOLMD_00870	LIEPKNPP_00492	BFICMGMM_01560	DOHNAMEE_01578	GCKGHBBD_01581	HPHEIAIA_02793	EOHPBPIL_01411		CHCODNHO_02219	GAGNIMKP_00095	GNDCMCOP_01567	FFHOJKJL_01681	DANFPOBL_02954	16_refound_4381	NDEDLGJB_03885	HGGBFDPF_03280	DCKELJPP_01387	AJGFBDLJ_03283	ADJIGFIF_01356	HKOJCNLN_00515	JFJOCCHH_04760	BNLCEPIH_01624	OGBMHJOC_03088	ADOCLKOH_01465	FFJBONIO_03934	JJOCJNPG_01668	DPBCLNFG_00152	PCEPIOCG_01801	BHDDHLDD_01940	MCADPKBA_02740	IMHNPCBI_01911	JGBELDGE_02042	OMGJAFKN_02369		OHGKMABK_02086	EHLFPBAG_02587
dapD	dapD	2345-tetrahydropyridine-26-dicarboxylate N-succinyltransferase	131	131	1	1	50982	567	822	818.016	0_refound_194	HIPNGOJL_02968	FKOPKPBD_00347	BLGHOLMD_03542	LIEPKNPP_02172	BFICMGMM_02614	DOHNAMEE_00862	GCKGHBBD_00482	HPHEIAIA_01776	EOHPBPIL_02537	CDGJBBPM_02122	CHCODNHO_00428	GAGNIMKP_02931	GNDCMCOP_03813	FFHOJKJL_03580	DANFPOBL_02857	OPDMJNOE_00371	NDEDLGJB_01113	HGGBFDPF_01284	DCKELJPP_01161	AJGFBDLJ_00323	ADJIGFIF_01226	HKOJCNLN_02852	JFJOCCHH_00635	BNLCEPIH_01821	OGBMHJOC_00646	ADOCLKOH_00253	FFJBONIO_02442	JJOCJNPG_02944	DPBCLNFG_02128	PCEPIOCG_01007	BHDDHLDD_00066	MCADPKBA_01706	IMHNPCBI_01247	JGBELDGE_01005	OMGJAFKN_00110	CIBHANLA_01213	OHGKMABK_01517	EHLFPBAG_01311
selO	selO	Protein adenylyltransferase SelO	131	131	1	1	50958	576	1620	1602.21	LKKGGHDO_01711	HIPNGOJL_02702	FKOPKPBD_02734	BLGHOLMD_01855	LIEPKNPP_00875	BFICMGMM_02473	DOHNAMEE_00961	GCKGHBBD_00873	HPHEIAIA_01048	EOHPBPIL_01958	CDGJBBPM_02363	CHCODNHO_00619	GAGNIMKP_01585	GNDCMCOP_02337	FFHOJKJL_00039	DANFPOBL_02975	OPDMJNOE_00235	NDEDLGJB_02817	HGGBFDPF_03335	DCKELJPP_01439	AJGFBDLJ_02142	ADJIGFIF_01187		JFJOCCHH_01848	BNLCEPIH_01448	OGBMHJOC_02782	ADOCLKOH_00433	FFJBONIO_04100	JJOCJNPG_00512	DPBCLNFG_02973	PCEPIOCG_02163	BHDDHLDD_01047	MCADPKBA_02480	IMHNPCBI_02030	JGBELDGE_01024	OMGJAFKN_01071	CIBHANLA_03605	OHGKMABK_01421	EHLFPBAG_01128
group_45638		hypothetical protein	131	131	1	1	50523	849	1449	1439.48	LKKGGHDO_03347	HIPNGOJL_04289	FKOPKPBD_00683	BLGHOLMD_01651	LIEPKNPP_03023	BFICMGMM_03143	DOHNAMEE_02225	GCKGHBBD_01663	HPHEIAIA_02548	EOHPBPIL_01914	CDGJBBPM_01710	CHCODNHO_02008	GAGNIMKP_01429	GNDCMCOP_00944	FFHOJKJL_00198	DANFPOBL_00762	OPDMJNOE_02250	NDEDLGJB_04618	HGGBFDPF_00917	DCKELJPP_02499	AJGFBDLJ_01684	ADJIGFIF_01806	HKOJCNLN_01731	JFJOCCHH_00599	BNLCEPIH_01263	OGBMHJOC_00325	ADOCLKOH_02680	FFJBONIO_04015	JJOCJNPG_01545	DPBCLNFG_02590	30_refound_8482	BHDDHLDD_01359	MCADPKBA_01755	IMHNPCBI_02491	JGBELDGE_01457	OMGJAFKN_01610	CIBHANLA_02171	OHGKMABK_02427	EHLFPBAG_03023
group_45570		hypothetical protein;Putative low molecular weight protein-tyrosine-phosphatase	131	131	1	1	50437	510	771	646.708	LKKGGHDO_02368	HIPNGOJL_02840	FKOPKPBD_01099	BLGHOLMD_00640	LIEPKNPP_00297	BFICMGMM_00993	DOHNAMEE_00611	GCKGHBBD_02685	HPHEIAIA_00557	EOHPBPIL_01864	CDGJBBPM_01472	CHCODNHO_02336	GAGNIMKP_00247	GNDCMCOP_01744	FFHOJKJL_01456		OPDMJNOE_01653	NDEDLGJB_02398	HGGBFDPF_02576	DCKELJPP_01327	20_refound_5594	ADJIGFIF_02773	HKOJCNLN_02292	JFJOCCHH_01325	BNLCEPIH_02458	OGBMHJOC_00977		FFJBONIO_00826	JJOCJNPG_01956	DPBCLNFG_02883	PCEPIOCG_02688	BHDDHLDD_01789	MCADPKBA_00998	IMHNPCBI_02024	JGBELDGE_00304	OMGJAFKN_02065	CIBHANLA_00438	OHGKMABK_01876	EHLFPBAG_00982
purU_2~~~purU	purU_2;purU	Formyltetrahydrofolate deformylase	131	131	1	1	50330	498	906	901.031	LKKGGHDO_01435	HIPNGOJL_02635	FKOPKPBD_02689	BLGHOLMD_01986	LIEPKNPP_00801	BFICMGMM_00507	DOHNAMEE_01943		HPHEIAIA_00215	EOHPBPIL_02283	CDGJBBPM_02901	CHCODNHO_01901	GAGNIMKP_01153	GNDCMCOP_01292	FFHOJKJL_03110	DANFPOBL_02535	OPDMJNOE_01254	NDEDLGJB_02243	HGGBFDPF_02201	DCKELJPP_01570	AJGFBDLJ_00867	ADJIGFIF_00512	HKOJCNLN_01416	JFJOCCHH_01193	BNLCEPIH_01688	OGBMHJOC_01784	ADOCLKOH_02435	FFJBONIO_01735	JJOCJNPG_02856	DPBCLNFG_00314	PCEPIOCG_02918	BHDDHLDD_01623	MCADPKBA_01744	IMHNPCBI_00463	JGBELDGE_01857	OMGJAFKN_01441	CIBHANLA_00874	OHGKMABK_02722	EHLFPBAG_01147
group_45454		3'5'-nucleoside bisphosphate phosphatase;hypothetical protein	131	131	1	1	50285	465	1059	999.687	LKKGGHDO_01118	HIPNGOJL_00556	FKOPKPBD_03138	BLGHOLMD_04083	LIEPKNPP_03967	BFICMGMM_01740	DOHNAMEE_02350		HPHEIAIA_02716	EOHPBPIL_02204	CDGJBBPM_02342	CHCODNHO_02071	GAGNIMKP_02568	GNDCMCOP_02729	FFHOJKJL_00797	DANFPOBL_02900	OPDMJNOE_01292	NDEDLGJB_01809	HGGBFDPF_04429	DCKELJPP_01531	AJGFBDLJ_02722	ADJIGFIF_01437	HKOJCNLN_03195	JFJOCCHH_01692	BNLCEPIH_01051			FFJBONIO_03519	JJOCJNPG_02719	DPBCLNFG_02215	PCEPIOCG_03136	BHDDHLDD_01409	MCADPKBA_03161	IMHNPCBI_03093	JGBELDGE_02783	OMGJAFKN_01715	CIBHANLA_01320	OHGKMABK_03838	EHLFPBAG_03096
group_45413		hypothetical protein	131	131	1	1	50236	426	1056	1040.15	LKKGGHDO_00677	HIPNGOJL_00228	FKOPKPBD_01406	BLGHOLMD_00784	LIEPKNPP_00359	BFICMGMM_00323	DOHNAMEE_00653	GCKGHBBD_00338	HPHEIAIA_00364	EOHPBPIL_00148	CDGJBBPM_00664	CHCODNHO_00120	GAGNIMKP_00323	GNDCMCOP_03679	FFHOJKJL_01766	DANFPOBL_02872	OPDMJNOE_01725	NDEDLGJB_02905		19_refound_5287	AJGFBDLJ_03419	ADJIGFIF_02627	HKOJCNLN_00692	JFJOCCHH_02140	BNLCEPIH_02666	OGBMHJOC_02870	ADOCLKOH_01946	FFJBONIO_02289	JJOCJNPG_03255	DPBCLNFG_01298	PCEPIOCG_00985	BHDDHLDD_00485	MCADPKBA_01917	IMHNPCBI_00232	JGBELDGE_01819	OMGJAFKN_01355	CIBHANLA_02190	OHGKMABK_01439	EHLFPBAG_00957
atoC_5~~~vnfA~~~zraR	atoC_5;vnfA;zraR	Regulatory protein AtoC;Nitrogen fixation protein VnfA;Transcriptional regulatory protein ZraR	131	131	1	1	50225	942	1440	1426.38	LKKGGHDO_00557	HIPNGOJL_02810	FKOPKPBD_01070	BLGHOLMD_01029	LIEPKNPP_01293	BFICMGMM_03295	DOHNAMEE_02740	GCKGHBBD_02234	HPHEIAIA_02284		CDGJBBPM_01989	CHCODNHO_00642	GAGNIMKP_00090	GNDCMCOP_03830	FFHOJKJL_01425	DANFPOBL_00543	OPDMJNOE_01680	NDEDLGJB_02555	HGGBFDPF_00011	DCKELJPP_01355	AJGFBDLJ_00014	ADJIGFIF_00892	HKOJCNLN_02884	JFJOCCHH_01353	BNLCEPIH_01509	OGBMHJOC_00551	ADOCLKOH_00769	27_refound_7651	JJOCJNPG_01306		PCEPIOCG_01744	BHDDHLDD_00410	MCADPKBA_02010		34_refound_9515	OMGJAFKN_00341	CIBHANLA_02964	OHGKMABK_00968	EHLFPBAG_02855
guaA_2~~~guaA	guaA_2;guaA	GMP synthase [glutamine-hydrolyzing]	131	131	1	1	50154	951	1566	1560.65	LKKGGHDO_02528	HIPNGOJL_04480	FKOPKPBD_01870	BLGHOLMD_00183	LIEPKNPP_03130	BFICMGMM_02048	DOHNAMEE_01006	7_refound_2164	HPHEIAIA_01449	EOHPBPIL_01623	CDGJBBPM_02077	CHCODNHO_00782	GAGNIMKP_02972	GNDCMCOP_01236	FFHOJKJL_01367	DANFPOBL_01354	OPDMJNOE_03276	NDEDLGJB_02869	HGGBFDPF_01176		AJGFBDLJ_02802	ADJIGFIF_01276	HKOJCNLN_00428	23_refound_6456	BNLCEPIH_02825	25_refound_6952	ADOCLKOH_02714	FFJBONIO_02070	JJOCJNPG_01233	29_refound_8184	PCEPIOCG_00830	31_refound_8693	MCADPKBA_02275	IMHNPCBI_01525	JGBELDGE_01191	35_refound_9688		OHGKMABK_01191	EHLFPBAG_00487
group_45305	argG	Argininosuccinate synthase	131	131	1	1	50103	918	1230	1222.85	LKKGGHDO_01786	HIPNGOJL_00916	FKOPKPBD_02069	BLGHOLMD_04189	LIEPKNPP_03461	BFICMGMM_02515	DOHNAMEE_02421	GCKGHBBD_00058	HPHEIAIA_01730	EOHPBPIL_01618	CDGJBBPM_02310	CHCODNHO_00555	GAGNIMKP_00946	GNDCMCOP_03412	FFHOJKJL_00548	DANFPOBL_01959	OPDMJNOE_01746	NDEDLGJB_01771	HGGBFDPF_03834	DCKELJPP_00161	AJGFBDLJ_02341	ADJIGFIF_02270	HKOJCNLN_00198	JFJOCCHH_02329	BNLCEPIH_03393	OGBMHJOC_03121	ADOCLKOH_00955	FFJBONIO_03628	JJOCJNPG_01173		PCEPIOCG_02074	BHDDHLDD_00342	MCADPKBA_02836	IMHNPCBI_02136	JGBELDGE_01261	OMGJAFKN_00472	CIBHANLA_01976	OHGKMABK_02246
gcvA~~~gcvA_2	gcvA;gcvA_2	Glycine cleavage system transcriptional activator	131	131	1	1	50075	585	969	960.877	LKKGGHDO_00532	HIPNGOJL_00062	FKOPKPBD_01009	BLGHOLMD_01215	LIEPKNPP_01396	BFICMGMM_00532	DOHNAMEE_02524	GCKGHBBD_00649	HPHEIAIA_02342	EOHPBPIL_02216	CDGJBBPM_02097	CHCODNHO_00078	GAGNIMKP_00145	GNDCMCOP_03354	FFHOJKJL_02963	DANFPOBL_00980	OPDMJNOE_01979	NDEDLGJB_01274	HGGBFDPF_04007	DCKELJPP_00425	AJGFBDLJ_03824			JFJOCCHH_00036	BNLCEPIH_02712	OGBMHJOC_02349	ADOCLKOH_00651	FFJBONIO_01407	JJOCJNPG_02627	DPBCLNFG_02442	PCEPIOCG_01724	BHDDHLDD_00756	MCADPKBA_01577		JGBELDGE_02071	OMGJAFKN_01098	CIBHANLA_02755	OHGKMABK_01837	EHLFPBAG_01407
group_45101	;iscX	hypothetical protein;Protein IscX	131	131	1	1	49863	195	288	195.71	LKKGGHDO_00062	HIPNGOJL_01867	FKOPKPBD_00621	BLGHOLMD_01754	LIEPKNPP_00982	BFICMGMM_02158	DOHNAMEE_01269	GCKGHBBD_01985	HPHEIAIA_01144	EOHPBPIL_01557	CDGJBBPM_01368	CHCODNHO_02409	GAGNIMKP_01079	GNDCMCOP_01807	FFHOJKJL_00135	DANFPOBL_02941	OPDMJNOE_02554	NDEDLGJB_02513	HGGBFDPF_05228	DCKELJPP_02414	AJGFBDLJ_02428	ADJIGFIF_03368	HKOJCNLN_00447	JFJOCCHH_00985	BNLCEPIH_02246	OGBMHJOC_02375	ADOCLKOH_01143	FFJBONIO_02620	JJOCJNPG_00669	DPBCLNFG_01393	PCEPIOCG_01078	BHDDHLDD_01830	MCADPKBA_00704	IMHNPCBI_02785	JGBELDGE_00379	OMGJAFKN_02074	CIBHANLA_02206	OHGKMABK_01786	EHLFPBAG_02519
group_44969		hypothetical protein	131	131	1	1	49710	1287	2067	2055.09	LKKGGHDO_01887	HIPNGOJL_01329	FKOPKPBD_01809	BLGHOLMD_00244	LIEPKNPP_01108	BFICMGMM_01938	DOHNAMEE_00597	GCKGHBBD_01323	HPHEIAIA_00543	EOHPBPIL_02429	CDGJBBPM_01798	CHCODNHO_01606	GAGNIMKP_02605	GNDCMCOP_01336	FFHOJKJL_01307	DANFPOBL_01913	OPDMJNOE_02042	NDEDLGJB_04347	HGGBFDPF_00191	DCKELJPP_00652	AJGFBDLJ_00845	ADJIGFIF_00756	HKOJCNLN_01681	JFJOCCHH_02227	BNLCEPIH_00256	OGBMHJOC_00991	ADOCLKOH_03822	FFJBONIO_00468	JJOCJNPG_02566	DPBCLNFG_00922	PCEPIOCG_01340	BHDDHLDD_01595			JGBELDGE_00290	OMGJAFKN_01195	CIBHANLA_00398	OHGKMABK_01669	EHLFPBAG_00996
tadA	tadA	tRNA-specific adenosine deaminase	131	131	1	1	49529	585	597	595.431	LKKGGHDO_00656	HIPNGOJL_00702	FKOPKPBD_01323	BLGHOLMD_00858	LIEPKNPP_00481	BFICMGMM_01571	DOHNAMEE_01589	GCKGHBBD_01384	HPHEIAIA_02875	EOHPBPIL_01422	CDGJBBPM_02231	CHCODNHO_01553	GAGNIMKP_00106	GNDCMCOP_01579	FFHOJKJL_01693	DANFPOBL_03575	OPDMJNOE_01594		HGGBFDPF_03269	DCKELJPP_01272	AJGFBDLJ_03294	ADJIGFIF_01345		JFJOCCHH_04772	BNLCEPIH_01613	OGBMHJOC_03077	ADOCLKOH_00853	FFJBONIO_03922	JJOCJNPG_01679	DPBCLNFG_00164	PCEPIOCG_01812	BHDDHLDD_00723	MCADPKBA_02003	IMHNPCBI_01900	JGBELDGE_02436	OMGJAFKN_01041	CIBHANLA_03054	OHGKMABK_02740	EHLFPBAG_02096
prs	prs;	Ribose-phosphate pyrophosphokinase;hypothetical protein	131	131	1	1	49217	744	1014	1005.77	LKKGGHDO_02836	HIPNGOJL_01776	FKOPKPBD_00828	BLGHOLMD_01504	LIEPKNPP_03782	BFICMGMM_02980	DOHNAMEE_00716	GCKGHBBD_02473	HPHEIAIA_02228		CDGJBBPM_00241	CHCODNHO_02321	GAGNIMKP_02523	GNDCMCOP_00118	FFHOJKJL_00345		OPDMJNOE_00813	NDEDLGJB_01899	HGGBFDPF_00379	DCKELJPP_02083	AJGFBDLJ_03841	ADJIGFIF_02378	HKOJCNLN_01432	JFJOCCHH_00060	BNLCEPIH_02993	OGBMHJOC_03020	ADOCLKOH_00411	FFJBONIO_04127	JJOCJNPG_02502	DPBCLNFG_01986	PCEPIOCG_00354	BHDDHLDD_01774	MCADPKBA_01849	IMHNPCBI_01705	34_refound_9508	OMGJAFKN_02050	CIBHANLA_00298	OHGKMABK_03456	EHLFPBAG_01384
group_44503	trpB_2	Tryptophan synthase beta chain	131	131	1	1	49173	681	1470	1459.85	LKKGGHDO_03651	HIPNGOJL_00858	FKOPKPBD_02533	BLGHOLMD_03627	LIEPKNPP_03540	BFICMGMM_03068	DOHNAMEE_01907	GCKGHBBD_00667	HPHEIAIA_02474	EOHPBPIL_02735	CDGJBBPM_03051	CHCODNHO_01041	GAGNIMKP_02263	GNDCMCOP_01969	FFHOJKJL_00913	DANFPOBL_01511	OPDMJNOE_01839	NDEDLGJB_01519	HGGBFDPF_00683	DCKELJPP_03517	AJGFBDLJ_03443	ADJIGFIF_00545	HKOJCNLN_03098	JFJOCCHH_00871	BNLCEPIH_00868	OGBMHJOC_00430	ADOCLKOH_00130	FFJBONIO_03316	JJOCJNPG_00271	DPBCLNFG_00050	PCEPIOCG_02375	BHDDHLDD_00595	MCADPKBA_01974	IMHNPCBI_02312		OMGJAFKN_00561	CIBHANLA_01487	OHGKMABK_01542	EHLFPBAG_02861
ppa_2~~~ppa_1	ppa_2;ppa_1	Inorganic pyrophosphatase	131	131	1	1	48988	339	636	632.663	LKKGGHDO_02003	HIPNGOJL_00673	FKOPKPBD_01299	BLGHOLMD_00882	LIEPKNPP_00559	5_refound_1727	DOHNAMEE_02535	7_refound_2154	HPHEIAIA_01484	EOHPBPIL_01039	CDGJBBPM_01949	CHCODNHO_02676	12_refound_3204	GNDCMCOP_01554	FFHOJKJL_03222	DANFPOBL_00826	OPDMJNOE_02600	NDEDLGJB_03017	HGGBFDPF_04569	DCKELJPP_02957	AJGFBDLJ_02356	21_refound_5841	22_refound_6140	JFJOCCHH_04748	BNLCEPIH_02699	OGBMHJOC_01411	26_refound_7273	FFJBONIO_04070	JJOCJNPG_02540	DPBCLNFG_00140	PCEPIOCG_00288	BHDDHLDD_00876	MCADPKBA_01052	IMHNPCBI_01775	JGBELDGE_02029	OMGJAFKN_01206	CIBHANLA_01929	OHGKMABK_01055	EHLFPBAG_02457
group_44275		hypothetical protein	131	131	1	1	48895	621	1341	1321.05	LKKGGHDO_03295	HIPNGOJL_04603	FKOPKPBD_01614	BLGHOLMD_00434	LIEPKNPP_00137	BFICMGMM_01429	DOHNAMEE_01577	GCKGHBBD_00646	HPHEIAIA_02366	EOHPBPIL_01410		CHCODNHO_00075	GAGNIMKP_00079	GNDCMCOP_02649	FFHOJKJL_02788	15_refound_4050	OPDMJNOE_02606	NDEDLGJB_04202	HGGBFDPF_04333	DCKELJPP_03692	AJGFBDLJ_01737	ADJIGFIF_00226	HKOJCNLN_01375	JFJOCCHH_01221	BNLCEPIH_01226	OGBMHJOC_03089	ADOCLKOH_03346	FFJBONIO_00387	JJOCJNPG_03446	DPBCLNFG_02974	PCEPIOCG_01800	BHDDHLDD_00759	MCADPKBA_02739	IMHNPCBI_03018	JGBELDGE_02041	OMGJAFKN_01095	CIBHANLA_01906	OHGKMABK_02084	EHLFPBAG_01850
accC	accC	Biotin carboxylase	131	131	1	1	48744	501	1365	1353.67	LKKGGHDO_03658	HIPNGOJL_02470	FKOPKPBD_03658	BLGHOLMD_03106	LIEPKNPP_04539	BFICMGMM_02030	DOHNAMEE_00699	GCKGHBBD_01447	HPHEIAIA_01270	EOHPBPIL_00944	CDGJBBPM_00887	CHCODNHO_00365	GAGNIMKP_00764	GNDCMCOP_02416	FFHOJKJL_01188	DANFPOBL_01430	OPDMJNOE_01442			DCKELJPP_01816	AJGFBDLJ_02387	ADJIGFIF_01114	HKOJCNLN_01696	JFJOCCHH_03517	BNLCEPIH_03415	OGBMHJOC_01691	ADOCLKOH_01891	FFJBONIO_03009	JJOCJNPG_01476	DPBCLNFG_03193	PCEPIOCG_01232	BHDDHLDD_00242	MCADPKBA_01199	IMHNPCBI_00634	JGBELDGE_01980	OMGJAFKN_00908	CIBHANLA_03714	OHGKMABK_01108	EHLFPBAG_00287
ftsE	ftsE	Cell division ATP-binding protein FtsE	131	131	1	1	48738	510	702	699.046	LKKGGHDO_03827	HIPNGOJL_01242	FKOPKPBD_00289	BLGHOLMD_02161		BFICMGMM_00848	DOHNAMEE_02080	GCKGHBBD_01302	HPHEIAIA_02597	EOHPBPIL_02616	CDGJBBPM_02254	CHCODNHO_02208	GAGNIMKP_00805	GNDCMCOP_02888	FFHOJKJL_02136	DANFPOBL_03272	OPDMJNOE_02872		HGGBFDPF_01389		AJGFBDLJ_00917	ADJIGFIF_03157	HKOJCNLN_02918	JFJOCCHH_02907	BNLCEPIH_03842	OGBMHJOC_02609	ADOCLKOH_01272	FFJBONIO_00570	JJOCJNPG_00831	DPBCLNFG_01826	30_refound_8469	BHDDHLDD_00822	MCADPKBA_01877	IMHNPCBI_02368	JGBELDGE_02055	OMGJAFKN_01159	CIBHANLA_01543	OHGKMABK_01746	EHLFPBAG_01578
clpX_3~~~clpX_2	clpX_3;clpX_2	ATP-dependent Clp protease ATP-binding subunit ClpX	131	131	1	1	48731	720	1089	1085.92	LKKGGHDO_03746	HIPNGOJL_01585	FKOPKPBD_01846	BLGHOLMD_00207	LIEPKNPP_03924	BFICMGMM_01168	DOHNAMEE_00497	GCKGHBBD_00147	HPHEIAIA_00895	EOHPBPIL_00841	CDGJBBPM_00355	CHCODNHO_00524	GAGNIMKP_00970	GNDCMCOP_01211	FFHOJKJL_01342	DANFPOBL_03493	OPDMJNOE_03287	NDEDLGJB_02881	HGGBFDPF_03997		20_refound_5576	ADJIGFIF_01297		JFJOCCHH_02191	BNLCEPIH_02109	OGBMHJOC_01817	ADOCLKOH_01928	FFJBONIO_02046	JJOCJNPG_00347	DPBCLNFG_00639	PCEPIOCG_01876	BHDDHLDD_01200	MCADPKBA_00122	33_refound_9220	JGBELDGE_00151	35_refound_9680	CIBHANLA_02466	OHGKMABK_00246	EHLFPBAG_00707
group_44136	tig	Trigger factor	131	131	1	1	48721	1362	2013	1425.39	LKKGGHDO_04253	HIPNGOJL_00034	FKOPKPBD_00557	BLGHOLMD_01127	LIEPKNPP_00667	BFICMGMM_00710	6_refound_2002	7_refound_2152	8_refound_2408	9_refound_2673	10_refound_2921	11_refound_3079	GAGNIMKP_02755	GNDCMCOP_01766	FFHOJKJL_02846	DANFPOBL_02293	OPDMJNOE_01344	NDEDLGJB_02988	HGGBFDPF_04748	DCKELJPP_02912	AJGFBDLJ_01944	ADJIGFIF_03630	HKOJCNLN_01752	JFJOCCHH_03768	BNLCEPIH_02881	25_refound_6946	ADOCLKOH_00520	FFJBONIO_03686	JJOCJNPG_00449	DPBCLNFG_02024	30_refound_8468	31_refound_8679	32_refound_8959	33_refound_9219	34_refound_9502	35_refound_9679	CIBHANLA_00454	37_refound_10198	38_refound_10504
rbgA	rbgA	Ribosome biogenesis GTPase A	131	131	1	1	48678	615	1017	1009.27	LKKGGHDO_01175	HIPNGOJL_03715	FKOPKPBD_00706	BLGHOLMD_01623	LIEPKNPP_03199	BFICMGMM_00912	DOHNAMEE_01229		HPHEIAIA_01885	EOHPBPIL_02499	CDGJBBPM_00268	CHCODNHO_00656	GAGNIMKP_00208	GNDCMCOP_00919	FFHOJKJL_00223	DANFPOBL_02165	OPDMJNOE_00681	NDEDLGJB_00718	HGGBFDPF_00350	DCKELJPP_02586	AJGFBDLJ_02066	ADJIGFIF_00463	HKOJCNLN_01865	JFJOCCHH_00624	BNLCEPIH_02417	OGBMHJOC_02993	ADOCLKOH_01712	FFJBONIO_03993	JJOCJNPG_00896	DPBCLNFG_02615	PCEPIOCG_00380	BHDDHLDD_00397	MCADPKBA_01615	IMHNPCBI_01597	JGBELDGE_00559	OMGJAFKN_00328	CIBHANLA_00041	OHGKMABK_02531	EHLFPBAG_02054
group_43832	queC	7-cyano-7-deazaguanine synthase	131	131	1	1	48341	549	801	797.153	LKKGGHDO_03542	HIPNGOJL_02012	FKOPKPBD_03481	BLGHOLMD_02881	LIEPKNPP_04270	BFICMGMM_01372	DOHNAMEE_02317	GCKGHBBD_01781	HPHEIAIA_01450	EOHPBPIL_00628	CDGJBBPM_00698	CHCODNHO_00976	GAGNIMKP_00237	GNDCMCOP_00621	FFHOJKJL_01600	DANFPOBL_00079	OPDMJNOE_00989	NDEDLGJB_00613	HGGBFDPF_01251	DCKELJPP_00950	AJGFBDLJ_03004	ADJIGFIF_01153	HKOJCNLN_03136	JFJOCCHH_00459	BNLCEPIH_03902	OGBMHJOC_01607	ADOCLKOH_02589	FFJBONIO_01845	JJOCJNPG_03110	DPBCLNFG_00393	PCEPIOCG_00805	BHDDHLDD_00471	MCADPKBA_02949	IMHNPCBI_00193	JGBELDGE_03067	OMGJAFKN_00696	CIBHANLA_00212	OHGKMABK_03690	EHLFPBAG_02187
trxA	;trxA	hypothetical protein;Thioredoxin 1	131	131	1	1	48163	327	462	328.038	LKKGGHDO_01901	HIPNGOJL_01347	FKOPKPBD_01793	BLGHOLMD_00259	LIEPKNPP_01123	BFICMGMM_00341	DOHNAMEE_00205	GCKGHBBD_00615	HPHEIAIA_00848	EOHPBPIL_01143	CDGJBBPM_01447	CHCODNHO_00746	GAGNIMKP_02869	GNDCMCOP_01351	FFHOJKJL_01292	DANFPOBL_02057	OPDMJNOE_02027	NDEDLGJB_04361	HGGBFDPF_00176	DCKELJPP_00666	AJGFBDLJ_03811	ADJIGFIF_00741	HKOJCNLN_00710	JFJOCCHH_02242	BNLCEPIH_00241	OGBMHJOC_00707	ADOCLKOH_03807	FFJBONIO_00453	JJOCJNPG_02581	DPBCLNFG_00937	PCEPIOCG_01098	BHDDHLDD_01061	MCADPKBA_00648	IMHNPCBI_01159	JGBELDGE_01056	OMGJAFKN_01111	CIBHANLA_00383	OHGKMABK_00755	EHLFPBAG_00936
petA	petA	Ubiquinol-cytochrome c reductase iron-sulfur subunit	131	131	1	1	48065	384	660	655.786	LKKGGHDO_02090	HIPNGOJL_02115	FKOPKPBD_03553	BLGHOLMD_02948	LIEPKNPP_04463	BFICMGMM_02809	DOHNAMEE_00101	GCKGHBBD_02506	HPHEIAIA_00144	EOHPBPIL_00923	CDGJBBPM_02186	CHCODNHO_00184	GAGNIMKP_02111	GNDCMCOP_00700	FFHOJKJL_01670		OPDMJNOE_02484	NDEDLGJB_00808	HGGBFDPF_00622	DCKELJPP_01661	AJGFBDLJ_02961	ADJIGFIF_02576	HKOJCNLN_00017	JFJOCCHH_02631	BNLCEPIH_01750	OGBMHJOC_01712	ADOCLKOH_00496	FFJBONIO_03911	JJOCJNPG_00757	DPBCLNFG_02571	PCEPIOCG_00071	BHDDHLDD_01586	MCADPKBA_02701	IMHNPCBI_00361	JGBELDGE_01236	OMGJAFKN_01521	CIBHANLA_02088	OHGKMABK_00320	EHLFPBAG_01375
clpP~~~clpP_1	clpP;clpP_1	ATP-dependent Clp protease proteolytic subunit	131	131	1	1	48010	462	645	643.603	LKKGGHDO_04254	HIPNGOJL_00035		BLGHOLMD_01126	LIEPKNPP_00666	BFICMGMM_00711	DOHNAMEE_01201	GCKGHBBD_00770	HPHEIAIA_01794	EOHPBPIL_03195	CDGJBBPM_01756	CHCODNHO_01004	GAGNIMKP_02756	GNDCMCOP_01767	FFHOJKJL_02845	DANFPOBL_02292	OPDMJNOE_01343	NDEDLGJB_02989	HGGBFDPF_04749	DCKELJPP_02913	AJGFBDLJ_01943	ADJIGFIF_03629	HKOJCNLN_01753	JFJOCCHH_03769	BNLCEPIH_02880	OGBMHJOC_01853	ADOCLKOH_00519	FFJBONIO_03685	JJOCJNPG_00448	DPBCLNFG_02025	PCEPIOCG_01687	BHDDHLDD_01132	MCADPKBA_00587	IMHNPCBI_01511	JGBELDGE_02982	OMGJAFKN_00745	CIBHANLA_00455	OHGKMABK_00660	EHLFPBAG_02323
group_43356	guaB	Inosine-5'-monophosphate dehydrogenase	131	131	1	1	47754	1011	1557	1551.99	LKKGGHDO_02529	HIPNGOJL_04481	FKOPKPBD_01869	BLGHOLMD_00184	LIEPKNPP_03129	BFICMGMM_02047	DOHNAMEE_01007	7_refound_2149	HPHEIAIA_01448	EOHPBPIL_01624	CDGJBBPM_02078	CHCODNHO_00783	GAGNIMKP_02973	GNDCMCOP_01235	FFHOJKJL_01366	DANFPOBL_01353	OPDMJNOE_03277	NDEDLGJB_02870	HGGBFDPF_01177		AJGFBDLJ_02801	ADJIGFIF_01277	HKOJCNLN_00427	23_refound_6443	BNLCEPIH_02826	OGBMHJOC_00044	ADOCLKOH_02713	FFJBONIO_02069	28_refound_7827	29_refound_8151	PCEPIOCG_00831	31_refound_8672	MCADPKBA_02276	IMHNPCBI_01526	JGBELDGE_01190	35_refound_9675	36_refound_9881	OHGKMABK_01190	EHLFPBAG_00486
group_43232	ppk2;	Polyphosphate:ADP/GDP phosphotransferase;hypothetical protein	131	131	1	1	47588	939	1275	1269.75	LKKGGHDO_02008	HIPNGOJL_00678	FKOPKPBD_01305	BLGHOLMD_00876	LIEPKNPP_00498	BFICMGMM_01076	DOHNAMEE_00436	GCKGHBBD_01005	HPHEIAIA_00979	EOHPBPIL_01126	CDGJBBPM_00140	CHCODNHO_01813	GAGNIMKP_01413	GNDCMCOP_01560	FFHOJKJL_03216	DANFPOBL_02568		NDEDLGJB_04467	HGGBFDPF_03047	DCKELJPP_02890	AJGFBDLJ_01184	ADJIGFIF_02666	HKOJCNLN_01925	JFJOCCHH_04754		OGBMHJOC_00779	ADOCLKOH_00760	FFJBONIO_01259	JJOCJNPG_01864	DPBCLNFG_00146	PCEPIOCG_02655	BHDDHLDD_00873	MCADPKBA_00028	IMHNPCBI_00041	JGBELDGE_01089	OMGJAFKN_01209	CIBHANLA_03587	OHGKMABK_00143	38_refound_10490
group_43149	lon	Lon protease	131	131	1	1	47494	1752	2457	2435.47	LKKGGHDO_04256	HIPNGOJL_00037	FKOPKPBD_00559	BLGHOLMD_01124	LIEPKNPP_00664	BFICMGMM_00713	DOHNAMEE_01199	GCKGHBBD_00772	HPHEIAIA_01792	EOHPBPIL_03118	CDGJBBPM_02725	CHCODNHO_01002	GAGNIMKP_02758	GNDCMCOP_01769	FFHOJKJL_02843	DANFPOBL_02290	OPDMJNOE_01341	NDEDLGJB_02991	HGGBFDPF_04751	DCKELJPP_02915	AJGFBDLJ_01941	ADJIGFIF_03627	HKOJCNLN_01755	JFJOCCHH_03771	BNLCEPIH_02878	OGBMHJOC_01855	ADOCLKOH_00517	FFJBONIO_03683	JJOCJNPG_00446	DPBCLNFG_02027	PCEPIOCG_03267	BHDDHLDD_01134	MCADPKBA_00589		JGBELDGE_02877	OMGJAFKN_00743	CIBHANLA_00457	OHGKMABK_00658
slyD	;slyD	hypothetical protein;FKBP-type peptidyl-prolyl cis-trans isomerase SlyD	131	131	1	1	47468	228	525	521.13	LKKGGHDO_01912	HIPNGOJL_01366	FKOPKPBD_01780	BLGHOLMD_00272	LIEPKNPP_01133	BFICMGMM_00330	DOHNAMEE_02293	GCKGHBBD_00711	HPHEIAIA_02465	EOHPBPIL_02331	CDGJBBPM_01302	CHCODNHO_01101	GAGNIMKP_03090	GNDCMCOP_01364	FFHOJKJL_01279	DANFPOBL_03114	OPDMJNOE_02011	NDEDLGJB_04389	HGGBFDPF_04556	DCKELJPP_00684	AJGFBDLJ_03658	ADJIGFIF_00728	HKOJCNLN_00699	JFJOCCHH_04197	BNLCEPIH_02222	OGBMHJOC_00009	ADOCLKOH_03796	FFJBONIO_03741	JJOCJNPG_02591	DPBCLNFG_00950	PCEPIOCG_02113	BHDDHLDD_02641		IMHNPCBI_02707	JGBELDGE_02237	OMGJAFKN_02346	CIBHANLA_00371	OHGKMABK_02100	EHLFPBAG_01946
prmB	prmB	50S ribosomal protein L3 glutamine methyltransferase	131	131	1	1	47286	582	951	945.279	LKKGGHDO_02226	HIPNGOJL_02965	FKOPKPBD_00344	BLGHOLMD_03545	LIEPKNPP_02175	BFICMGMM_02611	DOHNAMEE_00859	GCKGHBBD_00485	HPHEIAIA_01779	EOHPBPIL_02540	CDGJBBPM_02125	CHCODNHO_00431	GAGNIMKP_02928	GNDCMCOP_03816	FFHOJKJL_03583	DANFPOBL_02860	OPDMJNOE_00368	NDEDLGJB_01110	HGGBFDPF_01287	DCKELJPP_01164	AJGFBDLJ_00326	ADJIGFIF_01229	HKOJCNLN_02855	JFJOCCHH_00632	BNLCEPIH_01824	OGBMHJOC_00649		FFJBONIO_02445	JJOCJNPG_02947	DPBCLNFG_02125	PCEPIOCG_01004	BHDDHLDD_00063	MCADPKBA_01709	IMHNPCBI_01250	JGBELDGE_01008	OMGJAFKN_00113	CIBHANLA_01210	OHGKMABK_01514	EHLFPBAG_02788
group_42093	;mpl	hypothetical protein;UDP-N-acetylmuramate--L-alanyl-gamma-D-glutamyl-meso-26-diaminoheptandioate ligase	131	131	1	1	46302	906	1428	1417.45	LKKGGHDO_00143	HIPNGOJL_02465	FKOPKPBD_03653	BLGHOLMD_03111	LIEPKNPP_04544	BFICMGMM_02025	DOHNAMEE_01851	GCKGHBBD_02179	HPHEIAIA_02647	EOHPBPIL_01344	CDGJBBPM_02766	CHCODNHO_02806	GAGNIMKP_00768	GNDCMCOP_02421	FFHOJKJL_01183	DANFPOBL_01435	OPDMJNOE_01447		18_refound_4935	DCKELJPP_01811	AJGFBDLJ_02383	ADJIGFIF_01119	HKOJCNLN_01701	JFJOCCHH_03512	BNLCEPIH_03410	OGBMHJOC_00264	ADOCLKOH_01886	FFJBONIO_03014	JJOCJNPG_02772	DPBCLNFG_03198	PCEPIOCG_02242	BHDDHLDD_01911	MCADPKBA_02390	IMHNPCBI_02114	JGBELDGE_02351	OMGJAFKN_02552	CIBHANLA_01438	OHGKMABK_01940	EHLFPBAG_01420
fliQ	fliQ	Flagellar biosynthetic protein FliQ	131	131	1	1	46018	270	270	270	LKKGGHDO_01192	HIPNGOJL_03414	FKOPKPBD_03257	BLGHOLMD_03790	LIEPKNPP_03311	BFICMGMM_00970	DOHNAMEE_01247	GCKGHBBD_00015	HPHEIAIA_03097	EOHPBPIL_02773	CDGJBBPM_00286	CHCODNHO_01974	GAGNIMKP_01296	GNDCMCOP_00346	FFHOJKJL_01079	DANFPOBL_01617	OPDMJNOE_00575	NDEDLGJB_00359	HGGBFDPF_00760	DCKELJPP_00313	AJGFBDLJ_00955	ADJIGFIF_00331	HKOJCNLN_01907	JFJOCCHH_02833	BNLCEPIH_03764	OGBMHJOC_02975	ADOCLKOH_02443		JJOCJNPG_00879	DPBCLNFG_00224		BHDDHLDD_01516	MCADPKBA_02158	IMHNPCBI_02089	JGBELDGE_00577	OMGJAFKN_00429	CIBHANLA_00075	OHGKMABK_01450	EHLFPBAG_01352
group_38127	cysL	HTH-type transcriptional regulator CysL	131	131	1	1	42133	1002	1002	1002	LKKGGHDO_03972	HIPNGOJL_00300	FKOPKPBD_01336	BLGHOLMD_00839	LIEPKNPP_00582	BFICMGMM_02169	DOHNAMEE_02055	GCKGHBBD_01133	HPHEIAIA_01353	EOHPBPIL_01264	CDGJBBPM_00818	CHCODNHO_00820	GAGNIMKP_02156	GNDCMCOP_03017	FFHOJKJL_01709	DANFPOBL_00261	OPDMJNOE_01627	NDEDLGJB_04156	HGGBFDPF_04964	DCKELJPP_01301	20_refound_5540	ADJIGFIF_00719	HKOJCNLN_02955	JFJOCCHH_02686	BNLCEPIH_00702	OGBMHJOC_01013	26_refound_7237	FFJBONIO_00989	JJOCJNPG_01262	DPBCLNFG_01462	PCEPIOCG_00642	BHDDHLDD_00366	MCADPKBA_00923	IMHNPCBI_02440	JGBELDGE_01603	OMGJAFKN_00591	CIBHANLA_00912	OHGKMABK_01160	EHLFPBAG_01703
ahpC	ahpC	Alkyl hydroperoxide reductase C	131	131	1	1	41920	564	564	564	LKKGGHDO_03490	HIPNGOJL_02334	FKOPKPBD_03729	BLGHOLMD_03037	LIEPKNPP_04377	BFICMGMM_00565	DOHNAMEE_00564	GCKGHBBD_01852	HPHEIAIA_00632	EOHPBPIL_01001	CDGJBBPM_00393	CHCODNHO_01393	GAGNIMKP_01947	GNDCMCOP_01914	FFHOJKJL_01258	DANFPOBL_01465	OPDMJNOE_02969	NDEDLGJB_00412	HGGBFDPF_03719	DCKELJPP_03036	AJGFBDLJ_00773	ADJIGFIF_03132	HKOJCNLN_01306	JFJOCCHH_02423	BNLCEPIH_00630	OGBMHJOC_01992	ADOCLKOH_02485	FFJBONIO_01967	JJOCJNPG_01204	DPBCLNFG_01373	PCEPIOCG_01162	BHDDHLDD_00446	MCADPKBA_00819	IMHNPCBI_01048	JGBELDGE_00591	OMGJAFKN_01770		OHGKMABK_00274	38_refound_10455
group_37925	mmgC_2	Acyl-CoA dehydrogenase	131	131	1	1	41899	1167	1167	1167	LKKGGHDO_03384	HIPNGOJL_02545	FKOPKPBD_03424	BLGHOLMD_02824	LIEPKNPP_04612	BFICMGMM_02590	DOHNAMEE_00365	GCKGHBBD_02735	HPHEIAIA_01217	EOHPBPIL_00878	CDGJBBPM_00700	CHCODNHO_02833	GAGNIMKP_00559	GNDCMCOP_03713	FFHOJKJL_01543	DANFPOBL_02336	OPDMJNOE_03537	NDEDLGJB_04825		DCKELJPP_01943	AJGFBDLJ_02475	ADJIGFIF_03436	HKOJCNLN_01934	JFJOCCHH_04846	BNLCEPIH_03367	OGBMHJOC_01639		FFJBONIO_00218	JJOCJNPG_03053	29_refound_8119	PCEPIOCG_00126	BHDDHLDD_02753	MCADPKBA_00403	33_refound_9189	JGBELDGE_00838	OMGJAFKN_02610	CIBHANLA_03041	OHGKMABK_00598	EHLFPBAG_02653
hemN	hemN	Oxygen-independent coproporphyrinogen III oxidase	131	131	1	1	41876	1494	1494	1494	LKKGGHDO_03331	HIPNGOJL_00401	FKOPKPBD_01129	BLGHOLMD_00671	LIEPKNPP_01255	BFICMGMM_03781	DOHNAMEE_01623	GCKGHBBD_01472	HPHEIAIA_00783	EOHPBPIL_00008	CDGJBBPM_01535	CHCODNHO_01803	GAGNIMKP_01995	GNDCMCOP_02192	FFHOJKJL_01485	DANFPOBL_01533	OPDMJNOE_02070	NDEDLGJB_03751	HGGBFDPF_04672	DCKELJPP_00624	AJGFBDLJ_00130	ADJIGFIF_03528	HKOJCNLN_00756	JFJOCCHH_01640	BNLCEPIH_01893	OGBMHJOC_01175		FFJBONIO_00824	JJOCJNPG_03614	DPBCLNFG_02037	PCEPIOCG_00618	BHDDHLDD_01807	MCADPKBA_00344	IMHNPCBI_00312		OMGJAFKN_01429	CIBHANLA_01704	OHGKMABK_00498	EHLFPBAG_00762
group_37853	folD	Bifunctional protein FolD protein	131	131	1	1	41817	861	861	861	LKKGGHDO_03136	HIPNGOJL_00575	FKOPKPBD_01890		LIEPKNPP_03072	BFICMGMM_01205	DOHNAMEE_00956	GCKGHBBD_02324	HPHEIAIA_01043	EOHPBPIL_01953	CDGJBBPM_02358	CHCODNHO_00002	GAGNIMKP_01109	GNDCMCOP_03507	FFHOJKJL_02495	DANFPOBL_03497	OPDMJNOE_01962	NDEDLGJB_01415	HGGBFDPF_02626	DCKELJPP_00407	AJGFBDLJ_01091	ADJIGFIF_03329	HKOJCNLN_01957	JFJOCCHH_02256	BNLCEPIH_02565	OGBMHJOC_02787	ADOCLKOH_03022	FFJBONIO_01072	JJOCJNPG_03567	DPBCLNFG_00660	PCEPIOCG_02168	BHDDHLDD_02354	MCADPKBA_02485	IMHNPCBI_02035	JGBELDGE_01029	OMGJAFKN_00043	CIBHANLA_03278	OHGKMABK_01426	EHLFPBAG_01133
group_37661	yabJ	2-iminobutanoate/2-iminopropanoate deaminase	131	131	1	1	41598	408	408	408	LKKGGHDO_02439	HIPNGOJL_01566	FKOPKPBD_00598	BLGHOLMD_01782	LIEPKNPP_00948	BFICMGMM_00348	DOHNAMEE_01706	GCKGHBBD_02000	HPHEIAIA_02079		CDGJBBPM_01283	CHCODNHO_02394	GAGNIMKP_01351	GNDCMCOP_01837	FFHOJKJL_00112	DANFPOBL_01566	OPDMJNOE_00179	NDEDLGJB_04082	HGGBFDPF_04043	DCKELJPP_04099	AJGFBDLJ_02753	ADJIGFIF_01832	HKOJCNLN_02731	JFJOCCHH_01652	BNLCEPIH_01853	OGBMHJOC_00452	ADOCLKOH_03493	FFJBONIO_02597	JJOCJNPG_03494		PCEPIOCG_01263	BHDDHLDD_01845	MCADPKBA_01311	IMHNPCBI_01186	JGBELDGE_01208	OMGJAFKN_02089	CIBHANLA_02575	OHGKMABK_00988	EHLFPBAG_01002
group_37639	der	GTPase Der	131	131	1	1	41574	1554	1554	1554	LKKGGHDO_02367	HIPNGOJL_02839	FKOPKPBD_01098	BLGHOLMD_00639	LIEPKNPP_00296	BFICMGMM_00992	DOHNAMEE_00612	GCKGHBBD_01859	HPHEIAIA_00558	EOHPBPIL_01863	CDGJBBPM_01471	CHCODNHO_01386	GAGNIMKP_00287	GNDCMCOP_01743	FFHOJKJL_01455	DANFPOBL_00568	OPDMJNOE_01654	NDEDLGJB_02397	HGGBFDPF_02577	DCKELJPP_01328	AJGFBDLJ_01711	ADJIGFIF_02774		JFJOCCHH_01326	BNLCEPIH_02459	OGBMHJOC_00976			JJOCJNPG_01955	DPBCLNFG_02884	PCEPIOCG_02689	BHDDHLDD_00439	MCADPKBA_00999	IMHNPCBI_02023	JGBELDGE_00305	OMGJAFKN_01763	CIBHANLA_00437	OHGKMABK_01875	38_refound_10449
group_37604	murF	UDP-N-acetylmuramoyl-tripeptide--D-alanyl-D-alanine ligase	131	131	1	1	41525	1386	1386	1386	LKKGGHDO_02280	HIPNGOJL_04223	FKOPKPBD_00029	BLGHOLMD_02432	LIEPKNPP_01586		DOHNAMEE_02665	GCKGHBBD_00289	HPHEIAIA_00022	EOHPBPIL_01506	CDGJBBPM_01626	CHCODNHO_00462	GAGNIMKP_02643	GNDCMCOP_00215	FFHOJKJL_03613	DANFPOBL_00360	OPDMJNOE_03612	NDEDLGJB_00570	HGGBFDPF_01573	DCKELJPP_02616	AJGFBDLJ_02891	ADJIGFIF_02998	HKOJCNLN_02435	JFJOCCHH_01510	BNLCEPIH_02788	OGBMHJOC_00193	ADOCLKOH_00301	FFJBONIO_00145	JJOCJNPG_02424	DPBCLNFG_00499	PCEPIOCG_00094	BHDDHLDD_00032	MCADPKBA_02959	IMHNPCBI_00084	JGBELDGE_02474	OMGJAFKN_00144	CIBHANLA_00159	OHGKMABK_00697	EHLFPBAG_00336
yrdA	yrdA	Protein YrdA	131	131	1	1	41122	537	537	537	LKKGGHDO_01235	HIPNGOJL_04303	FKOPKPBD_00672	BLGHOLMD_01662	LIEPKNPP_03034	BFICMGMM_01454	DOHNAMEE_02265	GCKGHBBD_00061	HPHEIAIA_02525	EOHPBPIL_02321	CDGJBBPM_01837	CHCODNHO_00552	GAGNIMKP_01965	GNDCMCOP_00955	FFHOJKJL_00187	DANFPOBL_02085	OPDMJNOE_03777	NDEDLGJB_04612	18_refound_4896	DCKELJPP_01897	AJGFBDLJ_00082	ADJIGFIF_02026	HKOJCNLN_02971	JFJOCCHH_00588	BNLCEPIH_02442	OGBMHJOC_00877		FFJBONIO_04026	JJOCJNPG_02483	DPBCLNFG_01078	PCEPIOCG_01284	BHDDHLDD_00345	MCADPKBA_02238	IMHNPCBI_02069	JGBELDGE_01900	OMGJAFKN_00475	CIBHANLA_02163	OHGKMABK_01895	EHLFPBAG_01069
era	era	GTPase Era	131	131	1	1	41002	900	900	900	LKKGGHDO_00822	HIPNGOJL_01399	FKOPKPBD_01021	BLGHOLMD_00575	LIEPKNPP_01342	BFICMGMM_01515	DOHNAMEE_01776	GCKGHBBD_00808	HPHEIAIA_01089	EOHPBPIL_00059	CDGJBBPM_00992	CHCODNHO_00943	GAGNIMKP_00380	GNDCMCOP_00492	FFHOJKJL_02629	DANFPOBL_00916	OPDMJNOE_01854		HGGBFDPF_04705	DCKELJPP_03157	AJGFBDLJ_03524	ADJIGFIF_01761	HKOJCNLN_02873	JFJOCCHH_01402	BNLCEPIH_02904	OGBMHJOC_01226	ADOCLKOH_03012	FFJBONIO_03420	JJOCJNPG_00535	DPBCLNFG_01738	PCEPIOCG_01217	BHDDHLDD_00279	MCADPKBA_00612	IMHNPCBI_00797	JGBELDGE_00956	OMGJAFKN_00787	CIBHANLA_00672	OHGKMABK_00556	EHLFPBAG_00228
ispF	ispF	2-C-methyl-D-erythritol 24-cyclodiphosphate synthase	131	131	1	1	40950	537	537	537	LKKGGHDO_00642	HIPNGOJL_00285	FKOPKPBD_01351	BLGHOLMD_00824	LIEPKNPP_00317	BFICMGMM_03524		GCKGHBBD_02192	HPHEIAIA_02153	EOHPBPIL_01581	CDGJBBPM_02595	CHCODNHO_00792	GAGNIMKP_01070	GNDCMCOP_03002	FFHOJKJL_01724	DANFPOBL_00245	OPDMJNOE_03007	NDEDLGJB_04336	HGGBFDPF_04271	DCKELJPP_03960	AJGFBDLJ_03393	ADJIGFIF_00703	HKOJCNLN_01327	JFJOCCHH_02671	BNLCEPIH_00686	OGBMHJOC_00691	ADOCLKOH_03610	FFJBONIO_01006	JJOCJNPG_00018	DPBCLNFG_01447	PCEPIOCG_01943	BHDDHLDD_01759	MCADPKBA_01694	IMHNPCBI_02525	JGBELDGE_02404		CIBHANLA_02347	OHGKMABK_03457	EHLFPBAG_02078
glmU	glmU	Bifunctional protein GlmU	131	131	1	1	40819	1359	1359	1359	LKKGGHDO_00213	HIPNGOJL_01145	FKOPKPBD_02999	BLGHOLMD_03248	LIEPKNPP_04757	BFICMGMM_00238	DOHNAMEE_00410	GCKGHBBD_02134	HPHEIAIA_00682	EOHPBPIL_00691	CDGJBBPM_01697	CHCODNHO_02442	GAGNIMKP_01788	GNDCMCOP_01682	FFHOJKJL_03172	DANFPOBL_01563	OPDMJNOE_03806	NDEDLGJB_03271	HGGBFDPF_04931	DCKELJPP_01966	AJGFBDLJ_01473	ADJIGFIF_02804	HKOJCNLN_00961	JFJOCCHH_01133	BNLCEPIH_02173	OGBMHJOC_00805	ADOCLKOH_00544	FFJBONIO_01218	JJOCJNPG_02234	DPBCLNFG_00470	PCEPIOCG_00717	BHDDHLDD_02302	MCADPKBA_00002	IMHNPCBI_00067	JGBELDGE_01104	OMGJAFKN_02836		OHGKMABK_00944	38_refound_10438
fdx_1	fdx_1	2Fe-2S ferredoxin	131	131	1	1	39479	342	342	342	LKKGGHDO_00063	HIPNGOJL_01866	FKOPKPBD_00620	BLGHOLMD_01755	LIEPKNPP_00981	BFICMGMM_02157	DOHNAMEE_01268	GCKGHBBD_01986	HPHEIAIA_01143	EOHPBPIL_01556	CDGJBBPM_01367	CHCODNHO_02408	GAGNIMKP_01080	GNDCMCOP_01808	FFHOJKJL_00134	DANFPOBL_02942	OPDMJNOE_02555	NDEDLGJB_02512	HGGBFDPF_05227	DCKELJPP_02413	AJGFBDLJ_02427	ADJIGFIF_03369	HKOJCNLN_00448	JFJOCCHH_00984	BNLCEPIH_02245	OGBMHJOC_02374	ADOCLKOH_01144	FFJBONIO_02619	JJOCJNPG_00668	DPBCLNFG_01392	PCEPIOCG_01079	BHDDHLDD_01831	MCADPKBA_00703	IMHNPCBI_02784	JGBELDGE_00380	OMGJAFKN_02075	CIBHANLA_02205	OHGKMABK_01787	EHLFPBAG_02520
group_33883	ispG	4-hydroxy-3-methylbut-2-en-1-yl diphosphate synthase (flavodoxin)	131	131	1	1	37517	1293	1293	1293	LKKGGHDO_02363	HIPNGOJL_02835		BLGHOLMD_00635	LIEPKNPP_00292	BFICMGMM_00988	DOHNAMEE_00616	GCKGHBBD_01863	HPHEIAIA_00562	EOHPBPIL_01859	CDGJBBPM_01467	CHCODNHO_01382	GAGNIMKP_00283	GNDCMCOP_01739	FFHOJKJL_01451	15_refound_4005	OPDMJNOE_01659	NDEDLGJB_02393	HGGBFDPF_02581	DCKELJPP_01332	AJGFBDLJ_01715	ADJIGFIF_02778	HKOJCNLN_01093	JFJOCCHH_01330	BNLCEPIH_02463	OGBMHJOC_00972			JJOCJNPG_01951	DPBCLNFG_02888	30_refound_8433	BHDDHLDD_00435	MCADPKBA_01003	IMHNPCBI_02019	JGBELDGE_00309	OMGJAFKN_01759	CIBHANLA_00433	OHGKMABK_01871	EHLFPBAG_02179
ccmB	ccmB	Heme exporter protein B	131	131	1	1	21374	702	702	702	LKKGGHDO_01393	HIPNGOJL_03235	FKOPKPBD_02342	BLGHOLMD_02586	LIEPKNPP_01923	BFICMGMM_01800	DOHNAMEE_01310	GCKGHBBD_00943	HPHEIAIA_01383	EOHPBPIL_01066	CDGJBBPM_00637	CHCODNHO_01424	GAGNIMKP_00650	GNDCMCOP_03913	FFHOJKJL_03418	DANFPOBL_02242	OPDMJNOE_02386	NDEDLGJB_01871	HGGBFDPF_02062	DCKELJPP_00566	AJGFBDLJ_01612	ADJIGFIF_00871	HKOJCNLN_00599	JFJOCCHH_04226	BNLCEPIH_03265	OGBMHJOC_03299		FFJBONIO_01362	JJOCJNPG_03141	DPBCLNFG_01879	PCEPIOCG_00586	BHDDHLDD_01299	MCADPKBA_03078	IMHNPCBI_02229	JGBELDGE_00928	OMGJAFKN_00025	CIBHANLA_00625	OHGKMABK_00744	38_refound_10253
mtgA	mtgA	Biosynthetic peptidoglycan transglycosylase	131	131	1	1	21269	705	705	705	LKKGGHDO_03108	HIPNGOJL_02491	FKOPKPBD_03613	BLGHOLMD_03151	LIEPKNPP_04233	BFICMGMM_01898	DOHNAMEE_00773	GCKGHBBD_02465	HPHEIAIA_00945	EOHPBPIL_01432	CDGJBBPM_02153	CHCODNHO_02714	GAGNIMKP_00838	GNDCMCOP_00275	FFHOJKJL_01143	DANFPOBL_01755	OPDMJNOE_02456	NDEDLGJB_00483	HGGBFDPF_04132	DCKELJPP_01636	AJGFBDLJ_01507	ADJIGFIF_03060	HKOJCNLN_00484	JFJOCCHH_03367	BNLCEPIH_03547	OGBMHJOC_02627	ADOCLKOH_02297	FFJBONIO_00958	JJOCJNPG_02061	DPBCLNFG_03239	PCEPIOCG_00312	BHDDHLDD_02424	MCADPKBA_00159	IMHNPCBI_01850	JGBELDGE_02168	OMGJAFKN_02455	CIBHANLA_00176	OHGKMABK_02363	EHLFPBAG_00939
dapB	dapB	4-hydroxy-tetrahydrodipicolinate reductase	131	131	1	1	17943	810	810	810	LKKGGHDO_00003	HIPNGOJL_04099	FKOPKPBD_03809	BLGHOLMD_03475	LIEPKNPP_02060	BFICMGMM_02036	DOHNAMEE_02216	GCKGHBBD_01152	HPHEIAIA_02219	EOHPBPIL_02581	CDGJBBPM_01876	CHCODNHO_01309	GAGNIMKP_00406	GNDCMCOP_00839	FFHOJKJL_01860	DANFPOBL_01175	OPDMJNOE_03218		HGGBFDPF_03814	DCKELJPP_02820	AJGFBDLJ_03150	ADJIGFIF_03575	HKOJCNLN_01690	JFJOCCHH_01769	BNLCEPIH_03662	OGBMHJOC_02226	ADOCLKOH_01897	FFJBONIO_02720	JJOCJNPG_02365	DPBCLNFG_02368	PCEPIOCG_02540	BHDDHLDD_00640	MCADPKBA_01400	IMHNPCBI_01500	JGBELDGE_02205	OMGJAFKN_00999	CIBHANLA_01520	OHGKMABK_02052	EHLFPBAG_02111
uppP	uppP	Undecaprenyl-diphosphatase	131	131	1	1	17475	825	825	825	LKKGGHDO_03113	HIPNGOJL_02486	FKOPKPBD_03618	BLGHOLMD_03146	LIEPKNPP_04238	BFICMGMM_01893	DOHNAMEE_00778	GCKGHBBD_02470	HPHEIAIA_00950	EOHPBPIL_02981	CDGJBBPM_02158	CHCODNHO_02719	GAGNIMKP_00843	GNDCMCOP_00280	FFHOJKJL_01148	DANFPOBL_01750	OPDMJNOE_02451	NDEDLGJB_00488	HGGBFDPF_04127	DCKELJPP_01631	AJGFBDLJ_01502	ADJIGFIF_03065	HKOJCNLN_00489	JFJOCCHH_03372	BNLCEPIH_03552	OGBMHJOC_02622	ADOCLKOH_02302	FFJBONIO_00953	JJOCJNPG_02066	DPBCLNFG_03233	PCEPIOCG_00307	BHDDHLDD_02429	MCADPKBA_00154	IMHNPCBI_01855	JGBELDGE_02173	OMGJAFKN_02450		OHGKMABK_02368	EHLFPBAG_02153
group_13794		hypothetical protein	131	131	1	1	15839	888	888	888	LKKGGHDO_00654	HIPNGOJL_00704	FKOPKPBD_01320	BLGHOLMD_00861	LIEPKNPP_00483	BFICMGMM_01569	DOHNAMEE_01587	GCKGHBBD_01382	HPHEIAIA_02784	EOHPBPIL_01420	CDGJBBPM_02233	CHCODNHO_01555	GAGNIMKP_00104	GNDCMCOP_01576	FFHOJKJL_01690	DANFPOBL_03573	OPDMJNOE_01596	NDEDLGJB_03894	HGGBFDPF_03271	DCKELJPP_01274	AJGFBDLJ_03292	ADJIGFIF_01347		JFJOCCHH_04769	BNLCEPIH_01615	OGBMHJOC_03079	ADOCLKOH_01474	FFJBONIO_03925	JJOCJNPG_01677	DPBCLNFG_00161	PCEPIOCG_01810	BHDDHLDD_00721	MCADPKBA_02001	IMHNPCBI_01902	JGBELDGE_02438	OMGJAFKN_01043	CIBHANLA_03052	OHGKMABK_02742	EHLFPBAG_02094
suhB	suhB	Inositol-1-monophosphatase	131	131	1	1	15584	897	897	897	LKKGGHDO_00073	HIPNGOJL_01856	FKOPKPBD_00610	BLGHOLMD_01765	LIEPKNPP_00971	BFICMGMM_02147	DOHNAMEE_01258	GCKGHBBD_00464	HPHEIAIA_01133	EOHPBPIL_01849		CHCODNHO_00410	GAGNIMKP_01090	GNDCMCOP_01818	FFHOJKJL_00124	DANFPOBL_03069	OPDMJNOE_02565	NDEDLGJB_02502	HGGBFDPF_05217	DCKELJPP_02780	AJGFBDLJ_02417	ADJIGFIF_03379	HKOJCNLN_00458	JFJOCCHH_00974	BNLCEPIH_02235	OGBMHJOC_02364		FFJBONIO_02609	JJOCJNPG_00658	DPBCLNFG_01382	PCEPIOCG_01089	BHDDHLDD_01095	MCADPKBA_00693	IMHNPCBI_02712	JGBELDGE_00390	OMGJAFKN_02623	CIBHANLA_02195	OHGKMABK_02892	EHLFPBAG_00974
cysQ_1	cysQ_1	3'(2')5'-bisphosphate nucleotidase CysQ	131	131	1	1	14276	951	951	951	LKKGGHDO_03835	HIPNGOJL_01251	FKOPKPBD_00280	BLGHOLMD_02152		BFICMGMM_02066	DOHNAMEE_01426	GCKGHBBD_01655	HPHEIAIA_01544	EOHPBPIL_00778	CDGJBBPM_00089	CHCODNHO_02000	GAGNIMKP_00873	GNDCMCOP_02897	FFHOJKJL_02127	DANFPOBL_00680	OPDMJNOE_02863	NDEDLGJB_01630	HGGBFDPF_01398		AJGFBDLJ_00926	ADJIGFIF_03166	HKOJCNLN_01832	JFJOCCHH_02916	BNLCEPIH_03851	OGBMHJOC_02133	ADOCLKOH_00744	FFJBONIO_00579	JJOCJNPG_00822	DPBCLNFG_01835	PCEPIOCG_00177	BHDDHLDD_01351	MCADPKBA_00083	IMHNPCBI_00846	JGBELDGE_00076	OMGJAFKN_01618	CIBHANLA_02127	OHGKMABK_03215	EHLFPBAG_00300
rapZ	rapZ	RNase adapter protein RapZ	131	131	1	1	13537	981	981	981	LKKGGHDO_03533	HIPNGOJL_02373	FKOPKPBD_03508	BLGHOLMD_02908	LIEPKNPP_04302	BFICMGMM_00423	DOHNAMEE_02104	GCKGHBBD_00549	HPHEIAIA_02333	EOHPBPIL_00967	CDGJBBPM_01251	CHCODNHO_00729	GAGNIMKP_01758	GNDCMCOP_00649	FFHOJKJL_01628	DANFPOBL_00508	OPDMJNOE_03097	NDEDLGJB_00683	HGGBFDPF_04198	DCKELJPP_00107	AJGFBDLJ_03015	ADJIGFIF_03079	HKOJCNLN_02648	JFJOCCHH_00431	BNLCEPIH_02155	OGBMHJOC_00287	ADOCLKOH_02882	FFJBONIO_01508	JJOCJNPG_02450	DPBCLNFG_00366	PCEPIOCG_00735	BHDDHLDD_00925	MCADPKBA_00857	IMHNPCBI_00550	JGBELDGE_00325	OMGJAFKN_00207	CIBHANLA_01027	OHGKMABK_00612	EHLFPBAG_00462
adoK	adoK	Adenosine kinase	131	131	1	1	13304	990	990	990	LKKGGHDO_03032	HIPNGOJL_02473	FKOPKPBD_03661	BLGHOLMD_03103	LIEPKNPP_04536	BFICMGMM_02033	DOHNAMEE_00696	GCKGHBBD_01444	HPHEIAIA_01273	EOHPBPIL_00947	CDGJBBPM_00884	CHCODNHO_00368	GAGNIMKP_00761	GNDCMCOP_02413	FFHOJKJL_01191	DANFPOBL_01427	OPDMJNOE_01439			DCKELJPP_01819	AJGFBDLJ_02390	ADJIGFIF_01111	HKOJCNLN_01693	JFJOCCHH_03520	BNLCEPIH_03418	OGBMHJOC_01688	ADOCLKOH_01894	FFJBONIO_03376	JJOCJNPG_02087	DPBCLNFG_03190	PCEPIOCG_01235	BHDDHLDD_00239	MCADPKBA_01196	IMHNPCBI_00637	JGBELDGE_01977	OMGJAFKN_00911	CIBHANLA_03717	OHGKMABK_01105	EHLFPBAG_00284
gshB	gshB	Glutathione synthetase	131	131	1	1	13191	996	996	996	LKKGGHDO_02312	HIPNGOJL_03188	FKOPKPBD_02400		LIEPKNPP_02779	BFICMGMM_00610		GCKGHBBD_01947	HPHEIAIA_02639		10_refound_2730	CHCODNHO_01759	GAGNIMKP_01500	GNDCMCOP_02528	FFHOJKJL_02450	DANFPOBL_01221	OPDMJNOE_00255	NDEDLGJB_00419	HGGBFDPF_02908	DCKELJPP_01419	AJGFBDLJ_03603	ADJIGFIF_00825	HKOJCNLN_00135	JFJOCCHH_04379	BNLCEPIH_03316	25_refound_6775	ADOCLKOH_02043	FFJBONIO_00768	JJOCJNPG_00048	DPBCLNFG_00816	PCEPIOCG_02154	BHDDHLDD_01793	MCADPKBA_02256	IMHNPCBI_01976		OMGJAFKN_00242	CIBHANLA_04102	OHGKMABK_01740	EHLFPBAG_01167
group_9797	ydiK_1	Putative transport protein YdiK	131	131	1	1	11268	1092	1092	1092	LKKGGHDO_00049	HIPNGOJL_02094	FKOPKPBD_03468	BLGHOLMD_02868		5_refound_1398	DOHNAMEE_01188	GCKGHBBD_01530	HPHEIAIA_00051	EOHPBPIL_00389	CDGJBBPM_01341	CHCODNHO_01946	GAGNIMKP_00226	GNDCMCOP_00608	FFHOJKJL_01587	DANFPOBL_02969	OPDMJNOE_00975	NDEDLGJB_00625	HGGBFDPF_01262	DCKELJPP_00936	AJGFBDLJ_00496	ADJIGFIF_01911	HKOJCNLN_03125	JFJOCCHH_00472	BNLCEPIH_01652	OGBMHJOC_00348	ADOCLKOH_01850	FFJBONIO_01832	JJOCJNPG_03295	DPBCLNFG_00406	PCEPIOCG_00237	BHDDHLDD_01254	MCADPKBA_00781	IMHNPCBI_00113	JGBELDGE_00121	OMGJAFKN_01322	CIBHANLA_00199	OHGKMABK_02664	EHLFPBAG_02999
purK	purK	N5-carboxyaminoimidazole ribonucleotide synthase	131	131	1	1	9347	1206	1206	1206	LKKGGHDO_03134	HIPNGOJL_00573	FKOPKPBD_01892		LIEPKNPP_03074	BFICMGMM_01203	DOHNAMEE_00958	GCKGHBBD_02326	HPHEIAIA_01045	EOHPBPIL_01955	CDGJBBPM_02360	11_refound_2962	GAGNIMKP_01107	GNDCMCOP_03509	FFHOJKJL_02497	DANFPOBL_03495	OPDMJNOE_01960	NDEDLGJB_01417	HGGBFDPF_02628	DCKELJPP_00405	AJGFBDLJ_01093	ADJIGFIF_03327	HKOJCNLN_01959	JFJOCCHH_02254	BNLCEPIH_02563	OGBMHJOC_02785	ADOCLKOH_03024	FFJBONIO_01074	JJOCJNPG_03565	DPBCLNFG_00662	PCEPIOCG_02166	BHDDHLDD_02352	MCADPKBA_02483	IMHNPCBI_02033	JGBELDGE_01027	OMGJAFKN_00041	CIBHANLA_03276	OHGKMABK_01424	EHLFPBAG_01131
group_5908		hypothetical protein	131	131	1	1	6813	1404	1404	1404	LKKGGHDO_03074	HIPNGOJL_01081	FKOPKPBD_03336	BLGHOLMD_02775	LIEPKNPP_02614	BFICMGMM_00452	DOHNAMEE_00552	GCKGHBBD_01735	HPHEIAIA_00644	EOHPBPIL_00989	CDGJBBPM_00381	CHCODNHO_02146	GAGNIMKP_00949	GNDCMCOP_01432	FFHOJKJL_02275	DANFPOBL_00019		NDEDLGJB_00894		DCKELJPP_01986	AJGFBDLJ_03543	ADJIGFIF_00973	HKOJCNLN_02619	JFJOCCHH_04866	BNLCEPIH_02344	OGBMHJOC_01980	ADOCLKOH_00194	FFJBONIO_00669	JJOCJNPG_02035	DPBCLNFG_00579	PCEPIOCG_01174	BHDDHLDD_01482	32_refound_8725	IMHNPCBI_01569	JGBELDGE_01833	OMGJAFKN_01671		OHGKMABK_00286	EHLFPBAG_01320
leuA_1	leuA_1	2-isopropylmalate synthase	131	131	1	1	5572	1548	1548	1548	LKKGGHDO_01484	HIPNGOJL_04041	FKOPKPBD_03857	BLGHOLMD_03424	LIEPKNPP_01988	BFICMGMM_00025		GCKGHBBD_01692	HPHEIAIA_00288	EOHPBPIL_00666	CDGJBBPM_00603	CHCODNHO_02060	GAGNIMKP_00629	GNDCMCOP_00788	FFHOJKJL_01908	DANFPOBL_01158	OPDMJNOE_00918	NDEDLGJB_04009	HGGBFDPF_02277	DCKELJPP_03465	AJGFBDLJ_01041	ADJIGFIF_00429	HKOJCNLN_02790	JFJOCCHH_01817	BNLCEPIH_00567	OGBMHJOC_03249	ADOCLKOH_02282	FFJBONIO_01532	JJOCJNPG_02091	DPBCLNFG_00259	PCEPIOCG_01968	BHDDHLDD_00209		IMHNPCBI_01131	JGBELDGE_01296	OMGJAFKN_00974	CIBHANLA_00858	OHGKMABK_02593	EHLFPBAG_00375
group_4789		Long-chain-fatty-acid--CoA ligase FadD13	131	131	1	1	5511	1557	1557	1557	LKKGGHDO_02721	HIPNGOJL_00419	FKOPKPBD_00770	BLGHOLMD_01558	LIEPKNPP_00770	BFICMGMM_02656	DOHNAMEE_02757	GCKGHBBD_00228	HPHEIAIA_02515	EOHPBPIL_02076	CDGJBBPM_01791	CHCODNHO_00670	GAGNIMKP_02534	GNDCMCOP_00862	FFHOJKJL_00284	DANFPOBL_03356	OPDMJNOE_00432	NDEDLGJB_03023	HGGBFDPF_03323	DCKELJPP_01098	AJGFBDLJ_01917	ADJIGFIF_02656	HKOJCNLN_01215	JFJOCCHH_04532	BNLCEPIH_01834	OGBMHJOC_03261	ADOCLKOH_02114	FFJBONIO_03541	JJOCJNPG_01333		PCEPIOCG_02036	BHDDHLDD_00100	MCADPKBA_02907	IMHNPCBI_01872	JGBELDGE_01669	OMGJAFKN_00496	CIBHANLA_02482	OHGKMABK_01536	EHLFPBAG_01660
ahpF_1	ahpF_1	Alkyl hydroperoxide reductase subunit F	131	131	1	1	5307	1587	1587	1587	LKKGGHDO_03489	HIPNGOJL_02333	FKOPKPBD_03730	BLGHOLMD_03036	LIEPKNPP_04378	BFICMGMM_00564	DOHNAMEE_00565	GCKGHBBD_01853	HPHEIAIA_00631	EOHPBPIL_01002	CDGJBBPM_00394	CHCODNHO_01392	GAGNIMKP_01948	GNDCMCOP_01913	FFHOJKJL_01259	DANFPOBL_01464	OPDMJNOE_02970	NDEDLGJB_00413	HGGBFDPF_03718	DCKELJPP_03037	AJGFBDLJ_00772	ADJIGFIF_03133	HKOJCNLN_01307	JFJOCCHH_02424	BNLCEPIH_00631	OGBMHJOC_01993	ADOCLKOH_02484	FFJBONIO_01966	JJOCJNPG_01205	DPBCLNFG_01372	PCEPIOCG_01161	BHDDHLDD_00445	MCADPKBA_00818	IMHNPCBI_01049	JGBELDGE_00592	OMGJAFKN_01769	36_refound_9718	OHGKMABK_00273	EHLFPBAG_00809
fadE	fadE	Acyl-coenzyme A dehydrogenase	131	131	1	1	2308	2355	2355	2355	LKKGGHDO_03932	HIPNGOJL_01556	FKOPKPBD_00589	BLGHOLMD_01791	LIEPKNPP_00939	BFICMGMM_02254	DOHNAMEE_01696	GCKGHBBD_02038	HPHEIAIA_02089		CDGJBBPM_01273	CHCODNHO_02257	GAGNIMKP_01361	GNDCMCOP_01846	FFHOJKJL_00103	DANFPOBL_02399	OPDMJNOE_00169	NDEDLGJB_04092	HGGBFDPF_03869	DCKELJPP_04088	AJGFBDLJ_02763	ADJIGFIF_01842	HKOJCNLN_02373	JFJOCCHH_01643	BNLCEPIH_01843	OGBMHJOC_03273	ADOCLKOH_03502	FFJBONIO_02588	JJOCJNPG_03504		PCEPIOCG_01253	BHDDHLDD_02467	MCADPKBA_01321	IMHNPCBI_01196	JGBELDGE_01198	OMGJAFKN_01898	CIBHANLA_01468	OHGKMABK_00978	EHLFPBAG_01806
group_57871	;atpD1	hypothetical protein;ATP synthase subunit beta 1	130	130	1	1	63512	585	1401	1377.85	LKKGGHDO_03502	HIPNGOJL_02346	FKOPKPBD_03716	BLGHOLMD_03049	LIEPKNPP_04365	BFICMGMM_01864	DOHNAMEE_02716	GCKGHBBD_02049	HPHEIAIA_02193	EOHPBPIL_01788	CDGJBBPM_01422	CHCODNHO_00346	GAGNIMKP_01935	GNDCMCOP_01926	FFHOJKJL_01246	DANFPOBL_02601	OPDMJNOE_03167	NDEDLGJB_00400	HGGBFDPF_03731	DCKELJPP_02145	AJGFBDLJ_00373	ADJIGFIF_03120		JFJOCCHH_02411	BNLCEPIH_00618	OGBMHJOC_00899	ADOCLKOH_01008	FFJBONIO_01979	JJOCJNPG_01192	DPBCLNFG_00111	PCEPIOCG_01659	BHDDHLDD_00261		IMHNPCBI_00917	JGBELDGE_00815	OMGJAFKN_02664	CIBHANLA_01176	37_refound_10223	EHLFPBAG_01967
group_57667		hypothetical protein	130	130	1	1	63292	972	1476	1464.37	LKKGGHDO_02722	HIPNGOJL_00418	FKOPKPBD_00768	BLGHOLMD_01559	LIEPKNPP_00769		DOHNAMEE_02483	GCKGHBBD_00227	HPHEIAIA_02513	EOHPBPIL_02078	CDGJBBPM_01789	CHCODNHO_00671	GAGNIMKP_02532	GNDCMCOP_00863	FFHOJKJL_00282		OPDMJNOE_00431	NDEDLGJB_03022	HGGBFDPF_03324	DCKELJPP_01099	AJGFBDLJ_01916	ADJIGFIF_02657	HKOJCNLN_01216	JFJOCCHH_04534	BNLCEPIH_01835	OGBMHJOC_03259	ADOCLKOH_02115	FFJBONIO_03462	JJOCJNPG_01332	DPBCLNFG_02033	PCEPIOCG_02038	BHDDHLDD_00099	MCADPKBA_02338	IMHNPCBI_01874	JGBELDGE_01667	OMGJAFKN_00497	CIBHANLA_02483	OHGKMABK_01534	EHLFPBAG_01658
group_56678	infB	Translation initiation factor IF-2	130	130	1	1	62231	744	3018	2862.67	LKKGGHDO_01109	HIPNGOJL_03443	FKOPKPBD_03147	BLGHOLMD_04092	LIEPKNPP_03958	BFICMGMM_01749			HPHEIAIA_03144	EOHPBPIL_03024	CDGJBBPM_03019	CHCODNHO_02080	GAGNIMKP_02577	GNDCMCOP_03603	FFHOJKJL_00788	DANFPOBL_00195	OPDMJNOE_01283	NDEDLGJB_01818	HGGBFDPF_04439	DCKELJPP_01540	AJGFBDLJ_02713	ADJIGFIF_01428	HKOJCNLN_03186	JFJOCCHH_01701	BNLCEPIH_03502	OGBMHJOC_02890	ADOCLKOH_00660	FFJBONIO_01411	JJOCJNPG_02716	DPBCLNFG_02733	PCEPIOCG_02320	BHDDHLDD_01400	MCADPKBA_03016	IMHNPCBI_02905	JGBELDGE_02006	OMGJAFKN_01724	CIBHANLA_03376	OHGKMABK_03209
group_55947	mkl	putative ribonucleotide transport ATP-binding protein mkl	130	130	1	1	61464	516	813	801.488	LKKGGHDO_04129	HIPNGOJL_03756	FKOPKPBD_03947	BLGHOLMD_03336	LIEPKNPP_03283	BFICMGMM_03274	DOHNAMEE_01383	GCKGHBBD_01353	HPHEIAIA_01314	EOHPBPIL_02783	CDGJBBPM_02590	CHCODNHO_00165	GAGNIMKP_01688	GNDCMCOP_02766	FFHOJKJL_00622	DANFPOBL_01702	OPDMJNOE_02751	NDEDLGJB_03517	HGGBFDPF_00845	DCKELJPP_03304	AJGFBDLJ_01064	ADJIGFIF_01382		JFJOCCHH_01968	BNLCEPIH_03815	OGBMHJOC_02036	ADOCLKOH_02843	FFJBONIO_02661	JJOCJNPG_03331	DPBCLNFG_00681	PCEPIOCG_01596	BHDDHLDD_01653	MCADPKBA_02562	IMHNPCBI_02094	JGBELDGE_00795	OMGJAFKN_00934	CIBHANLA_00599	OHGKMABK_02018	EHLFPBAG_02489
group_55359		hypothetical protein	130	130	1	1	60828	693	849	847.791	LKKGGHDO_02548	HIPNGOJL_04718	FKOPKPBD_01223	BLGHOLMD_01012	LIEPKNPP_00402	BFICMGMM_00187	DOHNAMEE_02098	GCKGHBBD_00350	HPHEIAIA_01520	EOHPBPIL_01801	CDGJBBPM_02013	CHCODNHO_00132	GAGNIMKP_01401	GNDCMCOP_03976	FFHOJKJL_02904	DANFPOBL_03185	OPDMJNOE_02986	NDEDLGJB_03816	HGGBFDPF_03286	DCKELJPP_03941	AJGFBDLJ_02156	ADJIGFIF_01327	HKOJCNLN_01575	JFJOCCHH_03065	BNLCEPIH_00204	OGBMHJOC_01877	ADOCLKOH_03149	FFJBONIO_01795	JJOCJNPG_01690	DPBCLNFG_02233	PCEPIOCG_02261	BHDDHLDD_00497	MCADPKBA_01406	IMHNPCBI_01400	JGBELDGE_01170	OMGJAFKN_01343	CIBHANLA_01567	OHGKMABK_01193	EHLFPBAG_01295
group_55217		hypothetical protein	130	130	1	1	60682	387	525	523.645	LKKGGHDO_00203	HIPNGOJL_01160	FKOPKPBD_02989	BLGHOLMD_03258	LIEPKNPP_04767	BFICMGMM_00248		GCKGHBBD_00128	HPHEIAIA_00692	EOHPBPIL_00701	CDGJBBPM_01316	CHCODNHO_00314	GAGNIMKP_01798	GNDCMCOP_01671	FFHOJKJL_03182	DANFPOBL_00577	OPDMJNOE_03796	NDEDLGJB_03261	HGGBFDPF_03431	DCKELJPP_01976	AJGFBDLJ_01082	ADJIGFIF_02814	HKOJCNLN_00971	JFJOCCHH_01143	BNLCEPIH_01189	OGBMHJOC_00815	ADOCLKOH_02379	FFJBONIO_01228	JJOCJNPG_02223	DPBCLNFG_00851	PCEPIOCG_00707		MCADPKBA_01777	IMHNPCBI_00077	JGBELDGE_00670		36_refound_9878	OHGKMABK_02630	EHLFPBAG_00133
gltI_3~~~gltI_1~~~gltI_2~~~mltF_3	gltI_3;gltI_1;gltI_2;mltF_3	Glutamate/aspartate import solute-binding protein;Membrane-bound lytic murein transglycosylase F	130	131	1.00769	1	53283	639	1164	1146.53	LKKGGHDO_00464	HIPNGOJL_04274	2_refound_753	BLGHOLMD_03760	4_refound_1383	BFICMGMM_00260	DOHNAMEE_01443	GCKGHBBD_02162	HPHEIAIA_01676	EOHPBPIL_01377	CDGJBBPM_00781	CHCODNHO_02471	GAGNIMKP_02463	13_refound_3450	14_refound_3729	DANFPOBL_00728	OPDMJNOE_00411	NDEDLGJB_03541	HGGBFDPF_03949	DCKELJPP_01120	AJGFBDLJ_03236	21_refound_5868	HKOJCNLN_02472	23_refound_6475	BNLCEPIH_02981	OGBMHJOC_02573	ADOCLKOH_00671	27_refound_7680	JJOCJNPG_00985	29_refound_8215	PCEPIOCG_02442	BHDDHLDD_02202	MCADPKBA_01991	IMHNPCBI_02923	JGBELDGE_02096	OMGJAFKN_02180	CIBHANLA_02907	OHGKMABK_00646	EHLFPBAG_01096
group_47419		hypothetical protein	130	130	1	1	52693	210	210	210	LKKGGHDO_01787	HIPNGOJL_00915	FKOPKPBD_02070	BLGHOLMD_04188	LIEPKNPP_03460	BFICMGMM_02516	DOHNAMEE_02422	GCKGHBBD_00057	HPHEIAIA_01729	EOHPBPIL_01617	CDGJBBPM_02309	CHCODNHO_00556	GAGNIMKP_00945	GNDCMCOP_03413	FFHOJKJL_00547	DANFPOBL_01960	OPDMJNOE_01745	NDEDLGJB_01772	HGGBFDPF_03833	DCKELJPP_00160	AJGFBDLJ_02340	ADJIGFIF_02269	HKOJCNLN_00199	JFJOCCHH_02328	BNLCEPIH_03392	OGBMHJOC_03120	ADOCLKOH_00956	FFJBONIO_03629	JJOCJNPG_01172		PCEPIOCG_02075	BHDDHLDD_00341	MCADPKBA_02837	IMHNPCBI_02135	JGBELDGE_01260	OMGJAFKN_00471	CIBHANLA_01977	OHGKMABK_02247	EHLFPBAG_01686
group_46730		hypothetical protein	130	130	1	1	51867	390	759	682.152	LKKGGHDO_01165	1_refound_471	2_refound_756	3_refound_1040	4_refound_1384	BFICMGMM_00902	DOHNAMEE_02834	GCKGHBBD_02407	HPHEIAIA_01718	EOHPBPIL_02873	CDGJBBPM_01996	CHCODNHO_02921	GAGNIMKP_00200	13_refound_3452	14_refound_3733		OPDMJNOE_00671	NDEDLGJB_00708	HGGBFDPF_00335		AJGFBDLJ_02053		HKOJCNLN_01741	23_refound_6478	24_refound_6756	OGBMHJOC_03109	ADOCLKOH_03690	27_refound_7683	JJOCJNPG_00906		PCEPIOCG_01302	BHDDHLDD_02298	MCADPKBA_01511	IMHNPCBI_02150	JGBELDGE_01249	OMGJAFKN_02388	CIBHANLA_00031	OHGKMABK_01299	EHLFPBAG_01287
group_46583		hypothetical protein	130	130	1	1	51676	342	591	589.07	LKKGGHDO_02195	HIPNGOJL_03687	FKOPKPBD_00734	BLGHOLMD_01596	LIEPKNPP_00744	BFICMGMM_01928	DOHNAMEE_00151	GCKGHBBD_00979	HPHEIAIA_00194	EOHPBPIL_00526	CDGJBBPM_00201	CHCODNHO_01838	GAGNIMKP_00177	GNDCMCOP_00894	FFHOJKJL_00249	DANFPOBL_00410	OPDMJNOE_01373	NDEDLGJB_00526	HGGBFDPF_00316	DCKELJPP_00247	AJGFBDLJ_00067	ADJIGFIF_00490	HKOJCNLN_01671	JFJOCCHH_04567	BNLCEPIH_01709	OGBMHJOC_01763	ADOCLKOH_00780	FFJBONIO_01648	JJOCJNPG_00093		PCEPIOCG_00021	BHDDHLDD_00848	MCADPKBA_00509	IMHNPCBI_00484	JGBELDGE_00014	OMGJAFKN_01235	CIBHANLA_00015	OHGKMABK_00471	EHLFPBAG_00733
group_46473	pntA	NAD(P) transhydrogenase subunit alpha	130	130	1	1	51538	765	1599	1570.13	LKKGGHDO_00210	HIPNGOJL_01148	FKOPKPBD_02996	BLGHOLMD_03251	LIEPKNPP_04760	BFICMGMM_00241	DOHNAMEE_00407	GCKGHBBD_02130	HPHEIAIA_00685	EOHPBPIL_00694	CDGJBBPM_01309	CHCODNHO_02438	GAGNIMKP_01791	GNDCMCOP_01679	FFHOJKJL_03175	DANFPOBL_03603	OPDMJNOE_03803	NDEDLGJB_03268	HGGBFDPF_04928	DCKELJPP_01969	AJGFBDLJ_01476	ADJIGFIF_02807	HKOJCNLN_00964	JFJOCCHH_01136	BNLCEPIH_02176	OGBMHJOC_00808	ADOCLKOH_02386	FFJBONIO_01221	JJOCJNPG_02231	DPBCLNFG_00473	PCEPIOCG_00714	BHDDHLDD_02306	MCADPKBA_02466	IMHNPCBI_00070	JGBELDGE_02822	OMGJAFKN_02716		OHGKMABK_02315	EHLFPBAG_00126
group_46196	takP	Alpha-keto acid-binding periplasmic protein TakP	130	130	1	1	51187	615	1158	1149.1	LKKGGHDO_02300	1_refound_462	2_refound_746	3_refound_1032	LIEPKNPP_01605	BFICMGMM_00632	DOHNAMEE_00878	GCKGHBBD_00233	HPHEIAIA_02917	EOHPBPIL_01640	CDGJBBPM_02333	CHCODNHO_02654	GAGNIMKP_02624	GNDCMCOP_00196	14_refound_3723	DANFPOBL_00340	OPDMJNOE_01056	NDEDLGJB_00657	HGGBFDPF_01592	DCKELJPP_01018	AJGFBDLJ_02910	ADJIGFIF_02978			BNLCEPIH_02807	OGBMHJOC_00630	ADOCLKOH_00469		JJOCJNPG_02443	DPBCLNFG_02623	PCEPIOCG_02418	BHDDHLDD_00105	MCADPKBA_00948	IMHNPCBI_02259		OMGJAFKN_00491	CIBHANLA_02718	OHGKMABK_02457	EHLFPBAG_01564
korA	;korA	hypothetical protein;2-oxoglutarate oxidoreductase subunit KorA	130	130	1	1	51153	1089	2091	1823.51	LKKGGHDO_00676	HIPNGOJL_00229	FKOPKPBD_01405	BLGHOLMD_00785	LIEPKNPP_00360	BFICMGMM_00322	DOHNAMEE_00652	GCKGHBBD_00339	HPHEIAIA_00363	EOHPBPIL_00147	CDGJBBPM_00663	CHCODNHO_00121	GAGNIMKP_00324	GNDCMCOP_03678	FFHOJKJL_01765	DANFPOBL_02873	OPDMJNOE_01724	NDEDLGJB_02906		DCKELJPP_03768	AJGFBDLJ_03418	ADJIGFIF_02628	HKOJCNLN_00691	JFJOCCHH_02141	BNLCEPIH_02667	OGBMHJOC_02869	ADOCLKOH_02544	FFJBONIO_02288	JJOCJNPG_03254	DPBCLNFG_01299	PCEPIOCG_00986	BHDDHLDD_00486	MCADPKBA_01916	IMHNPCBI_00233	JGBELDGE_01820	OMGJAFKN_01354	CIBHANLA_02191	OHGKMABK_01438	EHLFPBAG_00956
group_45798		hypothetical protein	130	130	1	1	50715	789	2028	2009.37	LKKGGHDO_02830	HIPNGOJL_01782	FKOPKPBD_00834	BLGHOLMD_01498	LIEPKNPP_03788		DOHNAMEE_00694	7_refound_2173	HPHEIAIA_01275	EOHPBPIL_00949	CDGJBBPM_00882	CHCODNHO_02333	GAGNIMKP_02529	GNDCMCOP_00112	FFHOJKJL_00351	DANFPOBL_02657	OPDMJNOE_00819	NDEDLGJB_01893	HGGBFDPF_00373	DCKELJPP_02077	AJGFBDLJ_03835	ADJIGFIF_02384	HKOJCNLN_01438	JFJOCCHH_02747	BNLCEPIH_02999	OGBMHJOC_01686	ADOCLKOH_03372	FFJBONIO_01281	JJOCJNPG_02508	DPBCLNFG_01273	PCEPIOCG_01237	BHDDHLDD_01786	MCADPKBA_01194	IMHNPCBI_00639		OMGJAFKN_02062	CIBHANLA_00292	OHGKMABK_01103	EHLFPBAG_00282
dnaA_2~~~dnaA	dnaA_2;dnaA	Chromosomal replication initiator protein DnaA	130	130	1	1	50278	1014	1422	1413.03	LKKGGHDO_01062	1_refound_445	2_refound_733	3_refound_1017	4_refound_1352	5_refound_1745	DOHNAMEE_02045	GCKGHBBD_02259	HPHEIAIA_02973	EOHPBPIL_02459	CDGJBBPM_02176	CHCODNHO_02432	GAGNIMKP_01193	13_refound_3430	14_refound_3708	DANFPOBL_01453	OPDMJNOE_03074	17_refound_4644	HGGBFDPF_02777	DCKELJPP_01606	20_refound_5591	ADJIGFIF_03145		23_refound_6458	BNLCEPIH_03009	OGBMHJOC_01495	ADOCLKOH_02951	FFJBONIO_01960	28_refound_7849	29_refound_8188	PCEPIOCG_02361	BHDDHLDD_01970	MCADPKBA_02835	IMHNPCBI_02263		OMGJAFKN_00525	36_refound_9902	OHGKMABK_02033
group_45363	gltD	Glutamate synthase [NADPH] small chain	130	130	1	1	50170	759	1443	1432.4	LKKGGHDO_00212	HIPNGOJL_01146	FKOPKPBD_02998	BLGHOLMD_03249	LIEPKNPP_04758	BFICMGMM_00239	DOHNAMEE_00409	GCKGHBBD_02132	HPHEIAIA_00683	EOHPBPIL_00692	CDGJBBPM_01696	CHCODNHO_02440	GAGNIMKP_01789	GNDCMCOP_01681	FFHOJKJL_03173	DANFPOBL_01564	OPDMJNOE_03805	NDEDLGJB_03270	HGGBFDPF_04930	DCKELJPP_01967	AJGFBDLJ_01474	ADJIGFIF_02805	HKOJCNLN_00962	JFJOCCHH_01134	BNLCEPIH_02174	OGBMHJOC_00806	ADOCLKOH_00545	FFJBONIO_01219	JJOCJNPG_02233	DPBCLNFG_00471	PCEPIOCG_00716	BHDDHLDD_02304	MCADPKBA_00001	IMHNPCBI_00068	JGBELDGE_01103	OMGJAFKN_02736		OHGKMABK_00943
infC	infC	Translation initiation factor IF-3	130	130	1	1	50118	414	555	549.492	LKKGGHDO_00318	HIPNGOJL_03333	FKOPKPBD_02478	BLGHOLMD_03679	LIEPKNPP_03584	BFICMGMM_02622	DOHNAMEE_01765	GCKGHBBD_00889	HPHEIAIA_00506	EOHPBPIL_00301	CDGJBBPM_01334	CHCODNHO_00603	GAGNIMKP_00708	GNDCMCOP_01022	FFHOJKJL_00965	DANFPOBL_03120	OPDMJNOE_01740	NDEDLGJB_01777	HGGBFDPF_03825	DCKELJPP_00155	AJGFBDLJ_02336	ADJIGFIF_00045	HKOJCNLN_00207	JFJOCCHH_00819	BNLCEPIH_01522	OGBMHJOC_00596		FFJBONIO_02801	JJOCJNPG_03264	DPBCLNFG_02688	PCEPIOCG_01590	BHDDHLDD_01031	MCADPKBA_03107	IMHNPCBI_00424	JGBELDGE_01464	OMGJAFKN_01055	CIBHANLA_01985	OHGKMABK_02189	EHLFPBAG_01641
group_45074	fumA	Fumarate hydratase class I aerobic	130	130	1	1	49833	1017	1599	1575.34	LKKGGHDO_01451	HIPNGOJL_04116	FKOPKPBD_00396	BLGHOLMD_03492	LIEPKNPP_02076	BFICMGMM_00798	DOHNAMEE_01130	GCKGHBBD_00375	HPHEIAIA_01851	EOHPBPIL_01312	CDGJBBPM_00742	CHCODNHO_00237	GAGNIMKP_00423	GNDCMCOP_00856	FFHOJKJL_01842		OPDMJNOE_01776	NDEDLGJB_01761	HGGBFDPF_01936	DCKELJPP_03382	AJGFBDLJ_01797	ADJIGFIF_03592	HKOJCNLN_01846	JFJOCCHH_00684	BNLCEPIH_03645	OGBMHJOC_02409	ADOCLKOH_01502	FFJBONIO_03781	JJOCJNPG_00930	DPBCLNFG_01901	PCEPIOCG_00971	BHDDHLDD_01150	MCADPKBA_01686	IMHNPCBI_00967	JGBELDGE_00642	OMGJAFKN_00397	CIBHANLA_01588	OHGKMABK_01120	EHLFPBAG_00255
crcB	crcB	Putative fluoride ion transporter CrcB	130	130	1	1	49757	387	519	390.07	LKKGGHDO_01122	HIPNGOJL_01010	FKOPKPBD_03037	BLGHOLMD_03223	LIEPKNPP_00064	BFICMGMM_00081	DOHNAMEE_01451	GCKGHBBD_01633	HPHEIAIA_01901	9_refound_2681	CDGJBBPM_02716	CHCODNHO_01645	GAGNIMKP_02060	GNDCMCOP_03539	FFHOJKJL_03699	DANFPOBL_01254	OPDMJNOE_02176		HGGBFDPF_00597	DCKELJPP_00844	AJGFBDLJ_01230	ADJIGFIF_01568	HKOJCNLN_00367	JFJOCCHH_03563	BNLCEPIH_00076	OGBMHJOC_00156	ADOCLKOH_03057	FFJBONIO_01605	JJOCJNPG_02762		PCEPIOCG_02799	BHDDHLDD_01425	MCADPKBA_02505	IMHNPCBI_01461	JGBELDGE_01873	OMGJAFKN_01291	CIBHANLA_03635	OHGKMABK_03582	EHLFPBAG_02300
glnE	glnE	Bifunctional glutamine synthetase adenylyltransferase/adenylyl-removing enzyme	130	130	1	1	49739	1431	2838	2827.18	LKKGGHDO_00185	HIPNGOJL_02272	FKOPKPBD_03631	BLGHOLMD_03133	LIEPKNPP_04568	BFICMGMM_02675	DOHNAMEE_01691	GCKGHBBD_02344	HPHEIAIA_03203	EOHPBPIL_02922	CDGJBBPM_01177	CHCODNHO_00593	GAGNIMKP_02909	GNDCMCOP_00301	FFHOJKJL_01161	DANFPOBL_00432	OPDMJNOE_03330	NDEDLGJB_01193	HGGBFDPF_01321	DCKELJPP_03091	AJGFBDLJ_01016	ADJIGFIF_02075	HKOJCNLN_02988	JFJOCCHH_03490	BNLCEPIH_03517		ADOCLKOH_02965	FFJBONIO_00943	JJOCJNPG_01761	DPBCLNFG_03220	PCEPIOCG_02998	BHDDHLDD_01551	MCADPKBA_02749	IMHNPCBI_02915	JGBELDGE_02850	OMGJAFKN_02423	CIBHANLA_00590	OHGKMABK_03184	EHLFPBAG_02289
group_44977	;polC	hypothetical protein;DNA polymerase III PolC-type	130	130	1	1	49719	1560	2208	2203.02	LKKGGHDO_00527	HIPNGOJL_00057	FKOPKPBD_01004	BLGHOLMD_01220	LIEPKNPP_01391	BFICMGMM_00951		GCKGHBBD_00653	HPHEIAIA_02346	EOHPBPIL_02220	CDGJBBPM_02101	CHCODNHO_00082	GAGNIMKP_00149	GNDCMCOP_03349	FFHOJKJL_02968	DANFPOBL_00974	OPDMJNOE_01975	NDEDLGJB_01278	HGGBFDPF_04011	DCKELJPP_00421	AJGFBDLJ_03828	ADJIGFIF_02034	HKOJCNLN_00293	JFJOCCHH_00031	BNLCEPIH_02718	OGBMHJOC_02345	ADOCLKOH_00647	FFJBONIO_01454	JJOCJNPG_02631	DPBCLNFG_02447	PCEPIOCG_01720	BHDDHLDD_00752	MCADPKBA_01573	IMHNPCBI_02326	JGBELDGE_02075	OMGJAFKN_01102	CIBHANLA_02761	OHGKMABK_01841	EHLFPBAG_01411
group_44902	;rpsU	hypothetical protein;30S ribosomal protein S21	130	130	1	1	49638	213	363	215.308	LKKGGHDO_02167	HIPNGOJL_01126	FKOPKPBD_03383	BLGHOLMD_04257	LIEPKNPP_02649	BFICMGMM_00737	DOHNAMEE_01042	GCKGHBBD_00203	HPHEIAIA_00247	EOHPBPIL_00733		CHCODNHO_00695	GAGNIMKP_02317	GNDCMCOP_01396	FFHOJKJL_02320	DANFPOBL_03629	OPDMJNOE_01493	NDEDLGJB_04835		DCKELJPP_01766	AJGFBDLJ_02282	ADJIGFIF_01698	HKOJCNLN_00248	JFJOCCHH_04808	BNLCEPIH_03515	OGBMHJOC_01103	ADOCLKOH_01615	FFJBONIO_00623	JJOCJNPG_01215	DPBCLNFG_01435	PCEPIOCG_02837	BHDDHLDD_00075	MCADPKBA_01427	IMHNPCBI_01269	JGBELDGE_02494	OMGJAFKN_00521	CIBHANLA_02696	OHGKMABK_01006	EHLFPBAG_00888
cphA_2~~~cphA_1	cphA_2;cphA_1	Cyanophycin synthetase	130	130	1	1	49604	1470	2277	2247.23	LKKGGHDO_02481	HIPNGOJL_04163	FKOPKPBD_00365	BLGHOLMD_03525	LIEPKNPP_02106	BFICMGMM_00621	DOHNAMEE_01756	GCKGHBBD_00408	HPHEIAIA_00497	EOHPBPIL_00292	CDGJBBPM_01325	CHCODNHO_02030	GAGNIMKP_02610	GNDCMCOP_03571	FFHOJKJL_01811	DANFPOBL_02897	OPDMJNOE_01801	NDEDLGJB_00294	HGGBFDPF_02858	DCKELJPP_00496	AJGFBDLJ_01337	ADJIGFIF_00147		JFJOCCHH_00653	BNLCEPIH_00402		ADOCLKOH_02011	FFJBONIO_03233	JJOCJNPG_02396	DPBCLNFG_02146	PCEPIOCG_01581	BHDDHLDD_01703	MCADPKBA_02067	IMHNPCBI_00433	JGBELDGE_01473	OMGJAFKN_01841	CIBHANLA_00739	OHGKMABK_02490	EHLFPBAG_01651
group_44856	yheS	putative ABC transporter ATP-binding protein YheS	130	130	1	1	49587	1341	2022	2011.52	LKKGGHDO_01434	HIPNGOJL_02634	FKOPKPBD_02688	BLGHOLMD_01987	LIEPKNPP_00800	BFICMGMM_00508	DOHNAMEE_01942		HPHEIAIA_00214	EOHPBPIL_02284		CHCODNHO_01902	GAGNIMKP_01152	GNDCMCOP_01291	FFHOJKJL_03109	DANFPOBL_02534	OPDMJNOE_01255	NDEDLGJB_02242	HGGBFDPF_02200	DCKELJPP_01569	AJGFBDLJ_00866	ADJIGFIF_00511	HKOJCNLN_01415	JFJOCCHH_01192	BNLCEPIH_01689	OGBMHJOC_01783	ADOCLKOH_02436	FFJBONIO_01734	JJOCJNPG_02857	DPBCLNFG_00315	PCEPIOCG_00001	BHDDHLDD_01624	MCADPKBA_01743	IMHNPCBI_00464	JGBELDGE_01858	OMGJAFKN_01440	CIBHANLA_00875	OHGKMABK_02721	EHLFPBAG_01146
ctaA~~~ctaA_1	ctaA;ctaA_1	Heme A synthase	130	130	1	1	49534	909	1236	1233.47	LKKGGHDO_01965	HIPNGOJL_04747	FKOPKPBD_01761	BLGHOLMD_00289	LIEPKNPP_04871	BFICMGMM_03959	DOHNAMEE_02571	GCKGHBBD_00142	HPHEIAIA_01077	EOHPBPIL_00047	CDGJBBPM_02428	CHCODNHO_00529	GAGNIMKP_02666	GNDCMCOP_02562	FFHOJKJL_03274	DANFPOBL_03045	OPDMJNOE_00299	NDEDLGJB_03903	HGGBFDPF_05076	DCKELJPP_01744	AJGFBDLJ_02579	ADJIGFIF_01868	HKOJCNLN_03090	JFJOCCHH_00177	BNLCEPIH_00130	OGBMHJOC_01214	ADOCLKOH_03454	FFJBONIO_00289	JJOCJNPG_01068	DPBCLNFG_01602	PCEPIOCG_02468	BHDDHLDD_01195	MCADPKBA_00624	IMHNPCBI_00809	JGBELDGE_00944	OMGJAFKN_02528	CIBHANLA_03570	OHGKMABK_00568	EHLFPBAG_00216
group_44550	rlmI	Ribosomal RNA large subunit methyltransferase I	130	130	1	1	49235	714	1191	1183.55	LKKGGHDO_00014	HIPNGOJL_04087	FKOPKPBD_03820	BLGHOLMD_03463	LIEPKNPP_02049	BFICMGMM_02271	DOHNAMEE_01103	GCKGHBBD_01015	HPHEIAIA_02275	EOHPBPIL_02197	CDGJBBPM_00586	CHCODNHO_02669	GAGNIMKP_00893	GNDCMCOP_00828	FFHOJKJL_01871	DANFPOBL_01899	OPDMJNOE_01028	NDEDLGJB_03200	HGGBFDPF_03798	DCKELJPP_00990	AJGFBDLJ_03166	ADJIGFIF_02905		JFJOCCHH_01780	BNLCEPIH_03673	OGBMHJOC_02234		FFJBONIO_02709	JJOCJNPG_02053	DPBCLNFG_02379	PCEPIOCG_02136		MCADPKBA_01810	IMHNPCBI_01556	JGBELDGE_01434	OMGJAFKN_02774	CIBHANLA_00805	OHGKMABK_00457	EHLFPBAG_00429
pyrG	pyrG	CTP synthase	130	130	1	1	48793	1170	1689	1676.93	LKKGGHDO_01906	HIPNGOJL_01355	FKOPKPBD_01787	BLGHOLMD_00265	LIEPKNPP_01140	BFICMGMM_00336	DOHNAMEE_03017	GCKGHBBD_00380	HPHEIAIA_02459	EOHPBPIL_02337	CDGJBBPM_01296	CHCODNHO_00232	GAGNIMKP_03122	GNDCMCOP_01357	FFHOJKJL_01286	DANFPOBL_03430	OPDMJNOE_02017	NDEDLGJB_04382	HGGBFDPF_04549	DCKELJPP_00678	AJGFBDLJ_03651	ADJIGFIF_00735	HKOJCNLN_00705	JFJOCCHH_02248	BNLCEPIH_02215	OGBMHJOC_00015	ADOCLKOH_03802	FFJBONIO_00447	JJOCJNPG_02586	DPBCLNFG_00943	PCEPIOCG_02107	BHDDHLDD_01155	MCADPKBA_02918		JGBELDGE_02965	OMGJAFKN_00392	CIBHANLA_00377
group_44129	;hscA_2	hypothetical protein;Chaperone protein HscA	130	130	1	1	48714	1287	1884	1860.31	LKKGGHDO_01986	HIPNGOJL_00255	FKOPKPBD_01362	BLGHOLMD_00814	LIEPKNPP_00538	BFICMGMM_03489		GCKGHBBD_00539	HPHEIAIA_02146	EOHPBPIL_01574	CDGJBBPM_01888	CHCODNHO_00739	GAGNIMKP_01063	GNDCMCOP_03336	FFHOJKJL_01733	DANFPOBL_00835	OPDMJNOE_03014	NDEDLGJB_04314	HGGBFDPF_04279	DCKELJPP_03967	AJGFBDLJ_02042	ADJIGFIF_00687	HKOJCNLN_01335	JFJOCCHH_04627	BNLCEPIH_02690	OGBMHJOC_00684	ADOCLKOH_02548	FFJBONIO_00030	JJOCJNPG_03544	DPBCLNFG_01226	PCEPIOCG_01950	31_refound_8678	32_refound_8958	IMHNPCBI_02357	JGBELDGE_01953	OMGJAFKN_00197	CIBHANLA_02354	OHGKMABK_02521
spkB~~~pknD_1	spkB;pknD_1	Serine/threonine-protein kinase B;Serine/threonine-protein kinase PknD	130	130	1	1	48668	636	990	987.256	LKKGGHDO_02994	HIPNGOJL_00898	FKOPKPBD_02208	BLGHOLMD_03729	LIEPKNPP_02986	BFICMGMM_02345	DOHNAMEE_00894	GCKGHBBD_02113	HPHEIAIA_01928	EOHPBPIL_01164	CDGJBBPM_00457	CHCODNHO_02938	GAGNIMKP_02341	GNDCMCOP_02826	FFHOJKJL_01018	DANFPOBL_01973	OPDMJNOE_01911	NDEDLGJB_03660	HGGBFDPF_00996	DCKELJPP_00215	AJGFBDLJ_02180	ADJIGFIF_02254	HKOJCNLN_03298	JFJOCCHH_02896	BNLCEPIH_02094	OGBMHJOC_01130	ADOCLKOH_02187	FFJBONIO_03399	JJOCJNPG_03670		PCEPIOCG_00530	BHDDHLDD_02948	MCADPKBA_01903	IMHNPCBI_00627	34_refound_9501	OMGJAFKN_02226	CIBHANLA_00926	OHGKMABK_00814
group_44077	;metZ_1	O-acetyl-L-homoserine sulfhydrylase;O-succinylhomoserine sulfhydrylase	130	130	1	1	48648	912	1653	1641.51	LKKGGHDO_01248	HIPNGOJL_03120	FKOPKPBD_03919	BLGHOLMD_03363		BFICMGMM_03157	DOHNAMEE_01878	GCKGHBBD_02574	HPHEIAIA_01999	EOHPBPIL_01457	CDGJBBPM_01170	CHCODNHO_02803	GAGNIMKP_02322	GNDCMCOP_00726	FFHOJKJL_00649	DANFPOBL_02185	OPDMJNOE_03229	NDEDLGJB_00818	HGGBFDPF_00488	DCKELJPP_02808	AJGFBDLJ_00288	ADJIGFIF_01886	HKOJCNLN_02829	JFJOCCHH_01545	BNLCEPIH_00611	OGBMHJOC_00131	ADOCLKOH_02318	FFJBONIO_03875	JJOCJNPG_03034		PCEPIOCG_01422	BHDDHLDD_02689	MCADPKBA_02637	IMHNPCBI_01115	JGBELDGE_01381	OMGJAFKN_02620	CIBHANLA_02934	OHGKMABK_01970	38_refound_10503
lysN~~~hisC_1	;lysN;hisC_1	hypothetical protein;2-aminoadipate transaminase;Histidinol-phosphate aminotransferase	130	130	1	1	48530	1125	1557	1540.04	LKKGGHDO_00174	HIPNGOJL_04514	FKOPKPBD_03196	BLGHOLMD_03852		BFICMGMM_01214	DOHNAMEE_01982	GCKGHBBD_02063	HPHEIAIA_00440	9_refound_2672	CDGJBBPM_02144	CHCODNHO_00333	GAGNIMKP_00491	GNDCMCOP_00430	FFHOJKJL_00740	DANFPOBL_03259	OPDMJNOE_01707	NDEDLGJB_02548	HGGBFDPF_00037	DCKELJPP_03785	AJGFBDLJ_00021	ADJIGFIF_02347	HKOJCNLN_01948	JFJOCCHH_03175	BNLCEPIH_03701	OGBMHJOC_01270	ADOCLKOH_00108	FFJBONIO_01238	JJOCJNPG_02558	DPBCLNFG_01106	PCEPIOCG_01118	BHDDHLDD_02035	32_refound_8957	IMHNPCBI_01041	34_refound_9500	OMGJAFKN_02244	CIBHANLA_02838	OHGKMABK_02209	EHLFPBAG_00158
rplT	rplT	50S ribosomal protein L20	130	130	1	1	48465	243	360	358.2	LKKGGHDO_00316	HIPNGOJL_03335	FKOPKPBD_02480	BLGHOLMD_03677	LIEPKNPP_03582	BFICMGMM_02624	DOHNAMEE_01763	GCKGHBBD_00887	HPHEIAIA_00504	EOHPBPIL_00299	CDGJBBPM_01332	CHCODNHO_00605	GAGNIMKP_00706	GNDCMCOP_01024	FFHOJKJL_00963	DANFPOBL_03122	OPDMJNOE_01738	NDEDLGJB_01779	HGGBFDPF_03823	DCKELJPP_00153	AJGFBDLJ_02334	ADJIGFIF_00047	HKOJCNLN_00209	JFJOCCHH_00821	BNLCEPIH_01524	OGBMHJOC_00594		FFJBONIO_02799	JJOCJNPG_03262	DPBCLNFG_02686	PCEPIOCG_01588	BHDDHLDD_01033	MCADPKBA_03105	IMHNPCBI_00426	JGBELDGE_01466	OMGJAFKN_01057	CIBHANLA_01987	OHGKMABK_02187	EHLFPBAG_01643
group_43701		hypothetical protein	130	130	1	1	48179	822	1104	1100.84	LKKGGHDO_03386	HIPNGOJL_02543	FKOPKPBD_03422	BLGHOLMD_02822	LIEPKNPP_04614	BFICMGMM_02588	DOHNAMEE_00363		HPHEIAIA_01219	EOHPBPIL_00876	CDGJBBPM_01020	CHCODNHO_02831	GAGNIMKP_00561	GNDCMCOP_03711	FFHOJKJL_01541	DANFPOBL_02338	OPDMJNOE_03535	NDEDLGJB_04827		DCKELJPP_01945	AJGFBDLJ_02473	ADJIGFIF_03438	HKOJCNLN_01932	JFJOCCHH_04844	BNLCEPIH_03369	OGBMHJOC_01637	ADOCLKOH_01127	FFJBONIO_00216	JJOCJNPG_03051	DPBCLNFG_02827	PCEPIOCG_00124	BHDDHLDD_02751	MCADPKBA_00405	IMHNPCBI_02732	JGBELDGE_00836	OMGJAFKN_02608	CIBHANLA_03043	OHGKMABK_00596	EHLFPBAG_02829
argF	argF	Ornithine carbamoyltransferase 1 anabolic;Ornithine carbamoyltransferase anabolic	130	130	1	1	48139	501	990	982.419	LKKGGHDO_01785	HIPNGOJL_00917	FKOPKPBD_02068	BLGHOLMD_04190	LIEPKNPP_03462	BFICMGMM_02514	DOHNAMEE_02420	GCKGHBBD_00059	HPHEIAIA_01731	EOHPBPIL_01619	CDGJBBPM_02311	CHCODNHO_00554	GAGNIMKP_00947	GNDCMCOP_03411	FFHOJKJL_00549	DANFPOBL_01958	OPDMJNOE_01747	NDEDLGJB_01770	HGGBFDPF_03835	DCKELJPP_00162	AJGFBDLJ_02342	ADJIGFIF_02271	HKOJCNLN_00197	JFJOCCHH_02330	BNLCEPIH_03394	OGBMHJOC_03122	ADOCLKOH_00954	FFJBONIO_03627	JJOCJNPG_01174		PCEPIOCG_02073	BHDDHLDD_00343	MCADPKBA_03351	IMHNPCBI_02137	JGBELDGE_01262	OMGJAFKN_00473	CIBHANLA_01975	OHGKMABK_03621
accB~~~accB_2	accB;accB_2	Biotin carboxyl carrier protein of acetyl-CoA carboxylase	130	131	1.00769	1	48007	297	456	454.786	LKKGGHDO_03657	HIPNGOJL_02469	FKOPKPBD_03657	BLGHOLMD_03107	LIEPKNPP_04540	BFICMGMM_02029	DOHNAMEE_00700	GCKGHBBD_01448	HPHEIAIA_01269	EOHPBPIL_00943	CDGJBBPM_00888	CHCODNHO_00364	GAGNIMKP_00765	GNDCMCOP_02417	FFHOJKJL_01187	DANFPOBL_01431	OPDMJNOE_01443			DCKELJPP_01815	AJGFBDLJ_02386	ADJIGFIF_01115	HKOJCNLN_01697	JFJOCCHH_03516	BNLCEPIH_03414	OGBMHJOC_01692	ADOCLKOH_01890	FFJBONIO_03010	JJOCJNPG_01475	DPBCLNFG_03194	PCEPIOCG_01231	BHDDHLDD_00243	MCADPKBA_01200	IMHNPCBI_02752	JGBELDGE_01981	OMGJAFKN_00907	CIBHANLA_01441	OHGKMABK_01109	EHLFPBAG_00288
group_43534	polA	DNA polymerase I	130	130	1	1	47974	747	2925	2760.65	LKKGGHDO_03198	HIPNGOJL_00981	FKOPKPBD_03062	BLGHOLMD_03198	LIEPKNPP_00086	BFICMGMM_02105	DOHNAMEE_02617	GCKGHBBD_02656	HPHEIAIA_02139	EOHPBPIL_02696	CDGJBBPM_02066	CHCODNHO_02361	GAGNIMKP_02038	GNDCMCOP_03560	FFHOJKJL_00874	DANFPOBL_00953	OPDMJNOE_03671	NDEDLGJB_01171	HGGBFDPF_03493	DCKELJPP_02190	AJGFBDLJ_00424	ADJIGFIF_01594	HKOJCNLN_03107	JFJOCCHH_01955	BNLCEPIH_00102	OGBMHJOC_00224	ADOCLKOH_00827	FFJBONIO_01580	JJOCJNPG_02859	DPBCLNFG_00698	PCEPIOCG_02440	BHDDHLDD_00384	MCADPKBA_01836	IMHNPCBI_01403	JGBELDGE_02309	OMGJAFKN_00609	CIBHANLA_02640	OHGKMABK_01475	EHLFPBAG_02484
fixJ~~~todT_1	fixJ;todT_1	Transcriptional regulatory protein FixJ;Response regulator protein TodT	130	130	1	1	47962	426	612	610.558	LKKGGHDO_02354	HIPNGOJL_02826	FKOPKPBD_01084	BLGHOLMD_00624	LIEPKNPP_00282		DOHNAMEE_01574	GCKGHBBD_02071	HPHEIAIA_02577	EOHPBPIL_02340		CHCODNHO_01373	GAGNIMKP_00274	GNDCMCOP_01732	FFHOJKJL_01441	DANFPOBL_00555	OPDMJNOE_01668	NDEDLGJB_02380	HGGBFDPF_02590	DCKELJPP_01342	AJGFBDLJ_01724	ADJIGFIF_02787	HKOJCNLN_01122	JFJOCCHH_01340	BNLCEPIH_02472	OGBMHJOC_00962	ADOCLKOH_03046	FFJBONIO_02379	JJOCJNPG_01938	DPBCLNFG_00656	PCEPIOCG_02063	BHDDHLDD_00426	MCADPKBA_01339	IMHNPCBI_01286	JGBELDGE_01214	OMGJAFKN_02102	CIBHANLA_00424	OHGKMABK_02261	EHLFPBAG_01937
group_43520	rstA	Transcriptional regulatory protein RstA	130	130	1	1	47955	594	810	807.6	0_refound_165	HIPNGOJL_01794	FKOPKPBD_00844	BLGHOLMD_01488	LIEPKNPP_03795	BFICMGMM_03298	DOHNAMEE_02917	GCKGHBBD_01915	HPHEIAIA_02830	EOHPBPIL_01204	CDGJBBPM_02833	CHCODNHO_02251	GAGNIMKP_03096	GNDCMCOP_00105	FFHOJKJL_00361	DANFPOBL_02023	16_refound_4353	17_refound_4623	18_refound_4946	19_refound_5261	20_refound_5571	ADJIGFIF_02391	22_refound_6134	JFJOCCHH_02757	BNLCEPIH_00189	OGBMHJOC_02184	ADOCLKOH_03567	27_refound_7628	JJOCJNPG_03658	DPBCLNFG_03012	PCEPIOCG_02751	BHDDHLDD_02934	MCADPKBA_00678	IMHNPCBI_01748	JGBELDGE_00473	OMGJAFKN_01875	36_refound_9885	OHGKMABK_03642	EHLFPBAG_00876
cbaB	cbaB;	Cytochrome c oxidase subunit 2;hypothetical protein	130	130	1	1	47642	360	555	553.427	LKKGGHDO_01963	HIPNGOJL_04749	FKOPKPBD_01763	BLGHOLMD_00287	LIEPKNPP_04873	5_refound_1712		GCKGHBBD_00418	HPHEIAIA_01079	EOHPBPIL_00049	CDGJBBPM_02426	CHCODNHO_02020	GAGNIMKP_02668	GNDCMCOP_02560	FFHOJKJL_03272	DANFPOBL_03043	OPDMJNOE_00297	NDEDLGJB_03905	HGGBFDPF_05078	DCKELJPP_01742	AJGFBDLJ_02577	ADJIGFIF_01870	HKOJCNLN_03088	JFJOCCHH_00179	BNLCEPIH_00132	OGBMHJOC_01216	ADOCLKOH_03456	FFJBONIO_00291	28_refound_7826	DPBCLNFG_01600	PCEPIOCG_02466	BHDDHLDD_01693	MCADPKBA_00622	IMHNPCBI_00807	JGBELDGE_00946	OMGJAFKN_01851	CIBHANLA_03139	OHGKMABK_00566	EHLFPBAG_00218
group_43104		Putative peptide transport permease protein;hypothetical protein	130	130	1	1	47434	783	1473	1456.57	LKKGGHDO_00508	HIPNGOJL_03531	FKOPKPBD_01584	BLGHOLMD_00464	LIEPKNPP_00170	BFICMGMM_00134	DOHNAMEE_00808	GCKGHBBD_00692	HPHEIAIA_00737	EOHPBPIL_00567	CDGJBBPM_00973	CHCODNHO_01066	GAGNIMKP_00108		FFHOJKJL_02818	DANFPOBL_02851	OPDMJNOE_02095	NDEDLGJB_03278	HGGBFDPF_02926		AJGFBDLJ_00739	ADJIGFIF_03490	HKOJCNLN_01020	JFJOCCHH_02526	BNLCEPIH_01285	OGBMHJOC_02709	ADOCLKOH_00025	FFJBONIO_01019	JJOCJNPG_01522	DPBCLNFG_02811	30_refound_8459	BHDDHLDD_00620	MCADPKBA_01089	IMHNPCBI_00962	JGBELDGE_00909	OMGJAFKN_00536	CIBHANLA_01308	OHGKMABK_01581
rfaF_1~~~rfaF_2	rfaF_1;rfaF_2	ADP-heptose--LPS heptosyltransferase 2	130	130	1	1	46449	636	1026	1022.95	LKKGGHDO_01243	HIPNGOJL_02845	FKOPKPBD_04075	BLGHOLMD_00011	LIEPKNPP_03054	BFICMGMM_02340	DOHNAMEE_00195	GCKGHBBD_02810	HPHEIAIA_00838	EOHPBPIL_01153	CDGJBBPM_01097	CHCODNHO_01866	GAGNIMKP_00006	GNDCMCOP_00971	FFHOJKJL_03772	DANFPOBL_02097	OPDMJNOE_03027	NDEDLGJB_04595	HGGBFDPF_00879		AJGFBDLJ_03697	ADJIGFIF_01962		JFJOCCHH_03257	BNLCEPIH_02454	OGBMHJOC_00717	ADOCLKOH_00155	FFJBONIO_00086	JJOCJNPG_03689	DPBCLNFG_00719	PCEPIOCG_01763	BHDDHLDD_02167	MCADPKBA_02035	IMHNPCBI_01986	JGBELDGE_01046	OMGJAFKN_01556	CIBHANLA_02288	OHGKMABK_01346	EHLFPBAG_00612
[truncated: 72,425 more rows]
[truncated: 97 more columns]

## Sheet: S2
Gene	AALB	ACC003	ACC005	ACC007	ACC012	AMR MDS 0334	AMR MDS 0347	AMR MDS 0531	AMR MDS 0563	AMR MDS 0653	AMR MDS 0713	AMR MDS 0859	AMR MDS 3893	AMR MDS 5463	AMR MDS 5487	AMR MDS 5503	BAT3C415	BAT3C720	BATAC285	BATAC726	bin12	Bin140	Bin142	bin163	Bin208	Bin228	Bin28	bin32	Bin45	CANDO1	GWASMC-A10	GWASMC-A11	GWASMC-A12	GWASMC-A13	GWASMC-A14	GWASMC-A15	GWASMC-A16	GWASMC-A17	GWASMC-A18	GWASMC-A19	GWASMC-A1	GWASMC-A20	GWASMC-A21	GWASMC-A22	GWASMC-A23	GWASMC-A24	GWASMC-A25	GWASMC-A26	GWASMC-A27
[truncated: 73,022 more rows]
[truncated: 87 more columns]

[truncated: 1 more sheets: S3]
