# Supplementary material for: Metagenomic characterization of the metabolism, evolution, and global distribution of Candidatus Accumulibacter members in wastewater treatment plants
Source: ISME J. 2025 Dec 23;19(1):wraf278. doi: 10.1093/ismejo/wraf278 (PMC12766714; doi:10.1093/ismejo/wraf278)
Supplement: Dataset_3_wraf278 [file dataset_3_wraf278.xlsx]

## Sheet: S1
Model		AA_ID	Exchange_ID	Flux	Reason
SRR14932586.34	d__Bacteria;p__Chloroflexota;c__Anaerolineae;o__UCB3;f__UCB3;g__UCB3;s__	M_arg__L_c	EX_arg__L_e	-10.3458	NO_FLUX
SRR14932586.34	d__Bacteria;p__Chloroflexota;c__Anaerolineae;o__UCB3;f__UCB3;g__UCB3;s__	M_his__L_c	EX_his__L_e	0	NO_FLUX
SRR14932586.34	d__Bacteria;p__Chloroflexota;c__Anaerolineae;o__UCB3;f__UCB3;g__UCB3;s__	M_ile__L_c	EX_ile__L_e	-10.1617	NO_FLUX
SRR14932586.34	d__Bacteria;p__Chloroflexota;c__Anaerolineae;o__UCB3;f__UCB3;g__UCB3;s__	M_leu__L_c	EX_leu__L_e	0	NO_FLUX
SRR14932586.34	d__Bacteria;p__Chloroflexota;c__Anaerolineae;o__UCB3;f__UCB3;g__UCB3;s__	M_met__L_c	EX_met__L_e	0	NO_FLUX
SRR14932586.34	d__Bacteria;p__Chloroflexota;c__Anaerolineae;o__UCB3;f__UCB3;g__UCB3;s__	M_phe__L_c	EX_phe__L_e	0	NO_FLUX
SRR14932586.34	d__Bacteria;p__Chloroflexota;c__Anaerolineae;o__UCB3;f__UCB3;g__UCB3;s__	M_pro__L_c	EX_pro__L_e	0	NO_FLUX
SRR14932586.34	d__Bacteria;p__Chloroflexota;c__Anaerolineae;o__UCB3;f__UCB3;g__UCB3;s__	M_ser__L_c	EX_ser__L_e	0	NO_FLUX
SRR14932586.34	d__Bacteria;p__Chloroflexota;c__Anaerolineae;o__UCB3;f__UCB3;g__UCB3;s__	M_thr__L_c	EX_thr__L_e	-8.8731	NO_FLUX
SRR14932586.34	d__Bacteria;p__Chloroflexota;c__Anaerolineae;o__UCB3;f__UCB3;g__UCB3;s__	M_trp__L_c	EX_trp__L_e	-1.9882	NO_FLUX
SRR14932586.34	d__Bacteria;p__Chloroflexota;c__Anaerolineae;o__UCB3;f__UCB3;g__UCB3;s__	M_val__L_c	EX_val__L_e	-14.8008	NO_FLUX
SRR3501856.27	d__Bacteria;p__Actinomycetota;c__Acidimicrobiia;o__Acidimicrobiales;f__Microtrichaceae;g__AWTP1-35;s__AWTP1-35 sp003962875	M_arg__L_c	EX_arg__L_e	-4.829	NO_FLUX
SRR3501856.27	d__Bacteria;p__Actinomycetota;c__Acidimicrobiia;o__Acidimicrobiales;f__Microtrichaceae;g__AWTP1-35;s__AWTP1-35 sp003962875	M_his__L_c	EX_his__L_e	-1.5467	NO_FLUX
SRR3501856.27	d__Bacteria;p__Actinomycetota;c__Acidimicrobiia;o__Acidimicrobiales;f__Microtrichaceae;g__AWTP1-35;s__AWTP1-35 sp003962875	M_ile__L_c	EX_ile__L_e	0	NO_FLUX
SRR3501856.27	d__Bacteria;p__Actinomycetota;c__Acidimicrobiia;o__Acidimicrobiales;f__Microtrichaceae;g__AWTP1-35;s__AWTP1-35 sp003962875	M_leu__L_c	EX_leu__L_e	0	NO_FLUX
SRR3501856.27	d__Bacteria;p__Actinomycetota;c__Acidimicrobiia;o__Acidimicrobiales;f__Microtrichaceae;g__AWTP1-35;s__AWTP1-35 sp003962875	M_met__L_c	EX_met__L_e	-1.0082	NO_FLUX
SRR3501856.27	d__Bacteria;p__Actinomycetota;c__Acidimicrobiia;o__Acidimicrobiales;f__Microtrichaceae;g__AWTP1-35;s__AWTP1-35 sp003962875	M_phe__L_c	EX_phe__L_e	-3.0246	NO_FLUX
SRR3501856.27	d__Bacteria;p__Actinomycetota;c__Acidimicrobiia;o__Acidimicrobiales;f__Microtrichaceae;g__AWTP1-35;s__AWTP1-35 sp003962875	M_pro__L_c	EX_pro__L_e	-3.6089	NO_FLUX
SRR3501856.27	d__Bacteria;p__Actinomycetota;c__Acidimicrobiia;o__Acidimicrobiales;f__Microtrichaceae;g__AWTP1-35;s__AWTP1-35 sp003962875	M_ser__L_c	EX_ser__L_e	0	NO_FLUX
SRR3501856.27	d__Bacteria;p__Actinomycetota;c__Acidimicrobiia;o__Acidimicrobiales;f__Microtrichaceae;g__AWTP1-35;s__AWTP1-35 sp003962875	M_thr__L_c	EX_thr__L_e	-4.1416	NO_FLUX
SRR3501856.27	d__Bacteria;p__Actinomycetota;c__Acidimicrobiia;o__Acidimicrobiales;f__Microtrichaceae;g__AWTP1-35;s__AWTP1-35 sp003962875	M_trp__L_c	EX_trp__L_e	-0.928	NO_FLUX
SRR3501856.27	d__Bacteria;p__Actinomycetota;c__Acidimicrobiia;o__Acidimicrobiales;f__Microtrichaceae;g__AWTP1-35;s__AWTP1-35 sp003962875	M_val__L_c	EX_val__L_e	-14.2637	NO_FLUX
SRR14932675.86	d__Bacteria;p__Cyanobacteriota;c__Vampirovibrionia;o__Obscuribacterales;f__Obscuribacteraceae;g__;s__	M_arg__L_c	EX_arg__L_e	-16.2404	NO_FLUX
SRR14932675.86	d__Bacteria;p__Cyanobacteriota;c__Vampirovibrionia;o__Obscuribacterales;f__Obscuribacteraceae;g__;s__	M_his__L_c	EX_his__L_e	0	NO_FLUX
SRR14932675.86	d__Bacteria;p__Cyanobacteriota;c__Vampirovibrionia;o__Obscuribacterales;f__Obscuribacteraceae;g__;s__	M_ile__L_c	EX_ile__L_e	0	NO_FLUX
SRR14932675.86	d__Bacteria;p__Cyanobacteriota;c__Vampirovibrionia;o__Obscuribacterales;f__Obscuribacteraceae;g__;s__	M_leu__L_c	EX_leu__L_e	0	NO_FLUX
SRR14932675.86	d__Bacteria;p__Cyanobacteriota;c__Vampirovibrionia;o__Obscuribacterales;f__Obscuribacteraceae;g__;s__	M_met__L_c	EX_met__L_e	-8.4504	NO_FLUX
SRR14932675.86	d__Bacteria;p__Cyanobacteriota;c__Vampirovibrionia;o__Obscuribacterales;f__Obscuribacteraceae;g__;s__	M_phe__L_c	EX_phe__L_e	-10.172	NO_FLUX
SRR14932675.86	d__Bacteria;p__Cyanobacteriota;c__Vampirovibrionia;o__Obscuribacterales;f__Obscuribacteraceae;g__;s__	M_pro__L_c	EX_pro__L_e	0	NO_FLUX
SRR14932675.86	d__Bacteria;p__Cyanobacteriota;c__Vampirovibrionia;o__Obscuribacterales;f__Obscuribacteraceae;g__;s__	M_ser__L_c	EX_ser__L_e	0	NO_FLUX
SRR14932675.86	d__Bacteria;p__Cyanobacteriota;c__Vampirovibrionia;o__Obscuribacterales;f__Obscuribacteraceae;g__;s__	M_thr__L_c	EX_thr__L_e	0	NO_FLUX
SRR14932675.86	d__Bacteria;p__Cyanobacteriota;c__Vampirovibrionia;o__Obscuribacterales;f__Obscuribacteraceae;g__;s__	M_trp__L_c	EX_trp__L_e	-3.121	NO_FLUX
SRR14932675.86	d__Bacteria;p__Cyanobacteriota;c__Vampirovibrionia;o__Obscuribacterales;f__Obscuribacteraceae;g__;s__	M_val__L_c	EX_val__L_e	0	NO_FLUX
SRR14610250.69	d__Bacteria;p__Spirochaetota;c__Leptospirae;o__Leptospirales;f__Leptonemataceae;g__SSF53;s__SSF53 sp019694655	M_arg__L_c	N/A	N/A	NO_EXCHANGE
SRR14610250.69	d__Bacteria;p__Spirochaetota;c__Leptospirae;o__Leptospirales;f__Leptonemataceae;g__SSF53;s__SSF53 sp019694655	M_his__L_c	N/A	N/A	NO_EXCHANGE
SRR14610250.69	d__Bacteria;p__Spirochaetota;c__Leptospirae;o__Leptospirales;f__Leptonemataceae;g__SSF53;s__SSF53 sp019694655	M_ile__L_c	EX_ile__L_e	0	NO_FLUX
SRR14610250.69	d__Bacteria;p__Spirochaetota;c__Leptospirae;o__Leptospirales;f__Leptonemataceae;g__SSF53;s__SSF53 sp019694655	M_leu__L_c	EX_leu__L_e	0	NO_FLUX
SRR14610250.69	d__Bacteria;p__Spirochaetota;c__Leptospirae;o__Leptospirales;f__Leptonemataceae;g__SSF53;s__SSF53 sp019694655	M_met__L_c	N/A	N/A	NO_EXCHANGE
SRR14610250.69	d__Bacteria;p__Spirochaetota;c__Leptospirae;o__Leptospirales;f__Leptonemataceae;g__SSF53;s__SSF53 sp019694655	M_phe__L_c	N/A	N/A	NO_EXCHANGE
SRR14610250.69	d__Bacteria;p__Spirochaetota;c__Leptospirae;o__Leptospirales;f__Leptonemataceae;g__SSF53;s__SSF53 sp019694655	M_pro__L_c	EX_pro__L_e	-5.6001	NO_FLUX
SRR14610250.69	d__Bacteria;p__Spirochaetota;c__Leptospirae;o__Leptospirales;f__Leptonemataceae;g__SSF53;s__SSF53 sp019694655	M_ser__L_c	EX_ser__L_e	0	NO_FLUX
SRR14610250.69	d__Bacteria;p__Spirochaetota;c__Leptospirae;o__Leptospirales;f__Leptonemataceae;g__SSF53;s__SSF53 sp019694655	M_thr__L_c	N/A	N/A	NO_EXCHANGE
SRR14610250.69	d__Bacteria;p__Spirochaetota;c__Leptospirae;o__Leptospirales;f__Leptonemataceae;g__SSF53;s__SSF53 sp019694655	M_trp__L_c	N/A	N/A	NO_EXCHANGE
SRR14610250.69	d__Bacteria;p__Spirochaetota;c__Leptospirae;o__Leptospirales;f__Leptonemataceae;g__SSF53;s__SSF53 sp019694655	M_val__L_c	EX_val__L_e	0	NO_FLUX
SRR3501861.70	d__Bacteria;p__Bacteroidota;c__Bacteroidia;o__Chitinophagales;f__JADIYW01;g__JADJSS01;s__JADJSS01 sp020848475	M_arg__L_c	EX_arg__L_e	-19.6839	NO_FLUX
SRR3501861.70	d__Bacteria;p__Bacteroidota;c__Bacteroidia;o__Chitinophagales;f__JADIYW01;g__JADJSS01;s__JADJSS01 sp020848475	M_his__L_c	EX_his__L_e	0	NO_FLUX
SRR3501861.70	d__Bacteria;p__Bacteroidota;c__Bacteroidia;o__Chitinophagales;f__JADIYW01;g__JADJSS01;s__JADJSS01 sp020848475	M_ile__L_c	EX_ile__L_e	-19.3336	NO_FLUX
SRR3501861.70	d__Bacteria;p__Bacteroidota;c__Bacteroidia;o__Chitinophagales;f__JADIYW01;g__JADJSS01;s__JADJSS01 sp020848475	M_leu__L_c	EX_leu__L_e	-29.9812	NO_FLUX
SRR3501861.70	d__Bacteria;p__Bacteroidota;c__Bacteroidia;o__Chitinophagales;f__JADIYW01;g__JADJSS01;s__JADJSS01 sp020848475	M_met__L_c	EX_met__L_e	0	NO_FLUX
SRR3501861.70	d__Bacteria;p__Bacteroidota;c__Bacteroidia;o__Chitinophagales;f__JADIYW01;g__JADJSS01;s__JADJSS01 sp020848475	M_phe__L_c	EX_phe__L_e	0	NO_FLUX
SRR3501861.70	d__Bacteria;p__Bacteroidota;c__Bacteroidia;o__Chitinophagales;f__JADIYW01;g__JADJSS01;s__JADJSS01 sp020848475	M_pro__L_c	EX_pro__L_e	-14.7104	NO_FLUX
SRR3501861.70	d__Bacteria;p__Bacteroidota;c__Bacteroidia;o__Chitinophagales;f__JADIYW01;g__JADJSS01;s__JADJSS01 sp020848475	M_ser__L_c	EX_ser__L_e	0	NO_FLUX
SRR3501861.70	d__Bacteria;p__Bacteroidota;c__Bacteroidia;o__Chitinophagales;f__JADIYW01;g__JADJSS01;s__JADJSS01 sp020848475	M_thr__L_c	EX_thr__L_e	-16.8819	NO_FLUX
SRR3501861.70	d__Bacteria;p__Bacteroidota;c__Bacteroidia;o__Chitinophagales;f__JADIYW01;g__JADJSS01;s__JADJSS01 sp020848475	M_trp__L_c	EX_trp__L_e	0	NO_FLUX
SRR3501861.70	d__Bacteria;p__Bacteroidota;c__Bacteroidia;o__Chitinophagales;f__JADIYW01;g__JADJSS01;s__JADJSS01 sp020848475	M_val__L_c	EX_val__L_e	0	NO_FLUX
SRR14932587.39	d__Bacteria;p__Nitrospirota;c__Nitrospiria;o__Nitrospirales;f__Nitrospiraceae;g__Nitrospira_F;s__Nitrospira_F sp002254365	M_arg__L_c	EX_arg__L_e	-12.0654	NO_FLUX
SRR14932587.39	d__Bacteria;p__Nitrospirota;c__Nitrospiria;o__Nitrospirales;f__Nitrospiraceae;g__Nitrospira_F;s__Nitrospira_F sp002254365	M_his__L_c	N/A	N/A	NO_EXCHANGE
SRR14932587.39	d__Bacteria;p__Nitrospirota;c__Nitrospiria;o__Nitrospirales;f__Nitrospiraceae;g__Nitrospira_F;s__Nitrospira_F sp002254365	M_ile__L_c	EX_ile__L_e	0	NO_FLUX
SRR14932587.39	d__Bacteria;p__Nitrospirota;c__Nitrospiria;o__Nitrospirales;f__Nitrospiraceae;g__Nitrospira_F;s__Nitrospira_F sp002254365	M_leu__L_c	EX_leu__L_e	0	NO_FLUX
SRR14932587.39	d__Bacteria;p__Nitrospirota;c__Nitrospiria;o__Nitrospirales;f__Nitrospiraceae;g__Nitrospira_F;s__Nitrospira_F sp002254365	M_met__L_c	N/A	N/A	NO_EXCHANGE
SRR14932587.39	d__Bacteria;p__Nitrospirota;c__Nitrospiria;o__Nitrospirales;f__Nitrospiraceae;g__Nitrospira_F;s__Nitrospira_F sp002254365	M_phe__L_c	N/A	N/A	NO_EXCHANGE
SRR14932587.39	d__Bacteria;p__Nitrospirota;c__Nitrospiria;o__Nitrospirales;f__Nitrospiraceae;g__Nitrospira_F;s__Nitrospira_F sp002254365	M_pro__L_c	EX_pro__L_e	0	NO_FLUX
SRR14932587.39	d__Bacteria;p__Nitrospirota;c__Nitrospiria;o__Nitrospirales;f__Nitrospiraceae;g__Nitrospira_F;s__Nitrospira_F sp002254365	M_ser__L_c	EX_ser__L_e	0	NO_FLUX
SRR14932587.39	d__Bacteria;p__Nitrospirota;c__Nitrospiria;o__Nitrospirales;f__Nitrospiraceae;g__Nitrospira_F;s__Nitrospira_F sp002254365	M_thr__L_c	EX_thr__L_e	-9.008	NO_FLUX
SRR14932587.39	d__Bacteria;p__Nitrospirota;c__Nitrospiria;o__Nitrospirales;f__Nitrospiraceae;g__Nitrospira_F;s__Nitrospira_F sp002254365	M_trp__L_c	N/A	N/A	NO_EXCHANGE
SRR14932587.39	d__Bacteria;p__Nitrospirota;c__Nitrospiria;o__Nitrospirales;f__Nitrospiraceae;g__Nitrospira_F;s__Nitrospira_F sp002254365	M_val__L_c	EX_val__L_e	0	NO_FLUX
SRR14932492.99	d__Bacteria;p__Bacteroidota;c__Bacteroidia;o__AKYH767;f__B-17BO;g__UBA4416;s__UBA4416 sp020846025	M_arg__L_c	EX_arg__L_e	-13.7678	NO_FLUX
SRR14932492.99	d__Bacteria;p__Bacteroidota;c__Bacteroidia;o__AKYH767;f__B-17BO;g__UBA4416;s__UBA4416 sp020846025	M_his__L_c	EX_his__L_e	0	NO_FLUX
SRR14932492.99	d__Bacteria;p__Bacteroidota;c__Bacteroidia;o__AKYH767;f__B-17BO;g__UBA4416;s__UBA4416 sp020846025	M_ile__L_c	EX_ile__L_e	-13.321	NO_FLUX
SRR14932492.99	d__Bacteria;p__Bacteroidota;c__Bacteroidia;o__AKYH767;f__B-17BO;g__UBA4416;s__UBA4416 sp020846025	M_leu__L_c	EX_leu__L_e	0	NO_FLUX
SRR14932492.99	d__Bacteria;p__Bacteroidota;c__Bacteroidia;o__AKYH767;f__B-17BO;g__UBA4416;s__UBA4416 sp020846025	M_met__L_c	EX_met__L_e	-7.3657	NO_FLUX
SRR14932492.99	d__Bacteria;p__Bacteroidota;c__Bacteroidia;o__AKYH767;f__B-17BO;g__UBA4416;s__UBA4416 sp020846025	M_phe__L_c	EX_phe__L_e	-8.6233	NO_FLUX
SRR14932492.99	d__Bacteria;p__Bacteroidota;c__Bacteroidia;o__AKYH767;f__B-17BO;g__UBA4416;s__UBA4416 sp020846025	M_pro__L_c	EX_pro__L_e	-10.2892	NO_FLUX
SRR14932492.99	d__Bacteria;p__Bacteroidota;c__Bacteroidia;o__AKYH767;f__B-17BO;g__UBA4416;s__UBA4416 sp020846025	M_ser__L_c	EX_ser__L_e	0	NO_FLUX
SRR14932492.99	d__Bacteria;p__Bacteroidota;c__Bacteroidia;o__AKYH767;f__B-17BO;g__UBA4416;s__UBA4416 sp020846025	M_thr__L_c	EX_thr__L_e	-11.808	NO_FLUX
SRR14932492.99	d__Bacteria;p__Bacteroidota;c__Bacteroidia;o__AKYH767;f__B-17BO;g__UBA4416;s__UBA4416 sp020846025	M_trp__L_c	EX_trp__L_e	0	NO_FLUX
SRR14932492.99	d__Bacteria;p__Bacteroidota;c__Bacteroidia;o__AKYH767;f__B-17BO;g__UBA4416;s__UBA4416 sp020846025	M_val__L_c	EX_val__L_e	-19.7232	NO_FLUX
SRR14932510.38	d__Bacteria;p__Bacteroidota;c__Bacteroidia;o__Chitinophagales;f__BACL12;g__UBA7236;s__UBA7236 sp019694895	M_arg__L_c	EX_arg__L_e	-13.2717	NO_FLUX
SRR14932510.38	d__Bacteria;p__Bacteroidota;c__Bacteroidia;o__Chitinophagales;f__BACL12;g__UBA7236;s__UBA7236 sp019694895	M_his__L_c	EX_his__L_e	0	NO_FLUX
SRR14932510.38	d__Bacteria;p__Bacteroidota;c__Bacteroidia;o__Chitinophagales;f__BACL12;g__UBA7236;s__UBA7236 sp019694895	M_ile__L_c	EX_ile__L_e	-4.803	NO_FLUX
SRR14932510.38	d__Bacteria;p__Bacteroidota;c__Bacteroidia;o__Chitinophagales;f__BACL12;g__UBA7236;s__UBA7236 sp019694895	M_leu__L_c	EX_leu__L_e	0	NO_FLUX
SRR14932510.38	d__Bacteria;p__Bacteroidota;c__Bacteroidia;o__Chitinophagales;f__BACL12;g__UBA7236;s__UBA7236 sp019694895	M_met__L_c	EX_met__L_e	0	NO_FLUX
SRR14932510.38	d__Bacteria;p__Bacteroidota;c__Bacteroidia;o__Chitinophagales;f__BACL12;g__UBA7236;s__UBA7236 sp019694895	M_phe__L_c	EX_phe__L_e	-1.3474	NO_FLUX
SRR14932510.38	d__Bacteria;p__Bacteroidota;c__Bacteroidia;o__Chitinophagales;f__BACL12;g__UBA7236;s__UBA7236 sp019694895	M_pro__L_c	EX_pro__L_e	-3.6557	NO_FLUX
SRR14932510.38	d__Bacteria;p__Bacteroidota;c__Bacteroidia;o__Chitinophagales;f__BACL12;g__UBA7236;s__UBA7236 sp019694895	M_ser__L_c	EX_ser__L_e	0	NO_FLUX
SRR14932510.38	d__Bacteria;p__Bacteroidota;c__Bacteroidia;o__Chitinophagales;f__BACL12;g__UBA7236;s__UBA7236 sp019694895	M_thr__L_c	EX_thr__L_e	-4.1954	NO_FLUX
SRR14932510.38	d__Bacteria;p__Bacteroidota;c__Bacteroidia;o__Chitinophagales;f__BACL12;g__UBA7236;s__UBA7236 sp019694895	M_trp__L_c	EX_trp__L_e	-0.94	NO_FLUX
SRR14932510.38	d__Bacteria;p__Bacteroidota;c__Bacteroidia;o__Chitinophagales;f__BACL12;g__UBA7236;s__UBA7236 sp019694895	M_val__L_c	EX_val__L_e	-7.0076	NO_FLUX
SRR14932613.77	d__Bacteria;p__Bacteroidota;c__Bacteroidia;o__Chitinophagales;f__Chitinophagaceae;g__OLB11;s__	M_arg__L_c	EX_arg__L_e	-16.3235	NO_FLUX
SRR14932613.77	d__Bacteria;p__Bacteroidota;c__Bacteroidia;o__Chitinophagales;f__Chitinophagaceae;g__OLB11;s__	M_his__L_c	EX_his__L_e	-4.855	NO_FLUX
SRR14932613.77	d__Bacteria;p__Bacteroidota;c__Bacteroidia;o__Chitinophagales;f__Chitinophagaceae;g__OLB11;s__	M_ile__L_c	EX_ile__L_e	-14.8834	NO_FLUX
SRR14932613.77	d__Bacteria;p__Bacteroidota;c__Bacteroidia;o__Chitinophagales;f__Chitinophagaceae;g__OLB11;s__	M_leu__L_c	EX_leu__L_e	0	NO_FLUX
SRR14932613.77	d__Bacteria;p__Bacteroidota;c__Bacteroidia;o__Chitinophagales;f__Chitinophagaceae;g__OLB11;s__	M_met__L_c	EX_met__L_e	0	NO_FLUX
SRR14932613.77	d__Bacteria;p__Bacteroidota;c__Bacteroidia;o__Chitinophagales;f__Chitinophagaceae;g__OLB11;s__	M_phe__L_c	EX_phe__L_e	-9.4942	NO_FLUX
SRR14932613.77	d__Bacteria;p__Bacteroidota;c__Bacteroidia;o__Chitinophagales;f__Chitinophagaceae;g__OLB11;s__	M_pro__L_c	EX_pro__L_e	0	NO_FLUX
SRR14932613.77	d__Bacteria;p__Bacteroidota;c__Bacteroidia;o__Chitinophagales;f__Chitinophagaceae;g__OLB11;s__	M_ser__L_c	EX_ser__L_e	0	NO_FLUX
SRR14932613.77	d__Bacteria;p__Bacteroidota;c__Bacteroidia;o__Chitinophagales;f__Chitinophagaceae;g__OLB11;s__	M_thr__L_c	EX_thr__L_e	-13.0005	NO_FLUX
SRR14932613.77	d__Bacteria;p__Bacteroidota;c__Bacteroidia;o__Chitinophagales;f__Chitinophagaceae;g__OLB11;s__	M_trp__L_c	EX_trp__L_e	-2.913	NO_FLUX
SRR14932613.77	d__Bacteria;p__Bacteroidota;c__Bacteroidia;o__Chitinophagales;f__Chitinophagaceae;g__OLB11;s__	M_val__L_c	EX_val__L_e	-44.8031	NO_FLUX
SRR3501861.11	d__Bacteria;p__Bacteroidota;c__Bacteroidia;o__Chitinophagales;f__JADIYW01;g__JADJSS01;s__JADJSS01 sp020636545	M_arg__L_c	EX_arg__L_e	-10.2949	NO_FLUX
SRR3501861.11	d__Bacteria;p__Bacteroidota;c__Bacteroidia;o__Chitinophagales;f__JADIYW01;g__JADJSS01;s__JADJSS01 sp020636545	M_his__L_c	EX_his__L_e	0	NO_FLUX
SRR3501861.11	d__Bacteria;p__Bacteroidota;c__Bacteroidia;o__Chitinophagales;f__JADIYW01;g__JADJSS01;s__JADJSS01 sp020636545	M_ile__L_c	EX_ile__L_e	0	NO_FLUX
SRR3501861.11	d__Bacteria;p__Bacteroidota;c__Bacteroidia;o__Chitinophagales;f__JADIYW01;g__JADJSS01;s__JADJSS01 sp020636545	M_leu__L_c	EX_leu__L_e	0	NO_FLUX
SRR3501861.11	d__Bacteria;p__Bacteroidota;c__Bacteroidia;o__Chitinophagales;f__JADIYW01;g__JADJSS01;s__JADJSS01 sp020636545	M_met__L_c	EX_met__L_e	-5.3567	NO_FLUX
SRR3501861.11	d__Bacteria;p__Bacteroidota;c__Bacteroidia;o__Chitinophagales;f__JADIYW01;g__JADJSS01;s__JADJSS01 sp020636545	M_phe__L_c	EX_phe__L_e	-6.448	NO_FLUX
SRR3501861.11	d__Bacteria;p__Bacteroidota;c__Bacteroidia;o__Chitinophagales;f__JADIYW01;g__JADJSS01;s__JADJSS01 sp020636545	M_pro__L_c	EX_pro__L_e	-7.6937	NO_FLUX
SRR3501861.11	d__Bacteria;p__Bacteroidota;c__Bacteroidia;o__Chitinophagales;f__JADIYW01;g__JADJSS01;s__JADJSS01 sp020636545	M_ser__L_c	EX_ser__L_e	0	NO_FLUX
SRR3501861.11	d__Bacteria;p__Bacteroidota;c__Bacteroidia;o__Chitinophagales;f__JADIYW01;g__JADJSS01;s__JADJSS01 sp020636545	M_thr__L_c	EX_thr__L_e	-18.9411	NO_FLUX
SRR3501861.11	d__Bacteria;p__Bacteroidota;c__Bacteroidia;o__Chitinophagales;f__JADIYW01;g__JADJSS01;s__JADJSS01 sp020636545	M_trp__L_c	EX_trp__L_e	0	NO_FLUX
SRR3501861.11	d__Bacteria;p__Bacteroidota;c__Bacteroidia;o__Chitinophagales;f__JADIYW01;g__JADJSS01;s__JADJSS01 sp020636545	M_val__L_c	EX_val__L_e	0	NO_FLUX
SRR3501856.9	d__Bacteria;p__Bacteroidota;c__Bacteroidia;o__Chitinophagales;f__Chitinophagaceae;g__JJ008;s__JJ008 sp002069045	M_arg__L_c	EX_arg__L_e	-9.0636	NO_FLUX
SRR3501856.9	d__Bacteria;p__Bacteroidota;c__Bacteroidia;o__Chitinophagales;f__Chitinophagaceae;g__JJ008;s__JJ008 sp002069045	M_his__L_c	N/A	N/A	NO_EXCHANGE
SRR3501856.9	d__Bacteria;p__Bacteroidota;c__Bacteroidia;o__Chitinophagales;f__Chitinophagaceae;g__JJ008;s__JJ008 sp002069045	M_ile__L_c	EX_ile__L_e	-8.9023	NO_FLUX
SRR3501856.9	d__Bacteria;p__Bacteroidota;c__Bacteroidia;o__Chitinophagales;f__Chitinophagaceae;g__JJ008;s__JJ008 sp002069045	M_leu__L_c	EX_leu__L_e	-13.8051	NO_FLUX
SRR3501856.9	d__Bacteria;p__Bacteroidota;c__Bacteroidia;o__Chitinophagales;f__Chitinophagaceae;g__JJ008;s__JJ008 sp002069045	M_met__L_c	EX_met__L_e	-4.716	NO_FLUX
SRR3501856.9	d__Bacteria;p__Bacteroidota;c__Bacteroidia;o__Chitinophagales;f__Chitinophagaceae;g__JJ008;s__JJ008 sp002069045	M_phe__L_c	N/A	N/A	NO_EXCHANGE
SRR3501856.9	d__Bacteria;p__Bacteroidota;c__Bacteroidia;o__Chitinophagales;f__Chitinophagaceae;g__JJ008;s__JJ008 sp002069045	M_pro__L_c	N/A	N/A	NO_EXCHANGE
SRR3501856.9	d__Bacteria;p__Bacteroidota;c__Bacteroidia;o__Chitinophagales;f__Chitinophagaceae;g__JJ008;s__JJ008 sp002069045	M_ser__L_c	N/A	N/A	NO_EXCHANGE
SRR3501856.9	d__Bacteria;p__Bacteroidota;c__Bacteroidia;o__Chitinophagales;f__Chitinophagaceae;g__JJ008;s__JJ008 sp002069045	M_thr__L_c	N/A	N/A	NO_EXCHANGE
SRR3501856.9	d__Bacteria;p__Bacteroidota;c__Bacteroidia;o__Chitinophagales;f__Chitinophagaceae;g__JJ008;s__JJ008 sp002069045	M_trp__L_c	EX_trp__L_e	-1.7418	NO_FLUX
SRR3501856.9	d__Bacteria;p__Bacteroidota;c__Bacteroidia;o__Chitinophagales;f__Chitinophagaceae;g__JJ008;s__JJ008 sp002069045	M_val__L_c	EX_val__L_e	-12.9664	NO_FLUX
SRR14932613.57	d__Bacteria;p__Bacteroidota;c__Bacteroidia;o__Chitinophagales;f__Chitinophagaceae;g__Ferruginibacter;s__	M_arg__L_c	EX_arg__L_e	-10.4401	NO_FLUX
SRR14932613.57	d__Bacteria;p__Bacteroidota;c__Bacteroidia;o__Chitinophagales;f__Chitinophagaceae;g__Ferruginibacter;s__	M_his__L_c	EX_his__L_e	-3.3235	NO_FLUX
SRR14932613.57	d__Bacteria;p__Bacteroidota;c__Bacteroidia;o__Chitinophagales;f__Chitinophagaceae;g__Ferruginibacter;s__	M_ile__L_c	EX_ile__L_e	-21.2209	NO_FLUX
SRR14932613.57	d__Bacteria;p__Bacteroidota;c__Bacteroidia;o__Chitinophagales;f__Chitinophagaceae;g__Ferruginibacter;s__	M_leu__L_c	EX_leu__L_e	0	NO_FLUX
SRR14932613.57	d__Bacteria;p__Bacteroidota;c__Bacteroidia;o__Chitinophagales;f__Chitinophagaceae;g__Ferruginibacter;s__	M_met__L_c	EX_met__L_e	-5.4323	NO_FLUX
SRR14932613.57	d__Bacteria;p__Bacteroidota;c__Bacteroidia;o__Chitinophagales;f__Chitinophagaceae;g__Ferruginibacter;s__	M_phe__L_c	EX_phe__L_e	-6.539	NO_FLUX
SRR14932613.57	d__Bacteria;p__Bacteroidota;c__Bacteroidia;o__Chitinophagales;f__Chitinophagaceae;g__Ferruginibacter;s__	M_pro__L_c	EX_pro__L_e	-7.8022	NO_FLUX
SRR14932613.57	d__Bacteria;p__Bacteroidota;c__Bacteroidia;o__Chitinophagales;f__Chitinophagaceae;g__Ferruginibacter;s__	M_ser__L_c	EX_ser__L_e	0	NO_FLUX
SRR14932613.57	d__Bacteria;p__Bacteroidota;c__Bacteroidia;o__Chitinophagales;f__Chitinophagaceae;g__Ferruginibacter;s__	M_thr__L_c	EX_thr__L_e	-8.954	NO_FLUX
SRR14932613.57	d__Bacteria;p__Bacteroidota;c__Bacteroidia;o__Chitinophagales;f__Chitinophagaceae;g__Ferruginibacter;s__	M_trp__L_c	EX_trp__L_e	-2.0063	NO_FLUX
SRR14932613.57	d__Bacteria;p__Bacteroidota;c__Bacteroidia;o__Chitinophagales;f__Chitinophagaceae;g__Ferruginibacter;s__	M_val__L_c	EX_val__L_e	-30.8577	NO_FLUX
SRR14932508.53	d__Bacteria;p__Bacteroidota;c__Bacteroidia;o__AKYH767;f__2-12-FULL-35-15;g__2-12-FULL-35-15;s__	M_arg__L_c	EX_arg__L_e	-5.4724	NO_FLUX
SRR14932508.53	d__Bacteria;p__Bacteroidota;c__Bacteroidia;o__AKYH767;f__2-12-FULL-35-15;g__2-12-FULL-35-15;s__	M_his__L_c	EX_his__L_e	0	NO_FLUX
SRR14932508.53	d__Bacteria;p__Bacteroidota;c__Bacteroidia;o__AKYH767;f__2-12-FULL-35-15;g__2-12-FULL-35-15;s__	M_ile__L_c	EX_ile__L_e	0	NO_FLUX
SRR14932508.53	d__Bacteria;p__Bacteroidota;c__Bacteroidia;o__AKYH767;f__2-12-FULL-35-15;g__2-12-FULL-35-15;s__	M_leu__L_c	EX_leu__L_e	0	NO_FLUX
SRR14932508.53	d__Bacteria;p__Bacteroidota;c__Bacteroidia;o__AKYH767;f__2-12-FULL-35-15;g__2-12-FULL-35-15;s__	M_met__L_c	EX_met__L_e	-6.3751	NO_FLUX
SRR14932508.53	d__Bacteria;p__Bacteroidota;c__Bacteroidia;o__AKYH767;f__2-12-FULL-35-15;g__2-12-FULL-35-15;s__	M_phe__L_c	EX_phe__L_e	0	NO_FLUX
SRR14932508.53	d__Bacteria;p__Bacteroidota;c__Bacteroidia;o__AKYH767;f__2-12-FULL-35-15;g__2-12-FULL-35-15;s__	M_pro__L_c	EX_pro__L_e	-2.337	NO_FLUX
SRR14932508.53	d__Bacteria;p__Bacteroidota;c__Bacteroidia;o__AKYH767;f__2-12-FULL-35-15;g__2-12-FULL-35-15;s__	M_ser__L_c	EX_ser__L_e	0	NO_FLUX
SRR14932508.53	d__Bacteria;p__Bacteroidota;c__Bacteroidia;o__AKYH767;f__2-12-FULL-35-15;g__2-12-FULL-35-15;s__	M_thr__L_c	EX_thr__L_e	-4.6934	NO_FLUX
SRR14932508.53	d__Bacteria;p__Bacteroidota;c__Bacteroidia;o__AKYH767;f__2-12-FULL-35-15;g__2-12-FULL-35-15;s__	M_trp__L_c	EX_trp__L_e	-1.0516	NO_FLUX
SRR14932508.53	d__Bacteria;p__Bacteroidota;c__Bacteroidia;o__AKYH767;f__2-12-FULL-35-15;g__2-12-FULL-35-15;s__	M_val__L_c	EX_val__L_e	0	NO_FLUX
SRR14610238.67	d__Bacteria;p__Bacteroidota;c__Bacteroidia;o__NS11-12g;f__UKL13-3;g__JAGPCK01;s__JAGPCK01 sp019695215	M_arg__L_c	EX_arg__L_e	-18.922	NO_FLUX
SRR14610238.67	d__Bacteria;p__Bacteroidota;c__Bacteroidia;o__NS11-12g;f__UKL13-3;g__JAGPCK01;s__JAGPCK01 sp019695215	M_his__L_c	EX_his__L_e	-6.0604	NO_FLUX
SRR14610238.67	d__Bacteria;p__Bacteroidota;c__Bacteroidia;o__NS11-12g;f__UKL13-3;g__JAGPCK01;s__JAGPCK01 sp019695215	M_ile__L_c	EX_ile__L_e	-18.5853	NO_FLUX
SRR14610238.67	d__Bacteria;p__Bacteroidota;c__Bacteroidia;o__NS11-12g;f__UKL13-3;g__JAGPCK01;s__JAGPCK01 sp019695215	M_leu__L_c	EX_leu__L_e	-28.8207	NO_FLUX
SRR14610238.67	d__Bacteria;p__Bacteroidota;c__Bacteroidia;o__NS11-12g;f__UKL13-3;g__JAGPCK01;s__JAGPCK01 sp019695215	M_met__L_c	EX_met__L_e	-9.8456	NO_FLUX
SRR14610238.67	d__Bacteria;p__Bacteroidota;c__Bacteroidia;o__NS11-12g;f__UKL13-3;g__JAGPCK01;s__JAGPCK01 sp019695215	M_phe__L_c	EX_phe__L_e	-11.8515	NO_FLUX
SRR14610238.67	d__Bacteria;p__Bacteroidota;c__Bacteroidia;o__NS11-12g;f__UKL13-3;g__JAGPCK01;s__JAGPCK01 sp019695215	M_pro__L_c	EX_pro__L_e	-14.141	NO_FLUX
SRR14610238.67	d__Bacteria;p__Bacteroidota;c__Bacteroidia;o__NS11-12g;f__UKL13-3;g__JAGPCK01;s__JAGPCK01 sp019695215	M_ser__L_c	EX_ser__L_e	0	NO_FLUX
SRR14610238.67	d__Bacteria;p__Bacteroidota;c__Bacteroidia;o__NS11-12g;f__UKL13-3;g__JAGPCK01;s__JAGPCK01 sp019695215	M_thr__L_c	EX_thr__L_e	-16.2285	NO_FLUX
SRR14610238.67	d__Bacteria;p__Bacteroidota;c__Bacteroidia;o__NS11-12g;f__UKL13-3;g__JAGPCK01;s__JAGPCK01 sp019695215	M_trp__L_c	EX_trp__L_e	-3.6363	NO_FLUX
SRR14610238.67	d__Bacteria;p__Bacteroidota;c__Bacteroidia;o__NS11-12g;f__UKL13-3;g__JAGPCK01;s__JAGPCK01 sp019695215	M_val__L_c	EX_val__L_e	-27.1068	NO_FLUX
SRR14932508.72	d__Bacteria;p__Verrucomicrobiota;c__Verrucomicrobiae;o__Verrucomicrobiales;f__Verrucomicrobiaceae;g__Prosthecobacter;s__	M_arg__L_c	EX_arg__L_e	-9.3806	NO_FLUX
SRR14932508.72	d__Bacteria;p__Verrucomicrobiota;c__Verrucomicrobiae;o__Verrucomicrobiales;f__Verrucomicrobiaceae;g__Prosthecobacter;s__	M_his__L_c	EX_his__L_e	-3.0045	NO_FLUX
SRR14932508.72	d__Bacteria;p__Verrucomicrobiota;c__Verrucomicrobiae;o__Verrucomicrobiales;f__Verrucomicrobiaceae;g__Prosthecobacter;s__	M_ile__L_c	EX_ile__L_e	-9.2137	NO_FLUX
SRR14932508.72	d__Bacteria;p__Verrucomicrobiota;c__Verrucomicrobiae;o__Verrucomicrobiales;f__Verrucomicrobiaceae;g__Prosthecobacter;s__	M_leu__L_c	EX_leu__L_e	0	NO_FLUX
SRR14932508.72	d__Bacteria;p__Verrucomicrobiota;c__Verrucomicrobiae;o__Verrucomicrobiales;f__Verrucomicrobiaceae;g__Prosthecobacter;s__	M_met__L_c	EX_met__L_e	0	NO_FLUX
SRR14932508.72	d__Bacteria;p__Verrucomicrobiota;c__Verrucomicrobiae;o__Verrucomicrobiales;f__Verrucomicrobiaceae;g__Prosthecobacter;s__	M_phe__L_c	EX_phe__L_e	0	NO_FLUX
SRR14932508.72	d__Bacteria;p__Verrucomicrobiota;c__Verrucomicrobiae;o__Verrucomicrobiales;f__Verrucomicrobiaceae;g__Prosthecobacter;s__	M_pro__L_c	EX_pro__L_e	-7.0104	NO_FLUX
SRR14932508.72	d__Bacteria;p__Verrucomicrobiota;c__Verrucomicrobiae;o__Verrucomicrobiales;f__Verrucomicrobiaceae;g__Prosthecobacter;s__	M_ser__L_c	EX_ser__L_e	0	NO_FLUX
SRR14932508.72	d__Bacteria;p__Verrucomicrobiota;c__Verrucomicrobiae;o__Verrucomicrobiales;f__Verrucomicrobiaceae;g__Prosthecobacter;s__	M_thr__L_c	EX_thr__L_e	-8.0453	NO_FLUX
SRR14932508.72	d__Bacteria;p__Verrucomicrobiota;c__Verrucomicrobiae;o__Verrucomicrobiales;f__Verrucomicrobiaceae;g__Prosthecobacter;s__	M_trp__L_c	EX_trp__L_e	0	NO_FLUX
SRR14932508.72	d__Bacteria;p__Verrucomicrobiota;c__Verrucomicrobiae;o__Verrucomicrobiales;f__Verrucomicrobiaceae;g__Prosthecobacter;s__	M_val__L_c	EX_val__L_e	0	NO_FLUX
SRR14932675.45	d__Bacteria;p__Patescibacteria;c__Paceibacteria;o__UBA9983_A;f__UBA5272;g__UBA11704;s__	M_arg__L_c	EX_arg__L_e	-12.9743	NO_FLUX
SRR14932675.45	d__Bacteria;p__Patescibacteria;c__Paceibacteria;o__UBA9983_A;f__UBA5272;g__UBA11704;s__	M_his__L_c	EX_his__L_e	-4.1555	NO_FLUX
SRR14932675.45	d__Bacteria;p__Patescibacteria;c__Paceibacteria;o__UBA9983_A;f__UBA5272;g__UBA11704;s__	M_ile__L_c	EX_ile__L_e	-12.7434	NO_FLUX
SRR14932675.45	d__Bacteria;p__Patescibacteria;c__Paceibacteria;o__UBA9983_A;f__UBA5272;g__UBA11704;s__	M_leu__L_c	EX_leu__L_e	-19.7615	NO_FLUX
SRR14932675.45	d__Bacteria;p__Patescibacteria;c__Paceibacteria;o__UBA9983_A;f__UBA5272;g__UBA11704;s__	M_met__L_c	EX_met__L_e	-6.7465	NO_FLUX
SRR14932675.45	d__Bacteria;p__Patescibacteria;c__Paceibacteria;o__UBA9983_A;f__UBA5272;g__UBA11704;s__	M_phe__L_c	EX_phe__L_e	-8.1262	NO_FLUX
SRR14932675.45	d__Bacteria;p__Patescibacteria;c__Paceibacteria;o__UBA9983_A;f__UBA5272;g__UBA11704;s__	M_pro__L_c	EX_pro__L_e	-9.6961	NO_FLUX
SRR14932675.45	d__Bacteria;p__Patescibacteria;c__Paceibacteria;o__UBA9983_A;f__UBA5272;g__UBA11704;s__	M_ser__L_c	EX_ser__L_e	0	NO_FLUX
SRR14932675.45	d__Bacteria;p__Patescibacteria;c__Paceibacteria;o__UBA9983_A;f__UBA5272;g__UBA11704;s__	M_thr__L_c	EX_thr__L_e	-11.1274	NO_FLUX
SRR14932675.45	d__Bacteria;p__Patescibacteria;c__Paceibacteria;o__UBA9983_A;f__UBA5272;g__UBA11704;s__	M_trp__L_c	EX_trp__L_e	-2.4933	NO_FLUX
SRR14932675.45	d__Bacteria;p__Patescibacteria;c__Paceibacteria;o__UBA9983_A;f__UBA5272;g__UBA11704;s__	M_val__L_c	EX_val__L_e	-18.561	NO_FLUX
SRR14610243.80	d__Bacteria;p__Pseudomonadota;c__Gammaproteobacteria;o__Xanthomonadales;f__Xanthomonadaceae;g__Thermomonas;s__Thermomonas sp020850895	M_arg__L_c	EX_arg__L_e	-7.0103	NO_FLUX
SRR14610243.80	d__Bacteria;p__Pseudomonadota;c__Gammaproteobacteria;o__Xanthomonadales;f__Xanthomonadaceae;g__Thermomonas;s__Thermomonas sp020850895	M_his__L_c	EX_his__L_e	0	NO_FLUX
SRR14610243.80	d__Bacteria;p__Pseudomonadota;c__Gammaproteobacteria;o__Xanthomonadales;f__Xanthomonadaceae;g__Thermomonas;s__Thermomonas sp020850895	M_ile__L_c	EX_ile__L_e	-6.8832	NO_FLUX
SRR14610243.80	d__Bacteria;p__Pseudomonadota;c__Gammaproteobacteria;o__Xanthomonadales;f__Xanthomonadaceae;g__Thermomonas;s__Thermomonas sp020850895	M_leu__L_c	EX_leu__L_e	-10.6776	NO_FLUX
SRR14610243.80	d__Bacteria;p__Pseudomonadota;c__Gammaproteobacteria;o__Xanthomonadales;f__Xanthomonadaceae;g__Thermomonas;s__Thermomonas sp020850895	M_met__L_c	EX_met__L_e	0	NO_FLUX
SRR14610243.80	d__Bacteria;p__Pseudomonadota;c__Gammaproteobacteria;o__Xanthomonadales;f__Xanthomonadaceae;g__Thermomonas;s__Thermomonas sp020850895	M_phe__L_c	EX_phe__L_e	0	NO_FLUX
SRR14610243.80	d__Bacteria;p__Pseudomonadota;c__Gammaproteobacteria;o__Xanthomonadales;f__Xanthomonadaceae;g__Thermomonas;s__Thermomonas sp020850895	M_pro__L_c	EX_pro__L_e	0	NO_FLUX
SRR14610243.80	d__Bacteria;p__Pseudomonadota;c__Gammaproteobacteria;o__Xanthomonadales;f__Xanthomonadaceae;g__Thermomonas;s__Thermomonas sp020850895	M_ser__L_c	EX_ser__L_e	0	NO_FLUX
SRR14610243.80	d__Bacteria;p__Pseudomonadota;c__Gammaproteobacteria;o__Xanthomonadales;f__Xanthomonadaceae;g__Thermomonas;s__Thermomonas sp020850895	M_thr__L_c	EX_thr__L_e	-6.0124	NO_FLUX
SRR14610243.80	d__Bacteria;p__Pseudomonadota;c__Gammaproteobacteria;o__Xanthomonadales;f__Xanthomonadaceae;g__Thermomonas;s__Thermomonas sp020850895	M_trp__L_c	EX_trp__L_e	0	NO_FLUX
SRR14610243.80	d__Bacteria;p__Pseudomonadota;c__Gammaproteobacteria;o__Xanthomonadales;f__Xanthomonadaceae;g__Thermomonas;s__Thermomonas sp020850895	M_val__L_c	EX_val__L_e	0	NO_FLUX
BATAC726	Accumulibacter	M_arg__L_c	EX_arg__L_e	-16.7839	NO_FLUX
BATAC726	Accumulibacter	M_his__L_c	EX_his__L_e	0	NO_FLUX
BATAC726	Accumulibacter	M_ile__L_c	EX_ile__L_e	-16.4853	NO_FLUX
BATAC726	Accumulibacter	M_leu__L_c	EX_leu__L_e	0	NO_FLUX
BATAC726	Accumulibacter	M_met__L_c	EX_met__L_e	-8.7331	NO_FLUX
BATAC726	Accumulibacter	M_phe__L_c	EX_phe__L_e	-10.5124	NO_FLUX
BATAC726	Accumulibacter	M_pro__L_c	EX_pro__L_e	-12.5432	NO_FLUX
BATAC726	Accumulibacter	M_ser__L_c	EX_ser__L_e	0	NO_FLUX
BATAC726	Accumulibacter	M_thr__L_c	EX_thr__L_e	-14.3948	NO_FLUX
BATAC726	Accumulibacter	M_trp__L_c	EX_trp__L_e	0	NO_FLUX
BATAC726	Accumulibacter	M_val__L_c	EX_val__L_e	0	NO_FLUX
SRR14932614.40	d__Bacteria;p__Patescibacteria;c__Saccharimonadia;o__Saccharimonadales;f__UBA4665;g__JAGQNO01;s__	M_arg__L_c	EX_arg__L_e	-5.0775	NO_FLUX
SRR14932614.40	d__Bacteria;p__Patescibacteria;c__Saccharimonadia;o__Saccharimonadales;f__UBA4665;g__JAGQNO01;s__	M_his__L_c	EX_his__L_e	-1.6262	NO_FLUX
SRR14932614.40	d__Bacteria;p__Patescibacteria;c__Saccharimonadia;o__Saccharimonadales;f__UBA4665;g__JAGQNO01;s__	M_ile__L_c	EX_ile__L_e	-4.9872	NO_FLUX
SRR14932614.40	d__Bacteria;p__Patescibacteria;c__Saccharimonadia;o__Saccharimonadales;f__UBA4665;g__JAGQNO01;s__	M_leu__L_c	EX_leu__L_e	-7.7337	NO_FLUX
SRR14932614.40	d__Bacteria;p__Patescibacteria;c__Saccharimonadia;o__Saccharimonadales;f__UBA4665;g__JAGQNO01;s__	M_met__L_c	N/A	N/A	NO_EXCHANGE
SRR14932614.40	d__Bacteria;p__Patescibacteria;c__Saccharimonadia;o__Saccharimonadales;f__UBA4665;g__JAGQNO01;s__	M_phe__L_c	EX_phe__L_e	-3.1802	NO_FLUX
SRR14932614.40	d__Bacteria;p__Patescibacteria;c__Saccharimonadia;o__Saccharimonadales;f__UBA4665;g__JAGQNO01;s__	M_pro__L_c	EX_pro__L_e	-3.7946	NO_FLUX
SRR14932614.40	d__Bacteria;p__Patescibacteria;c__Saccharimonadia;o__Saccharimonadales;f__UBA4665;g__JAGQNO01;s__	M_ser__L_c	EX_ser__L_e	0	NO_FLUX
SRR14932614.40	d__Bacteria;p__Patescibacteria;c__Saccharimonadia;o__Saccharimonadales;f__UBA4665;g__JAGQNO01;s__	M_thr__L_c	EX_thr__L_e	-4.3547	NO_FLUX
SRR14932614.40	d__Bacteria;p__Patescibacteria;c__Saccharimonadia;o__Saccharimonadales;f__UBA4665;g__JAGQNO01;s__	M_trp__L_c	N/A	N/A	NO_EXCHANGE
SRR14932614.40	d__Bacteria;p__Patescibacteria;c__Saccharimonadia;o__Saccharimonadales;f__UBA4665;g__JAGQNO01;s__	M_val__L_c	EX_val__L_e	-7.2639	NO_FLUX
SRR14932583.45	d__Bacteria;p__Pseudomonadota;c__Alphaproteobacteria;o__Micavibrionales;f__Micavibrionaceae;g__;s__	M_arg__L_c	EX_arg__L_e	-9.4101	NO_FLUX
SRR14932583.45	d__Bacteria;p__Pseudomonadota;c__Alphaproteobacteria;o__Micavibrionales;f__Micavibrionaceae;g__;s__	M_his__L_c	EX_his__L_e	-3.0139	NO_FLUX
SRR14932583.45	d__Bacteria;p__Pseudomonadota;c__Alphaproteobacteria;o__Micavibrionales;f__Micavibrionaceae;g__;s__	M_ile__L_c	EX_ile__L_e	0	NO_FLUX
SRR14932583.45	d__Bacteria;p__Pseudomonadota;c__Alphaproteobacteria;o__Micavibrionales;f__Micavibrionaceae;g__;s__	M_leu__L_c	EX_leu__L_e	0	NO_FLUX
SRR14932583.45	d__Bacteria;p__Pseudomonadota;c__Alphaproteobacteria;o__Micavibrionales;f__Micavibrionaceae;g__;s__	M_met__L_c	EX_met__L_e	-4.8963	NO_FLUX
SRR14932583.45	d__Bacteria;p__Pseudomonadota;c__Alphaproteobacteria;o__Micavibrionales;f__Micavibrionaceae;g__;s__	M_phe__L_c	EX_phe__L_e	-5.8939	NO_FLUX
SRR14932583.45	d__Bacteria;p__Pseudomonadota;c__Alphaproteobacteria;o__Micavibrionales;f__Micavibrionaceae;g__;s__	M_pro__L_c	EX_pro__L_e	-7.0325	NO_FLUX
SRR14932583.45	d__Bacteria;p__Pseudomonadota;c__Alphaproteobacteria;o__Micavibrionales;f__Micavibrionaceae;g__;s__	M_ser__L_c	EX_ser__L_e	0	NO_FLUX
SRR14932583.45	d__Bacteria;p__Pseudomonadota;c__Alphaproteobacteria;o__Micavibrionales;f__Micavibrionaceae;g__;s__	M_thr__L_c	EX_thr__L_e	-17.3133	NO_FLUX
SRR14932583.45	d__Bacteria;p__Pseudomonadota;c__Alphaproteobacteria;o__Micavibrionales;f__Micavibrionaceae;g__;s__	M_trp__L_c	EX_trp__L_e	0	NO_FLUX
SRR14932583.45	d__Bacteria;p__Pseudomonadota;c__Alphaproteobacteria;o__Micavibrionales;f__Micavibrionaceae;g__;s__	M_val__L_c	EX_val__L_e	0	NO_FLUX
SRR14610238.46	d__Bacteria;p__Bacteroidota;c__Bacteroidia;o__Chitinophagales;f__UBA10324;g__JAFDYS01;s__JAFDYS01 sp018267315	M_arg__L_c	EX_arg__L_e	-11.0807	NO_FLUX
SRR14610238.46	d__Bacteria;p__Bacteroidota;c__Bacteroidia;o__Chitinophagales;f__UBA10324;g__JAFDYS01;s__JAFDYS01 sp018267315	M_his__L_c	EX_his__L_e	-3.549	NO_FLUX
SRR14610238.46	d__Bacteria;p__Bacteroidota;c__Bacteroidia;o__Chitinophagales;f__UBA10324;g__JAFDYS01;s__JAFDYS01 sp018267315	M_ile__L_c	EX_ile__L_e	-10.8835	NO_FLUX
SRR14610238.46	d__Bacteria;p__Bacteroidota;c__Bacteroidia;o__Chitinophagales;f__UBA10324;g__JAFDYS01;s__JAFDYS01 sp018267315	M_leu__L_c	EX_leu__L_e	-16.8774	NO_FLUX
SRR14610238.46	d__Bacteria;p__Bacteroidota;c__Bacteroidia;o__Chitinophagales;f__UBA10324;g__JAFDYS01;s__JAFDYS01 sp018267315	M_met__L_c	EX_met__L_e	0	NO_FLUX
SRR14610238.46	d__Bacteria;p__Bacteroidota;c__Bacteroidia;o__Chitinophagales;f__UBA10324;g__JAFDYS01;s__JAFDYS01 sp018267315	M_phe__L_c	EX_phe__L_e	-6.9402	NO_FLUX
SRR14610238.46	d__Bacteria;p__Bacteroidota;c__Bacteroidia;o__Chitinophagales;f__UBA10324;g__JAFDYS01;s__JAFDYS01 sp018267315	M_pro__L_c	EX_pro__L_e	-8.281	NO_FLUX
SRR14610238.46	d__Bacteria;p__Bacteroidota;c__Bacteroidia;o__Chitinophagales;f__UBA10324;g__JAFDYS01;s__JAFDYS01 sp018267315	M_ser__L_c	EX_ser__L_e	0	NO_FLUX
SRR14610238.46	d__Bacteria;p__Bacteroidota;c__Bacteroidia;o__Chitinophagales;f__UBA10324;g__JAFDYS01;s__JAFDYS01 sp018267315	M_thr__L_c	EX_thr__L_e	-9.5034	NO_FLUX
SRR14610238.46	d__Bacteria;p__Bacteroidota;c__Bacteroidia;o__Chitinophagales;f__UBA10324;g__JAFDYS01;s__JAFDYS01 sp018267315	M_trp__L_c	EX_trp__L_e	0	NO_FLUX
SRR14610238.46	d__Bacteria;p__Bacteroidota;c__Bacteroidia;o__Chitinophagales;f__UBA10324;g__JAFDYS01;s__JAFDYS01 sp018267315	M_val__L_c	EX_val__L_e	-15.8521	NO_FLUX
GWASMC-A20	Accumulibacter	M_arg__L_c	EX_arg__L_e	-9.2388	NO_FLUX
GWASMC-A20	Accumulibacter	M_his__L_c	EX_his__L_e	0	NO_FLUX
GWASMC-A20	Accumulibacter	M_ile__L_c	EX_ile__L_e	-9.0744	NO_FLUX
GWASMC-A20	Accumulibacter	M_leu__L_c	EX_leu__L_e	0	NO_FLUX
GWASMC-A20	Accumulibacter	M_met__L_c	EX_met__L_e	0	NO_FLUX
GWASMC-A20	Accumulibacter	M_phe__L_c	EX_phe__L_e	0	NO_FLUX
GWASMC-A20	Accumulibacter	M_pro__L_c	EX_pro__L_e	0	NO_FLUX
GWASMC-A20	Accumulibacter	M_ser__L_c	EX_ser__L_e	0	NO_FLUX
GWASMC-A20	Accumulibacter	M_thr__L_c	EX_thr__L_e	0	NO_FLUX
GWASMC-A20	Accumulibacter	M_trp__L_c	EX_trp__L_e	0	NO_FLUX
GWASMC-A20	Accumulibacter	M_val__L_c	EX_val__L_e	-13.2171	NO_FLUX
SRR14932492.70	d__Bacteria;p__Myxococcota;c__Polyangia;o__Haliangiales;f__Haliangiaceae;g__UBA2376;s__	M_arg__L_c	EX_arg__L_e	-13.3399	NO_FLUX
SRR14932492.70	d__Bacteria;p__Myxococcota;c__Polyangia;o__Haliangiales;f__Haliangiaceae;g__UBA2376;s__	M_his__L_c	EX_his__L_e	-4.2726	NO_FLUX
SRR14932492.70	d__Bacteria;p__Myxococcota;c__Polyangia;o__Haliangiales;f__Haliangiaceae;g__UBA2376;s__	M_ile__L_c	EX_ile__L_e	-13.1026	NO_FLUX
SRR14932492.70	d__Bacteria;p__Myxococcota;c__Polyangia;o__Haliangiales;f__Haliangiaceae;g__UBA2376;s__	M_leu__L_c	EX_leu__L_e	-20.3185	NO_FLUX
SRR14932492.70	d__Bacteria;p__Myxococcota;c__Polyangia;o__Haliangiales;f__Haliangiaceae;g__UBA2376;s__	M_met__L_c	EX_met__L_e	-5.988	NO_FLUX
SRR14932492.70	d__Bacteria;p__Myxococcota;c__Polyangia;o__Haliangiales;f__Haliangiaceae;g__UBA2376;s__	M_phe__L_c	EX_phe__L_e	-8.3553	NO_FLUX
SRR14932492.70	d__Bacteria;p__Myxococcota;c__Polyangia;o__Haliangiales;f__Haliangiaceae;g__UBA2376;s__	M_pro__L_c	EX_pro__L_e	0	NO_FLUX
SRR14932492.70	d__Bacteria;p__Myxococcota;c__Polyangia;o__Haliangiales;f__Haliangiaceae;g__UBA2376;s__	M_ser__L_c	EX_ser__L_e	0	NO_FLUX
SRR14932492.70	d__Bacteria;p__Myxococcota;c__Polyangia;o__Haliangiales;f__Haliangiaceae;g__UBA2376;s__	M_thr__L_c	EX_thr__L_e	-11.4411	NO_FLUX
SRR14932492.70	d__Bacteria;p__Myxococcota;c__Polyangia;o__Haliangiales;f__Haliangiaceae;g__UBA2376;s__	M_trp__L_c	EX_trp__L_e	-2.5636	NO_FLUX
SRR14932492.70	d__Bacteria;p__Myxococcota;c__Polyangia;o__Haliangiales;f__Haliangiaceae;g__UBA2376;s__	M_val__L_c	EX_val__L_e	-19.1102	NO_FLUX
SRR14932631.48	d__Bacteria;p__Pseudomonadota;c__Gammaproteobacteria;o__Pseudomonadales;f__Moraxellaceae;g__Agitococcus;s__	M_arg__L_c	EX_arg__L_e	-11.7935	NO_FLUX
SRR14932631.48	d__Bacteria;p__Pseudomonadota;c__Gammaproteobacteria;o__Pseudomonadales;f__Moraxellaceae;g__Agitococcus;s__	M_his__L_c	EX_his__L_e	0	NO_FLUX
SRR14932631.48	d__Bacteria;p__Pseudomonadota;c__Gammaproteobacteria;o__Pseudomonadales;f__Moraxellaceae;g__Agitococcus;s__	M_ile__L_c	EX_ile__L_e	-11.5837	NO_FLUX
SRR14932631.48	d__Bacteria;p__Pseudomonadota;c__Gammaproteobacteria;o__Pseudomonadales;f__Moraxellaceae;g__Agitococcus;s__	M_leu__L_c	EX_leu__L_e	-17.9631	NO_FLUX
SRR14932631.48	d__Bacteria;p__Pseudomonadota;c__Gammaproteobacteria;o__Pseudomonadales;f__Moraxellaceae;g__Agitococcus;s__	M_met__L_c	EX_met__L_e	-6.1365	NO_FLUX
SRR14932631.48	d__Bacteria;p__Pseudomonadota;c__Gammaproteobacteria;o__Pseudomonadales;f__Moraxellaceae;g__Agitococcus;s__	M_phe__L_c	EX_phe__L_e	-7.3867	NO_FLUX
SRR14932631.48	d__Bacteria;p__Pseudomonadota;c__Gammaproteobacteria;o__Pseudomonadales;f__Moraxellaceae;g__Agitococcus;s__	M_pro__L_c	EX_pro__L_e	0	NO_FLUX
SRR14932631.48	d__Bacteria;p__Pseudomonadota;c__Gammaproteobacteria;o__Pseudomonadales;f__Moraxellaceae;g__Agitococcus;s__	M_ser__L_c	EX_ser__L_e	0	NO_FLUX
SRR14932631.48	d__Bacteria;p__Pseudomonadota;c__Gammaproteobacteria;o__Pseudomonadales;f__Moraxellaceae;g__Agitococcus;s__	M_thr__L_c	EX_thr__L_e	-10.1148	NO_FLUX
SRR14932631.48	d__Bacteria;p__Pseudomonadota;c__Gammaproteobacteria;o__Pseudomonadales;f__Moraxellaceae;g__Agitococcus;s__	M_trp__L_c	EX_trp__L_e	-2.2664	NO_FLUX
SRR14932631.48	d__Bacteria;p__Pseudomonadota;c__Gammaproteobacteria;o__Pseudomonadales;f__Moraxellaceae;g__Agitococcus;s__	M_val__L_c	EX_val__L_e	-16.8719	NO_FLUX
SRR3501853.15	d__Bacteria;p__Acidobacteriota;c__Blastocatellia;o__RBC074;f__RBC074;g__RBC074;s__	M_arg__L_c	EX_arg__L_e	-10.0568	NO_FLUX
SRR3501853.15	d__Bacteria;p__Acidobacteriota;c__Blastocatellia;o__RBC074;f__RBC074;g__RBC074;s__	M_his__L_c	EX_his__L_e	0	NO_FLUX
SRR3501853.15	d__Bacteria;p__Acidobacteriota;c__Blastocatellia;o__RBC074;f__RBC074;g__RBC074;s__	M_ile__L_c	EX_ile__L_e	-9.8778	NO_FLUX
SRR3501853.15	d__Bacteria;p__Acidobacteriota;c__Blastocatellia;o__RBC074;f__RBC074;g__RBC074;s__	M_leu__L_c	EX_leu__L_e	0	NO_FLUX
SRR3501853.15	d__Bacteria;p__Acidobacteriota;c__Blastocatellia;o__RBC074;f__RBC074;g__RBC074;s__	M_met__L_c	EX_met__L_e	-5.2177	NO_FLUX
SRR3501853.15	d__Bacteria;p__Acidobacteriota;c__Blastocatellia;o__RBC074;f__RBC074;g__RBC074;s__	M_phe__L_c	EX_phe__L_e	-6.2989	NO_FLUX
SRR3501853.15	d__Bacteria;p__Acidobacteriota;c__Blastocatellia;o__RBC074;f__RBC074;g__RBC074;s__	M_pro__L_c	EX_pro__L_e	-7.5158	NO_FLUX
SRR3501853.15	d__Bacteria;p__Acidobacteriota;c__Blastocatellia;o__RBC074;f__RBC074;g__RBC074;s__	M_ser__L_c	EX_ser__L_e	0	NO_FLUX
SRR3501853.15	d__Bacteria;p__Acidobacteriota;c__Blastocatellia;o__RBC074;f__RBC074;g__RBC074;s__	M_thr__L_c	EX_thr__L_e	-8.6252	NO_FLUX
SRR3501853.15	d__Bacteria;p__Acidobacteriota;c__Blastocatellia;o__RBC074;f__RBC074;g__RBC074;s__	M_trp__L_c	EX_trp__L_e	-1.9326	NO_FLUX
SRR3501853.15	d__Bacteria;p__Acidobacteriota;c__Blastocatellia;o__RBC074;f__RBC074;g__RBC074;s__	M_val__L_c	EX_val__L_e	0	NO_FLUX
SRR8831206.59	d__Bacteria;p__Pseudomonadota;c__Gammaproteobacteria;o__Burkholderiales;f__Thiobacillaceae;g__PFJX01;s__PFJX01 sp016719465	M_arg__L_c	EX_arg__L_e	-12.6188	NO_FLUX
SRR8831206.59	d__Bacteria;p__Pseudomonadota;c__Gammaproteobacteria;o__Burkholderiales;f__Thiobacillaceae;g__PFJX01;s__PFJX01 sp016719465	M_his__L_c	N/A	N/A	NO_EXCHANGE
SRR8831206.59	d__Bacteria;p__Pseudomonadota;c__Gammaproteobacteria;o__Burkholderiales;f__Thiobacillaceae;g__PFJX01;s__PFJX01 sp016719465	M_ile__L_c	EX_ile__L_e	-6.1052	NO_FLUX
SRR8831206.59	d__Bacteria;p__Pseudomonadota;c__Gammaproteobacteria;o__Burkholderiales;f__Thiobacillaceae;g__PFJX01;s__PFJX01 sp016719465	M_leu__L_c	EX_leu__L_e	0	NO_FLUX
SRR8831206.59	d__Bacteria;p__Pseudomonadota;c__Gammaproteobacteria;o__Burkholderiales;f__Thiobacillaceae;g__PFJX01;s__PFJX01 sp016719465	M_met__L_c	EX_met__L_e	-6.5659	NO_FLUX
SRR8831206.59	d__Bacteria;p__Pseudomonadota;c__Gammaproteobacteria;o__Burkholderiales;f__Thiobacillaceae;g__PFJX01;s__PFJX01 sp016719465	M_phe__L_c	N/A	N/A	NO_EXCHANGE
SRR8831206.59	d__Bacteria;p__Pseudomonadota;c__Gammaproteobacteria;o__Burkholderiales;f__Thiobacillaceae;g__PFJX01;s__PFJX01 sp016719465	M_pro__L_c	EX_pro__L_e	-5.4134	NO_FLUX
SRR8831206.59	d__Bacteria;p__Pseudomonadota;c__Gammaproteobacteria;o__Burkholderiales;f__Thiobacillaceae;g__PFJX01;s__PFJX01 sp016719465	M_ser__L_c	N/A	N/A	NO_EXCHANGE
SRR8831206.59	d__Bacteria;p__Pseudomonadota;c__Gammaproteobacteria;o__Burkholderiales;f__Thiobacillaceae;g__PFJX01;s__PFJX01 sp016719465	M_thr__L_c	EX_thr__L_e	0	NO_FLUX
SRR8831206.59	d__Bacteria;p__Pseudomonadota;c__Gammaproteobacteria;o__Burkholderiales;f__Thiobacillaceae;g__PFJX01;s__PFJX01 sp016719465	M_trp__L_c	N/A	N/A	NO_EXCHANGE
SRR8831206.59	d__Bacteria;p__Pseudomonadota;c__Gammaproteobacteria;o__Burkholderiales;f__Thiobacillaceae;g__PFJX01;s__PFJX01 sp016719465	M_val__L_c	EX_val__L_e	0	NO_FLUX
SRR14610245.89	d__Bacteria;p__Pseudomonadota;c__Gammaproteobacteria;o__Competibacterales;f__Competibacteraceae;g__Competibacter_A;s__	M_arg__L_c	EX_arg__L_e	-9.206	NO_FLUX
SRR14610245.89	d__Bacteria;p__Pseudomonadota;c__Gammaproteobacteria;o__Competibacterales;f__Competibacteraceae;g__Competibacter_A;s__	M_his__L_c	EX_his__L_e	-2.9486	NO_FLUX
SRR14610245.89	d__Bacteria;p__Pseudomonadota;c__Gammaproteobacteria;o__Competibacterales;f__Competibacteraceae;g__Competibacter_A;s__	M_ile__L_c	EX_ile__L_e	-9.0422	NO_FLUX
SRR14610245.89	d__Bacteria;p__Pseudomonadota;c__Gammaproteobacteria;o__Competibacterales;f__Competibacteraceae;g__Competibacter_A;s__	M_leu__L_c	EX_leu__L_e	0	NO_FLUX
SRR14610245.89	d__Bacteria;p__Pseudomonadota;c__Gammaproteobacteria;o__Competibacterales;f__Competibacteraceae;g__Competibacter_A;s__	M_met__L_c	EX_met__L_e	-4.7902	NO_FLUX
SRR14610245.89	d__Bacteria;p__Pseudomonadota;c__Gammaproteobacteria;o__Competibacterales;f__Competibacteraceae;g__Competibacter_A;s__	M_phe__L_c	EX_phe__L_e	0	NO_FLUX
SRR14610245.89	d__Bacteria;p__Pseudomonadota;c__Gammaproteobacteria;o__Competibacterales;f__Competibacteraceae;g__Competibacter_A;s__	M_pro__L_c	EX_pro__L_e	-16.9021	NO_FLUX
SRR14610245.89	d__Bacteria;p__Pseudomonadota;c__Gammaproteobacteria;o__Competibacterales;f__Competibacteraceae;g__Competibacter_A;s__	M_ser__L_c	EX_ser__L_e	-8.4853	NO_FLUX
SRR14610245.89	d__Bacteria;p__Pseudomonadota;c__Gammaproteobacteria;o__Competibacterales;f__Competibacteraceae;g__Competibacter_A;s__	M_thr__L_c	EX_thr__L_e	-7.8956	NO_FLUX
SRR14610245.89	d__Bacteria;p__Pseudomonadota;c__Gammaproteobacteria;o__Competibacterales;f__Competibacteraceae;g__Competibacter_A;s__	M_trp__L_c	EX_trp__L_e	0	NO_FLUX
SRR14610245.89	d__Bacteria;p__Pseudomonadota;c__Gammaproteobacteria;o__Competibacterales;f__Competibacteraceae;g__Competibacter_A;s__	M_val__L_c	EX_val__L_e	0	NO_FLUX
SRR14610239.114	d__Bacteria;p__Chloroflexota;c__Anaerolineae;o__Anaerolineales;f__EnvOPS12;g__OLB14;s__	M_arg__L_c	EX_arg__L_e	-10.9952	NO_FLUX
SRR14610239.114	d__Bacteria;p__Chloroflexota;c__Anaerolineae;o__Anaerolineales;f__EnvOPS12;g__OLB14;s__	M_his__L_c	EX_his__L_e	0	NO_FLUX
SRR14610239.114	d__Bacteria;p__Chloroflexota;c__Anaerolineae;o__Anaerolineales;f__EnvOPS12;g__OLB14;s__	M_ile__L_c	EX_ile__L_e	-9.6454	NO_FLUX
SRR14610239.114	d__Bacteria;p__Chloroflexota;c__Anaerolineae;o__Anaerolineales;f__EnvOPS12;g__OLB14;s__	M_leu__L_c	EX_leu__L_e	-14.9574	NO_FLUX
SRR14610239.114	d__Bacteria;p__Chloroflexota;c__Anaerolineae;o__Anaerolineales;f__EnvOPS12;g__OLB14;s__	M_met__L_c	EX_met__L_e	-5.1097	NO_FLUX
SRR14610239.114	d__Bacteria;p__Chloroflexota;c__Anaerolineae;o__Anaerolineales;f__EnvOPS12;g__OLB14;s__	M_phe__L_c	EX_phe__L_e	-6.1507	NO_FLUX
SRR14610239.114	d__Bacteria;p__Chloroflexota;c__Anaerolineae;o__Anaerolineales;f__EnvOPS12;g__OLB14;s__	M_pro__L_c	EX_pro__L_e	0	NO_FLUX
SRR14610239.114	d__Bacteria;p__Chloroflexota;c__Anaerolineae;o__Anaerolineales;f__EnvOPS12;g__OLB14;s__	M_ser__L_c	EX_ser__L_e	0	NO_FLUX
SRR14610239.114	d__Bacteria;p__Chloroflexota;c__Anaerolineae;o__Anaerolineales;f__EnvOPS12;g__OLB14;s__	M_thr__L_c	EX_thr__L_e	-8.4223	NO_FLUX
SRR14610239.114	d__Bacteria;p__Chloroflexota;c__Anaerolineae;o__Anaerolineales;f__EnvOPS12;g__OLB14;s__	M_trp__L_c	EX_trp__L_e	-1.8872	NO_FLUX
SRR14610239.114	d__Bacteria;p__Chloroflexota;c__Anaerolineae;o__Anaerolineales;f__EnvOPS12;g__OLB14;s__	M_val__L_c	EX_val__L_e	-14.0487	NO_FLUX
SRR14932583.33	d__Bacteria;p__Verrucomicrobiota;c__Verrucomicrobiae;o__Opitutales;f__Opitutaceae;g__Lacunisphaera;s__Lacunisphaera sp016795565	M_arg__L_c	EX_arg__L_e	-17.5624	NO_FLUX
SRR14932583.33	d__Bacteria;p__Verrucomicrobiota;c__Verrucomicrobiae;o__Opitutales;f__Opitutaceae;g__Lacunisphaera;s__Lacunisphaera sp016795565	M_his__L_c	EX_his__L_e	0	NO_FLUX
SRR14932583.33	d__Bacteria;p__Verrucomicrobiota;c__Verrucomicrobiae;o__Opitutales;f__Opitutaceae;g__Lacunisphaera;s__Lacunisphaera sp016795565	M_ile__L_c	EX_ile__L_e	-17.2439	NO_FLUX
SRR14932583.33	d__Bacteria;p__Verrucomicrobiota;c__Verrucomicrobiae;o__Opitutales;f__Opitutaceae;g__Lacunisphaera;s__Lacunisphaera sp016795565	M_leu__L_c	EX_leu__L_e	0	NO_FLUX
SRR14932583.33	d__Bacteria;p__Verrucomicrobiota;c__Verrucomicrobiae;o__Opitutales;f__Opitutaceae;g__Lacunisphaera;s__Lacunisphaera sp016795565	M_met__L_c	EX_met__L_e	0	NO_FLUX
SRR14932583.33	d__Bacteria;p__Verrucomicrobiota;c__Verrucomicrobiae;o__Opitutales;f__Opitutaceae;g__Lacunisphaera;s__Lacunisphaera sp016795565	M_phe__L_c	EX_phe__L_e	-10.9999	NO_FLUX
SRR14932583.33	d__Bacteria;p__Verrucomicrobiota;c__Verrucomicrobiae;o__Opitutales;f__Opitutaceae;g__Lacunisphaera;s__Lacunisphaera sp016795565	M_pro__L_c	EX_pro__L_e	0	NO_FLUX
SRR14932583.33	d__Bacteria;p__Verrucomicrobiota;c__Verrucomicrobiae;o__Opitutales;f__Opitutaceae;g__Lacunisphaera;s__Lacunisphaera sp016795565	M_ser__L_c	EX_ser__L_e	0	NO_FLUX
SRR14932583.33	d__Bacteria;p__Verrucomicrobiota;c__Verrucomicrobiae;o__Opitutales;f__Opitutaceae;g__Lacunisphaera;s__Lacunisphaera sp016795565	M_thr__L_c	EX_thr__L_e	0	NO_FLUX
SRR14932583.33	d__Bacteria;p__Verrucomicrobiota;c__Verrucomicrobiae;o__Opitutales;f__Opitutaceae;g__Lacunisphaera;s__Lacunisphaera sp016795565	M_trp__L_c	EX_trp__L_e	0	NO_FLUX
SRR14932583.33	d__Bacteria;p__Verrucomicrobiota;c__Verrucomicrobiae;o__Opitutales;f__Opitutaceae;g__Lacunisphaera;s__Lacunisphaera sp016795565	M_val__L_c	EX_val__L_e	0	NO_FLUX
SRR14932510.55	d__Bacteria;p__Pseudomonadota;c__Gammaproteobacteria;o__Burkholderiales;f__Rhodocyclaceae;g__Azospira_A;s__	M_arg__L_c	EX_arg__L_e	-13.9211	NO_FLUX
SRR14932510.55	d__Bacteria;p__Pseudomonadota;c__Gammaproteobacteria;o__Burkholderiales;f__Rhodocyclaceae;g__Azospira_A;s__	M_his__L_c	EX_his__L_e	0	NO_FLUX
SRR14932510.55	d__Bacteria;p__Pseudomonadota;c__Gammaproteobacteria;o__Burkholderiales;f__Rhodocyclaceae;g__Azospira_A;s__	M_ile__L_c	EX_ile__L_e	-13.6735	NO_FLUX
SRR14932510.55	d__Bacteria;p__Pseudomonadota;c__Gammaproteobacteria;o__Burkholderiales;f__Rhodocyclaceae;g__Azospira_A;s__	M_leu__L_c	EX_leu__L_e	-21.2038	NO_FLUX
SRR14932510.55	d__Bacteria;p__Pseudomonadota;c__Gammaproteobacteria;o__Burkholderiales;f__Rhodocyclaceae;g__Azospira_A;s__	M_met__L_c	EX_met__L_e	0	NO_FLUX
SRR14932510.55	d__Bacteria;p__Pseudomonadota;c__Gammaproteobacteria;o__Burkholderiales;f__Rhodocyclaceae;g__Azospira_A;s__	M_phe__L_c	EX_phe__L_e	0	NO_FLUX
SRR14932510.55	d__Bacteria;p__Pseudomonadota;c__Gammaproteobacteria;o__Burkholderiales;f__Rhodocyclaceae;g__Azospira_A;s__	M_pro__L_c	EX_pro__L_e	0	NO_FLUX
SRR14932510.55	d__Bacteria;p__Pseudomonadota;c__Gammaproteobacteria;o__Burkholderiales;f__Rhodocyclaceae;g__Azospira_A;s__	M_ser__L_c	EX_ser__L_e	0	NO_FLUX
SRR14932510.55	d__Bacteria;p__Pseudomonadota;c__Gammaproteobacteria;o__Burkholderiales;f__Rhodocyclaceae;g__Azospira_A;s__	M_thr__L_c	EX_thr__L_e	0	NO_FLUX
SRR14932510.55	d__Bacteria;p__Pseudomonadota;c__Gammaproteobacteria;o__Burkholderiales;f__Rhodocyclaceae;g__Azospira_A;s__	M_trp__L_c	EX_trp__L_e	0	NO_FLUX
SRR14932510.55	d__Bacteria;p__Pseudomonadota;c__Gammaproteobacteria;o__Burkholderiales;f__Rhodocyclaceae;g__Azospira_A;s__	M_val__L_c	EX_val__L_e	-19.9157	NO_FLUX
SRR14932583.53	d__Bacteria;p__Bacteroidota;c__Bacteroidia;o__Chitinophagales;f__Chitinophagaceae;g__Flavipsychrobacter;s__	M_arg__L_c	EX_arg__L_e	-4.6047	NO_FLUX
SRR14932583.53	d__Bacteria;p__Bacteroidota;c__Bacteroidia;o__Chitinophagales;f__Chitinophagaceae;g__Flavipsychrobacter;s__	M_his__L_c	EX_his__L_e	0	NO_FLUX
SRR14932583.53	d__Bacteria;p__Bacteroidota;c__Bacteroidia;o__Chitinophagales;f__Chitinophagaceae;g__Flavipsychrobacter;s__	M_ile__L_c	EX_ile__L_e	-4.5228	NO_FLUX
SRR14932583.53	d__Bacteria;p__Bacteroidota;c__Bacteroidia;o__Chitinophagales;f__Chitinophagaceae;g__Flavipsychrobacter;s__	M_leu__L_c	EX_leu__L_e	0	NO_FLUX
SRR14932583.53	d__Bacteria;p__Bacteroidota;c__Bacteroidia;o__Chitinophagales;f__Chitinophagaceae;g__Flavipsychrobacter;s__	M_met__L_c	EX_met__L_e	0	NO_FLUX
SRR14932583.53	d__Bacteria;p__Bacteroidota;c__Bacteroidia;o__Chitinophagales;f__Chitinophagaceae;g__Flavipsychrobacter;s__	M_phe__L_c	EX_phe__L_e	0	NO_FLUX
SRR14932583.53	d__Bacteria;p__Bacteroidota;c__Bacteroidia;o__Chitinophagales;f__Chitinophagaceae;g__Flavipsychrobacter;s__	M_pro__L_c	EX_pro__L_e	0	NO_FLUX
SRR14932583.53	d__Bacteria;p__Bacteroidota;c__Bacteroidia;o__Chitinophagales;f__Chitinophagaceae;g__Flavipsychrobacter;s__	M_ser__L_c	EX_ser__L_e	0	NO_FLUX
SRR14932583.53	d__Bacteria;p__Bacteroidota;c__Bacteroidia;o__Chitinophagales;f__Chitinophagaceae;g__Flavipsychrobacter;s__	M_thr__L_c	EX_thr__L_e	-0.0736	NO_FLUX
SRR14932583.53	d__Bacteria;p__Bacteroidota;c__Bacteroidia;o__Chitinophagales;f__Chitinophagaceae;g__Flavipsychrobacter;s__	M_trp__L_c	EX_trp__L_e	0	NO_FLUX
SRR14932583.53	d__Bacteria;p__Bacteroidota;c__Bacteroidia;o__Chitinophagales;f__Chitinophagaceae;g__Flavipsychrobacter;s__	M_val__L_c	EX_val__L_e	-6.5965	NO_FLUX
SRR14932492.8	d__Bacteria;p__Actinomycetota;c__Actinomycetia;o__Propionibacteriales;f__Nocardioidaceae;g__Marmoricola;s__Marmoricola sp020636935	M_arg__L_c	EX_arg__L_e	-33.8866	NO_FLUX
SRR14932492.8	d__Bacteria;p__Actinomycetota;c__Actinomycetia;o__Propionibacteriales;f__Nocardioidaceae;g__Marmoricola;s__Marmoricola sp020636935	M_his__L_c	EX_his__L_e	0	NO_FLUX
SRR14932492.8	d__Bacteria;p__Actinomycetota;c__Actinomycetia;o__Propionibacteriales;f__Nocardioidaceae;g__Marmoricola;s__Marmoricola sp020636935	M_ile__L_c	EX_ile__L_e	0	NO_FLUX
SRR14932492.8	d__Bacteria;p__Actinomycetota;c__Actinomycetia;o__Propionibacteriales;f__Nocardioidaceae;g__Marmoricola;s__Marmoricola sp020636935	M_leu__L_c	EX_leu__L_e	0	NO_FLUX
SRR14932492.8	d__Bacteria;p__Actinomycetota;c__Actinomycetia;o__Propionibacteriales;f__Nocardioidaceae;g__Marmoricola;s__Marmoricola sp020636935	M_met__L_c	EX_met__L_e	0	NO_FLUX
SRR14932492.8	d__Bacteria;p__Actinomycetota;c__Actinomycetia;o__Propionibacteriales;f__Nocardioidaceae;g__Marmoricola;s__Marmoricola sp020636935	M_phe__L_c	EX_phe__L_e	0	NO_FLUX
SRR14932492.8	d__Bacteria;p__Actinomycetota;c__Actinomycetia;o__Propionibacteriales;f__Nocardioidaceae;g__Marmoricola;s__Marmoricola sp020636935	M_pro__L_c	EX_pro__L_e	0	NO_FLUX
SRR14932492.8	d__Bacteria;p__Actinomycetota;c__Actinomycetia;o__Propionibacteriales;f__Nocardioidaceae;g__Marmoricola;s__Marmoricola sp020636935	M_ser__L_c	EX_ser__L_e	0	NO_FLUX
SRR14932492.8	d__Bacteria;p__Actinomycetota;c__Actinomycetia;o__Propionibacteriales;f__Nocardioidaceae;g__Marmoricola;s__Marmoricola sp020636935	M_thr__L_c	EX_thr__L_e	-16.796	NO_FLUX
SRR14932492.8	d__Bacteria;p__Actinomycetota;c__Actinomycetia;o__Propionibacteriales;f__Nocardioidaceae;g__Marmoricola;s__Marmoricola sp020636935	M_trp__L_c	EX_trp__L_e	-1.7546	NO_FLUX
SRR14932492.8	d__Bacteria;p__Actinomycetota;c__Actinomycetia;o__Propionibacteriales;f__Nocardioidaceae;g__Marmoricola;s__Marmoricola sp020636935	M_val__L_c	EX_val__L_e	0	NO_FLUX
SRR14610250.31	d__Bacteria;p__Bacteroidota;c__Bacteroidia;o__Chitinophagales;f__Saprospiraceae;g__UBA3362;s__UBA3362 sp019694255	M_arg__L_c	EX_arg__L_e	-12.7057	NO_FLUX
SRR14610250.31	d__Bacteria;p__Bacteroidota;c__Bacteroidia;o__Chitinophagales;f__Saprospiraceae;g__UBA3362;s__UBA3362 sp019694255	M_his__L_c	EX_his__L_e	0	NO_FLUX
SRR14610250.31	d__Bacteria;p__Bacteroidota;c__Bacteroidia;o__Chitinophagales;f__Saprospiraceae;g__UBA3362;s__UBA3362 sp019694255	M_ile__L_c	EX_ile__L_e	-12.4796	NO_FLUX
SRR14610250.31	d__Bacteria;p__Bacteroidota;c__Bacteroidia;o__Chitinophagales;f__Saprospiraceae;g__UBA3362;s__UBA3362 sp019694255	M_leu__L_c	EX_leu__L_e	0	NO_FLUX
SRR14610250.31	d__Bacteria;p__Bacteroidota;c__Bacteroidia;o__Chitinophagales;f__Saprospiraceae;g__UBA3362;s__UBA3362 sp019694255	M_met__L_c	EX_met__L_e	0	NO_FLUX
SRR14610250.31	d__Bacteria;p__Bacteroidota;c__Bacteroidia;o__Chitinophagales;f__Saprospiraceae;g__UBA3362;s__UBA3362 sp019694255	M_phe__L_c	EX_phe__L_e	0	NO_FLUX
SRR14610250.31	d__Bacteria;p__Bacteroidota;c__Bacteroidia;o__Chitinophagales;f__Saprospiraceae;g__UBA3362;s__UBA3362 sp019694255	M_pro__L_c	EX_pro__L_e	-9.4954	NO_FLUX
SRR14610250.31	d__Bacteria;p__Bacteroidota;c__Bacteroidia;o__Chitinophagales;f__Saprospiraceae;g__UBA3362;s__UBA3362 sp019694255	M_ser__L_c	EX_ser__L_e	0	NO_FLUX
SRR14610250.31	d__Bacteria;p__Bacteroidota;c__Bacteroidia;o__Chitinophagales;f__Saprospiraceae;g__UBA3362;s__UBA3362 sp019694255	M_thr__L_c	EX_thr__L_e	0	NO_FLUX
SRR14610250.31	d__Bacteria;p__Bacteroidota;c__Bacteroidia;o__Chitinophagales;f__Saprospiraceae;g__UBA3362;s__UBA3362 sp019694255	M_trp__L_c	EX_trp__L_e	0	NO_FLUX
SRR14610250.31	d__Bacteria;p__Bacteroidota;c__Bacteroidia;o__Chitinophagales;f__Saprospiraceae;g__UBA3362;s__UBA3362 sp019694255	M_val__L_c	EX_val__L_e	-18.2016	NO_FLUX
SRR14932593.77	d__Bacteria;p__Actinomycetota;c__Acidimicrobiia;o__Acidimicrobiales;f__Microtrichaceae;g__AWTP1-35;s__AWTP1-35 sp003962875	M_arg__L_c	EX_arg__L_e	-9.5205	NO_FLUX
SRR14932593.77	d__Bacteria;p__Actinomycetota;c__Acidimicrobiia;o__Acidimicrobiales;f__Microtrichaceae;g__AWTP1-35;s__AWTP1-35 sp003962875	M_his__L_c	EX_his__L_e	0	NO_FLUX
SRR14932593.77	d__Bacteria;p__Actinomycetota;c__Acidimicrobiia;o__Acidimicrobiales;f__Microtrichaceae;g__AWTP1-35;s__AWTP1-35 sp003962875	M_ile__L_c	EX_ile__L_e	0	NO_FLUX
SRR14932593.77	d__Bacteria;p__Actinomycetota;c__Acidimicrobiia;o__Acidimicrobiales;f__Microtrichaceae;g__AWTP1-35;s__AWTP1-35 sp003962875	M_leu__L_c	EX_leu__L_e	0	NO_FLUX
SRR14932593.77	d__Bacteria;p__Actinomycetota;c__Acidimicrobiia;o__Acidimicrobiales;f__Microtrichaceae;g__AWTP1-35;s__AWTP1-35 sp003962875	M_met__L_c	EX_met__L_e	-7.7321	NO_FLUX
SRR14932593.77	d__Bacteria;p__Actinomycetota;c__Acidimicrobiia;o__Acidimicrobiales;f__Microtrichaceae;g__AWTP1-35;s__AWTP1-35 sp003962875	M_phe__L_c	EX_phe__L_e	-5.963	NO_FLUX
SRR14932593.77	d__Bacteria;p__Actinomycetota;c__Acidimicrobiia;o__Acidimicrobiales;f__Microtrichaceae;g__AWTP1-35;s__AWTP1-35 sp003962875	M_pro__L_c	EX_pro__L_e	-4.0657	NO_FLUX
SRR14932593.77	d__Bacteria;p__Actinomycetota;c__Acidimicrobiia;o__Acidimicrobiales;f__Microtrichaceae;g__AWTP1-35;s__AWTP1-35 sp003962875	M_ser__L_c	EX_ser__L_e	0	NO_FLUX
SRR14932593.77	d__Bacteria;p__Actinomycetota;c__Acidimicrobiia;o__Acidimicrobiales;f__Microtrichaceae;g__AWTP1-35;s__AWTP1-35 sp003962875	M_thr__L_c	EX_thr__L_e	-8.1653	NO_FLUX
SRR14932593.77	d__Bacteria;p__Actinomycetota;c__Acidimicrobiia;o__Acidimicrobiales;f__Microtrichaceae;g__AWTP1-35;s__AWTP1-35 sp003962875	M_trp__L_c	EX_trp__L_e	-1.8296	NO_FLUX
SRR14932593.77	d__Bacteria;p__Actinomycetota;c__Acidimicrobiia;o__Acidimicrobiales;f__Microtrichaceae;g__AWTP1-35;s__AWTP1-35 sp003962875	M_val__L_c	EX_val__L_e	0	NO_FLUX
SRR14932561.35	d__Bacteria;p__Pseudomonadota;c__Gammaproteobacteria;o__Burkholderiales;f__Thiobacillaceae;g__PFJX01;s__PFJX01 sp016719465	M_arg__L_c	EX_arg__L_e	-12.3109	NO_FLUX
SRR14932561.35	d__Bacteria;p__Pseudomonadota;c__Gammaproteobacteria;o__Burkholderiales;f__Thiobacillaceae;g__PFJX01;s__PFJX01 sp016719465	M_his__L_c	N/A	N/A	NO_EXCHANGE
SRR14932561.35	d__Bacteria;p__Pseudomonadota;c__Gammaproteobacteria;o__Burkholderiales;f__Thiobacillaceae;g__PFJX01;s__PFJX01 sp016719465	M_ile__L_c	EX_ile__L_e	0	NO_FLUX
SRR14932561.35	d__Bacteria;p__Pseudomonadota;c__Gammaproteobacteria;o__Burkholderiales;f__Thiobacillaceae;g__PFJX01;s__PFJX01 sp016719465	M_leu__L_c	EX_leu__L_e	0	NO_FLUX
SRR14932561.35	d__Bacteria;p__Pseudomonadota;c__Gammaproteobacteria;o__Burkholderiales;f__Thiobacillaceae;g__PFJX01;s__PFJX01 sp016719465	M_met__L_c	EX_met__L_e	-6.4057	NO_FLUX
SRR14932561.35	d__Bacteria;p__Pseudomonadota;c__Gammaproteobacteria;o__Burkholderiales;f__Thiobacillaceae;g__PFJX01;s__PFJX01 sp016719465	M_phe__L_c	N/A	N/A	NO_EXCHANGE
SRR14932561.35	d__Bacteria;p__Pseudomonadota;c__Gammaproteobacteria;o__Burkholderiales;f__Thiobacillaceae;g__PFJX01;s__PFJX01 sp016719465	M_pro__L_c	EX_pro__L_e	-38.5872	NO_FLUX
SRR14932561.35	d__Bacteria;p__Pseudomonadota;c__Gammaproteobacteria;o__Burkholderiales;f__Thiobacillaceae;g__PFJX01;s__PFJX01 sp016719465	M_ser__L_c	N/A	N/A	NO_EXCHANGE
SRR14932561.35	d__Bacteria;p__Pseudomonadota;c__Gammaproteobacteria;o__Burkholderiales;f__Thiobacillaceae;g__PFJX01;s__PFJX01 sp016719465	M_thr__L_c	EX_thr__L_e	-21.1467	NO_FLUX
SRR14932561.35	d__Bacteria;p__Pseudomonadota;c__Gammaproteobacteria;o__Burkholderiales;f__Thiobacillaceae;g__PFJX01;s__PFJX01 sp016719465	M_trp__L_c	N/A	N/A	NO_EXCHANGE
SRR14932561.35	d__Bacteria;p__Pseudomonadota;c__Gammaproteobacteria;o__Burkholderiales;f__Thiobacillaceae;g__PFJX01;s__PFJX01 sp016719465	M_val__L_c	EX_val__L_e	0	NO_FLUX
SRR14932593.79	d__Bacteria;p__Pseudomonadota;c__Gammaproteobacteria;o__Burkholderiales;f__Nitrosomonadaceae;g__Nitrosomonas;s__Nitrosomonas sp008015595	M_arg__L_c	EX_arg__L_e	-13.6965	NO_FLUX
SRR14932593.79	d__Bacteria;p__Pseudomonadota;c__Gammaproteobacteria;o__Burkholderiales;f__Nitrosomonadaceae;g__Nitrosomonas;s__Nitrosomonas sp008015595	M_his__L_c	EX_his__L_e	0	NO_FLUX
SRR14932593.79	d__Bacteria;p__Pseudomonadota;c__Gammaproteobacteria;o__Burkholderiales;f__Nitrosomonadaceae;g__Nitrosomonas;s__Nitrosomonas sp008015595	M_ile__L_c	EX_ile__L_e	0	NO_FLUX
SRR14932593.79	d__Bacteria;p__Pseudomonadota;c__Gammaproteobacteria;o__Burkholderiales;f__Nitrosomonadaceae;g__Nitrosomonas;s__Nitrosomonas sp008015595	M_leu__L_c	EX_leu__L_e	0	NO_FLUX
SRR14932593.79	d__Bacteria;p__Pseudomonadota;c__Gammaproteobacteria;o__Burkholderiales;f__Nitrosomonadaceae;g__Nitrosomonas;s__Nitrosomonas sp008015595	M_met__L_c	EX_met__L_e	0	NO_FLUX
SRR14932593.79	d__Bacteria;p__Pseudomonadota;c__Gammaproteobacteria;o__Burkholderiales;f__Nitrosomonadaceae;g__Nitrosomonas;s__Nitrosomonas sp008015595	M_phe__L_c	EX_phe__L_e	0	NO_FLUX
SRR14932593.79	d__Bacteria;p__Pseudomonadota;c__Gammaproteobacteria;o__Burkholderiales;f__Nitrosomonadaceae;g__Nitrosomonas;s__Nitrosomonas sp008015595	M_pro__L_c	EX_pro__L_e	0	NO_FLUX
SRR14932593.79	d__Bacteria;p__Pseudomonadota;c__Gammaproteobacteria;o__Burkholderiales;f__Nitrosomonadaceae;g__Nitrosomonas;s__Nitrosomonas sp008015595	M_ser__L_c	EX_ser__L_e	0	NO_FLUX
SRR14932593.79	d__Bacteria;p__Pseudomonadota;c__Gammaproteobacteria;o__Burkholderiales;f__Nitrosomonadaceae;g__Nitrosomonas;s__Nitrosomonas sp008015595	M_thr__L_c	EX_thr__L_e	-25.1996	NO_FLUX
SRR14932593.79	d__Bacteria;p__Pseudomonadota;c__Gammaproteobacteria;o__Burkholderiales;f__Nitrosomonadaceae;g__Nitrosomonas;s__Nitrosomonas sp008015595	M_trp__L_c	EX_trp__L_e	0	NO_FLUX
SRR14932593.79	d__Bacteria;p__Pseudomonadota;c__Gammaproteobacteria;o__Burkholderiales;f__Nitrosomonadaceae;g__Nitrosomonas;s__Nitrosomonas sp008015595	M_val__L_c	EX_val__L_e	-19.5942	NO_FLUX
SCELSE-2	Accumulibacter	M_arg__L_c	EX_arg__L_e	-9.2878	NO_FLUX
SCELSE-2	Accumulibacter	M_his__L_c	EX_his__L_e	0	NO_FLUX
SCELSE-2	Accumulibacter	M_ile__L_c	EX_ile__L_e	-9.1194	NO_FLUX
SCELSE-2	Accumulibacter	M_leu__L_c	EX_leu__L_e	0	NO_FLUX
SCELSE-2	Accumulibacter	M_met__L_c	EX_met__L_e	-4.8358	NO_FLUX
SCELSE-2	Accumulibacter	M_phe__L_c	EX_phe__L_e	-5.8173	NO_FLUX
SCELSE-2	Accumulibacter	M_pro__L_c	EX_pro__L_e	-3.9663	NO_FLUX
SCELSE-2	Accumulibacter	M_ser__L_c	EX_ser__L_e	0	NO_FLUX
SCELSE-2	Accumulibacter	M_thr__L_c	EX_thr__L_e	-7.9657	NO_FLUX
SCELSE-2	Accumulibacter	M_trp__L_c	EX_trp__L_e	0	NO_FLUX
SCELSE-2	Accumulibacter	M_val__L_c	EX_val__L_e	0	NO_FLUX
SRR14932560.24	d__Bacteria;p__Bacteroidota;c__Bacteroidia;o__Chitinophagales;f__Saprospiraceae;g__JAGNXB01;s__JAGNXB01 sp020636225	M_arg__L_c	EX_arg__L_e	-12.5122	NO_FLUX
SRR14932560.24	d__Bacteria;p__Bacteroidota;c__Bacteroidia;o__Chitinophagales;f__Saprospiraceae;g__JAGNXB01;s__JAGNXB01 sp020636225	M_his__L_c	EX_his__L_e	0	NO_FLUX
SRR14932560.24	d__Bacteria;p__Bacteroidota;c__Bacteroidia;o__Chitinophagales;f__Saprospiraceae;g__JAGNXB01;s__JAGNXB01 sp020636225	M_ile__L_c	EX_ile__L_e	-12.2895	NO_FLUX
SRR14932560.24	d__Bacteria;p__Bacteroidota;c__Bacteroidia;o__Chitinophagales;f__Saprospiraceae;g__JAGNXB01;s__JAGNXB01 sp020636225	M_leu__L_c	EX_leu__L_e	0	NO_FLUX
SRR14932560.24	d__Bacteria;p__Bacteroidota;c__Bacteroidia;o__Chitinophagales;f__Saprospiraceae;g__JAGNXB01;s__JAGNXB01 sp020636225	M_met__L_c	EX_met__L_e	0	NO_FLUX
SRR14932560.24	d__Bacteria;p__Bacteroidota;c__Bacteroidia;o__Chitinophagales;f__Saprospiraceae;g__JAGNXB01;s__JAGNXB01 sp020636225	M_phe__L_c	EX_phe__L_e	0	NO_FLUX
SRR14932560.24	d__Bacteria;p__Bacteroidota;c__Bacteroidia;o__Chitinophagales;f__Saprospiraceae;g__JAGNXB01;s__JAGNXB01 sp020636225	M_pro__L_c	EX_pro__L_e	0	NO_FLUX
SRR14932560.24	d__Bacteria;p__Bacteroidota;c__Bacteroidia;o__Chitinophagales;f__Saprospiraceae;g__JAGNXB01;s__JAGNXB01 sp020636225	M_ser__L_c	EX_ser__L_e	0	NO_FLUX
SRR14932560.24	d__Bacteria;p__Bacteroidota;c__Bacteroidia;o__Chitinophagales;f__Saprospiraceae;g__JAGNXB01;s__JAGNXB01 sp020636225	M_thr__L_c	EX_thr__L_e	0	NO_FLUX
SRR14932560.24	d__Bacteria;p__Bacteroidota;c__Bacteroidia;o__Chitinophagales;f__Saprospiraceae;g__JAGNXB01;s__JAGNXB01 sp020636225	M_trp__L_c	EX_trp__L_e	0	NO_FLUX
SRR14932560.24	d__Bacteria;p__Bacteroidota;c__Bacteroidia;o__Chitinophagales;f__Saprospiraceae;g__JAGNXB01;s__JAGNXB01 sp020636225	M_val__L_c	EX_val__L_e	-17.9	NO_FLUX
AMR_MDS_5463	Accumulibacter	M_arg__L_c	EX_arg__L_e	-10.5004	NO_FLUX
AMR_MDS_5463	Accumulibacter	M_his__L_c	EX_his__L_e	0	NO_FLUX
AMR_MDS_5463	Accumulibacter	M_ile__L_c	EX_ile__L_e	-10.3136	NO_FLUX
AMR_MDS_5463	Accumulibacter	M_leu__L_c	EX_leu__L_e	176.841	SECRETABLE
AMR_MDS_5463	Accumulibacter	M_met__L_c	EX_met__L_e	0	NO_FLUX
AMR_MDS_5463	Accumulibacter	M_phe__L_c	EX_phe__L_e	0	NO_FLUX
AMR_MDS_5463	Accumulibacter	M_pro__L_c	EX_pro__L_e	0	NO_FLUX
AMR_MDS_5463	Accumulibacter	M_ser__L_c	EX_ser__L_e	0	NO_FLUX
AMR_MDS_5463	Accumulibacter	M_thr__L_c	EX_thr__L_e	-9.0057	NO_FLUX
AMR_MDS_5463	Accumulibacter	M_trp__L_c	EX_trp__L_e	0	NO_FLUX
AMR_MDS_5463	Accumulibacter	M_val__L_c	EX_val__L_e	0	NO_FLUX
SRR14932613.75	d__Bacteria;p__Pseudomonadota;c__Gammaproteobacteria;o__Pseudomonadales;f__UBA5862;g__JACKOQ01;s__JACKOQ01 sp024234215	M_arg__L_c	EX_arg__L_e	-15.3703	NO_FLUX
SRR14932613.75	d__Bacteria;p__Pseudomonadota;c__Gammaproteobacteria;o__Pseudomonadales;f__UBA5862;g__JACKOQ01;s__JACKOQ01 sp024234215	M_his__L_c	EX_his__L_e	0	NO_FLUX
SRR14932613.75	d__Bacteria;p__Pseudomonadota;c__Gammaproteobacteria;o__Pseudomonadales;f__UBA5862;g__JACKOQ01;s__JACKOQ01 sp024234215	M_ile__L_c	EX_ile__L_e	-15.0968	NO_FLUX
SRR14932613.75	d__Bacteria;p__Pseudomonadota;c__Gammaproteobacteria;o__Pseudomonadales;f__UBA5862;g__JACKOQ01;s__JACKOQ01 sp024234215	M_leu__L_c	EX_leu__L_e	0	NO_FLUX
SRR14932613.75	d__Bacteria;p__Pseudomonadota;c__Gammaproteobacteria;o__Pseudomonadales;f__UBA5862;g__JACKOQ01;s__JACKOQ01 sp024234215	M_met__L_c	EX_met__L_e	0	NO_FLUX
SRR14932613.75	d__Bacteria;p__Pseudomonadota;c__Gammaproteobacteria;o__Pseudomonadales;f__UBA5862;g__JACKOQ01;s__JACKOQ01 sp024234215	M_phe__L_c	EX_phe__L_e	-9.627	NO_FLUX
SRR14932613.75	d__Bacteria;p__Pseudomonadota;c__Gammaproteobacteria;o__Pseudomonadales;f__UBA5862;g__JACKOQ01;s__JACKOQ01 sp024234215	M_pro__L_c	EX_pro__L_e	0	NO_FLUX
SRR14932613.75	d__Bacteria;p__Pseudomonadota;c__Gammaproteobacteria;o__Pseudomonadales;f__UBA5862;g__JACKOQ01;s__JACKOQ01 sp024234215	M_ser__L_c	EX_ser__L_e	0	NO_FLUX
SRR14932613.75	d__Bacteria;p__Pseudomonadota;c__Gammaproteobacteria;o__Pseudomonadales;f__UBA5862;g__JACKOQ01;s__JACKOQ01 sp024234215	M_thr__L_c	EX_thr__L_e	0	NO_FLUX
SRR14932613.75	d__Bacteria;p__Pseudomonadota;c__Gammaproteobacteria;o__Pseudomonadales;f__UBA5862;g__JACKOQ01;s__JACKOQ01 sp024234215	M_trp__L_c	EX_trp__L_e	0	NO_FLUX
SRR14932613.75	d__Bacteria;p__Pseudomonadota;c__Gammaproteobacteria;o__Pseudomonadales;f__UBA5862;g__JACKOQ01;s__JACKOQ01 sp024234215	M_val__L_c	EX_val__L_e	-45.3999	NO_FLUX
SRR14610234.40	d__Bacteria;p__Myxococcota;c__Polyangia;o__Palsa-1104;f__JAEUJZ01;g__JAGNNG01;s__	M_arg__L_c	EX_arg__L_e	-177.554	NO_FLUX
SRR14610234.40	d__Bacteria;p__Myxococcota;c__Polyangia;o__Palsa-1104;f__JAEUJZ01;g__JAGNNG01;s__	M_his__L_c	EX_his__L_e	-5.8696	NO_FLUX
SRR14610234.40	d__Bacteria;p__Myxococcota;c__Polyangia;o__Palsa-1104;f__JAEUJZ01;g__JAGNNG01;s__	M_ile__L_c	EX_ile__L_e	-18.1101	NO_FLUX
SRR14610234.40	d__Bacteria;p__Myxococcota;c__Polyangia;o__Palsa-1104;f__JAEUJZ01;g__JAGNNG01;s__	M_leu__L_c	EX_leu__L_e	-28.0838	NO_FLUX
SRR14610234.40	d__Bacteria;p__Myxococcota;c__Polyangia;o__Palsa-1104;f__JAEUJZ01;g__JAGNNG01;s__	M_met__L_c	EX_met__L_e	-9.5939	NO_FLUX
SRR14610234.40	d__Bacteria;p__Myxococcota;c__Polyangia;o__Palsa-1104;f__JAEUJZ01;g__JAGNNG01;s__	M_phe__L_c	EX_phe__L_e	-11.5485	NO_FLUX
SRR14610234.40	d__Bacteria;p__Myxococcota;c__Polyangia;o__Palsa-1104;f__JAEUJZ01;g__JAGNNG01;s__	M_pro__L_c	EX_pro__L_e	-13.7794	NO_FLUX
SRR14610234.40	d__Bacteria;p__Myxococcota;c__Polyangia;o__Palsa-1104;f__JAEUJZ01;g__JAGNNG01;s__	M_ser__L_c	EX_ser__L_e	0	NO_FLUX
SRR14610234.40	d__Bacteria;p__Myxococcota;c__Polyangia;o__Palsa-1104;f__JAEUJZ01;g__JAGNNG01;s__	M_thr__L_c	EX_thr__L_e	-15.8136	NO_FLUX
SRR14610234.40	d__Bacteria;p__Myxococcota;c__Polyangia;o__Palsa-1104;f__JAEUJZ01;g__JAGNNG01;s__	M_trp__L_c	EX_trp__L_e	-3.5433	NO_FLUX
SRR14610234.40	d__Bacteria;p__Myxococcota;c__Polyangia;o__Palsa-1104;f__JAEUJZ01;g__JAGNNG01;s__	M_val__L_c	EX_val__L_e	-26.4137	NO_FLUX
SRR14932577.28	d__Bacteria;p__Patescibacteria;c__Saccharimonadia;o__CAILAD01;f__GCA-016700035;g__GCA-016700035;s__	M_arg__L_c	EX_arg__L_e	-14.1493	NO_FLUX
SRR14932577.28	d__Bacteria;p__Patescibacteria;c__Saccharimonadia;o__CAILAD01;f__GCA-016700035;g__GCA-016700035;s__	M_his__L_c	N/A	N/A	NO_EXCHANGE
SRR14932577.28	d__Bacteria;p__Patescibacteria;c__Saccharimonadia;o__CAILAD01;f__GCA-016700035;g__GCA-016700035;s__	M_ile__L_c	EX_ile__L_e	-13.8975	NO_FLUX
SRR14932577.28	d__Bacteria;p__Patescibacteria;c__Saccharimonadia;o__CAILAD01;f__GCA-016700035;g__GCA-016700035;s__	M_leu__L_c	N/A	N/A	NO_EXCHANGE
SRR14932577.28	d__Bacteria;p__Patescibacteria;c__Saccharimonadia;o__CAILAD01;f__GCA-016700035;g__GCA-016700035;s__	M_met__L_c	EX_met__L_e	-7.3362	NO_FLUX
SRR14932577.28	d__Bacteria;p__Patescibacteria;c__Saccharimonadia;o__CAILAD01;f__GCA-016700035;g__GCA-016700035;s__	M_phe__L_c	EX_phe__L_e	-8.8622	NO_FLUX
SRR14932577.28	d__Bacteria;p__Patescibacteria;c__Saccharimonadia;o__CAILAD01;f__GCA-016700035;g__GCA-016700035;s__	M_pro__L_c	EX_pro__L_e	-6.0424	NO_FLUX
SRR14932577.28	d__Bacteria;p__Patescibacteria;c__Saccharimonadia;o__CAILAD01;f__GCA-016700035;g__GCA-016700035;s__	M_ser__L_c	EX_ser__L_e	0	NO_FLUX
SRR14932577.28	d__Bacteria;p__Patescibacteria;c__Saccharimonadia;o__CAILAD01;f__GCA-016700035;g__GCA-016700035;s__	M_thr__L_c	N/A	N/A	NO_EXCHANGE
SRR14932577.28	d__Bacteria;p__Patescibacteria;c__Saccharimonadia;o__CAILAD01;f__GCA-016700035;g__GCA-016700035;s__	M_trp__L_c	EX_trp__L_e	-2.7191	NO_FLUX
SRR14932577.28	d__Bacteria;p__Patescibacteria;c__Saccharimonadia;o__CAILAD01;f__GCA-016700035;g__GCA-016700035;s__	M_val__L_c	EX_val__L_e	-28.9429	NO_FLUX
SRR14932593.65	d__Bacteria;p__Bacteroidota;c__Bacteroidia;o__Chitinophagales;f__Chitinophagaceae;g__Ferruginibacter;s__Ferruginibacter sp017303335	M_arg__L_c	EX_arg__L_e	-22.2248	NO_FLUX
SRR14932593.65	d__Bacteria;p__Bacteroidota;c__Bacteroidia;o__Chitinophagales;f__Chitinophagaceae;g__Ferruginibacter;s__Ferruginibacter sp017303335	M_his__L_c	EX_his__L_e	0	NO_FLUX
SRR14932593.65	d__Bacteria;p__Bacteroidota;c__Bacteroidia;o__Chitinophagales;f__Chitinophagaceae;g__Ferruginibacter;s__Ferruginibacter sp017303335	M_ile__L_c	EX_ile__L_e	-14.2898	NO_FLUX
SRR14932593.65	d__Bacteria;p__Bacteroidota;c__Bacteroidia;o__Chitinophagales;f__Chitinophagaceae;g__Ferruginibacter;s__Ferruginibacter sp017303335	M_leu__L_c	EX_leu__L_e	-1.0729	NO_FLUX
SRR14932593.65	d__Bacteria;p__Bacteroidota;c__Bacteroidia;o__Chitinophagales;f__Chitinophagaceae;g__Ferruginibacter;s__Ferruginibacter sp017303335	M_met__L_c	EX_met__L_e	0	NO_FLUX
SRR14932593.65	d__Bacteria;p__Bacteroidota;c__Bacteroidia;o__Chitinophagales;f__Chitinophagaceae;g__Ferruginibacter;s__Ferruginibacter sp017303335	M_phe__L_c	EX_phe__L_e	0	NO_FLUX
SRR14932593.65	d__Bacteria;p__Bacteroidota;c__Bacteroidia;o__Chitinophagales;f__Chitinophagaceae;g__Ferruginibacter;s__Ferruginibacter sp017303335	M_pro__L_c	EX_pro__L_e	-6.213	NO_FLUX
SRR14932593.65	d__Bacteria;p__Bacteroidota;c__Bacteroidia;o__Chitinophagales;f__Chitinophagaceae;g__Ferruginibacter;s__Ferruginibacter sp017303335	M_ser__L_c	EX_ser__L_e	0	NO_FLUX
SRR14932593.65	d__Bacteria;p__Bacteroidota;c__Bacteroidia;o__Chitinophagales;f__Chitinophagaceae;g__Ferruginibacter;s__Ferruginibacter sp017303335	M_thr__L_c	EX_thr__L_e	-12.4777	NO_FLUX
SRR14932593.65	d__Bacteria;p__Bacteroidota;c__Bacteroidia;o__Chitinophagales;f__Chitinophagaceae;g__Ferruginibacter;s__Ferruginibacter sp017303335	M_trp__L_c	EX_trp__L_e	-2.7959	NO_FLUX
SRR14932593.65	d__Bacteria;p__Bacteroidota;c__Bacteroidia;o__Chitinophagales;f__Chitinophagaceae;g__Ferruginibacter;s__Ferruginibacter sp017303335	M_val__L_c	EX_val__L_e	-20.8418	NO_FLUX
SRR3501853.32	d__Bacteria;p__Actinomycetota;c__Acidimicrobiia;o__Acidimicrobiales;f__Microtrichaceae;g__AWTP1-35;s__AWTP1-35 sp003962875	M_arg__L_c	EX_arg__L_e	-9.3948	NO_FLUX
SRR3501853.32	d__Bacteria;p__Actinomycetota;c__Acidimicrobiia;o__Acidimicrobiales;f__Microtrichaceae;g__AWTP1-35;s__AWTP1-35 sp003962875	M_his__L_c	EX_his__L_e	0	NO_FLUX
SRR3501853.32	d__Bacteria;p__Actinomycetota;c__Acidimicrobiia;o__Acidimicrobiales;f__Microtrichaceae;g__AWTP1-35;s__AWTP1-35 sp003962875	M_ile__L_c	EX_ile__L_e	-9.2062	NO_FLUX
SRR3501853.32	d__Bacteria;p__Actinomycetota;c__Acidimicrobiia;o__Acidimicrobiales;f__Microtrichaceae;g__AWTP1-35;s__AWTP1-35 sp003962875	M_leu__L_c	EX_leu__L_e	0	NO_FLUX
SRR3501853.32	d__Bacteria;p__Actinomycetota;c__Acidimicrobiia;o__Acidimicrobiales;f__Microtrichaceae;g__AWTP1-35;s__AWTP1-35 sp003962875	M_met__L_c	EX_met__L_e	0	NO_FLUX
SRR3501853.32	d__Bacteria;p__Actinomycetota;c__Acidimicrobiia;o__Acidimicrobiales;f__Microtrichaceae;g__AWTP1-35;s__AWTP1-35 sp003962875	M_phe__L_c	EX_phe__L_e	0	NO_FLUX
SRR3501853.32	d__Bacteria;p__Actinomycetota;c__Acidimicrobiia;o__Acidimicrobiales;f__Microtrichaceae;g__AWTP1-35;s__AWTP1-35 sp003962875	M_pro__L_c	EX_pro__L_e	-4.012	NO_FLUX
SRR3501853.32	d__Bacteria;p__Actinomycetota;c__Acidimicrobiia;o__Acidimicrobiales;f__Microtrichaceae;g__AWTP1-35;s__AWTP1-35 sp003962875	M_ser__L_c	EX_ser__L_e	0	NO_FLUX
SRR3501853.32	d__Bacteria;p__Actinomycetota;c__Acidimicrobiia;o__Acidimicrobiales;f__Microtrichaceae;g__AWTP1-35;s__AWTP1-35 sp003962875	M_thr__L_c	EX_thr__L_e	-8.0575	NO_FLUX
SRR3501853.32	d__Bacteria;p__Actinomycetota;c__Acidimicrobiia;o__Acidimicrobiales;f__Microtrichaceae;g__AWTP1-35;s__AWTP1-35 sp003962875	M_trp__L_c	EX_trp__L_e	-1.8054	NO_FLUX
SRR3501853.32	d__Bacteria;p__Actinomycetota;c__Acidimicrobiia;o__Acidimicrobiales;f__Microtrichaceae;g__AWTP1-35;s__AWTP1-35 sp003962875	M_val__L_c	EX_val__L_e	0	NO_FLUX
SRR14932597.39	d__Bacteria;p__Bacteroidota;c__Bacteroidia;o__Chitinophagales;f__Saprospiraceae;g__OLB8;s__OLB8 sp001567405	M_arg__L_c	EX_arg__L_e	-12.68	NO_FLUX
SRR14932597.39	d__Bacteria;p__Bacteroidota;c__Bacteroidia;o__Chitinophagales;f__Saprospiraceae;g__OLB8;s__OLB8 sp001567405	M_his__L_c	EX_his__L_e	0	NO_FLUX
SRR14932597.39	d__Bacteria;p__Bacteroidota;c__Bacteroidia;o__Chitinophagales;f__Saprospiraceae;g__OLB8;s__OLB8 sp001567405	M_ile__L_c	EX_ile__L_e	-12.4544	NO_FLUX
SRR14932597.39	d__Bacteria;p__Bacteroidota;c__Bacteroidia;o__Chitinophagales;f__Saprospiraceae;g__OLB8;s__OLB8 sp001567405	M_leu__L_c	EX_leu__L_e	0	NO_FLUX
SRR14932597.39	d__Bacteria;p__Bacteroidota;c__Bacteroidia;o__Chitinophagales;f__Saprospiraceae;g__OLB8;s__OLB8 sp001567405	M_met__L_c	EX_met__L_e	-6.5978	NO_FLUX
SRR14932597.39	d__Bacteria;p__Bacteroidota;c__Bacteroidia;o__Chitinophagales;f__Saprospiraceae;g__OLB8;s__OLB8 sp001567405	M_phe__L_c	EX_phe__L_e	0	NO_FLUX
SRR14932597.39	d__Bacteria;p__Bacteroidota;c__Bacteroidia;o__Chitinophagales;f__Saprospiraceae;g__OLB8;s__OLB8 sp001567405	M_pro__L_c	EX_pro__L_e	-9.4762	NO_FLUX
SRR14932597.39	d__Bacteria;p__Bacteroidota;c__Bacteroidia;o__Chitinophagales;f__Saprospiraceae;g__OLB8;s__OLB8 sp001567405	M_ser__L_c	EX_ser__L_e	0	NO_FLUX
SRR14932597.39	d__Bacteria;p__Bacteroidota;c__Bacteroidia;o__Chitinophagales;f__Saprospiraceae;g__OLB8;s__OLB8 sp001567405	M_thr__L_c	EX_thr__L_e	0	NO_FLUX
SRR14932597.39	d__Bacteria;p__Bacteroidota;c__Bacteroidia;o__Chitinophagales;f__Saprospiraceae;g__OLB8;s__OLB8 sp001567405	M_trp__L_c	EX_trp__L_e	-2.4367	NO_FLUX
SRR14932597.39	d__Bacteria;p__Bacteroidota;c__Bacteroidia;o__Chitinophagales;f__Saprospiraceae;g__OLB8;s__OLB8 sp001567405	M_val__L_c	EX_val__L_e	0	NO_FLUX
SRR14932508.62	d__Bacteria;p__Bdellovibrionota;c__JALEGL01;o__JALEGL01;f__JAGRMV01;g__;s__	M_arg__L_c	EX_arg__L_e	-341.482	NO_FLUX
SRR14932508.62	d__Bacteria;p__Bdellovibrionota;c__JALEGL01;o__JALEGL01;f__JAGRMV01;g__;s__	M_his__L_c	EX_his__L_e	0	NO_FLUX
SRR14932508.62	d__Bacteria;p__Bdellovibrionota;c__JALEGL01;o__JALEGL01;f__JAGRMV01;g__;s__	M_ile__L_c	EX_ile__L_e	-3.5848	NO_FLUX
SRR14932508.62	d__Bacteria;p__Bdellovibrionota;c__JALEGL01;o__JALEGL01;f__JAGRMV01;g__;s__	M_leu__L_c	EX_leu__L_e	0	NO_FLUX
SRR14932508.62	d__Bacteria;p__Bdellovibrionota;c__JALEGL01;o__JALEGL01;f__JAGRMV01;g__;s__	M_met__L_c	EX_met__L_e	-1.9003	NO_FLUX
SRR14932508.62	d__Bacteria;p__Bdellovibrionota;c__JALEGL01;o__JALEGL01;f__JAGRMV01;g__;s__	M_phe__L_c	EX_phe__L_e	-2.2859	NO_FLUX
SRR14932508.62	d__Bacteria;p__Bdellovibrionota;c__JALEGL01;o__JALEGL01;f__JAGRMV01;g__;s__	M_pro__L_c	EX_pro__L_e	-2.7275	NO_FLUX
SRR14932508.62	d__Bacteria;p__Bdellovibrionota;c__JALEGL01;o__JALEGL01;f__JAGRMV01;g__;s__	M_ser__L_c	EX_ser__L_e	0	NO_FLUX
SRR14932508.62	d__Bacteria;p__Bdellovibrionota;c__JALEGL01;o__JALEGL01;f__JAGRMV01;g__;s__	M_thr__L_c	EX_thr__L_e	-3.1302	NO_FLUX
SRR14932508.62	d__Bacteria;p__Bdellovibrionota;c__JALEGL01;o__JALEGL01;f__JAGRMV01;g__;s__	M_trp__L_c	EX_trp__L_e	-0.7014	NO_FLUX
SRR14932508.62	d__Bacteria;p__Bdellovibrionota;c__JALEGL01;o__JALEGL01;f__JAGRMV01;g__;s__	M_val__L_c	EX_val__L_e	-5.2284	NO_FLUX
SRR14932613.148	d__Bacteria;p__Bacteroidota;c__Bacteroidia;o__AKYH767;f__B-17BO;g__UBA4416;s__	M_arg__L_c	EX_arg__L_e	-14.0305	NO_FLUX
SRR14932613.148	d__Bacteria;p__Bacteroidota;c__Bacteroidia;o__AKYH767;f__B-17BO;g__UBA4416;s__	M_his__L_c	EX_his__L_e	0	NO_FLUX
SRR14932613.148	d__Bacteria;p__Bacteroidota;c__Bacteroidia;o__AKYH767;f__B-17BO;g__UBA4416;s__	M_ile__L_c	EX_ile__L_e	-13.7809	NO_FLUX
SRR14932613.148	d__Bacteria;p__Bacteroidota;c__Bacteroidia;o__AKYH767;f__B-17BO;g__UBA4416;s__	M_leu__L_c	EX_leu__L_e	0	NO_FLUX
SRR14932613.148	d__Bacteria;p__Bacteroidota;c__Bacteroidia;o__AKYH767;f__B-17BO;g__UBA4416;s__	M_met__L_c	EX_met__L_e	-7.3005	NO_FLUX
SRR14932613.148	d__Bacteria;p__Bacteroidota;c__Bacteroidia;o__AKYH767;f__B-17BO;g__UBA4416;s__	M_phe__L_c	EX_phe__L_e	-8.7878	NO_FLUX
SRR14932613.148	d__Bacteria;p__Bacteroidota;c__Bacteroidia;o__AKYH767;f__B-17BO;g__UBA4416;s__	M_pro__L_c	EX_pro__L_e	-10.4855	NO_FLUX
SRR14932613.148	d__Bacteria;p__Bacteroidota;c__Bacteroidia;o__AKYH767;f__B-17BO;g__UBA4416;s__	M_ser__L_c	EX_ser__L_e	0	NO_FLUX
SRR14932613.148	d__Bacteria;p__Bacteroidota;c__Bacteroidia;o__AKYH767;f__B-17BO;g__UBA4416;s__	M_thr__L_c	EX_thr__L_e	-12.0333	NO_FLUX
SRR14932613.148	d__Bacteria;p__Bacteroidota;c__Bacteroidia;o__AKYH767;f__B-17BO;g__UBA4416;s__	M_trp__L_c	EX_trp__L_e	0	NO_FLUX
SRR14932613.148	d__Bacteria;p__Bacteroidota;c__Bacteroidia;o__AKYH767;f__B-17BO;g__UBA4416;s__	M_val__L_c	EX_val__L_e	-20.0995	NO_FLUX
SRR14932526.22	d__Bacteria;p__Bacteroidota;c__Bacteroidia;o__Cytophagales;f__Cyclobacteriaceae;g__UBA2336;s__	M_arg__L_c	EX_arg__L_e	-10.9531	NO_FLUX
SRR14932526.22	d__Bacteria;p__Bacteroidota;c__Bacteroidia;o__Cytophagales;f__Cyclobacteriaceae;g__UBA2336;s__	M_his__L_c	EX_his__L_e	-3.5081	NO_FLUX
SRR14932526.22	d__Bacteria;p__Bacteroidota;c__Bacteroidia;o__Cytophagales;f__Cyclobacteriaceae;g__UBA2336;s__	M_ile__L_c	EX_ile__L_e	-10.7582	NO_FLUX
SRR14932526.22	d__Bacteria;p__Bacteroidota;c__Bacteroidia;o__Cytophagales;f__Cyclobacteriaceae;g__UBA2336;s__	M_leu__L_c	EX_leu__L_e	0	NO_FLUX
SRR14932526.22	d__Bacteria;p__Bacteroidota;c__Bacteroidia;o__Cytophagales;f__Cyclobacteriaceae;g__UBA2336;s__	M_met__L_c	EX_met__L_e	-5.6992	NO_FLUX
SRR14932526.22	d__Bacteria;p__Bacteroidota;c__Bacteroidia;o__Cytophagales;f__Cyclobacteriaceae;g__UBA2336;s__	M_phe__L_c	EX_phe__L_e	-6.8603	NO_FLUX
SRR14932526.22	d__Bacteria;p__Bacteroidota;c__Bacteroidia;o__Cytophagales;f__Cyclobacteriaceae;g__UBA2336;s__	M_pro__L_c	EX_pro__L_e	0	NO_FLUX
SRR14932526.22	d__Bacteria;p__Bacteroidota;c__Bacteroidia;o__Cytophagales;f__Cyclobacteriaceae;g__UBA2336;s__	M_ser__L_c	EX_ser__L_e	0	NO_FLUX
SRR14932526.22	d__Bacteria;p__Bacteroidota;c__Bacteroidia;o__Cytophagales;f__Cyclobacteriaceae;g__UBA2336;s__	M_thr__L_c	EX_thr__L_e	-9.394	NO_FLUX
SRR14932526.22	d__Bacteria;p__Bacteroidota;c__Bacteroidia;o__Cytophagales;f__Cyclobacteriaceae;g__UBA2336;s__	M_trp__L_c	EX_trp__L_e	-2.1049	NO_FLUX
SRR14932526.22	d__Bacteria;p__Bacteroidota;c__Bacteroidia;o__Cytophagales;f__Cyclobacteriaceae;g__UBA2336;s__	M_val__L_c	EX_val__L_e	0	NO_FLUX
SRR14932492.10	d__Bacteria;p__Bacteroidota;c__Bacteroidia;o__Chitinophagales;f__Chitinophagaceae;g__Flavipsychrobacter;s__	M_arg__L_c	EX_arg__L_e	-11.2354	NO_FLUX
SRR14932492.10	d__Bacteria;p__Bacteroidota;c__Bacteroidia;o__Chitinophagales;f__Chitinophagaceae;g__Flavipsychrobacter;s__	M_his__L_c	EX_his__L_e	0	NO_FLUX
SRR14932492.10	d__Bacteria;p__Bacteroidota;c__Bacteroidia;o__Chitinophagales;f__Chitinophagaceae;g__Flavipsychrobacter;s__	M_ile__L_c	EX_ile__L_e	0	NO_FLUX
SRR14932492.10	d__Bacteria;p__Bacteroidota;c__Bacteroidia;o__Chitinophagales;f__Chitinophagaceae;g__Flavipsychrobacter;s__	M_leu__L_c	EX_leu__L_e	0	NO_FLUX
SRR14932492.10	d__Bacteria;p__Bacteroidota;c__Bacteroidia;o__Chitinophagales;f__Chitinophagaceae;g__Flavipsychrobacter;s__	M_met__L_c	EX_met__L_e	-5.8461	NO_FLUX
SRR14932492.10	d__Bacteria;p__Bacteroidota;c__Bacteroidia;o__Chitinophagales;f__Chitinophagaceae;g__Flavipsychrobacter;s__	M_phe__L_c	EX_phe__L_e	-7.0371	NO_FLUX
SRR14932492.10	d__Bacteria;p__Bacteroidota;c__Bacteroidia;o__Chitinophagales;f__Chitinophagaceae;g__Flavipsychrobacter;s__	M_pro__L_c	EX_pro__L_e	-8.3966	NO_FLUX
SRR14932492.10	d__Bacteria;p__Bacteroidota;c__Bacteroidia;o__Chitinophagales;f__Chitinophagaceae;g__Flavipsychrobacter;s__	M_ser__L_c	EX_ser__L_e	0	NO_FLUX
SRR14932492.10	d__Bacteria;p__Bacteroidota;c__Bacteroidia;o__Chitinophagales;f__Chitinophagaceae;g__Flavipsychrobacter;s__	M_thr__L_c	EX_thr__L_e	-9.6361	NO_FLUX
SRR14932492.10	d__Bacteria;p__Bacteroidota;c__Bacteroidia;o__Chitinophagales;f__Chitinophagaceae;g__Flavipsychrobacter;s__	M_trp__L_c	EX_trp__L_e	0	NO_FLUX
SRR14932492.10	d__Bacteria;p__Bacteroidota;c__Bacteroidia;o__Chitinophagales;f__Chitinophagaceae;g__Flavipsychrobacter;s__	M_val__L_c	EX_val__L_e	-16.0953	NO_FLUX
SRR8831206.29	d__Bacteria;p__Bacteroidota;c__Bacteroidia;o__Chitinophagales;f__Saprospiraceae;g__M3007;s__	M_arg__L_c	EX_arg__L_e	-12.7117	NO_FLUX
SRR8831206.29	d__Bacteria;p__Bacteroidota;c__Bacteroidia;o__Chitinophagales;f__Saprospiraceae;g__M3007;s__	M_his__L_c	EX_his__L_e	-4.0714	NO_FLUX
SRR8831206.29	d__Bacteria;p__Bacteroidota;c__Bacteroidia;o__Chitinophagales;f__Saprospiraceae;g__M3007;s__	M_ile__L_c	EX_ile__L_e	0	NO_FLUX
SRR8831206.29	d__Bacteria;p__Bacteroidota;c__Bacteroidia;o__Chitinophagales;f__Saprospiraceae;g__M3007;s__	M_leu__L_c	EX_leu__L_e	0	NO_FLUX
SRR8831206.29	d__Bacteria;p__Bacteroidota;c__Bacteroidia;o__Chitinophagales;f__Saprospiraceae;g__M3007;s__	M_met__L_c	EX_met__L_e	0	NO_FLUX
SRR8831206.29	d__Bacteria;p__Bacteroidota;c__Bacteroidia;o__Chitinophagales;f__Saprospiraceae;g__M3007;s__	M_phe__L_c	N/A	N/A	NO_EXCHANGE
SRR8831206.29	d__Bacteria;p__Bacteroidota;c__Bacteroidia;o__Chitinophagales;f__Saprospiraceae;g__M3007;s__	M_pro__L_c	EX_pro__L_e	-9.4999	NO_FLUX
SRR8831206.29	d__Bacteria;p__Bacteroidota;c__Bacteroidia;o__Chitinophagales;f__Saprospiraceae;g__M3007;s__	M_ser__L_c	N/A	N/A	NO_EXCHANGE
SRR8831206.29	d__Bacteria;p__Bacteroidota;c__Bacteroidia;o__Chitinophagales;f__Saprospiraceae;g__M3007;s__	M_thr__L_c	N/A	N/A	NO_EXCHANGE
SRR8831206.29	d__Bacteria;p__Bacteroidota;c__Bacteroidia;o__Chitinophagales;f__Saprospiraceae;g__M3007;s__	M_trp__L_c	N/A	N/A	NO_EXCHANGE
SRR8831206.29	d__Bacteria;p__Bacteroidota;c__Bacteroidia;o__Chitinophagales;f__Saprospiraceae;g__M3007;s__	M_val__L_c	EX_val__L_e	0	NO_FLUX
GWASMC-A13	Accumulibacter	M_arg__L_c	EX_arg__L_e	-11.4704	NO_FLUX
GWASMC-A13	Accumulibacter	M_his__L_c	EX_his__L_e	0	NO_FLUX
GWASMC-A13	Accumulibacter	M_ile__L_c	EX_ile__L_e	-11.2663	NO_FLUX
GWASMC-A13	Accumulibacter	M_leu__L_c	EX_leu__L_e	0	NO_FLUX
GWASMC-A13	Accumulibacter	M_met__L_c	EX_met__L_e	0	NO_FLUX
GWASMC-A13	Accumulibacter	M_phe__L_c	EX_phe__L_e	0	NO_FLUX
GWASMC-A13	Accumulibacter	M_pro__L_c	EX_pro__L_e	0	NO_FLUX
GWASMC-A13	Accumulibacter	M_ser__L_c	EX_ser__L_e	0	NO_FLUX
GWASMC-A13	Accumulibacter	M_thr__L_c	EX_thr__L_e	-9.8376	NO_FLUX
GWASMC-A13	Accumulibacter	M_trp__L_c	EX_trp__L_e	0	NO_FLUX
GWASMC-A13	Accumulibacter	M_val__L_c	EX_val__L_e	855.258	SECRETABLE
SRR14610243.122	d__Bacteria;p__Acidobacteriota;c__Blastocatellia;o__RBC074;f__RBC074;g__RBC074;s__	M_arg__L_c	EX_arg__L_e	-10.8782	NO_FLUX
SRR14610243.122	d__Bacteria;p__Acidobacteriota;c__Blastocatellia;o__RBC074;f__RBC074;g__RBC074;s__	M_his__L_c	EX_his__L_e	0	NO_FLUX
SRR14610243.122	d__Bacteria;p__Acidobacteriota;c__Blastocatellia;o__RBC074;f__RBC074;g__RBC074;s__	M_ile__L_c	EX_ile__L_e	0	NO_FLUX
SRR14610243.122	d__Bacteria;p__Acidobacteriota;c__Blastocatellia;o__RBC074;f__RBC074;g__RBC074;s__	M_leu__L_c	EX_leu__L_e	0	NO_FLUX
SRR14610243.122	d__Bacteria;p__Acidobacteriota;c__Blastocatellia;o__RBC074;f__RBC074;g__RBC074;s__	M_met__L_c	EX_met__L_e	-5.6639	NO_FLUX
SRR14610243.122	d__Bacteria;p__Acidobacteriota;c__Blastocatellia;o__RBC074;f__RBC074;g__RBC074;s__	M_phe__L_c	EX_phe__L_e	-6.8134	NO_FLUX
SRR14610243.122	d__Bacteria;p__Acidobacteriota;c__Blastocatellia;o__RBC074;f__RBC074;g__RBC074;s__	M_pro__L_c	EX_pro__L_e	0	NO_FLUX
SRR14610243.122	d__Bacteria;p__Acidobacteriota;c__Blastocatellia;o__RBC074;f__RBC074;g__RBC074;s__	M_ser__L_c	EX_ser__L_e	0	NO_FLUX
SRR14610243.122	d__Bacteria;p__Acidobacteriota;c__Blastocatellia;o__RBC074;f__RBC074;g__RBC074;s__	M_thr__L_c	EX_thr__L_e	-20.0107	NO_FLUX
SRR14610243.122	d__Bacteria;p__Acidobacteriota;c__Blastocatellia;o__RBC074;f__RBC074;g__RBC074;s__	M_trp__L_c	EX_trp__L_e	-2.0905	NO_FLUX
SRR14610243.122	d__Bacteria;p__Acidobacteriota;c__Blastocatellia;o__RBC074;f__RBC074;g__RBC074;s__	M_val__L_c	EX_val__L_e	0	NO_FLUX
SRR14932510.67	d__Bacteria;p__CLD3;c__CLD3;o__SB21;f__SB21;g__JABWCP01;s__JABWCP01 sp013360215	M_arg__L_c	EX_arg__L_e	-14.5728	NO_FLUX
SRR14932510.67	d__Bacteria;p__CLD3;c__CLD3;o__SB21;f__SB21;g__JABWCP01;s__JABWCP01 sp013360215	M_his__L_c	EX_his__L_e	-4.6675	NO_FLUX
SRR14932510.67	d__Bacteria;p__CLD3;c__CLD3;o__SB21;f__SB21;g__JABWCP01;s__JABWCP01 sp013360215	M_ile__L_c	EX_ile__L_e	-14.3135	NO_FLUX
SRR14932510.67	d__Bacteria;p__CLD3;c__CLD3;o__SB21;f__SB21;g__JABWCP01;s__JABWCP01 sp013360215	M_leu__L_c	EX_leu__L_e	-22.1963	NO_FLUX
SRR14932510.67	d__Bacteria;p__CLD3;c__CLD3;o__SB21;f__SB21;g__JABWCP01;s__JABWCP01 sp013360215	M_met__L_c	EX_met__L_e	0	NO_FLUX
SRR14932510.67	d__Bacteria;p__CLD3;c__CLD3;o__SB21;f__SB21;g__JABWCP01;s__JABWCP01 sp013360215	M_phe__L_c	EX_phe__L_e	-9.1275	NO_FLUX
SRR14932510.67	d__Bacteria;p__CLD3;c__CLD3;o__SB21;f__SB21;g__JABWCP01;s__JABWCP01 sp013360215	M_pro__L_c	EX_pro__L_e	-10.8907	NO_FLUX
SRR14932510.67	d__Bacteria;p__CLD3;c__CLD3;o__SB21;f__SB21;g__JABWCP01;s__JABWCP01 sp013360215	M_ser__L_c	EX_ser__L_e	0	NO_FLUX
SRR14932510.67	d__Bacteria;p__CLD3;c__CLD3;o__SB21;f__SB21;g__JABWCP01;s__JABWCP01 sp013360215	M_thr__L_c	EX_thr__L_e	-12.4984	NO_FLUX
SRR14932510.67	d__Bacteria;p__CLD3;c__CLD3;o__SB21;f__SB21;g__JABWCP01;s__JABWCP01 sp013360215	M_trp__L_c	EX_trp__L_e	-2.8005	NO_FLUX
SRR14932510.67	d__Bacteria;p__CLD3;c__CLD3;o__SB21;f__SB21;g__JABWCP01;s__JABWCP01 sp013360215	M_val__L_c	EX_val__L_e	-20.8763	NO_FLUX
SRR14610235.2	d__Bacteria;p__Acidobacteriota;c__Blastocatellia;o__UBA7656;f__JADIYM01;g__JADIYM01;s__	M_arg__L_c	EX_arg__L_e	-10.9882	NO_FLUX
SRR14610235.2	d__Bacteria;p__Acidobacteriota;c__Blastocatellia;o__UBA7656;f__JADIYM01;g__JADIYM01;s__	M_his__L_c	N/A	N/A	NO_EXCHANGE
SRR14610235.2	d__Bacteria;p__Acidobacteriota;c__Blastocatellia;o__UBA7656;f__JADIYM01;g__JADIYM01;s__	M_ile__L_c	EX_ile__L_e	-10.7927	NO_FLUX
SRR14610235.2	d__Bacteria;p__Acidobacteriota;c__Blastocatellia;o__UBA7656;f__JADIYM01;g__JADIYM01;s__	M_leu__L_c	EX_leu__L_e	0	NO_FLUX
SRR14610235.2	d__Bacteria;p__Acidobacteriota;c__Blastocatellia;o__UBA7656;f__JADIYM01;g__JADIYM01;s__	M_met__L_c	EX_met__L_e	0	NO_FLUX
SRR14610235.2	d__Bacteria;p__Acidobacteriota;c__Blastocatellia;o__UBA7656;f__JADIYM01;g__JADIYM01;s__	M_phe__L_c	N/A	N/A	NO_EXCHANGE
SRR14610235.2	d__Bacteria;p__Acidobacteriota;c__Blastocatellia;o__UBA7656;f__JADIYM01;g__JADIYM01;s__	M_pro__L_c	EX_pro__L_e	0	NO_FLUX
SRR14610235.2	d__Bacteria;p__Acidobacteriota;c__Blastocatellia;o__UBA7656;f__JADIYM01;g__JADIYM01;s__	M_ser__L_c	N/A	N/A	NO_EXCHANGE
SRR14610235.2	d__Bacteria;p__Acidobacteriota;c__Blastocatellia;o__UBA7656;f__JADIYM01;g__JADIYM01;s__	M_thr__L_c	EX_thr__L_e	0	NO_FLUX
SRR14610235.2	d__Bacteria;p__Acidobacteriota;c__Blastocatellia;o__UBA7656;f__JADIYM01;g__JADIYM01;s__	M_trp__L_c	N/A	N/A	NO_EXCHANGE
SRR14610235.2	d__Bacteria;p__Acidobacteriota;c__Blastocatellia;o__UBA7656;f__JADIYM01;g__JADIYM01;s__	M_val__L_c	EX_val__L_e	-15.7412	NO_FLUX
SRR14932561.62	d__Bacteria;p__Chloroflexota;c__Anaerolineae;o__Promineofilales;f__Promineofilaceae;g__Promineofilum;s__	M_arg__L_c	EX_arg__L_e	-7.0961	NO_FLUX
SRR14932561.62	d__Bacteria;p__Chloroflexota;c__Anaerolineae;o__Promineofilales;f__Promineofilaceae;g__Promineofilum;s__	M_his__L_c	EX_his__L_e	0	NO_FLUX
SRR14932561.62	d__Bacteria;p__Chloroflexota;c__Anaerolineae;o__Promineofilales;f__Promineofilaceae;g__Promineofilum;s__	M_ile__L_c	EX_ile__L_e	-6.9699	NO_FLUX
SRR14932561.62	d__Bacteria;p__Chloroflexota;c__Anaerolineae;o__Promineofilales;f__Promineofilaceae;g__Promineofilum;s__	M_leu__L_c	EX_leu__L_e	0	NO_FLUX
SRR14932561.62	d__Bacteria;p__Chloroflexota;c__Anaerolineae;o__Promineofilales;f__Promineofilaceae;g__Promineofilum;s__	M_met__L_c	EX_met__L_e	0	NO_FLUX
SRR14932561.62	d__Bacteria;p__Chloroflexota;c__Anaerolineae;o__Promineofilales;f__Promineofilaceae;g__Promineofilum;s__	M_phe__L_c	EX_phe__L_e	-4.4446	NO_FLUX
SRR14932561.62	d__Bacteria;p__Chloroflexota;c__Anaerolineae;o__Promineofilales;f__Promineofilaceae;g__Promineofilum;s__	M_pro__L_c	EX_pro__L_e	0	NO_FLUX
SRR14932561.62	d__Bacteria;p__Chloroflexota;c__Anaerolineae;o__Promineofilales;f__Promineofilaceae;g__Promineofilum;s__	M_ser__L_c	EX_ser__L_e	0	NO_FLUX
SRR14932561.62	d__Bacteria;p__Chloroflexota;c__Anaerolineae;o__Promineofilales;f__Promineofilaceae;g__Promineofilum;s__	M_thr__L_c	EX_thr__L_e	-6.086	NO_FLUX
SRR14932561.62	d__Bacteria;p__Chloroflexota;c__Anaerolineae;o__Promineofilales;f__Promineofilaceae;g__Promineofilum;s__	M_trp__L_c	EX_trp__L_e	-1.3637	NO_FLUX
SRR14932561.62	d__Bacteria;p__Chloroflexota;c__Anaerolineae;o__Promineofilales;f__Promineofilaceae;g__Promineofilum;s__	M_val__L_c	EX_val__L_e	0	NO_FLUX
SRR14610249.88	d__Bacteria;p__Bacteroidota;c__Bacteroidia;o__Flavobacteriales;f__PHOS-HE28;g__PHOS-HE28;s__PHOS-HE28 sp018267155	M_arg__L_c	EX_arg__L_e	-15.2969	NO_FLUX
SRR14610249.88	d__Bacteria;p__Bacteroidota;c__Bacteroidia;o__Flavobacteriales;f__PHOS-HE28;g__PHOS-HE28;s__PHOS-HE28 sp018267155	M_his__L_c	EX_his__L_e	0	NO_FLUX
SRR14610249.88	d__Bacteria;p__Bacteroidota;c__Bacteroidia;o__Flavobacteriales;f__PHOS-HE28;g__PHOS-HE28;s__PHOS-HE28 sp018267155	M_ile__L_c	EX_ile__L_e	0	NO_FLUX
SRR14610249.88	d__Bacteria;p__Bacteroidota;c__Bacteroidia;o__Flavobacteriales;f__PHOS-HE28;g__PHOS-HE28;s__PHOS-HE28 sp018267155	M_leu__L_c	EX_leu__L_e	0	NO_FLUX
SRR14610249.88	d__Bacteria;p__Bacteroidota;c__Bacteroidia;o__Flavobacteriales;f__PHOS-HE28;g__PHOS-HE28;s__PHOS-HE28 sp018267155	M_met__L_c	EX_met__L_e	0	NO_FLUX
SRR14610249.88	d__Bacteria;p__Bacteroidota;c__Bacteroidia;o__Flavobacteriales;f__PHOS-HE28;g__PHOS-HE28;s__PHOS-HE28 sp018267155	M_phe__L_c	EX_phe__L_e	0	NO_FLUX
SRR14610249.88	d__Bacteria;p__Bacteroidota;c__Bacteroidia;o__Flavobacteriales;f__PHOS-HE28;g__PHOS-HE28;s__PHOS-HE28 sp018267155	M_pro__L_c	EX_pro__L_e	0	NO_FLUX
SRR14610249.88	d__Bacteria;p__Bacteroidota;c__Bacteroidia;o__Flavobacteriales;f__PHOS-HE28;g__PHOS-HE28;s__PHOS-HE28 sp018267155	M_ser__L_c	EX_ser__L_e	0	NO_FLUX
SRR14610249.88	d__Bacteria;p__Bacteroidota;c__Bacteroidia;o__Flavobacteriales;f__PHOS-HE28;g__PHOS-HE28;s__PHOS-HE28 sp018267155	M_thr__L_c	EX_thr__L_e	-7.5083	NO_FLUX
SRR14610249.88	d__Bacteria;p__Bacteroidota;c__Bacteroidia;o__Flavobacteriales;f__PHOS-HE28;g__PHOS-HE28;s__PHOS-HE28 sp018267155	M_trp__L_c	EX_trp__L_e	0	NO_FLUX
SRR14610249.88	d__Bacteria;p__Bacteroidota;c__Bacteroidia;o__Flavobacteriales;f__PHOS-HE28;g__PHOS-HE28;s__PHOS-HE28 sp018267155	M_val__L_c	EX_val__L_e	-12.5412	NO_FLUX
SRR14610234.116	d__Bacteria;p__Pseudomonadota;c__Alphaproteobacteria;o__Sphingomonadales;f__Sphingomonadaceae;g__Aquisediminimonas;s__	M_arg__L_c	EX_arg__L_e	-9.7382	NO_FLUX
SRR14610234.116	d__Bacteria;p__Pseudomonadota;c__Alphaproteobacteria;o__Sphingomonadales;f__Sphingomonadaceae;g__Aquisediminimonas;s__	M_his__L_c	N/A	N/A	NO_EXCHANGE
SRR14610234.116	d__Bacteria;p__Pseudomonadota;c__Alphaproteobacteria;o__Sphingomonadales;f__Sphingomonadaceae;g__Aquisediminimonas;s__	M_ile__L_c	EX_ile__L_e	0	NO_FLUX
SRR14610234.116	d__Bacteria;p__Pseudomonadota;c__Alphaproteobacteria;o__Sphingomonadales;f__Sphingomonadaceae;g__Aquisediminimonas;s__	M_leu__L_c	EX_leu__L_e	0	NO_FLUX
SRR14610234.116	d__Bacteria;p__Pseudomonadota;c__Alphaproteobacteria;o__Sphingomonadales;f__Sphingomonadaceae;g__Aquisediminimonas;s__	M_met__L_c	N/A	N/A	NO_EXCHANGE
SRR14610234.116	d__Bacteria;p__Pseudomonadota;c__Alphaproteobacteria;o__Sphingomonadales;f__Sphingomonadaceae;g__Aquisediminimonas;s__	M_phe__L_c	N/A	N/A	NO_EXCHANGE
SRR14610234.116	d__Bacteria;p__Pseudomonadota;c__Alphaproteobacteria;o__Sphingomonadales;f__Sphingomonadaceae;g__Aquisediminimonas;s__	M_pro__L_c	N/A	N/A	NO_EXCHANGE
SRR14610234.116	d__Bacteria;p__Pseudomonadota;c__Alphaproteobacteria;o__Sphingomonadales;f__Sphingomonadaceae;g__Aquisediminimonas;s__	M_ser__L_c	N/A	N/A	NO_EXCHANGE
SRR14610234.116	d__Bacteria;p__Pseudomonadota;c__Alphaproteobacteria;o__Sphingomonadales;f__Sphingomonadaceae;g__Aquisediminimonas;s__	M_thr__L_c	N/A	N/A	NO_EXCHANGE
SRR14610234.116	d__Bacteria;p__Pseudomonadota;c__Alphaproteobacteria;o__Sphingomonadales;f__Sphingomonadaceae;g__Aquisediminimonas;s__	M_trp__L_c	N/A	N/A	NO_EXCHANGE
SRR14610234.116	d__Bacteria;p__Pseudomonadota;c__Alphaproteobacteria;o__Sphingomonadales;f__Sphingomonadaceae;g__Aquisediminimonas;s__	M_val__L_c	N/A	N/A	NO_EXCHANGE
SRR14932595.62	d__Bacteria;p__Pseudomonadota;c__Gammaproteobacteria;o__Burkholderiales;f__Casimicrobiaceae;g__Casimicrobium;s__Casimicrobium huifangae	M_arg__L_c	EX_arg__L_e	-14.4576	NO_FLUX
SRR14932595.62	d__Bacteria;p__Pseudomonadota;c__Gammaproteobacteria;o__Burkholderiales;f__Casimicrobiaceae;g__Casimicrobium;s__Casimicrobium huifangae	M_his__L_c	EX_his__L_e	0	NO_FLUX
SRR14932595.62	d__Bacteria;p__Pseudomonadota;c__Gammaproteobacteria;o__Burkholderiales;f__Casimicrobiaceae;g__Casimicrobium;s__Casimicrobium huifangae	M_ile__L_c	EX_ile__L_e	-14.2004	NO_FLUX
SRR14932595.62	d__Bacteria;p__Pseudomonadota;c__Gammaproteobacteria;o__Burkholderiales;f__Casimicrobiaceae;g__Casimicrobium;s__Casimicrobium huifangae	M_leu__L_c	EX_leu__L_e	0	NO_FLUX
SRR14932595.62	d__Bacteria;p__Pseudomonadota;c__Gammaproteobacteria;o__Burkholderiales;f__Casimicrobiaceae;g__Casimicrobium;s__Casimicrobium huifangae	M_met__L_c	EX_met__L_e	-7.5227	NO_FLUX
SRR14932595.62	d__Bacteria;p__Pseudomonadota;c__Gammaproteobacteria;o__Burkholderiales;f__Casimicrobiaceae;g__Casimicrobium;s__Casimicrobium huifangae	M_phe__L_c	EX_phe__L_e	-9.0553	NO_FLUX
SRR14932595.62	d__Bacteria;p__Pseudomonadota;c__Gammaproteobacteria;o__Burkholderiales;f__Casimicrobiaceae;g__Casimicrobium;s__Casimicrobium huifangae	M_pro__L_c	EX_pro__L_e	-1000	NO_FLUX
SRR14932595.62	d__Bacteria;p__Pseudomonadota;c__Gammaproteobacteria;o__Burkholderiales;f__Casimicrobiaceae;g__Casimicrobium;s__Casimicrobium huifangae	M_ser__L_c	EX_ser__L_e	0	NO_FLUX
SRR14932595.62	d__Bacteria;p__Pseudomonadota;c__Gammaproteobacteria;o__Burkholderiales;f__Casimicrobiaceae;g__Casimicrobium;s__Casimicrobium huifangae	M_thr__L_c	EX_thr__L_e	-12.3996	NO_FLUX
SRR14932595.62	d__Bacteria;p__Pseudomonadota;c__Gammaproteobacteria;o__Burkholderiales;f__Casimicrobiaceae;g__Casimicrobium;s__Casimicrobium huifangae	M_trp__L_c	EX_trp__L_e	0	NO_FLUX
SRR14932595.62	d__Bacteria;p__Pseudomonadota;c__Gammaproteobacteria;o__Burkholderiales;f__Casimicrobiaceae;g__Casimicrobium;s__Casimicrobium huifangae	M_val__L_c	EX_val__L_e	0	NO_FLUX
SRR14932560.48	d__Bacteria;p__Pseudomonadota;c__Gammaproteobacteria;o__Chromatiales;f__Sedimenticolaceae;g__HKST-UBA178;s__HKST-UBA178 sp024235215	M_arg__L_c	EX_arg__L_e	-10.115	NO_FLUX
SRR14932560.48	d__Bacteria;p__Pseudomonadota;c__Gammaproteobacteria;o__Chromatiales;f__Sedimenticolaceae;g__HKST-UBA178;s__HKST-UBA178 sp024235215	M_his__L_c	EX_his__L_e	0	NO_FLUX
SRR14932560.48	d__Bacteria;p__Pseudomonadota;c__Gammaproteobacteria;o__Chromatiales;f__Sedimenticolaceae;g__HKST-UBA178;s__HKST-UBA178 sp024235215	M_ile__L_c	EX_ile__L_e	-19.5059	NO_FLUX
SRR14932560.48	d__Bacteria;p__Pseudomonadota;c__Gammaproteobacteria;o__Chromatiales;f__Sedimenticolaceae;g__HKST-UBA178;s__HKST-UBA178 sp024235215	M_leu__L_c	EX_leu__L_e	-15.4066	NO_FLUX
SRR14932560.48	d__Bacteria;p__Pseudomonadota;c__Gammaproteobacteria;o__Chromatiales;f__Sedimenticolaceae;g__HKST-UBA178;s__HKST-UBA178 sp024235215	M_met__L_c	EX_met__L_e	0	NO_FLUX
SRR14932560.48	d__Bacteria;p__Pseudomonadota;c__Gammaproteobacteria;o__Chromatiales;f__Sedimenticolaceae;g__HKST-UBA178;s__HKST-UBA178 sp024235215	M_phe__L_c	EX_phe__L_e	0	NO_FLUX
SRR14932560.48	d__Bacteria;p__Pseudomonadota;c__Gammaproteobacteria;o__Chromatiales;f__Sedimenticolaceae;g__HKST-UBA178;s__HKST-UBA178 sp024235215	M_pro__L_c	EX_pro__L_e	0	NO_FLUX
SRR14932560.48	d__Bacteria;p__Pseudomonadota;c__Gammaproteobacteria;o__Chromatiales;f__Sedimenticolaceae;g__HKST-UBA178;s__HKST-UBA178 sp024235215	M_ser__L_c	EX_ser__L_e	0	NO_FLUX
SRR14932560.48	d__Bacteria;p__Pseudomonadota;c__Gammaproteobacteria;o__Chromatiales;f__Sedimenticolaceae;g__HKST-UBA178;s__HKST-UBA178 sp024235215	M_thr__L_c	EX_thr__L_e	0	NO_FLUX
SRR14932560.48	d__Bacteria;p__Pseudomonadota;c__Gammaproteobacteria;o__Chromatiales;f__Sedimenticolaceae;g__HKST-UBA178;s__HKST-UBA178 sp024235215	M_trp__L_c	EX_trp__L_e	0	NO_FLUX
SRR14932560.48	d__Bacteria;p__Pseudomonadota;c__Gammaproteobacteria;o__Chromatiales;f__Sedimenticolaceae;g__HKST-UBA178;s__HKST-UBA178 sp024235215	M_val__L_c	EX_val__L_e	-34.9287	NO_FLUX
SRR8831206.31	d__Bacteria;p__Spirochaetota;c__Leptospirae;o__Turneriellales;f__Turneriellaceae;g__Turneriella;s__	M_arg__L_c	EX_arg__L_e	-11.6676	NO_FLUX
SRR8831206.31	d__Bacteria;p__Spirochaetota;c__Leptospirae;o__Turneriellales;f__Turneriellaceae;g__Turneriella;s__	M_his__L_c	EX_his__L_e	0	NO_FLUX
SRR8831206.31	d__Bacteria;p__Spirochaetota;c__Leptospirae;o__Turneriellales;f__Turneriellaceae;g__Turneriella;s__	M_ile__L_c	EX_ile__L_e	0	NO_FLUX
SRR8831206.31	d__Bacteria;p__Spirochaetota;c__Leptospirae;o__Turneriellales;f__Turneriellaceae;g__Turneriella;s__	M_leu__L_c	EX_leu__L_e	0	NO_FLUX
SRR8831206.31	d__Bacteria;p__Spirochaetota;c__Leptospirae;o__Turneriellales;f__Turneriellaceae;g__Turneriella;s__	M_met__L_c	EX_met__L_e	0	NO_FLUX
SRR8831206.31	d__Bacteria;p__Spirochaetota;c__Leptospirae;o__Turneriellales;f__Turneriellaceae;g__Turneriella;s__	M_phe__L_c	EX_phe__L_e	0	NO_FLUX
SRR8831206.31	d__Bacteria;p__Spirochaetota;c__Leptospirae;o__Turneriellales;f__Turneriellaceae;g__Turneriella;s__	M_pro__L_c	EX_pro__L_e	-8.7196	NO_FLUX
SRR8831206.31	d__Bacteria;p__Spirochaetota;c__Leptospirae;o__Turneriellales;f__Turneriellaceae;g__Turneriella;s__	M_ser__L_c	EX_ser__L_e	0	NO_FLUX
SRR8831206.31	d__Bacteria;p__Spirochaetota;c__Leptospirae;o__Turneriellales;f__Turneriellaceae;g__Turneriella;s__	M_thr__L_c	EX_thr__L_e	0	NO_FLUX
SRR8831206.31	d__Bacteria;p__Spirochaetota;c__Leptospirae;o__Turneriellales;f__Turneriellaceae;g__Turneriella;s__	M_trp__L_c	EX_trp__L_e	0	NO_FLUX
SRR8831206.31	d__Bacteria;p__Spirochaetota;c__Leptospirae;o__Turneriellales;f__Turneriellaceae;g__Turneriella;s__	M_val__L_c	EX_val__L_e	-15.9029	NO_FLUX
SRR3501853.37	d__Bacteria;p__CLD3;c__CLD3;o__SB21;f__SB21;g__JABWCP01;s__JABWCP01 sp013360215	M_arg__L_c	EX_arg__L_e	-15.7384	NO_FLUX
SRR3501853.37	d__Bacteria;p__CLD3;c__CLD3;o__SB21;f__SB21;g__JABWCP01;s__JABWCP01 sp013360215	M_his__L_c	EX_his__L_e	-2.8673	NO_FLUX
SRR3501853.37	d__Bacteria;p__CLD3;c__CLD3;o__SB21;f__SB21;g__JABWCP01;s__JABWCP01 sp013360215	M_ile__L_c	EX_ile__L_e	-8.8468	NO_FLUX
SRR3501853.37	d__Bacteria;p__CLD3;c__CLD3;o__SB21;f__SB21;g__JABWCP01;s__JABWCP01 sp013360215	M_leu__L_c	EX_leu__L_e	-13.719	NO_FLUX
SRR3501853.37	d__Bacteria;p__CLD3;c__CLD3;o__SB21;f__SB21;g__JABWCP01;s__JABWCP01 sp013360215	M_met__L_c	EX_met__L_e	0	NO_FLUX
SRR3501853.37	d__Bacteria;p__CLD3;c__CLD3;o__SB21;f__SB21;g__JABWCP01;s__JABWCP01 sp013360215	M_phe__L_c	EX_phe__L_e	0	NO_FLUX
SRR3501853.37	d__Bacteria;p__CLD3;c__CLD3;o__SB21;f__SB21;g__JABWCP01;s__JABWCP01 sp013360215	M_pro__L_c	EX_pro__L_e	0	NO_FLUX
SRR3501853.37	d__Bacteria;p__CLD3;c__CLD3;o__SB21;f__SB21;g__JABWCP01;s__JABWCP01 sp013360215	M_ser__L_c	EX_ser__L_e	0	NO_FLUX
SRR3501853.37	d__Bacteria;p__CLD3;c__CLD3;o__SB21;f__SB21;g__JABWCP01;s__JABWCP01 sp013360215	M_thr__L_c	EX_thr__L_e	-7.725	NO_FLUX
SRR3501853.37	d__Bacteria;p__CLD3;c__CLD3;o__SB21;f__SB21;g__JABWCP01;s__JABWCP01 sp013360215	M_trp__L_c	EX_trp__L_e	0	NO_FLUX
SRR3501853.37	d__Bacteria;p__CLD3;c__CLD3;o__SB21;f__SB21;g__JABWCP01;s__JABWCP01 sp013360215	M_val__L_c	EX_val__L_e	-12.9031	NO_FLUX
SRR14610238.89	d__Bacteria;p__Bacteroidota;c__Bacteroidia;o__Flavobacteriales;f__PHOS-HE28;g__PHOS-HE28;s__PHOS-HE28 sp018267155	M_arg__L_c	EX_arg__L_e	-25.9035	NO_FLUX
SRR14610238.89	d__Bacteria;p__Bacteroidota;c__Bacteroidia;o__Flavobacteriales;f__PHOS-HE28;g__PHOS-HE28;s__PHOS-HE28 sp018267155	M_his__L_c	EX_his__L_e	0	NO_FLUX
SRR14610238.89	d__Bacteria;p__Bacteroidota;c__Bacteroidia;o__Flavobacteriales;f__PHOS-HE28;g__PHOS-HE28;s__PHOS-HE28 sp018267155	M_ile__L_c	EX_ile__L_e	-11.0627	NO_FLUX
SRR14610238.89	d__Bacteria;p__Bacteroidota;c__Bacteroidia;o__Flavobacteriales;f__PHOS-HE28;g__PHOS-HE28;s__PHOS-HE28 sp018267155	M_leu__L_c	EX_leu__L_e	0	NO_FLUX
SRR14610238.89	d__Bacteria;p__Bacteroidota;c__Bacteroidia;o__Flavobacteriales;f__PHOS-HE28;g__PHOS-HE28;s__PHOS-HE28 sp018267155	M_met__L_c	EX_met__L_e	-5.8605	NO_FLUX
SRR14610238.89	d__Bacteria;p__Bacteroidota;c__Bacteroidia;o__Flavobacteriales;f__PHOS-HE28;g__PHOS-HE28;s__PHOS-HE28 sp018267155	M_phe__L_c	EX_phe__L_e	-7.0545	NO_FLUX
SRR14610238.89	d__Bacteria;p__Bacteroidota;c__Bacteroidia;o__Flavobacteriales;f__PHOS-HE28;g__PHOS-HE28;s__PHOS-HE28 sp018267155	M_pro__L_c	EX_pro__L_e	0	NO_FLUX
SRR14610238.89	d__Bacteria;p__Bacteroidota;c__Bacteroidia;o__Flavobacteriales;f__PHOS-HE28;g__PHOS-HE28;s__PHOS-HE28 sp018267155	M_ser__L_c	EX_ser__L_e	0	NO_FLUX
SRR14610238.89	d__Bacteria;p__Bacteroidota;c__Bacteroidia;o__Flavobacteriales;f__PHOS-HE28;g__PHOS-HE28;s__PHOS-HE28 sp018267155	M_thr__L_c	EX_thr__L_e	-9.6598	NO_FLUX
SRR14610238.89	d__Bacteria;p__Bacteroidota;c__Bacteroidia;o__Flavobacteriales;f__PHOS-HE28;g__PHOS-HE28;s__PHOS-HE28 sp018267155	M_trp__L_c	EX_trp__L_e	0	NO_FLUX
SRR14610238.89	d__Bacteria;p__Bacteroidota;c__Bacteroidia;o__Flavobacteriales;f__PHOS-HE28;g__PHOS-HE28;s__PHOS-HE28 sp018267155	M_val__L_c	EX_val__L_e	-16.135	NO_FLUX
SRR14932508.102	d__Bacteria;p__Pseudomonadota;c__Gammaproteobacteria;o__Burkholderiales;f__Rhodocyclaceae;g__Zoogloea;s__	M_arg__L_c	EX_arg__L_e	-9.0348	NO_FLUX
SRR14932508.102	d__Bacteria;p__Pseudomonadota;c__Gammaproteobacteria;o__Burkholderiales;f__Rhodocyclaceae;g__Zoogloea;s__	M_his__L_c	EX_his__L_e	-2.8937	NO_FLUX
SRR14932508.102	d__Bacteria;p__Pseudomonadota;c__Gammaproteobacteria;o__Burkholderiales;f__Rhodocyclaceae;g__Zoogloea;s__	M_ile__L_c	EX_ile__L_e	0	NO_FLUX
SRR14932508.102	d__Bacteria;p__Pseudomonadota;c__Gammaproteobacteria;o__Burkholderiales;f__Rhodocyclaceae;g__Zoogloea;s__	M_leu__L_c	EX_leu__L_e	-13.7613	NO_FLUX
SRR14932508.102	d__Bacteria;p__Pseudomonadota;c__Gammaproteobacteria;o__Burkholderiales;f__Rhodocyclaceae;g__Zoogloea;s__	M_met__L_c	EX_met__L_e	0	NO_FLUX
SRR14932508.102	d__Bacteria;p__Pseudomonadota;c__Gammaproteobacteria;o__Burkholderiales;f__Rhodocyclaceae;g__Zoogloea;s__	M_phe__L_c	EX_phe__L_e	-5.6588	NO_FLUX
SRR14932508.102	d__Bacteria;p__Pseudomonadota;c__Gammaproteobacteria;o__Burkholderiales;f__Rhodocyclaceae;g__Zoogloea;s__	M_pro__L_c	EX_pro__L_e	-6.752	NO_FLUX
SRR14932508.102	d__Bacteria;p__Pseudomonadota;c__Gammaproteobacteria;o__Burkholderiales;f__Rhodocyclaceae;g__Zoogloea;s__	M_ser__L_c	EX_ser__L_e	0	NO_FLUX
SRR14932508.102	d__Bacteria;p__Pseudomonadota;c__Gammaproteobacteria;o__Burkholderiales;f__Rhodocyclaceae;g__Zoogloea;s__	M_thr__L_c	EX_thr__L_e	-7.7488	NO_FLUX
SRR14932508.102	d__Bacteria;p__Pseudomonadota;c__Gammaproteobacteria;o__Burkholderiales;f__Rhodocyclaceae;g__Zoogloea;s__	M_trp__L_c	EX_trp__L_e	0	NO_FLUX
SRR14932508.102	d__Bacteria;p__Pseudomonadota;c__Gammaproteobacteria;o__Burkholderiales;f__Rhodocyclaceae;g__Zoogloea;s__	M_val__L_c	EX_val__L_e	-12.9429	NO_FLUX
SRR14932508.79	d__Bacteria;p__Actinomycetota;c__Acidimicrobiia;o__Acidimicrobiales;f__Microtrichaceae;g__AWTP1-35;s__	M_arg__L_c	EX_arg__L_e	-7.8861	NO_FLUX
SRR14932508.79	d__Bacteria;p__Actinomycetota;c__Acidimicrobiia;o__Acidimicrobiales;f__Microtrichaceae;g__AWTP1-35;s__	M_his__L_c	EX_his__L_e	0	NO_FLUX
SRR14932508.79	d__Bacteria;p__Actinomycetota;c__Acidimicrobiia;o__Acidimicrobiales;f__Microtrichaceae;g__AWTP1-35;s__	M_ile__L_c	EX_ile__L_e	0	NO_FLUX
SRR14932508.79	d__Bacteria;p__Actinomycetota;c__Acidimicrobiia;o__Acidimicrobiales;f__Microtrichaceae;g__AWTP1-35;s__	M_leu__L_c	EX_leu__L_e	0	NO_FLUX
SRR14932508.79	d__Bacteria;p__Actinomycetota;c__Acidimicrobiia;o__Acidimicrobiales;f__Microtrichaceae;g__AWTP1-35;s__	M_met__L_c	EX_met__L_e	-11.8491	NO_FLUX
SRR14932508.79	d__Bacteria;p__Actinomycetota;c__Acidimicrobiia;o__Acidimicrobiales;f__Microtrichaceae;g__AWTP1-35;s__	M_phe__L_c	EX_phe__L_e	0	NO_FLUX
SRR14932508.79	d__Bacteria;p__Actinomycetota;c__Acidimicrobiia;o__Acidimicrobiales;f__Microtrichaceae;g__AWTP1-35;s__	M_pro__L_c	EX_pro__L_e	0	NO_FLUX
SRR14932508.79	d__Bacteria;p__Actinomycetota;c__Acidimicrobiia;o__Acidimicrobiales;f__Microtrichaceae;g__AWTP1-35;s__	M_ser__L_c	EX_ser__L_e	0	NO_FLUX
SRR14932508.79	d__Bacteria;p__Actinomycetota;c__Acidimicrobiia;o__Acidimicrobiales;f__Microtrichaceae;g__AWTP1-35;s__	M_thr__L_c	EX_thr__L_e	-6.7635	NO_FLUX
SRR14932508.79	d__Bacteria;p__Actinomycetota;c__Acidimicrobiia;o__Acidimicrobiales;f__Microtrichaceae;g__AWTP1-35;s__	M_trp__L_c	EX_trp__L_e	-1.5155	NO_FLUX
SRR14932508.79	d__Bacteria;p__Actinomycetota;c__Acidimicrobiia;o__Acidimicrobiales;f__Microtrichaceae;g__AWTP1-35;s__	M_val__L_c	EX_val__L_e	0	NO_FLUX
SRR14610235.5	d__Bacteria;p__Bacteroidota;c__Bacteroidia;o__AKYH767-A;f__OLB10;g__OLB10;s__OLB10 sp002455375	M_arg__L_c	EX_arg__L_e	-26.8796	NO_FLUX
SRR14610235.5	d__Bacteria;p__Bacteroidota;c__Bacteroidia;o__AKYH767-A;f__OLB10;g__OLB10;s__OLB10 sp002455375	M_his__L_c	EX_his__L_e	0	NO_FLUX
SRR14610235.5	d__Bacteria;p__Bacteroidota;c__Bacteroidia;o__AKYH767-A;f__OLB10;g__OLB10;s__OLB10 sp002455375	M_ile__L_c	EX_ile__L_e	0	NO_FLUX
SRR14610235.5	d__Bacteria;p__Bacteroidota;c__Bacteroidia;o__AKYH767-A;f__OLB10;g__OLB10;s__OLB10 sp002455375	M_leu__L_c	EX_leu__L_e	0	NO_FLUX
SRR14610235.5	d__Bacteria;p__Bacteroidota;c__Bacteroidia;o__AKYH767-A;f__OLB10;g__OLB10;s__OLB10 sp002455375	M_met__L_c	EX_met__L_e	0	NO_FLUX
SRR14610235.5	d__Bacteria;p__Bacteroidota;c__Bacteroidia;o__AKYH767-A;f__OLB10;g__OLB10;s__OLB10 sp002455375	M_phe__L_c	EX_phe__L_e	-9.635	NO_FLUX
SRR14610235.5	d__Bacteria;p__Bacteroidota;c__Bacteroidia;o__AKYH767-A;f__OLB10;g__OLB10;s__OLB10 sp002455375	M_pro__L_c	EX_pro__L_e	0	NO_FLUX
SRR14610235.5	d__Bacteria;p__Bacteroidota;c__Bacteroidia;o__AKYH767-A;f__OLB10;g__OLB10;s__OLB10 sp002455375	M_ser__L_c	EX_ser__L_e	0	NO_FLUX
SRR14610235.5	d__Bacteria;p__Bacteroidota;c__Bacteroidia;o__AKYH767-A;f__OLB10;g__OLB10;s__OLB10 sp002455375	M_thr__L_c	EX_thr__L_e	-13.1935	NO_FLUX
SRR14610235.5	d__Bacteria;p__Bacteroidota;c__Bacteroidia;o__AKYH767-A;f__OLB10;g__OLB10;s__OLB10 sp002455375	M_trp__L_c	EX_trp__L_e	0	NO_FLUX
SRR14610235.5	d__Bacteria;p__Bacteroidota;c__Bacteroidia;o__AKYH767-A;f__OLB10;g__OLB10;s__OLB10 sp002455375	M_val__L_c	EX_val__L_e	-22.0373	NO_FLUX
SRR14610243.76	d__Bacteria;p__Bacteroidota;c__Bacteroidia;o__Chitinophagales;f__Chitinophagaceae;g__UBA1930;s__UBA1930 sp019695015	M_arg__L_c	EX_arg__L_e	-13.6255	NO_FLUX
SRR14610243.76	d__Bacteria;p__Bacteroidota;c__Bacteroidia;o__Chitinophagales;f__Chitinophagaceae;g__UBA1930;s__UBA1930 sp019695015	M_his__L_c	N/A	N/A	NO_EXCHANGE
SRR14610243.76	d__Bacteria;p__Bacteroidota;c__Bacteroidia;o__Chitinophagales;f__Chitinophagaceae;g__UBA1930;s__UBA1930 sp019695015	M_ile__L_c	EX_ile__L_e	-13.3831	NO_FLUX
SRR14610243.76	d__Bacteria;p__Bacteroidota;c__Bacteroidia;o__Chitinophagales;f__Chitinophagaceae;g__UBA1930;s__UBA1930 sp019695015	M_leu__L_c	EX_leu__L_e	0	NO_FLUX
SRR14610243.76	d__Bacteria;p__Bacteroidota;c__Bacteroidia;o__Chitinophagales;f__Chitinophagaceae;g__UBA1930;s__UBA1930 sp019695015	M_met__L_c	EX_met__L_e	0	NO_FLUX
SRR14610243.76	d__Bacteria;p__Bacteroidota;c__Bacteroidia;o__Chitinophagales;f__Chitinophagaceae;g__UBA1930;s__UBA1930 sp019695015	M_phe__L_c	N/A	N/A	NO_EXCHANGE
SRR14610243.76	d__Bacteria;p__Bacteroidota;c__Bacteroidia;o__Chitinophagales;f__Chitinophagaceae;g__UBA1930;s__UBA1930 sp019695015	M_pro__L_c	EX_pro__L_e	0	NO_FLUX
SRR14610243.76	d__Bacteria;p__Bacteroidota;c__Bacteroidia;o__Chitinophagales;f__Chitinophagaceae;g__UBA1930;s__UBA1930 sp019695015	M_ser__L_c	N/A	N/A	NO_EXCHANGE
SRR14610243.76	d__Bacteria;p__Bacteroidota;c__Bacteroidia;o__Chitinophagales;f__Chitinophagaceae;g__UBA1930;s__UBA1930 sp019695015	M_thr__L_c	N/A	N/A	NO_EXCHANGE
SRR14610243.76	d__Bacteria;p__Bacteroidota;c__Bacteroidia;o__Chitinophagales;f__Chitinophagaceae;g__UBA1930;s__UBA1930 sp019695015	M_trp__L_c	N/A	N/A	NO_EXCHANGE
SRR14610243.76	d__Bacteria;p__Bacteroidota;c__Bacteroidia;o__Chitinophagales;f__Chitinophagaceae;g__UBA1930;s__UBA1930 sp019695015	M_val__L_c	EX_val__L_e	-19.5193	NO_FLUX
SRR14932494.116	d__Bacteria;p__Actinomycetota;c__Acidimicrobiia;o__Acidimicrobiales;f__Microtrichaceae;g__AWTP1-35;s__AWTP1-35 sp003962875	M_arg__L_c	EX_arg__L_e	-7.6555	NO_FLUX
SRR14932494.116	d__Bacteria;p__Actinomycetota;c__Acidimicrobiia;o__Acidimicrobiales;f__Microtrichaceae;g__AWTP1-35;s__AWTP1-35 sp003962875	M_his__L_c	EX_his__L_e	-2.452	NO_FLUX
SRR14932494.116	d__Bacteria;p__Actinomycetota;c__Acidimicrobiia;o__Acidimicrobiales;f__Microtrichaceae;g__AWTP1-35;s__AWTP1-35 sp003962875	M_ile__L_c	EX_ile__L_e	-7.5044	NO_FLUX
SRR14932494.116	d__Bacteria;p__Actinomycetota;c__Acidimicrobiia;o__Acidimicrobiales;f__Microtrichaceae;g__AWTP1-35;s__AWTP1-35 sp003962875	M_leu__L_c	EX_leu__L_e	0	NO_FLUX
SRR14932494.116	d__Bacteria;p__Actinomycetota;c__Acidimicrobiia;o__Acidimicrobiales;f__Microtrichaceae;g__AWTP1-35;s__AWTP1-35 sp003962875	M_met__L_c	EX_met__L_e	0	NO_FLUX
SRR14932494.116	d__Bacteria;p__Actinomycetota;c__Acidimicrobiia;o__Acidimicrobiales;f__Microtrichaceae;g__AWTP1-35;s__AWTP1-35 sp003962875	M_phe__L_c	EX_phe__L_e	0	NO_FLUX
SRR14932494.116	d__Bacteria;p__Actinomycetota;c__Acidimicrobiia;o__Acidimicrobiales;f__Microtrichaceae;g__AWTP1-35;s__AWTP1-35 sp003962875	M_pro__L_c	EX_pro__L_e	0	NO_FLUX
SRR14932494.116	d__Bacteria;p__Actinomycetota;c__Acidimicrobiia;o__Acidimicrobiales;f__Microtrichaceae;g__AWTP1-35;s__AWTP1-35 sp003962875	M_ser__L_c	EX_ser__L_e	0	NO_FLUX
SRR14932494.116	d__Bacteria;p__Actinomycetota;c__Acidimicrobiia;o__Acidimicrobiales;f__Microtrichaceae;g__AWTP1-35;s__AWTP1-35 sp003962875	M_thr__L_c	EX_thr__L_e	-6.5658	NO_FLUX
SRR14932494.116	d__Bacteria;p__Actinomycetota;c__Acidimicrobiia;o__Acidimicrobiales;f__Microtrichaceae;g__AWTP1-35;s__AWTP1-35 sp003962875	M_trp__L_c	EX_trp__L_e	-1.4712	NO_FLUX
SRR14932494.116	d__Bacteria;p__Actinomycetota;c__Acidimicrobiia;o__Acidimicrobiales;f__Microtrichaceae;g__AWTP1-35;s__AWTP1-35 sp003962875	M_val__L_c	EX_val__L_e	0	NO_FLUX
GWASMC-A2	Accumulibacter	M_arg__L_c	EX_arg__L_e	-10.3984	NO_FLUX
GWASMC-A2	Accumulibacter	M_his__L_c	EX_his__L_e	0	NO_FLUX
GWASMC-A2	Accumulibacter	M_ile__L_c	EX_ile__L_e	-10.2134	NO_FLUX
GWASMC-A2	Accumulibacter	M_leu__L_c	EX_leu__L_e	0	NO_FLUX
GWASMC-A2	Accumulibacter	M_met__L_c	EX_met__L_e	-5.4106	NO_FLUX
GWASMC-A2	Accumulibacter	M_phe__L_c	EX_phe__L_e	-6.5129	NO_FLUX
GWASMC-A2	Accumulibacter	M_pro__L_c	EX_pro__L_e	-4.4406	NO_FLUX
GWASMC-A2	Accumulibacter	M_ser__L_c	EX_ser__L_e	0	NO_FLUX
GWASMC-A2	Accumulibacter	M_thr__L_c	EX_thr__L_e	0	NO_FLUX
GWASMC-A2	Accumulibacter	M_trp__L_c	EX_trp__L_e	0	NO_FLUX
GWASMC-A2	Accumulibacter	M_val__L_c	EX_val__L_e	889.774	SECRETABLE
SRR14610234.101	d__Bacteria;p__Actinomycetota;c__Thermoleophilia;o__Solirubrobacterales;f__70-9;g__67-14;s__67-14 sp019694145	M_arg__L_c	EX_arg__L_e	-9.8716	NO_FLUX
SRR14610234.101	d__Bacteria;p__Actinomycetota;c__Thermoleophilia;o__Solirubrobacterales;f__70-9;g__67-14;s__67-14 sp019694145	M_his__L_c	EX_his__L_e	0	NO_FLUX
SRR14610234.101	d__Bacteria;p__Actinomycetota;c__Thermoleophilia;o__Solirubrobacterales;f__70-9;g__67-14;s__67-14 sp019694145	M_ile__L_c	EX_ile__L_e	0	NO_FLUX
SRR14610234.101	d__Bacteria;p__Actinomycetota;c__Thermoleophilia;o__Solirubrobacterales;f__70-9;g__67-14;s__67-14 sp019694145	M_leu__L_c	EX_leu__L_e	0	NO_FLUX
SRR14610234.101	d__Bacteria;p__Actinomycetota;c__Thermoleophilia;o__Solirubrobacterales;f__70-9;g__67-14;s__67-14 sp019694145	M_met__L_c	EX_met__L_e	0	NO_FLUX
SRR14610234.101	d__Bacteria;p__Actinomycetota;c__Thermoleophilia;o__Solirubrobacterales;f__70-9;g__67-14;s__67-14 sp019694145	M_phe__L_c	EX_phe__L_e	0	NO_FLUX
SRR14610234.101	d__Bacteria;p__Actinomycetota;c__Thermoleophilia;o__Solirubrobacterales;f__70-9;g__67-14;s__67-14 sp019694145	M_pro__L_c	EX_pro__L_e	0	NO_FLUX
SRR14610234.101	d__Bacteria;p__Actinomycetota;c__Thermoleophilia;o__Solirubrobacterales;f__70-9;g__67-14;s__67-14 sp019694145	M_ser__L_c	EX_ser__L_e	0	NO_FLUX
SRR14610234.101	d__Bacteria;p__Actinomycetota;c__Thermoleophilia;o__Solirubrobacterales;f__70-9;g__67-14;s__67-14 sp019694145	M_thr__L_c	EX_thr__L_e	-8.4664	NO_FLUX
SRR14610234.101	d__Bacteria;p__Actinomycetota;c__Thermoleophilia;o__Solirubrobacterales;f__70-9;g__67-14;s__67-14 sp019694145	M_trp__L_c	EX_trp__L_e	-1.897	NO_FLUX
SRR14610234.101	d__Bacteria;p__Actinomycetota;c__Thermoleophilia;o__Solirubrobacterales;f__70-9;g__67-14;s__67-14 sp019694145	M_val__L_c	EX_val__L_e	0	NO_FLUX
SRR14932614.134	d__Bacteria;p__Pseudomonadota;c__Gammaproteobacteria;o__Xanthomonadales;f__Rhodanobacteraceae;g__;s__	M_arg__L_c	EX_arg__L_e	-17.9075	NO_FLUX
SRR14932614.134	d__Bacteria;p__Pseudomonadota;c__Gammaproteobacteria;o__Xanthomonadales;f__Rhodanobacteraceae;g__;s__	M_his__L_c	N/A	N/A	NO_EXCHANGE
SRR14932614.134	d__Bacteria;p__Pseudomonadota;c__Gammaproteobacteria;o__Xanthomonadales;f__Rhodanobacteraceae;g__;s__	M_ile__L_c	EX_ile__L_e	-17.5828	NO_FLUX
SRR14932614.134	d__Bacteria;p__Pseudomonadota;c__Gammaproteobacteria;o__Xanthomonadales;f__Rhodanobacteraceae;g__;s__	M_leu__L_c	EX_leu__L_e	0	NO_FLUX
SRR14932614.134	d__Bacteria;p__Pseudomonadota;c__Gammaproteobacteria;o__Xanthomonadales;f__Rhodanobacteraceae;g__;s__	M_met__L_c	EX_met__L_e	-9.3238	NO_FLUX
SRR14932614.134	d__Bacteria;p__Pseudomonadota;c__Gammaproteobacteria;o__Xanthomonadales;f__Rhodanobacteraceae;g__;s__	M_phe__L_c	N/A	N/A	NO_EXCHANGE
SRR14932614.134	d__Bacteria;p__Pseudomonadota;c__Gammaproteobacteria;o__Xanthomonadales;f__Rhodanobacteraceae;g__;s__	M_pro__L_c	N/A	N/A	NO_EXCHANGE
SRR14932614.134	d__Bacteria;p__Pseudomonadota;c__Gammaproteobacteria;o__Xanthomonadales;f__Rhodanobacteraceae;g__;s__	M_ser__L_c	N/A	N/A	NO_EXCHANGE
SRR14932614.134	d__Bacteria;p__Pseudomonadota;c__Gammaproteobacteria;o__Xanthomonadales;f__Rhodanobacteraceae;g__;s__	M_thr__L_c	N/A	N/A	NO_EXCHANGE
SRR14932614.134	d__Bacteria;p__Pseudomonadota;c__Gammaproteobacteria;o__Xanthomonadales;f__Rhodanobacteraceae;g__;s__	M_trp__L_c	N/A	N/A	NO_EXCHANGE
SRR14932614.134	d__Bacteria;p__Pseudomonadota;c__Gammaproteobacteria;o__Xanthomonadales;f__Rhodanobacteraceae;g__;s__	M_val__L_c	EX_val__L_e	0	NO_FLUX
SRR14932631.46	d__Bacteria;p__Cyanobacteriota;c__Cyanobacteriia;o__Cyanobacteriales;f__Microcystaceae;g__Microcystis;s__Microcystis aeruginosa_H	M_arg__L_c	EX_arg__L_e	-9.052	NO_FLUX
SRR14932631.46	d__Bacteria;p__Cyanobacteriota;c__Cyanobacteriia;o__Cyanobacteriales;f__Microcystaceae;g__Microcystis;s__Microcystis aeruginosa_H	M_his__L_c	EX_his__L_e	0	NO_FLUX
SRR14932631.46	d__Bacteria;p__Cyanobacteriota;c__Cyanobacteriia;o__Cyanobacteriales;f__Microcystaceae;g__Microcystis;s__Microcystis aeruginosa_H	M_ile__L_c	EX_ile__L_e	-8.891	NO_FLUX
SRR14932631.46	d__Bacteria;p__Cyanobacteriota;c__Cyanobacteriia;o__Cyanobacteriales;f__Microcystaceae;g__Microcystis;s__Microcystis aeruginosa_H	M_leu__L_c	EX_leu__L_e	0	NO_FLUX
SRR14932631.46	d__Bacteria;p__Cyanobacteriota;c__Cyanobacteriia;o__Cyanobacteriales;f__Microcystaceae;g__Microcystis;s__Microcystis aeruginosa_H	M_met__L_c	EX_met__L_e	0	NO_FLUX
SRR14932631.46	d__Bacteria;p__Cyanobacteriota;c__Cyanobacteriia;o__Cyanobacteriales;f__Microcystaceae;g__Microcystis;s__Microcystis aeruginosa_H	M_phe__L_c	EX_phe__L_e	-5.6696	NO_FLUX
SRR14932631.46	d__Bacteria;p__Cyanobacteriota;c__Cyanobacteriia;o__Cyanobacteriales;f__Microcystaceae;g__Microcystis;s__Microcystis aeruginosa_H	M_pro__L_c	EX_pro__L_e	-3.8656	NO_FLUX
SRR14932631.46	d__Bacteria;p__Cyanobacteriota;c__Cyanobacteriia;o__Cyanobacteriales;f__Microcystaceae;g__Microcystis;s__Microcystis aeruginosa_H	M_ser__L_c	EX_ser__L_e	0	NO_FLUX
SRR14932631.46	d__Bacteria;p__Cyanobacteriota;c__Cyanobacteriia;o__Cyanobacteriales;f__Microcystaceae;g__Microcystis;s__Microcystis aeruginosa_H	M_thr__L_c	EX_thr__L_e	-7.7635	NO_FLUX
SRR14932631.46	d__Bacteria;p__Cyanobacteriota;c__Cyanobacteriia;o__Cyanobacteriales;f__Microcystaceae;g__Microcystis;s__Microcystis aeruginosa_H	M_trp__L_c	EX_trp__L_e	0	NO_FLUX
SRR14932631.46	d__Bacteria;p__Cyanobacteriota;c__Cyanobacteriia;o__Cyanobacteriales;f__Microcystaceae;g__Microcystis;s__Microcystis aeruginosa_H	M_val__L_c	EX_val__L_e	0	NO_FLUX
SRR14610249.92	d__Bacteria;p__Pseudomonadota;c__Gammaproteobacteria;o__Burkholderiales;f__Rhodocyclaceae;g__Accumulibacter;s__	M_arg__L_c	EX_arg__L_e	-9.8691	NO_FLUX
SRR14610249.92	d__Bacteria;p__Pseudomonadota;c__Gammaproteobacteria;o__Burkholderiales;f__Rhodocyclaceae;g__Accumulibacter;s__	M_his__L_c	EX_his__L_e	0	NO_FLUX
SRR14610249.92	d__Bacteria;p__Pseudomonadota;c__Gammaproteobacteria;o__Burkholderiales;f__Rhodocyclaceae;g__Accumulibacter;s__	M_ile__L_c	EX_ile__L_e	-9.6935	NO_FLUX
SRR14610249.92	d__Bacteria;p__Pseudomonadota;c__Gammaproteobacteria;o__Burkholderiales;f__Rhodocyclaceae;g__Accumulibacter;s__	M_leu__L_c	EX_leu__L_e	-15.032	NO_FLUX
SRR14610249.92	d__Bacteria;p__Pseudomonadota;c__Gammaproteobacteria;o__Burkholderiales;f__Rhodocyclaceae;g__Accumulibacter;s__	M_met__L_c	EX_met__L_e	-5.1352	NO_FLUX
SRR14610249.92	d__Bacteria;p__Pseudomonadota;c__Gammaproteobacteria;o__Burkholderiales;f__Rhodocyclaceae;g__Accumulibacter;s__	M_phe__L_c	EX_phe__L_e	-6.1814	NO_FLUX
SRR14610249.92	d__Bacteria;p__Pseudomonadota;c__Gammaproteobacteria;o__Burkholderiales;f__Rhodocyclaceae;g__Accumulibacter;s__	M_pro__L_c	EX_pro__L_e	-7.3755	NO_FLUX
SRR14610249.92	d__Bacteria;p__Pseudomonadota;c__Gammaproteobacteria;o__Burkholderiales;f__Rhodocyclaceae;g__Accumulibacter;s__	M_ser__L_c	EX_ser__L_e	0	NO_FLUX
SRR14610249.92	d__Bacteria;p__Pseudomonadota;c__Gammaproteobacteria;o__Burkholderiales;f__Rhodocyclaceae;g__Accumulibacter;s__	M_thr__L_c	EX_thr__L_e	0	NO_FLUX
SRR14610249.92	d__Bacteria;p__Pseudomonadota;c__Gammaproteobacteria;o__Burkholderiales;f__Rhodocyclaceae;g__Accumulibacter;s__	M_trp__L_c	EX_trp__L_e	0	NO_FLUX
SRR14610249.92	d__Bacteria;p__Pseudomonadota;c__Gammaproteobacteria;o__Burkholderiales;f__Rhodocyclaceae;g__Accumulibacter;s__	M_val__L_c	EX_val__L_e	-14.1189	NO_FLUX
SRR14610250.5	d__Bacteria;p__Actinomycetota;c__Actinomycetia;o__Actinomycetales;f__Dermatophilaceae;g__Phosphoribacter;s__	M_arg__L_c	EX_arg__L_e	-21.2684	NO_FLUX
SRR14610250.5	d__Bacteria;p__Actinomycetota;c__Actinomycetia;o__Actinomycetales;f__Dermatophilaceae;g__Phosphoribacter;s__	M_his__L_c	EX_his__L_e	0	NO_FLUX
SRR14610250.5	d__Bacteria;p__Actinomycetota;c__Actinomycetia;o__Actinomycetales;f__Dermatophilaceae;g__Phosphoribacter;s__	M_ile__L_c	EX_ile__L_e	0	NO_FLUX
SRR14610250.5	d__Bacteria;p__Actinomycetota;c__Actinomycetia;o__Actinomycetales;f__Dermatophilaceae;g__Phosphoribacter;s__	M_leu__L_c	EX_leu__L_e	-13.9595	NO_FLUX
SRR14610250.5	d__Bacteria;p__Actinomycetota;c__Actinomycetia;o__Actinomycetales;f__Dermatophilaceae;g__Phosphoribacter;s__	M_met__L_c	EX_met__L_e	-4.7688	NO_FLUX
SRR14610250.5	d__Bacteria;p__Actinomycetota;c__Actinomycetia;o__Actinomycetales;f__Dermatophilaceae;g__Phosphoribacter;s__	M_phe__L_c	EX_phe__L_e	0	NO_FLUX
SRR14610250.5	d__Bacteria;p__Actinomycetota;c__Actinomycetia;o__Actinomycetales;f__Dermatophilaceae;g__Phosphoribacter;s__	M_pro__L_c	EX_pro__L_e	-6.8493	NO_FLUX
SRR14610250.5	d__Bacteria;p__Actinomycetota;c__Actinomycetia;o__Actinomycetales;f__Dermatophilaceae;g__Phosphoribacter;s__	M_ser__L_c	EX_ser__L_e	0	NO_FLUX
SRR14610250.5	d__Bacteria;p__Actinomycetota;c__Actinomycetia;o__Actinomycetales;f__Dermatophilaceae;g__Phosphoribacter;s__	M_thr__L_c	EX_thr__L_e	0	NO_FLUX
SRR14610250.5	d__Bacteria;p__Actinomycetota;c__Actinomycetia;o__Actinomycetales;f__Dermatophilaceae;g__Phosphoribacter;s__	M_trp__L_c	EX_trp__L_e	-1.7613	NO_FLUX
SRR14610250.5	d__Bacteria;p__Actinomycetota;c__Actinomycetia;o__Actinomycetales;f__Dermatophilaceae;g__Phosphoribacter;s__	M_val__L_c	EX_val__L_e	-13.1115	NO_FLUX
SRR3501856.5	d__Bacteria;p__Bacteroidota;c__Bacteroidia;o__AKYH767-A;f__OLB10;g__OLB10;s__OLB10 sp002455375	M_arg__L_c	EX_arg__L_e	-12.0737	NO_FLUX
SRR3501856.5	d__Bacteria;p__Bacteroidota;c__Bacteroidia;o__AKYH767-A;f__OLB10;g__OLB10;s__OLB10 sp002455375	M_his__L_c	EX_his__L_e	0	NO_FLUX
SRR3501856.5	d__Bacteria;p__Bacteroidota;c__Bacteroidia;o__AKYH767-A;f__OLB10;g__OLB10;s__OLB10 sp002455375	M_ile__L_c	EX_ile__L_e	-11.8548	NO_FLUX
SRR3501856.5	d__Bacteria;p__Bacteroidota;c__Bacteroidia;o__AKYH767-A;f__OLB10;g__OLB10;s__OLB10 sp002455375	M_leu__L_c	EX_leu__L_e	0	NO_FLUX
SRR3501856.5	d__Bacteria;p__Bacteroidota;c__Bacteroidia;o__AKYH767-A;f__OLB10;g__OLB10;s__OLB10 sp002455375	M_met__L_c	EX_met__L_e	0	NO_FLUX
SRR3501856.5	d__Bacteria;p__Bacteroidota;c__Bacteroidia;o__AKYH767-A;f__OLB10;g__OLB10;s__OLB10 sp002455375	M_phe__L_c	EX_phe__L_e	-3.2018	NO_FLUX
SRR3501856.5	d__Bacteria;p__Bacteroidota;c__Bacteroidia;o__AKYH767-A;f__OLB10;g__OLB10;s__OLB10 sp002455375	M_pro__L_c	EX_pro__L_e	0	NO_FLUX
SRR3501856.5	d__Bacteria;p__Bacteroidota;c__Bacteroidia;o__AKYH767-A;f__OLB10;g__OLB10;s__OLB10 sp002455375	M_ser__L_c	EX_ser__L_e	0	NO_FLUX
SRR3501856.5	d__Bacteria;p__Bacteroidota;c__Bacteroidia;o__AKYH767-A;f__OLB10;g__OLB10;s__OLB10 sp002455375	M_thr__L_c	EX_thr__L_e	-10.3551	NO_FLUX
SRR3501856.5	d__Bacteria;p__Bacteroidota;c__Bacteroidia;o__AKYH767-A;f__OLB10;g__OLB10;s__OLB10 sp002455375	M_trp__L_c	EX_trp__L_e	0	NO_FLUX
SRR3501856.5	d__Bacteria;p__Bacteroidota;c__Bacteroidia;o__AKYH767-A;f__OLB10;g__OLB10;s__OLB10 sp002455375	M_val__L_c	EX_val__L_e	-17.2963	NO_FLUX
SRR14932526.27	d__Bacteria;p__Pseudomonadota;c__Gammaproteobacteria;o__Burkholderiales;f__Rhodocyclaceae;g__Azonexus;s__	M_arg__L_c	EX_arg__L_e	-12.846	NO_FLUX
SRR14932526.27	d__Bacteria;p__Pseudomonadota;c__Gammaproteobacteria;o__Burkholderiales;f__Rhodocyclaceae;g__Azonexus;s__	M_his__L_c	EX_his__L_e	0	NO_FLUX
SRR14932526.27	d__Bacteria;p__Pseudomonadota;c__Gammaproteobacteria;o__Burkholderiales;f__Rhodocyclaceae;g__Azonexus;s__	M_ile__L_c	EX_ile__L_e	-12.6174	NO_FLUX
SRR14932526.27	d__Bacteria;p__Pseudomonadota;c__Gammaproteobacteria;o__Burkholderiales;f__Rhodocyclaceae;g__Azonexus;s__	M_leu__L_c	EX_leu__L_e	0	NO_FLUX
SRR14932526.27	d__Bacteria;p__Pseudomonadota;c__Gammaproteobacteria;o__Burkholderiales;f__Rhodocyclaceae;g__Azonexus;s__	M_met__L_c	EX_met__L_e	0	NO_FLUX
SRR14932526.27	d__Bacteria;p__Pseudomonadota;c__Gammaproteobacteria;o__Burkholderiales;f__Rhodocyclaceae;g__Azonexus;s__	M_phe__L_c	EX_phe__L_e	-1.2342	NO_FLUX
SRR14932526.27	d__Bacteria;p__Pseudomonadota;c__Gammaproteobacteria;o__Burkholderiales;f__Rhodocyclaceae;g__Azonexus;s__	M_pro__L_c	EX_pro__L_e	0	NO_FLUX
SRR14932526.27	d__Bacteria;p__Pseudomonadota;c__Gammaproteobacteria;o__Burkholderiales;f__Rhodocyclaceae;g__Azonexus;s__	M_ser__L_c	EX_ser__L_e	0	NO_FLUX
SRR14932526.27	d__Bacteria;p__Pseudomonadota;c__Gammaproteobacteria;o__Burkholderiales;f__Rhodocyclaceae;g__Azonexus;s__	M_thr__L_c	EX_thr__L_e	-11.0174	NO_FLUX
SRR14932526.27	d__Bacteria;p__Pseudomonadota;c__Gammaproteobacteria;o__Burkholderiales;f__Rhodocyclaceae;g__Azonexus;s__	M_trp__L_c	EX_trp__L_e	0	NO_FLUX
SRR14932526.27	d__Bacteria;p__Pseudomonadota;c__Gammaproteobacteria;o__Burkholderiales;f__Rhodocyclaceae;g__Azonexus;s__	M_val__L_c	EX_val__L_e	0	NO_FLUX
SRR14932494.4	d__Bacteria;p__Myxococcota;c__Polyangia;o__Polyangiales;f__SG8-38;g__;s__	M_arg__L_c	EX_arg__L_e	-11.3198	NO_FLUX
SRR14932494.4	d__Bacteria;p__Myxococcota;c__Polyangia;o__Polyangiales;f__SG8-38;g__;s__	M_his__L_c	EX_his__L_e	0	NO_FLUX
SRR14932494.4	d__Bacteria;p__Myxococcota;c__Polyangia;o__Polyangiales;f__SG8-38;g__;s__	M_ile__L_c	EX_ile__L_e	-11.1145	NO_FLUX
SRR14932494.4	d__Bacteria;p__Myxococcota;c__Polyangia;o__Polyangiales;f__SG8-38;g__;s__	M_leu__L_c	EX_leu__L_e	0	NO_FLUX
SRR14932494.4	d__Bacteria;p__Myxococcota;c__Polyangia;o__Polyangiales;f__SG8-38;g__;s__	M_met__L_c	EX_met__L_e	-5.8938	NO_FLUX
SRR14932494.4	d__Bacteria;p__Myxococcota;c__Polyangia;o__Polyangiales;f__SG8-38;g__;s__	M_phe__L_c	EX_phe__L_e	0	NO_FLUX
SRR14932494.4	d__Bacteria;p__Myxococcota;c__Polyangia;o__Polyangiales;f__SG8-38;g__;s__	M_pro__L_c	EX_pro__L_e	-8.4596	NO_FLUX
SRR14932494.4	d__Bacteria;p__Myxococcota;c__Polyangia;o__Polyangiales;f__SG8-38;g__;s__	M_ser__L_c	EX_ser__L_e	0	NO_FLUX
SRR14932494.4	d__Bacteria;p__Myxococcota;c__Polyangia;o__Polyangiales;f__SG8-38;g__;s__	M_thr__L_c	EX_thr__L_e	-9.7084	NO_FLUX
SRR14932494.4	d__Bacteria;p__Myxococcota;c__Polyangia;o__Polyangiales;f__SG8-38;g__;s__	M_trp__L_c	EX_trp__L_e	0	NO_FLUX
SRR14932494.4	d__Bacteria;p__Myxococcota;c__Polyangia;o__Polyangiales;f__SG8-38;g__;s__	M_val__L_c	EX_val__L_e	0	NO_FLUX
AALB	Accumulibacter	M_arg__L_c	EX_arg__L_e	-8.9859	NO_FLUX
AALB	Accumulibacter	M_his__L_c	EX_his__L_e	0	NO_FLUX
AALB	Accumulibacter	M_ile__L_c	EX_ile__L_e	-8.826	NO_FLUX
AALB	Accumulibacter	M_leu__L_c	EX_leu__L_e	0	NO_FLUX
AALB	Accumulibacter	M_met__L_c	EX_met__L_e	-0.4429	NO_FLUX
AALB	Accumulibacter	M_phe__L_c	EX_phe__L_e	0	NO_FLUX
AALB	Accumulibacter	M_pro__L_c	EX_pro__L_e	0	NO_FLUX
AALB	Accumulibacter	M_ser__L_c	EX_ser__L_e	0	NO_FLUX
AALB	Accumulibacter	M_thr__L_c	EX_thr__L_e	-7.7068	NO_FLUX
AALB	Accumulibacter	M_trp__L_c	EX_trp__L_e	0	NO_FLUX
AALB	Accumulibacter	M_val__L_c	EX_val__L_e	0	NO_FLUX
GWASMC-A34	Accumulibacter	M_arg__L_c	EX_arg__L_e	-10.8025	NO_FLUX
GWASMC-A34	Accumulibacter	M_his__L_c	EX_his__L_e	0	NO_FLUX
GWASMC-A34	Accumulibacter	M_ile__L_c	EX_ile__L_e	-10.6103	NO_FLUX
GWASMC-A34	Accumulibacter	M_leu__L_c	EX_leu__L_e	-16.4537	NO_FLUX
GWASMC-A34	Accumulibacter	M_met__L_c	EX_met__L_e	0	NO_FLUX
GWASMC-A34	Accumulibacter	M_phe__L_c	EX_phe__L_e	0	NO_FLUX
GWASMC-A34	Accumulibacter	M_pro__L_c	EX_pro__L_e	0	NO_FLUX
GWASMC-A34	Accumulibacter	M_ser__L_c	EX_ser__L_e	0	NO_FLUX
GWASMC-A34	Accumulibacter	M_thr__L_c	EX_thr__L_e	-9.2648	NO_FLUX
GWASMC-A34	Accumulibacter	M_trp__L_c	EX_trp__L_e	0	NO_FLUX
GWASMC-A34	Accumulibacter	M_val__L_c	EX_val__L_e	925.633	SECRETABLE
SRR14932595.82	d__Bacteria;p__Bacteroidota;c__Bacteroidia;o__Chitinophagales;f__Chitinophagaceae;g__Ferruginibacter;s__	M_arg__L_c	EX_arg__L_e	-8.0171	NO_FLUX
SRR14932595.82	d__Bacteria;p__Bacteroidota;c__Bacteroidia;o__Chitinophagales;f__Chitinophagaceae;g__Ferruginibacter;s__	M_his__L_c	EX_his__L_e	-2.5522	NO_FLUX
SRR14932595.82	d__Bacteria;p__Bacteroidota;c__Bacteroidia;o__Chitinophagales;f__Chitinophagaceae;g__Ferruginibacter;s__	M_ile__L_c	EX_ile__L_e	-7.8745	NO_FLUX
SRR14932595.82	d__Bacteria;p__Bacteroidota;c__Bacteroidia;o__Chitinophagales;f__Chitinophagaceae;g__Ferruginibacter;s__	M_leu__L_c	EX_leu__L_e	0	NO_FLUX
SRR14932595.82	d__Bacteria;p__Bacteroidota;c__Bacteroidia;o__Chitinophagales;f__Chitinophagaceae;g__Ferruginibacter;s__	M_met__L_c	EX_met__L_e	0	NO_FLUX
SRR14932595.82	d__Bacteria;p__Bacteroidota;c__Bacteroidia;o__Chitinophagales;f__Chitinophagaceae;g__Ferruginibacter;s__	M_phe__L_c	EX_phe__L_e	-5.0214	NO_FLUX
SRR14932595.82	d__Bacteria;p__Bacteroidota;c__Bacteroidia;o__Chitinophagales;f__Chitinophagaceae;g__Ferruginibacter;s__	M_pro__L_c	EX_pro__L_e	0	NO_FLUX
SRR14932595.82	d__Bacteria;p__Bacteroidota;c__Bacteroidia;o__Chitinophagales;f__Chitinophagaceae;g__Ferruginibacter;s__	M_ser__L_c	EX_ser__L_e	0	NO_FLUX
SRR14932595.82	d__Bacteria;p__Bacteroidota;c__Bacteroidia;o__Chitinophagales;f__Chitinophagaceae;g__Ferruginibacter;s__	M_thr__L_c	EX_thr__L_e	-6.8759	NO_FLUX
SRR14932595.82	d__Bacteria;p__Bacteroidota;c__Bacteroidia;o__Chitinophagales;f__Chitinophagaceae;g__Ferruginibacter;s__	M_trp__L_c	EX_trp__L_e	0	NO_FLUX
SRR14932595.82	d__Bacteria;p__Bacteroidota;c__Bacteroidia;o__Chitinophagales;f__Chitinophagaceae;g__Ferruginibacter;s__	M_val__L_c	EX_val__L_e	-11.485	NO_FLUX
SRR14932593.73	d__Bacteria;p__Pseudomonadota;c__Gammaproteobacteria;o__Steroidobacterales;f__Steroidobacteraceae;g__RPQJ01;s__	M_arg__L_c	EX_arg__L_e	-24.714	NO_FLUX
SRR14932593.73	d__Bacteria;p__Pseudomonadota;c__Gammaproteobacteria;o__Steroidobacterales;f__Steroidobacteraceae;g__RPQJ01;s__	M_his__L_c	N/A	N/A	NO_EXCHANGE
SRR14932593.73	d__Bacteria;p__Pseudomonadota;c__Gammaproteobacteria;o__Steroidobacterales;f__Steroidobacteraceae;g__RPQJ01;s__	M_ile__L_c	EX_ile__L_e	0	NO_FLUX
SRR14932593.73	d__Bacteria;p__Pseudomonadota;c__Gammaproteobacteria;o__Steroidobacterales;f__Steroidobacteraceae;g__RPQJ01;s__	M_leu__L_c	EX_leu__L_e	-21.543	NO_FLUX
SRR14932593.73	d__Bacteria;p__Pseudomonadota;c__Gammaproteobacteria;o__Steroidobacterales;f__Steroidobacteraceae;g__RPQJ01;s__	M_met__L_c	EX_met__L_e	-7.3595	NO_FLUX
SRR14932593.73	d__Bacteria;p__Pseudomonadota;c__Gammaproteobacteria;o__Steroidobacterales;f__Steroidobacteraceae;g__RPQJ01;s__	M_phe__L_c	N/A	N/A	NO_EXCHANGE
SRR14932593.73	d__Bacteria;p__Pseudomonadota;c__Gammaproteobacteria;o__Steroidobacterales;f__Steroidobacteraceae;g__RPQJ01;s__	M_pro__L_c	N/A	N/A	NO_EXCHANGE
SRR14932593.73	d__Bacteria;p__Pseudomonadota;c__Gammaproteobacteria;o__Steroidobacterales;f__Steroidobacteraceae;g__RPQJ01;s__	M_ser__L_c	EX_ser__L_e	0	NO_FLUX
SRR14932593.73	d__Bacteria;p__Pseudomonadota;c__Gammaproteobacteria;o__Steroidobacterales;f__Steroidobacteraceae;g__RPQJ01;s__	M_thr__L_c	N/A	N/A	NO_EXCHANGE
SRR14932593.73	d__Bacteria;p__Pseudomonadota;c__Gammaproteobacteria;o__Steroidobacterales;f__Steroidobacteraceae;g__RPQJ01;s__	M_trp__L_c	N/A	N/A	NO_EXCHANGE
SRR14932593.73	d__Bacteria;p__Pseudomonadota;c__Gammaproteobacteria;o__Steroidobacterales;f__Steroidobacteraceae;g__RPQJ01;s__	M_val__L_c	EX_val__L_e	-20.2618	NO_FLUX
SRR14932597.32	d__Bacteria;p__Chloroflexota;c__Anaerolineae;o__Promineofilales;f__Promineofilaceae;g__JADJXA01;s__	M_arg__L_c	EX_arg__L_e	0	NO_FLUX
SRR14932597.32	d__Bacteria;p__Chloroflexota;c__Anaerolineae;o__Promineofilales;f__Promineofilaceae;g__JADJXA01;s__	M_his__L_c	EX_his__L_e	0	NO_FLUX
SRR14932597.32	d__Bacteria;p__Chloroflexota;c__Anaerolineae;o__Promineofilales;f__Promineofilaceae;g__JADJXA01;s__	M_ile__L_c	EX_ile__L_e	0	NO_FLUX
SRR14932597.32	d__Bacteria;p__Chloroflexota;c__Anaerolineae;o__Promineofilales;f__Promineofilaceae;g__JADJXA01;s__	M_leu__L_c	EX_leu__L_e	0	NO_FLUX
SRR14932597.32	d__Bacteria;p__Chloroflexota;c__Anaerolineae;o__Promineofilales;f__Promineofilaceae;g__JADJXA01;s__	M_met__L_c	EX_met__L_e	-7.1186	NO_FLUX
SRR14932597.32	d__Bacteria;p__Chloroflexota;c__Anaerolineae;o__Promineofilales;f__Promineofilaceae;g__JADJXA01;s__	M_phe__L_c	EX_phe__L_e	0	NO_FLUX
SRR14932597.32	d__Bacteria;p__Chloroflexota;c__Anaerolineae;o__Promineofilales;f__Promineofilaceae;g__JADJXA01;s__	M_pro__L_c	EX_pro__L_e	-980.957	NO_FLUX
SRR14932597.32	d__Bacteria;p__Chloroflexota;c__Anaerolineae;o__Promineofilales;f__Promineofilaceae;g__JADJXA01;s__	M_ser__L_c	EX_ser__L_e	0	NO_FLUX
SRR14932597.32	d__Bacteria;p__Chloroflexota;c__Anaerolineae;o__Promineofilales;f__Promineofilaceae;g__JADJXA01;s__	M_thr__L_c	EX_thr__L_e	-25.1501	NO_FLUX
SRR14932597.32	d__Bacteria;p__Chloroflexota;c__Anaerolineae;o__Promineofilales;f__Promineofilaceae;g__JADJXA01;s__	M_trp__L_c	EX_trp__L_e	-2.6274	NO_FLUX
SRR14932597.32	d__Bacteria;p__Chloroflexota;c__Anaerolineae;o__Promineofilales;f__Promineofilaceae;g__JADJXA01;s__	M_val__L_c	EX_val__L_e	0	NO_FLUX
SRR14610249.24	d__Bacteria;p__Spirochaetota;c__Leptospirae;o__Leptospirales;f__Leptonemataceae;g__JAEUSB01;s__JAEUSB01 sp019694685	M_arg__L_c	EX_arg__L_e	-9.9512	NO_FLUX
SRR14610249.24	d__Bacteria;p__Spirochaetota;c__Leptospirae;o__Leptospirales;f__Leptonemataceae;g__JAEUSB01;s__JAEUSB01 sp019694685	M_his__L_c	EX_his__L_e	0	NO_FLUX
SRR14610249.24	d__Bacteria;p__Spirochaetota;c__Leptospirae;o__Leptospirales;f__Leptonemataceae;g__JAEUSB01;s__JAEUSB01 sp019694685	M_ile__L_c	EX_ile__L_e	-9.7708	NO_FLUX
SRR14610249.24	d__Bacteria;p__Spirochaetota;c__Leptospirae;o__Leptospirales;f__Leptonemataceae;g__JAEUSB01;s__JAEUSB01 sp019694685	M_leu__L_c	EX_leu__L_e	0	NO_FLUX
SRR14610249.24	d__Bacteria;p__Spirochaetota;c__Leptospirae;o__Leptospirales;f__Leptonemataceae;g__JAEUSB01;s__JAEUSB01 sp019694685	M_met__L_c	EX_met__L_e	0	NO_FLUX
SRR14610249.24	d__Bacteria;p__Spirochaetota;c__Leptospirae;o__Leptospirales;f__Leptonemataceae;g__JAEUSB01;s__JAEUSB01 sp019694685	M_phe__L_c	EX_phe__L_e	-2.6959	NO_FLUX
SRR14610249.24	d__Bacteria;p__Spirochaetota;c__Leptospirae;o__Leptospirales;f__Leptonemataceae;g__JAEUSB01;s__JAEUSB01 sp019694685	M_pro__L_c	EX_pro__L_e	-7.4369	NO_FLUX
SRR14610249.24	d__Bacteria;p__Spirochaetota;c__Leptospirae;o__Leptospirales;f__Leptonemataceae;g__JAEUSB01;s__JAEUSB01 sp019694685	M_ser__L_c	EX_ser__L_e	0	NO_FLUX
SRR14610249.24	d__Bacteria;p__Spirochaetota;c__Leptospirae;o__Leptospirales;f__Leptonemataceae;g__JAEUSB01;s__JAEUSB01 sp019694685	M_thr__L_c	EX_thr__L_e	0	NO_FLUX
SRR14610249.24	d__Bacteria;p__Spirochaetota;c__Leptospirae;o__Leptospirales;f__Leptonemataceae;g__JAEUSB01;s__JAEUSB01 sp019694685	M_trp__L_c	EX_trp__L_e	0	NO_FLUX
SRR14610249.24	d__Bacteria;p__Spirochaetota;c__Leptospirae;o__Leptospirales;f__Leptonemataceae;g__JAEUSB01;s__JAEUSB01 sp019694685	M_val__L_c	EX_val__L_e	0	NO_FLUX
SRR14610238.61	d__Bacteria;p__Bacteroidota;c__Bacteroidia;o__Chitinophagales;f__JADIYW01;g__JADJSS01;s__JADJSS01 sp020636545	M_arg__L_c	EX_arg__L_e	-8.8583	NO_FLUX
SRR14610238.61	d__Bacteria;p__Bacteroidota;c__Bacteroidia;o__Chitinophagales;f__JADIYW01;g__JADJSS01;s__JADJSS01 sp020636545	M_his__L_c	EX_his__L_e	0	NO_FLUX
SRR14610238.61	d__Bacteria;p__Bacteroidota;c__Bacteroidia;o__Chitinophagales;f__JADIYW01;g__JADJSS01;s__JADJSS01 sp020636545	M_ile__L_c	EX_ile__L_e	0	NO_FLUX
SRR14610238.61	d__Bacteria;p__Bacteroidota;c__Bacteroidia;o__Chitinophagales;f__JADIYW01;g__JADJSS01;s__JADJSS01 sp020636545	M_leu__L_c	EX_leu__L_e	0	NO_FLUX
SRR14610238.61	d__Bacteria;p__Bacteroidota;c__Bacteroidia;o__Chitinophagales;f__JADIYW01;g__JADJSS01;s__JADJSS01 sp020636545	M_met__L_c	EX_met__L_e	-4.6092	NO_FLUX
SRR14610238.61	d__Bacteria;p__Bacteroidota;c__Bacteroidia;o__Chitinophagales;f__JADIYW01;g__JADJSS01;s__JADJSS01 sp020636545	M_phe__L_c	EX_phe__L_e	0	NO_FLUX
SRR14610238.61	d__Bacteria;p__Bacteroidota;c__Bacteroidia;o__Chitinophagales;f__JADIYW01;g__JADJSS01;s__JADJSS01 sp020636545	M_pro__L_c	EX_pro__L_e	-6.6201	NO_FLUX
SRR14610238.61	d__Bacteria;p__Bacteroidota;c__Bacteroidia;o__Chitinophagales;f__JADIYW01;g__JADJSS01;s__JADJSS01 sp020636545	M_ser__L_c	EX_ser__L_e	0	NO_FLUX
SRR14610238.61	d__Bacteria;p__Bacteroidota;c__Bacteroidia;o__Chitinophagales;f__JADIYW01;g__JADJSS01;s__JADJSS01 sp020636545	M_thr__L_c	EX_thr__L_e	-7.5973	NO_FLUX
SRR14610238.61	d__Bacteria;p__Bacteroidota;c__Bacteroidia;o__Chitinophagales;f__JADIYW01;g__JADJSS01;s__JADJSS01 sp020636545	M_trp__L_c	EX_trp__L_e	0	NO_FLUX
SRR14610238.61	d__Bacteria;p__Bacteroidota;c__Bacteroidia;o__Chitinophagales;f__JADIYW01;g__JADJSS01;s__JADJSS01 sp020636545	M_val__L_c	EX_val__L_e	0	NO_FLUX
SRR3501884.15	d__Bacteria;p__Bacteroidota;c__Bacteroidia;o__Chitinophagales;f__Saprospiraceae;g__JAEUUM01;s__JAEUUM01 sp019694295	M_arg__L_c	EX_arg__L_e	-25.0598	NO_FLUX
SRR3501884.15	d__Bacteria;p__Bacteroidota;c__Bacteroidia;o__Chitinophagales;f__Saprospiraceae;g__JAEUUM01;s__JAEUUM01 sp019694295	M_his__L_c	EX_his__L_e	-8.0263	NO_FLUX
SRR3501884.15	d__Bacteria;p__Bacteroidota;c__Bacteroidia;o__Chitinophagales;f__Saprospiraceae;g__JAEUUM01;s__JAEUUM01 sp019694295	M_ile__L_c	EX_ile__L_e	-24.6139	NO_FLUX
SRR3501884.15	d__Bacteria;p__Bacteroidota;c__Bacteroidia;o__Chitinophagales;f__Saprospiraceae;g__JAEUUM01;s__JAEUUM01 sp019694295	M_leu__L_c	EX_leu__L_e	-38.1695	NO_FLUX
SRR3501884.15	d__Bacteria;p__Bacteroidota;c__Bacteroidia;o__Chitinophagales;f__Saprospiraceae;g__JAEUUM01;s__JAEUUM01 sp019694295	M_met__L_c	EX_met__L_e	0	NO_FLUX
SRR3501884.15	d__Bacteria;p__Bacteroidota;c__Bacteroidia;o__Chitinophagales;f__Saprospiraceae;g__JAEUUM01;s__JAEUUM01 sp019694295	M_phe__L_c	EX_phe__L_e	-15.6959	NO_FLUX
SRR3501884.15	d__Bacteria;p__Bacteroidota;c__Bacteroidia;o__Chitinophagales;f__Saprospiraceae;g__JAEUUM01;s__JAEUUM01 sp019694295	M_pro__L_c	EX_pro__L_e	0	NO_FLUX
SRR3501884.15	d__Bacteria;p__Bacteroidota;c__Bacteroidia;o__Chitinophagales;f__Saprospiraceae;g__JAEUUM01;s__JAEUUM01 sp019694295	M_ser__L_c	EX_ser__L_e	0	NO_FLUX
SRR3501884.15	d__Bacteria;p__Bacteroidota;c__Bacteroidia;o__Chitinophagales;f__Saprospiraceae;g__JAEUUM01;s__JAEUUM01 sp019694295	M_thr__L_c	EX_thr__L_e	-21.4926	NO_FLUX
SRR3501884.15	d__Bacteria;p__Bacteroidota;c__Bacteroidia;o__Chitinophagales;f__Saprospiraceae;g__JAEUUM01;s__JAEUUM01 sp019694295	M_trp__L_c	EX_trp__L_e	0	NO_FLUX
SRR3501884.15	d__Bacteria;p__Bacteroidota;c__Bacteroidia;o__Chitinophagales;f__Saprospiraceae;g__JAEUUM01;s__JAEUUM01 sp019694295	M_val__L_c	EX_val__L_e	-50.3203	NO_FLUX
SRR14932597.6	d__Bacteria;p__Pseudomonadota;c__Gammaproteobacteria;o__Competibacterales;f__Competibacteraceae;g__Competibacter;s__Competibacter phosphatis	M_arg__L_c	N/A	N/A	NO_EXCHANGE
SRR14932597.6	d__Bacteria;p__Pseudomonadota;c__Gammaproteobacteria;o__Competibacterales;f__Competibacteraceae;g__Competibacter;s__Competibacter phosphatis	M_his__L_c	EX_his__L_e	0	NO_FLUX
SRR14932597.6	d__Bacteria;p__Pseudomonadota;c__Gammaproteobacteria;o__Competibacterales;f__Competibacteraceae;g__Competibacter;s__Competibacter phosphatis	M_ile__L_c	EX_ile__L_e	-4.2553	NO_FLUX
SRR14932597.6	d__Bacteria;p__Pseudomonadota;c__Gammaproteobacteria;o__Competibacterales;f__Competibacteraceae;g__Competibacter;s__Competibacter phosphatis	M_leu__L_c	EX_leu__L_e	0	NO_FLUX
SRR14932597.6	d__Bacteria;p__Pseudomonadota;c__Gammaproteobacteria;o__Competibacterales;f__Competibacteraceae;g__Competibacter;s__Competibacter phosphatis	M_met__L_c	EX_met__L_e	-2.2557	NO_FLUX
SRR14932597.6	d__Bacteria;p__Pseudomonadota;c__Gammaproteobacteria;o__Competibacterales;f__Competibacteraceae;g__Competibacter;s__Competibacter phosphatis	M_phe__L_c	N/A	N/A	NO_EXCHANGE
SRR14932597.6	d__Bacteria;p__Pseudomonadota;c__Gammaproteobacteria;o__Competibacterales;f__Competibacteraceae;g__Competibacter;s__Competibacter phosphatis	M_pro__L_c	EX_pro__L_e	-1.8501	NO_FLUX
SRR14932597.6	d__Bacteria;p__Pseudomonadota;c__Gammaproteobacteria;o__Competibacterales;f__Competibacteraceae;g__Competibacter;s__Competibacter phosphatis	M_ser__L_c	N/A	N/A	NO_EXCHANGE
SRR14932597.6	d__Bacteria;p__Pseudomonadota;c__Gammaproteobacteria;o__Competibacterales;f__Competibacteraceae;g__Competibacter;s__Competibacter phosphatis	M_thr__L_c	EX_thr__L_e	-3.7157	NO_FLUX
SRR14932597.6	d__Bacteria;p__Pseudomonadota;c__Gammaproteobacteria;o__Competibacterales;f__Competibacteraceae;g__Competibacter;s__Competibacter phosphatis	M_trp__L_c	N/A	N/A	NO_EXCHANGE
SRR14932597.6	d__Bacteria;p__Pseudomonadota;c__Gammaproteobacteria;o__Competibacterales;f__Competibacteraceae;g__Competibacter;s__Competibacter phosphatis	M_val__L_c	EX_val__L_e	-6.198	NO_FLUX
SRR14932494.60	d__Bacteria;p__Patescibacteria;c__JAEDAM01;o__Absconditabacterales;f__Absconditicoccaceae;g__SKIU01;s__	M_arg__L_c	EX_arg__L_e	-4.6521	NO_FLUX
SRR14932494.60	d__Bacteria;p__Patescibacteria;c__JAEDAM01;o__Absconditabacterales;f__Absconditicoccaceae;g__SKIU01;s__	M_his__L_c	EX_his__L_e	-1.49	NO_FLUX
SRR14932494.60	d__Bacteria;p__Patescibacteria;c__JAEDAM01;o__Absconditabacterales;f__Absconditicoccaceae;g__SKIU01;s__	M_ile__L_c	EX_ile__L_e	-4.5693	NO_FLUX
SRR14932494.60	d__Bacteria;p__Patescibacteria;c__JAEDAM01;o__Absconditabacterales;f__Absconditicoccaceae;g__SKIU01;s__	M_leu__L_c	EX_leu__L_e	-7.0858	NO_FLUX
SRR14932494.60	d__Bacteria;p__Patescibacteria;c__JAEDAM01;o__Absconditabacterales;f__Absconditicoccaceae;g__SKIU01;s__	M_met__L_c	EX_met__L_e	-2.4206	NO_FLUX
SRR14932494.60	d__Bacteria;p__Patescibacteria;c__JAEDAM01;o__Absconditabacterales;f__Absconditicoccaceae;g__SKIU01;s__	M_phe__L_c	EX_phe__L_e	-2.9138	NO_FLUX
SRR14932494.60	d__Bacteria;p__Patescibacteria;c__JAEDAM01;o__Absconditabacterales;f__Absconditicoccaceae;g__SKIU01;s__	M_pro__L_c	EX_pro__L_e	-3.4767	NO_FLUX
SRR14932494.60	d__Bacteria;p__Patescibacteria;c__JAEDAM01;o__Absconditabacterales;f__Absconditicoccaceae;g__SKIU01;s__	M_ser__L_c	N/A	N/A	NO_EXCHANGE
SRR14932494.60	d__Bacteria;p__Patescibacteria;c__JAEDAM01;o__Absconditabacterales;f__Absconditicoccaceae;g__SKIU01;s__	M_thr__L_c	EX_thr__L_e	-17.0191	NO_FLUX
SRR14932494.60	d__Bacteria;p__Patescibacteria;c__JAEDAM01;o__Absconditabacterales;f__Absconditicoccaceae;g__SKIU01;s__	M_trp__L_c	EX_trp__L_e	-0.894	NO_FLUX
SRR14932494.60	d__Bacteria;p__Patescibacteria;c__JAEDAM01;o__Absconditabacterales;f__Absconditicoccaceae;g__SKIU01;s__	M_val__L_c	EX_val__L_e	-6.6553	NO_FLUX
SRR3501861.22	d__Bacteria;p__Actinomycetota;c__Acidimicrobiia;o__Acidimicrobiales;f__Microtrichaceae;g__AWTP1-35;s__AWTP1-35 sp003962875	M_arg__L_c	EX_arg__L_e	-29.8681	NO_FLUX
SRR3501861.22	d__Bacteria;p__Actinomycetota;c__Acidimicrobiia;o__Acidimicrobiales;f__Microtrichaceae;g__AWTP1-35;s__AWTP1-35 sp003962875	M_his__L_c	EX_his__L_e	-9.5663	NO_FLUX
SRR3501861.22	d__Bacteria;p__Actinomycetota;c__Acidimicrobiia;o__Acidimicrobiales;f__Microtrichaceae;g__AWTP1-35;s__AWTP1-35 sp003962875	M_ile__L_c	EX_ile__L_e	-29.3367	NO_FLUX
SRR3501861.22	d__Bacteria;p__Actinomycetota;c__Acidimicrobiia;o__Acidimicrobiales;f__Microtrichaceae;g__AWTP1-35;s__AWTP1-35 sp003962875	M_leu__L_c	EX_leu__L_e	0	NO_FLUX
SRR3501861.22	d__Bacteria;p__Actinomycetota;c__Acidimicrobiia;o__Acidimicrobiales;f__Microtrichaceae;g__AWTP1-35;s__AWTP1-35 sp003962875	M_met__L_c	EX_met__L_e	-15.5412	NO_FLUX
SRR3501861.22	d__Bacteria;p__Actinomycetota;c__Acidimicrobiia;o__Acidimicrobiales;f__Microtrichaceae;g__AWTP1-35;s__AWTP1-35 sp003962875	M_phe__L_c	EX_phe__L_e	0	NO_FLUX
SRR3501861.22	d__Bacteria;p__Actinomycetota;c__Acidimicrobiia;o__Acidimicrobiales;f__Microtrichaceae;g__AWTP1-35;s__AWTP1-35 sp003962875	M_pro__L_c	EX_pro__L_e	0	NO_FLUX
SRR3501861.22	d__Bacteria;p__Actinomycetota;c__Acidimicrobiia;o__Acidimicrobiales;f__Microtrichaceae;g__AWTP1-35;s__AWTP1-35 sp003962875	M_ser__L_c	EX_ser__L_e	0	NO_FLUX
SRR3501861.22	d__Bacteria;p__Actinomycetota;c__Acidimicrobiia;o__Acidimicrobiales;f__Microtrichaceae;g__AWTP1-35;s__AWTP1-35 sp003962875	M_thr__L_c	EX_thr__L_e	0	NO_FLUX
SRR3501861.22	d__Bacteria;p__Actinomycetota;c__Acidimicrobiia;o__Acidimicrobiales;f__Microtrichaceae;g__AWTP1-35;s__AWTP1-35 sp003962875	M_trp__L_c	EX_trp__L_e	-5.7398	NO_FLUX
SRR3501861.22	d__Bacteria;p__Actinomycetota;c__Acidimicrobiia;o__Acidimicrobiales;f__Microtrichaceae;g__AWTP1-35;s__AWTP1-35 sp003962875	M_val__L_c	EX_val__L_e	706.982	SECRETABLE
MAXAC027	Accumulibacter	M_arg__L_c	EX_arg__L_e	-14.363	NO_FLUX
MAXAC027	Accumulibacter	M_his__L_c	EX_his__L_e	0	NO_FLUX
MAXAC027	Accumulibacter	M_ile__L_c	EX_ile__L_e	-14.1075	NO_FLUX
MAXAC027	Accumulibacter	M_leu__L_c	EX_leu__L_e	0	NO_FLUX
MAXAC027	Accumulibacter	M_met__L_c	EX_met__L_e	-7.4735	NO_FLUX
MAXAC027	Accumulibacter	M_phe__L_c	EX_phe__L_e	-8.9961	NO_FLUX
MAXAC027	Accumulibacter	M_pro__L_c	EX_pro__L_e	-6.1337	NO_FLUX
MAXAC027	Accumulibacter	M_ser__L_c	EX_ser__L_e	0	NO_FLUX
MAXAC027	Accumulibacter	M_thr__L_c	EX_thr__L_e	-12.3185	NO_FLUX
MAXAC027	Accumulibacter	M_trp__L_c	EX_trp__L_e	0	NO_FLUX
MAXAC027	Accumulibacter	M_val__L_c	EX_val__L_e	0	NO_FLUX
SRR14932510.74	d__Bacteria;p__Bacteroidota;c__Bacteroidia;o__Chitinophagales;f__UBA2359;g__JAEUUX01;s__JAEUUX01 sp016787295	M_arg__L_c	EX_arg__L_e	-20.7286	NO_FLUX
SRR14932510.74	d__Bacteria;p__Bacteroidota;c__Bacteroidia;o__Chitinophagales;f__UBA2359;g__JAEUUX01;s__JAEUUX01 sp016787295	M_his__L_c	EX_his__L_e	0	NO_FLUX
SRR14932510.74	d__Bacteria;p__Bacteroidota;c__Bacteroidia;o__Chitinophagales;f__UBA2359;g__JAEUUX01;s__JAEUUX01 sp016787295	M_ile__L_c	EX_ile__L_e	0	NO_FLUX
SRR14932510.74	d__Bacteria;p__Bacteroidota;c__Bacteroidia;o__Chitinophagales;f__UBA2359;g__JAEUUX01;s__JAEUUX01 sp016787295	M_leu__L_c	EX_leu__L_e	0	NO_FLUX
SRR14932510.74	d__Bacteria;p__Bacteroidota;c__Bacteroidia;o__Chitinophagales;f__UBA2359;g__JAEUUX01;s__JAEUUX01 sp016787295	M_met__L_c	EX_met__L_e	0	NO_FLUX
SRR14932510.74	d__Bacteria;p__Bacteroidota;c__Bacteroidia;o__Chitinophagales;f__UBA2359;g__JAEUUX01;s__JAEUUX01 sp016787295	M_phe__L_c	EX_phe__L_e	-12.9831	NO_FLUX
SRR14932510.74	d__Bacteria;p__Bacteroidota;c__Bacteroidia;o__Chitinophagales;f__UBA2359;g__JAEUUX01;s__JAEUUX01 sp016787295	M_pro__L_c	EX_pro__L_e	0	NO_FLUX
SRR14932510.74	d__Bacteria;p__Bacteroidota;c__Bacteroidia;o__Chitinophagales;f__UBA2359;g__JAEUUX01;s__JAEUUX01 sp016787295	M_ser__L_c	EX_ser__L_e	0	NO_FLUX
SRR14932510.74	d__Bacteria;p__Bacteroidota;c__Bacteroidia;o__Chitinophagales;f__UBA2359;g__JAEUUX01;s__JAEUUX01 sp016787295	M_thr__L_c	EX_thr__L_e	-17.778	NO_FLUX
SRR14932510.74	d__Bacteria;p__Bacteroidota;c__Bacteroidia;o__Chitinophagales;f__UBA2359;g__JAEUUX01;s__JAEUUX01 sp016787295	M_trp__L_c	EX_trp__L_e	-3.9835	NO_FLUX
SRR14932510.74	d__Bacteria;p__Bacteroidota;c__Bacteroidia;o__Chitinophagales;f__UBA2359;g__JAEUUX01;s__JAEUUX01 sp016787295	M_val__L_c	EX_val__L_e	0	NO_FLUX
SRR14610245.7	d__Bacteria;p__Actinomycetota;c__Acidimicrobiia;o__Acidimicrobiales;f__Microtrichaceae;g__AWTP1-35;s__AWTP1-35 sp003962875	M_arg__L_c	EX_arg__L_e	-9.4843	NO_FLUX
SRR14610245.7	d__Bacteria;p__Actinomycetota;c__Acidimicrobiia;o__Acidimicrobiales;f__Microtrichaceae;g__AWTP1-35;s__AWTP1-35 sp003962875	M_his__L_c	EX_his__L_e	-3.0377	NO_FLUX
SRR14610245.7	d__Bacteria;p__Actinomycetota;c__Acidimicrobiia;o__Acidimicrobiales;f__Microtrichaceae;g__AWTP1-35;s__AWTP1-35 sp003962875	M_ile__L_c	EX_ile__L_e	-0.023	NO_FLUX
SRR14610245.7	d__Bacteria;p__Actinomycetota;c__Acidimicrobiia;o__Acidimicrobiales;f__Microtrichaceae;g__AWTP1-35;s__AWTP1-35 sp003962875	M_leu__L_c	EX_leu__L_e	0	NO_FLUX
SRR14610245.7	d__Bacteria;p__Actinomycetota;c__Acidimicrobiia;o__Acidimicrobiales;f__Microtrichaceae;g__AWTP1-35;s__AWTP1-35 sp003962875	M_met__L_c	EX_met__L_e	0	NO_FLUX
SRR14610245.7	d__Bacteria;p__Actinomycetota;c__Acidimicrobiia;o__Acidimicrobiales;f__Microtrichaceae;g__AWTP1-35;s__AWTP1-35 sp003962875	M_phe__L_c	EX_phe__L_e	0	NO_FLUX
SRR14610245.7	d__Bacteria;p__Actinomycetota;c__Acidimicrobiia;o__Acidimicrobiales;f__Microtrichaceae;g__AWTP1-35;s__AWTP1-35 sp003962875	M_pro__L_c	EX_pro__L_e	0	NO_FLUX
SRR14610245.7	d__Bacteria;p__Actinomycetota;c__Acidimicrobiia;o__Acidimicrobiales;f__Microtrichaceae;g__AWTP1-35;s__AWTP1-35 sp003962875	M_ser__L_c	EX_ser__L_e	0	NO_FLUX
SRR14610245.7	d__Bacteria;p__Actinomycetota;c__Acidimicrobiia;o__Acidimicrobiales;f__Microtrichaceae;g__AWTP1-35;s__AWTP1-35 sp003962875	M_thr__L_c	EX_thr__L_e	-8.1342	NO_FLUX
SRR14610245.7	d__Bacteria;p__Actinomycetota;c__Acidimicrobiia;o__Acidimicrobiales;f__Microtrichaceae;g__AWTP1-35;s__AWTP1-35 sp003962875	M_trp__L_c	EX_trp__L_e	-1.8226	NO_FLUX
SRR14610245.7	d__Bacteria;p__Actinomycetota;c__Acidimicrobiia;o__Acidimicrobiales;f__Microtrichaceae;g__AWTP1-35;s__AWTP1-35 sp003962875	M_val__L_c	EX_val__L_e	0	NO_FLUX
SRR14932587.40	d__Bacteria;p__Pseudomonadota;c__Gammaproteobacteria;o__Burkholderiales;f__Burkholderiaceae_B;g__Ottowia;s__Ottowia sp020848515	M_arg__L_c	EX_arg__L_e	-9.6443	NO_FLUX
SRR14932587.40	d__Bacteria;p__Pseudomonadota;c__Gammaproteobacteria;o__Burkholderiales;f__Burkholderiaceae_B;g__Ottowia;s__Ottowia sp020848515	M_his__L_c	EX_his__L_e	0	NO_FLUX
SRR14932587.40	d__Bacteria;p__Pseudomonadota;c__Gammaproteobacteria;o__Burkholderiales;f__Burkholderiaceae_B;g__Ottowia;s__Ottowia sp020848515	M_ile__L_c	EX_ile__L_e	-9.4694	NO_FLUX
SRR14932587.40	d__Bacteria;p__Pseudomonadota;c__Gammaproteobacteria;o__Burkholderiales;f__Burkholderiaceae_B;g__Ottowia;s__Ottowia sp020848515	M_leu__L_c	EX_leu__L_e	0	NO_FLUX
SRR14932587.40	d__Bacteria;p__Pseudomonadota;c__Gammaproteobacteria;o__Burkholderiales;f__Burkholderiaceae_B;g__Ottowia;s__Ottowia sp020848515	M_met__L_c	EX_met__L_e	0	NO_FLUX
SRR14932587.40	d__Bacteria;p__Pseudomonadota;c__Gammaproteobacteria;o__Burkholderiales;f__Burkholderiaceae_B;g__Ottowia;s__Ottowia sp020848515	M_phe__L_c	EX_phe__L_e	0	NO_FLUX
SRR14932587.40	d__Bacteria;p__Pseudomonadota;c__Gammaproteobacteria;o__Burkholderiales;f__Burkholderiaceae_B;g__Ottowia;s__Ottowia sp020848515	M_pro__L_c	EX_pro__L_e	-26.93	NO_FLUX
SRR14932587.40	d__Bacteria;p__Pseudomonadota;c__Gammaproteobacteria;o__Burkholderiales;f__Burkholderiaceae_B;g__Ottowia;s__Ottowia sp020848515	M_ser__L_c	EX_ser__L_e	0	NO_FLUX
SRR14932587.40	d__Bacteria;p__Pseudomonadota;c__Gammaproteobacteria;o__Burkholderiales;f__Burkholderiaceae_B;g__Ottowia;s__Ottowia sp020848515	M_thr__L_c	EX_thr__L_e	-8.2715	NO_FLUX
SRR14932587.40	d__Bacteria;p__Pseudomonadota;c__Gammaproteobacteria;o__Burkholderiales;f__Burkholderiaceae_B;g__Ottowia;s__Ottowia sp020848515	M_trp__L_c	EX_trp__L_e	0	NO_FLUX
SRR14932587.40	d__Bacteria;p__Pseudomonadota;c__Gammaproteobacteria;o__Burkholderiales;f__Burkholderiaceae_B;g__Ottowia;s__Ottowia sp020848515	M_val__L_c	EX_val__L_e	360.873	SECRETABLE
SRR14932542.36	d__Bacteria;p__Acidobacteriota;c__Blastocatellia;o__Pyrinomonadales;f__Pyrinomonadaceae;g__OLB17;s__	M_arg__L_c	EX_arg__L_e	-15.1441	NO_FLUX
SRR14932542.36	d__Bacteria;p__Acidobacteriota;c__Blastocatellia;o__Pyrinomonadales;f__Pyrinomonadaceae;g__OLB17;s__	M_his__L_c	EX_his__L_e	-2.7759	NO_FLUX
SRR14932542.36	d__Bacteria;p__Acidobacteriota;c__Blastocatellia;o__Pyrinomonadales;f__Pyrinomonadaceae;g__OLB17;s__	M_ile__L_c	EX_ile__L_e	-8.5127	NO_FLUX
SRR14932542.36	d__Bacteria;p__Acidobacteriota;c__Blastocatellia;o__Pyrinomonadales;f__Pyrinomonadaceae;g__OLB17;s__	M_leu__L_c	EX_leu__L_e	0	NO_FLUX
SRR14932542.36	d__Bacteria;p__Acidobacteriota;c__Blastocatellia;o__Pyrinomonadales;f__Pyrinomonadaceae;g__OLB17;s__	M_met__L_c	EX_met__L_e	-4.5097	NO_FLUX
SRR14932542.36	d__Bacteria;p__Acidobacteriota;c__Blastocatellia;o__Pyrinomonadales;f__Pyrinomonadaceae;g__OLB17;s__	M_phe__L_c	EX_phe__L_e	-9.4754	NO_FLUX
SRR14932542.36	d__Bacteria;p__Acidobacteriota;c__Blastocatellia;o__Pyrinomonadales;f__Pyrinomonadaceae;g__OLB17;s__	M_pro__L_c	N/A	N/A	NO_EXCHANGE
SRR14932542.36	d__Bacteria;p__Acidobacteriota;c__Blastocatellia;o__Pyrinomonadales;f__Pyrinomonadaceae;g__OLB17;s__	M_ser__L_c	N/A	N/A	NO_EXCHANGE
SRR14932542.36	d__Bacteria;p__Acidobacteriota;c__Blastocatellia;o__Pyrinomonadales;f__Pyrinomonadaceae;g__OLB17;s__	M_thr__L_c	N/A	N/A	NO_EXCHANGE
SRR14932542.36	d__Bacteria;p__Acidobacteriota;c__Blastocatellia;o__Pyrinomonadales;f__Pyrinomonadaceae;g__OLB17;s__	M_trp__L_c	N/A	N/A	NO_EXCHANGE
SRR14932542.36	d__Bacteria;p__Acidobacteriota;c__Blastocatellia;o__Pyrinomonadales;f__Pyrinomonadaceae;g__OLB17;s__	M_val__L_c	EX_val__L_e	-25.5999	NO_FLUX
GWASMC-A32	Accumulibacter	M_arg__L_c	EX_arg__L_e	-10.7862	NO_FLUX
GWASMC-A32	Accumulibacter	M_his__L_c	EX_his__L_e	0	NO_FLUX
GWASMC-A32	Accumulibacter	M_ile__L_c	EX_ile__L_e	-10.5943	NO_FLUX
GWASMC-A32	Accumulibacter	M_leu__L_c	EX_leu__L_e	-16.4288	NO_FLUX
GWASMC-A32	Accumulibacter	M_met__L_c	EX_met__L_e	0	NO_FLUX
GWASMC-A32	Accumulibacter	M_phe__L_c	EX_phe__L_e	0	NO_FLUX
GWASMC-A32	Accumulibacter	M_pro__L_c	EX_pro__L_e	0	NO_FLUX
GWASMC-A32	Accumulibacter	M_ser__L_c	EX_ser__L_e	0	NO_FLUX
GWASMC-A32	Accumulibacter	M_thr__L_c	EX_thr__L_e	-9.2508	NO_FLUX
GWASMC-A32	Accumulibacter	M_trp__L_c	EX_trp__L_e	0	NO_FLUX
GWASMC-A32	Accumulibacter	M_val__L_c	EX_val__L_e	984.548	SECRETABLE
SRR14610243.75	d__Bacteria;p__Pseudomonadota;c__Gammaproteobacteria;o__Burkholderiales;f__Rhodocyclaceae;g__SSSZ01;s__SSSZ01 sp009469685	M_arg__L_c	EX_arg__L_e	-9.4318	NO_FLUX
SRR14610243.75	d__Bacteria;p__Pseudomonadota;c__Gammaproteobacteria;o__Burkholderiales;f__Rhodocyclaceae;g__SSSZ01;s__SSSZ01 sp009469685	M_his__L_c	EX_his__L_e	0	NO_FLUX
SRR14610243.75	d__Bacteria;p__Pseudomonadota;c__Gammaproteobacteria;o__Burkholderiales;f__Rhodocyclaceae;g__SSSZ01;s__SSSZ01 sp009469685	M_ile__L_c	EX_ile__L_e	-9.264	NO_FLUX
SRR14610243.75	d__Bacteria;p__Pseudomonadota;c__Gammaproteobacteria;o__Burkholderiales;f__Rhodocyclaceae;g__SSSZ01;s__SSSZ01 sp009469685	M_leu__L_c	EX_leu__L_e	0	NO_FLUX
SRR14610243.75	d__Bacteria;p__Pseudomonadota;c__Gammaproteobacteria;o__Burkholderiales;f__Rhodocyclaceae;g__SSSZ01;s__SSSZ01 sp009469685	M_met__L_c	EX_met__L_e	-4.9076	NO_FLUX
SRR14610243.75	d__Bacteria;p__Pseudomonadota;c__Gammaproteobacteria;o__Burkholderiales;f__Rhodocyclaceae;g__SSSZ01;s__SSSZ01 sp009469685	M_phe__L_c	EX_phe__L_e	-5.9075	NO_FLUX
SRR14610243.75	d__Bacteria;p__Pseudomonadota;c__Gammaproteobacteria;o__Burkholderiales;f__Rhodocyclaceae;g__SSSZ01;s__SSSZ01 sp009469685	M_pro__L_c	EX_pro__L_e	0	NO_FLUX
SRR14610243.75	d__Bacteria;p__Pseudomonadota;c__Gammaproteobacteria;o__Burkholderiales;f__Rhodocyclaceae;g__SSSZ01;s__SSSZ01 sp009469685	M_ser__L_c	EX_ser__L_e	0	NO_FLUX
SRR14610243.75	d__Bacteria;p__Pseudomonadota;c__Gammaproteobacteria;o__Burkholderiales;f__Rhodocyclaceae;g__SSSZ01;s__SSSZ01 sp009469685	M_thr__L_c	EX_thr__L_e	0	NO_FLUX
SRR14610243.75	d__Bacteria;p__Pseudomonadota;c__Gammaproteobacteria;o__Burkholderiales;f__Rhodocyclaceae;g__SSSZ01;s__SSSZ01 sp009469685	M_trp__L_c	EX_trp__L_e	-1.8125	NO_FLUX
SRR14610243.75	d__Bacteria;p__Pseudomonadota;c__Gammaproteobacteria;o__Burkholderiales;f__Rhodocyclaceae;g__SSSZ01;s__SSSZ01 sp009469685	M_val__L_c	EX_val__L_e	0	NO_FLUX
SRR14932587.27	d__Bacteria;p__Bdellovibrionota;c__Bdellovibrionia;o__Bdellovibrionales;f__UBA6776;g__JAIBAM01;s__	M_arg__L_c	EX_arg__L_e	-14.4279	NO_FLUX
SRR14932587.27	d__Bacteria;p__Bdellovibrionota;c__Bdellovibrionia;o__Bdellovibrionales;f__UBA6776;g__JAIBAM01;s__	M_his__L_c	EX_his__L_e	0	NO_FLUX
SRR14932587.27	d__Bacteria;p__Bdellovibrionota;c__Bdellovibrionia;o__Bdellovibrionales;f__UBA6776;g__JAIBAM01;s__	M_ile__L_c	EX_ile__L_e	0	NO_FLUX
SRR14932587.27	d__Bacteria;p__Bdellovibrionota;c__Bdellovibrionia;o__Bdellovibrionales;f__UBA6776;g__JAIBAM01;s__	M_leu__L_c	EX_leu__L_e	0	NO_FLUX
SRR14932587.27	d__Bacteria;p__Bdellovibrionota;c__Bdellovibrionia;o__Bdellovibrionales;f__UBA6776;g__JAIBAM01;s__	M_met__L_c	EX_met__L_e	0	NO_FLUX
SRR14932587.27	d__Bacteria;p__Bdellovibrionota;c__Bdellovibrionia;o__Bdellovibrionales;f__UBA6776;g__JAIBAM01;s__	M_phe__L_c	EX_phe__L_e	0	NO_FLUX
SRR14932587.27	d__Bacteria;p__Bdellovibrionota;c__Bdellovibrionia;o__Bdellovibrionales;f__UBA6776;g__JAIBAM01;s__	M_pro__L_c	EX_pro__L_e	0	NO_FLUX
SRR14932587.27	d__Bacteria;p__Bdellovibrionota;c__Bdellovibrionia;o__Bdellovibrionales;f__UBA6776;g__JAIBAM01;s__	M_ser__L_c	EX_ser__L_e	0	NO_FLUX
SRR14932587.27	d__Bacteria;p__Bdellovibrionota;c__Bdellovibrionia;o__Bdellovibrionales;f__UBA6776;g__JAIBAM01;s__	M_thr__L_c	EX_thr__L_e	-12.3741	NO_FLUX
SRR14932587.27	d__Bacteria;p__Bdellovibrionota;c__Bdellovibrionia;o__Bdellovibrionales;f__UBA6776;g__JAIBAM01;s__	M_trp__L_c	EX_trp__L_e	0	NO_FLUX
SRR14932587.27	d__Bacteria;p__Bdellovibrionota;c__Bdellovibrionia;o__Bdellovibrionales;f__UBA6776;g__JAIBAM01;s__	M_val__L_c	EX_val__L_e	-20.6406	NO_FLUX
SRR3501861.27	d__Bacteria;p__Pseudomonadota;c__Gammaproteobacteria;o__Burkholderiales;f__Nitrosomonadaceae;g__Nitrosomonas;s__Nitrosomonas sp008015595	M_arg__L_c	EX_arg__L_e	-9.0239	NO_FLUX
SRR3501861.27	d__Bacteria;p__Pseudomonadota;c__Gammaproteobacteria;o__Burkholderiales;f__Nitrosomonadaceae;g__Nitrosomonas;s__Nitrosomonas sp008015595	M_his__L_c	EX_his__L_e	0	NO_FLUX
SRR3501861.27	d__Bacteria;p__Pseudomonadota;c__Gammaproteobacteria;o__Burkholderiales;f__Nitrosomonadaceae;g__Nitrosomonas;s__Nitrosomonas sp008015595	M_ile__L_c	EX_ile__L_e	0	NO_FLUX
SRR3501861.27	d__Bacteria;p__Pseudomonadota;c__Gammaproteobacteria;o__Burkholderiales;f__Nitrosomonadaceae;g__Nitrosomonas;s__Nitrosomonas sp008015595	M_leu__L_c	EX_leu__L_e	0	NO_FLUX
SRR3501861.27	d__Bacteria;p__Pseudomonadota;c__Gammaproteobacteria;o__Burkholderiales;f__Nitrosomonadaceae;g__Nitrosomonas;s__Nitrosomonas sp008015595	M_met__L_c	EX_met__L_e	0	NO_FLUX
SRR3501861.27	d__Bacteria;p__Pseudomonadota;c__Gammaproteobacteria;o__Burkholderiales;f__Nitrosomonadaceae;g__Nitrosomonas;s__Nitrosomonas sp008015595	M_phe__L_c	EX_phe__L_e	0	NO_FLUX
SRR3501861.27	d__Bacteria;p__Pseudomonadota;c__Gammaproteobacteria;o__Burkholderiales;f__Nitrosomonadaceae;g__Nitrosomonas;s__Nitrosomonas sp008015595	M_pro__L_c	EX_pro__L_e	0	NO_FLUX
SRR3501861.27	d__Bacteria;p__Pseudomonadota;c__Gammaproteobacteria;o__Burkholderiales;f__Nitrosomonadaceae;g__Nitrosomonas;s__Nitrosomonas sp008015595	M_ser__L_c	EX_ser__L_e	0	NO_FLUX
SRR3501861.27	d__Bacteria;p__Pseudomonadota;c__Gammaproteobacteria;o__Burkholderiales;f__Nitrosomonadaceae;g__Nitrosomonas;s__Nitrosomonas sp008015595	M_thr__L_c	EX_thr__L_e	-16.6028	NO_FLUX
SRR3501861.27	d__Bacteria;p__Pseudomonadota;c__Gammaproteobacteria;o__Burkholderiales;f__Nitrosomonadaceae;g__Nitrosomonas;s__Nitrosomonas sp008015595	M_trp__L_c	EX_trp__L_e	0	NO_FLUX
SRR3501861.27	d__Bacteria;p__Pseudomonadota;c__Gammaproteobacteria;o__Burkholderiales;f__Nitrosomonadaceae;g__Nitrosomonas;s__Nitrosomonas sp008015595	M_val__L_c	EX_val__L_e	-12.9097	NO_FLUX
SRR14932613.44	d__Bacteria;p__Bacteroidota;c__Bacteroidia;o__Bacteroidales;f__Prolixibacteraceae;g__Draconibacterium;s__	M_arg__L_c	EX_arg__L_e	0	NO_FLUX
SRR14932613.44	d__Bacteria;p__Bacteroidota;c__Bacteroidia;o__Bacteroidales;f__Prolixibacteraceae;g__Draconibacterium;s__	M_his__L_c	EX_his__L_e	-6.4736	NO_FLUX
SRR14932613.44	d__Bacteria;p__Bacteroidota;c__Bacteroidia;o__Bacteroidales;f__Prolixibacteraceae;g__Draconibacterium;s__	M_ile__L_c	EX_ile__L_e	-253.428	NO_FLUX
SRR14932613.44	d__Bacteria;p__Bacteroidota;c__Bacteroidia;o__Bacteroidales;f__Prolixibacteraceae;g__Draconibacterium;s__	M_leu__L_c	EX_leu__L_e	0	NO_FLUX
SRR14932613.44	d__Bacteria;p__Bacteroidota;c__Bacteroidia;o__Bacteroidales;f__Prolixibacteraceae;g__Draconibacterium;s__	M_met__L_c	EX_met__L_e	-10.5169	NO_FLUX
SRR14932613.44	d__Bacteria;p__Bacteroidota;c__Bacteroidia;o__Bacteroidales;f__Prolixibacteraceae;g__Draconibacterium;s__	M_phe__L_c	EX_phe__L_e	-12.6595	NO_FLUX
SRR14932613.44	d__Bacteria;p__Bacteroidota;c__Bacteroidia;o__Bacteroidales;f__Prolixibacteraceae;g__Draconibacterium;s__	M_pro__L_c	EX_pro__L_e	-15.1051	NO_FLUX
SRR14932613.44	d__Bacteria;p__Bacteroidota;c__Bacteroidia;o__Bacteroidales;f__Prolixibacteraceae;g__Draconibacterium;s__	M_ser__L_c	EX_ser__L_e	0	NO_FLUX
SRR14932613.44	d__Bacteria;p__Bacteroidota;c__Bacteroidia;o__Bacteroidales;f__Prolixibacteraceae;g__Draconibacterium;s__	M_thr__L_c	EX_thr__L_e	-17.3349	NO_FLUX
SRR14932613.44	d__Bacteria;p__Bacteroidota;c__Bacteroidia;o__Bacteroidales;f__Prolixibacteraceae;g__Draconibacterium;s__	M_trp__L_c	EX_trp__L_e	0	NO_FLUX
SRR14932613.44	d__Bacteria;p__Bacteroidota;c__Bacteroidia;o__Bacteroidales;f__Prolixibacteraceae;g__Draconibacterium;s__	M_val__L_c	EX_val__L_e	0	NO_FLUX
SRR14932631.57	d__Bacteria;p__Bacteroidota;c__Bacteroidia;o__Chitinophagales;f__BACL12;g__UBA7236;s__	M_arg__L_c	EX_arg__L_e	-14.29	NO_FLUX
SRR14932631.57	d__Bacteria;p__Bacteroidota;c__Bacteroidia;o__Chitinophagales;f__BACL12;g__UBA7236;s__	M_his__L_c	EX_his__L_e	0	NO_FLUX
SRR14932631.57	d__Bacteria;p__Bacteroidota;c__Bacteroidia;o__Chitinophagales;f__BACL12;g__UBA7236;s__	M_ile__L_c	EX_ile__L_e	0	NO_FLUX
SRR14932631.57	d__Bacteria;p__Bacteroidota;c__Bacteroidia;o__Chitinophagales;f__BACL12;g__UBA7236;s__	M_leu__L_c	EX_leu__L_e	0	NO_FLUX
SRR14932631.57	d__Bacteria;p__Bacteroidota;c__Bacteroidia;o__Chitinophagales;f__BACL12;g__UBA7236;s__	M_met__L_c	EX_met__L_e	0	NO_FLUX
SRR14932631.57	d__Bacteria;p__Bacteroidota;c__Bacteroidia;o__Chitinophagales;f__BACL12;g__UBA7236;s__	M_phe__L_c	EX_phe__L_e	-5.9346	NO_FLUX
SRR14932631.57	d__Bacteria;p__Bacteroidota;c__Bacteroidia;o__Chitinophagales;f__BACL12;g__UBA7236;s__	M_pro__L_c	EX_pro__L_e	-7.081	NO_FLUX
SRR14932631.57	d__Bacteria;p__Bacteroidota;c__Bacteroidia;o__Chitinophagales;f__BACL12;g__UBA7236;s__	M_ser__L_c	EX_ser__L_e	0	NO_FLUX
SRR14932631.57	d__Bacteria;p__Bacteroidota;c__Bacteroidia;o__Chitinophagales;f__BACL12;g__UBA7236;s__	M_thr__L_c	EX_thr__L_e	-8.1263	NO_FLUX
SRR14932631.57	d__Bacteria;p__Bacteroidota;c__Bacteroidia;o__Chitinophagales;f__BACL12;g__UBA7236;s__	M_trp__L_c	EX_trp__L_e	0	NO_FLUX
SRR14932631.57	d__Bacteria;p__Bacteroidota;c__Bacteroidia;o__Chitinophagales;f__BACL12;g__UBA7236;s__	M_val__L_c	EX_val__L_e	-13.5735	NO_FLUX
SRR14932631.36	d__Bacteria;p__Bacteroidota;c__Bacteroidia;o__Chitinophagales;f__Saprospiraceae;g__UBA2329;s__UBA2329 sp002344975	M_arg__L_c	EX_arg__L_e	-11.7526	NO_FLUX
SRR14932631.36	d__Bacteria;p__Bacteroidota;c__Bacteroidia;o__Chitinophagales;f__Saprospiraceae;g__UBA2329;s__UBA2329 sp002344975	M_his__L_c	EX_his__L_e	0	NO_FLUX
SRR14932631.36	d__Bacteria;p__Bacteroidota;c__Bacteroidia;o__Chitinophagales;f__Saprospiraceae;g__UBA2329;s__UBA2329 sp002344975	M_ile__L_c	EX_ile__L_e	-11.5434	NO_FLUX
SRR14932631.36	d__Bacteria;p__Bacteroidota;c__Bacteroidia;o__Chitinophagales;f__Saprospiraceae;g__UBA2329;s__UBA2329 sp002344975	M_leu__L_c	EX_leu__L_e	209.829	SECRETABLE
SRR14932631.36	d__Bacteria;p__Bacteroidota;c__Bacteroidia;o__Chitinophagales;f__Saprospiraceae;g__UBA2329;s__UBA2329 sp002344975	M_met__L_c	EX_met__L_e	-6.1152	NO_FLUX
SRR14932631.36	d__Bacteria;p__Bacteroidota;c__Bacteroidia;o__Chitinophagales;f__Saprospiraceae;g__UBA2329;s__UBA2329 sp002344975	M_phe__L_c	EX_phe__L_e	-7.361	NO_FLUX
SRR14932631.36	d__Bacteria;p__Bacteroidota;c__Bacteroidia;o__Chitinophagales;f__Saprospiraceae;g__UBA2329;s__UBA2329 sp002344975	M_pro__L_c	EX_pro__L_e	-8.7831	NO_FLUX
SRR14932631.36	d__Bacteria;p__Bacteroidota;c__Bacteroidia;o__Chitinophagales;f__Saprospiraceae;g__UBA2329;s__UBA2329 sp002344975	M_ser__L_c	EX_ser__L_e	0	NO_FLUX
SRR14932631.36	d__Bacteria;p__Bacteroidota;c__Bacteroidia;o__Chitinophagales;f__Saprospiraceae;g__UBA2329;s__UBA2329 sp002344975	M_thr__L_c	EX_thr__L_e	-10.0796	NO_FLUX
SRR14932631.36	d__Bacteria;p__Bacteroidota;c__Bacteroidia;o__Chitinophagales;f__Saprospiraceae;g__UBA2329;s__UBA2329 sp002344975	M_trp__L_c	EX_trp__L_e	0	NO_FLUX
SRR14932631.36	d__Bacteria;p__Bacteroidota;c__Bacteroidia;o__Chitinophagales;f__Saprospiraceae;g__UBA2329;s__UBA2329 sp002344975	M_val__L_c	EX_val__L_e	0	NO_FLUX
SRR3501853.36	d__Bacteria;p__Bacteroidota;c__Bacteroidia;o__Chitinophagales;f__BACL12;g__UBA7236;s__UBA7236 sp019694895	M_arg__L_c	EX_arg__L_e	-13.7304	NO_FLUX
SRR3501853.36	d__Bacteria;p__Bacteroidota;c__Bacteroidia;o__Chitinophagales;f__BACL12;g__UBA7236;s__UBA7236 sp019694895	M_his__L_c	EX_his__L_e	0	NO_FLUX
SRR3501853.36	d__Bacteria;p__Bacteroidota;c__Bacteroidia;o__Chitinophagales;f__BACL12;g__UBA7236;s__UBA7236 sp019694895	M_ile__L_c	EX_ile__L_e	0	NO_FLUX
SRR3501853.36	d__Bacteria;p__Bacteroidota;c__Bacteroidia;o__Chitinophagales;f__BACL12;g__UBA7236;s__UBA7236 sp019694895	M_leu__L_c	EX_leu__L_e	0	NO_FLUX
SRR3501853.36	d__Bacteria;p__Bacteroidota;c__Bacteroidia;o__Chitinophagales;f__BACL12;g__UBA7236;s__UBA7236 sp019694895	M_met__L_c	EX_met__L_e	-7.1443	NO_FLUX
SRR3501853.36	d__Bacteria;p__Bacteroidota;c__Bacteroidia;o__Chitinophagales;f__BACL12;g__UBA7236;s__UBA7236 sp019694895	M_phe__L_c	EX_phe__L_e	-8.5998	NO_FLUX
SRR3501853.36	d__Bacteria;p__Bacteroidota;c__Bacteroidia;o__Chitinophagales;f__BACL12;g__UBA7236;s__UBA7236 sp019694895	M_pro__L_c	EX_pro__L_e	-10.2612	NO_FLUX
SRR3501853.36	d__Bacteria;p__Bacteroidota;c__Bacteroidia;o__Chitinophagales;f__BACL12;g__UBA7236;s__UBA7236 sp019694895	M_ser__L_c	EX_ser__L_e	0	NO_FLUX
SRR3501853.36	d__Bacteria;p__Bacteroidota;c__Bacteroidia;o__Chitinophagales;f__BACL12;g__UBA7236;s__UBA7236 sp019694895	M_thr__L_c	EX_thr__L_e	-11.7759	NO_FLUX
SRR3501853.36	d__Bacteria;p__Bacteroidota;c__Bacteroidia;o__Chitinophagales;f__BACL12;g__UBA7236;s__UBA7236 sp019694895	M_trp__L_c	EX_trp__L_e	-2.6386	NO_FLUX
SRR3501853.36	d__Bacteria;p__Bacteroidota;c__Bacteroidia;o__Chitinophagales;f__BACL12;g__UBA7236;s__UBA7236 sp019694895	M_val__L_c	EX_val__L_e	-19.6696	NO_FLUX
SRR3501861.34	d__Bacteria;p__Spirochaetota;c__Leptospirae;o__Leptospirales;f__Leptospiraceae;g__UBA2033;s__	M_arg__L_c	EX_arg__L_e	-10.1499	NO_FLUX
SRR3501861.34	d__Bacteria;p__Spirochaetota;c__Leptospirae;o__Leptospirales;f__Leptospiraceae;g__UBA2033;s__	M_his__L_c	EX_his__L_e	-3.2509	NO_FLUX
SRR3501861.34	d__Bacteria;p__Spirochaetota;c__Leptospirae;o__Leptospirales;f__Leptospiraceae;g__UBA2033;s__	M_ile__L_c	EX_ile__L_e	0	NO_FLUX
SRR3501861.34	d__Bacteria;p__Spirochaetota;c__Leptospirae;o__Leptospirales;f__Leptospiraceae;g__UBA2033;s__	M_leu__L_c	EX_leu__L_e	0	NO_FLUX
SRR3501861.34	d__Bacteria;p__Spirochaetota;c__Leptospirae;o__Leptospirales;f__Leptospiraceae;g__UBA2033;s__	M_met__L_c	EX_met__L_e	0	NO_FLUX
SRR3501861.34	d__Bacteria;p__Spirochaetota;c__Leptospirae;o__Leptospirales;f__Leptospiraceae;g__UBA2033;s__	M_phe__L_c	EX_phe__L_e	0	NO_FLUX
SRR3501861.34	d__Bacteria;p__Spirochaetota;c__Leptospirae;o__Leptospirales;f__Leptospiraceae;g__UBA2033;s__	M_pro__L_c	EX_pro__L_e	-7.5854	NO_FLUX
SRR3501861.34	d__Bacteria;p__Spirochaetota;c__Leptospirae;o__Leptospirales;f__Leptospiraceae;g__UBA2033;s__	M_ser__L_c	EX_ser__L_e	0	NO_FLUX
SRR3501861.34	d__Bacteria;p__Spirochaetota;c__Leptospirae;o__Leptospirales;f__Leptospiraceae;g__UBA2033;s__	M_thr__L_c	EX_thr__L_e	-8.7051	NO_FLUX
SRR3501861.34	d__Bacteria;p__Spirochaetota;c__Leptospirae;o__Leptospirales;f__Leptospiraceae;g__UBA2033;s__	M_trp__L_c	EX_trp__L_e	0	NO_FLUX
SRR3501861.34	d__Bacteria;p__Spirochaetota;c__Leptospirae;o__Leptospirales;f__Leptospiraceae;g__UBA2033;s__	M_val__L_c	EX_val__L_e	0	NO_FLUX
SRR3501884.58	d__Bacteria;p__CLD3;c__CLD3;o__SB21;f__SB21;g__JABWCP01;s__JABWCP01 sp013360215	M_arg__L_c	EX_arg__L_e	-14.3916	NO_FLUX
SRR3501884.58	d__Bacteria;p__CLD3;c__CLD3;o__SB21;f__SB21;g__JABWCP01;s__JABWCP01 sp013360215	M_his__L_c	EX_his__L_e	0	NO_FLUX
SRR3501884.58	d__Bacteria;p__CLD3;c__CLD3;o__SB21;f__SB21;g__JABWCP01;s__JABWCP01 sp013360215	M_ile__L_c	EX_ile__L_e	-14.1356	NO_FLUX
SRR3501884.58	d__Bacteria;p__CLD3;c__CLD3;o__SB21;f__SB21;g__JABWCP01;s__JABWCP01 sp013360215	M_leu__L_c	EX_leu__L_e	0	NO_FLUX
SRR3501884.58	d__Bacteria;p__CLD3;c__CLD3;o__SB21;f__SB21;g__JABWCP01;s__JABWCP01 sp013360215	M_met__L_c	EX_met__L_e	0	NO_FLUX
SRR3501884.58	d__Bacteria;p__CLD3;c__CLD3;o__SB21;f__SB21;g__JABWCP01;s__JABWCP01 sp013360215	M_phe__L_c	EX_phe__L_e	0	NO_FLUX
SRR3501884.58	d__Bacteria;p__CLD3;c__CLD3;o__SB21;f__SB21;g__JABWCP01;s__JABWCP01 sp013360215	M_pro__L_c	EX_pro__L_e	0	NO_FLUX
SRR3501884.58	d__Bacteria;p__CLD3;c__CLD3;o__SB21;f__SB21;g__JABWCP01;s__JABWCP01 sp013360215	M_ser__L_c	EX_ser__L_e	0	NO_FLUX
SRR3501884.58	d__Bacteria;p__CLD3;c__CLD3;o__SB21;f__SB21;g__JABWCP01;s__JABWCP01 sp013360215	M_thr__L_c	EX_thr__L_e	0	NO_FLUX
SRR3501884.58	d__Bacteria;p__CLD3;c__CLD3;o__SB21;f__SB21;g__JABWCP01;s__JABWCP01 sp013360215	M_trp__L_c	EX_trp__L_e	0	NO_FLUX
SRR3501884.58	d__Bacteria;p__CLD3;c__CLD3;o__SB21;f__SB21;g__JABWCP01;s__JABWCP01 sp013360215	M_val__L_c	EX_val__L_e	-20.6168	NO_FLUX
SRR3501856.24	d__Bacteria;p__Pseudomonadota;c__Gammaproteobacteria;o__Burkholderiales;f__Nitrosomonadaceae;g__Nitrosomonas;s__Nitrosomonas sp008015595	M_arg__L_c	EX_arg__L_e	-15.4912	NO_FLUX
SRR3501856.24	d__Bacteria;p__Pseudomonadota;c__Gammaproteobacteria;o__Burkholderiales;f__Nitrosomonadaceae;g__Nitrosomonas;s__Nitrosomonas sp008015595	M_his__L_c	N/A	N/A	NO_EXCHANGE
SRR3501856.24	d__Bacteria;p__Pseudomonadota;c__Gammaproteobacteria;o__Burkholderiales;f__Nitrosomonadaceae;g__Nitrosomonas;s__Nitrosomonas sp008015595	M_ile__L_c	EX_ile__L_e	0	NO_FLUX
SRR3501856.24	d__Bacteria;p__Pseudomonadota;c__Gammaproteobacteria;o__Burkholderiales;f__Nitrosomonadaceae;g__Nitrosomonas;s__Nitrosomonas sp008015595	M_leu__L_c	EX_leu__L_e	90.9031	SECRETABLE
SRR3501856.24	d__Bacteria;p__Pseudomonadota;c__Gammaproteobacteria;o__Burkholderiales;f__Nitrosomonadaceae;g__Nitrosomonas;s__Nitrosomonas sp008015595	M_met__L_c	EX_met__L_e	0	NO_FLUX
SRR3501856.24	d__Bacteria;p__Pseudomonadota;c__Gammaproteobacteria;o__Burkholderiales;f__Nitrosomonadaceae;g__Nitrosomonas;s__Nitrosomonas sp008015595	M_phe__L_c	N/A	N/A	NO_EXCHANGE
SRR3501856.24	d__Bacteria;p__Pseudomonadota;c__Gammaproteobacteria;o__Burkholderiales;f__Nitrosomonadaceae;g__Nitrosomonas;s__Nitrosomonas sp008015595	M_pro__L_c	EX_pro__L_e	0	NO_FLUX
SRR3501856.24	d__Bacteria;p__Pseudomonadota;c__Gammaproteobacteria;o__Burkholderiales;f__Nitrosomonadaceae;g__Nitrosomonas;s__Nitrosomonas sp008015595	M_ser__L_c	EX_ser__L_e	0	NO_FLUX
SRR3501856.24	d__Bacteria;p__Pseudomonadota;c__Gammaproteobacteria;o__Burkholderiales;f__Nitrosomonadaceae;g__Nitrosomonas;s__Nitrosomonas sp008015595	M_thr__L_c	EX_thr__L_e	-32.5488	NO_FLUX
SRR3501856.24	d__Bacteria;p__Pseudomonadota;c__Gammaproteobacteria;o__Burkholderiales;f__Nitrosomonadaceae;g__Nitrosomonas;s__Nitrosomonas sp008015595	M_trp__L_c	N/A	N/A	NO_EXCHANGE
SRR3501856.24	d__Bacteria;p__Pseudomonadota;c__Gammaproteobacteria;o__Burkholderiales;f__Nitrosomonadaceae;g__Nitrosomonas;s__Nitrosomonas sp008015595	M_val__L_c	EX_val__L_e	-22.1618	NO_FLUX
SRR14610243.120	d__Bacteria;p__Bacteroidota;c__Bacteroidia;o__Cytophagales;f__Cyclobacteriaceae;g__UBA2336;s__UBA2336 sp019694875	M_arg__L_c	EX_arg__L_e	-10.1034	NO_FLUX
SRR14610243.120	d__Bacteria;p__Bacteroidota;c__Bacteroidia;o__Cytophagales;f__Cyclobacteriaceae;g__UBA2336;s__UBA2336 sp019694875	M_his__L_c	EX_his__L_e	-3.236	NO_FLUX
SRR14610243.120	d__Bacteria;p__Bacteroidota;c__Bacteroidia;o__Cytophagales;f__Cyclobacteriaceae;g__UBA2336;s__UBA2336 sp019694875	M_ile__L_c	EX_ile__L_e	0	NO_FLUX
SRR14610243.120	d__Bacteria;p__Bacteroidota;c__Bacteroidia;o__Cytophagales;f__Cyclobacteriaceae;g__UBA2336;s__UBA2336 sp019694875	M_leu__L_c	EX_leu__L_e	0	NO_FLUX
SRR14610243.120	d__Bacteria;p__Bacteroidota;c__Bacteroidia;o__Cytophagales;f__Cyclobacteriaceae;g__UBA2336;s__UBA2336 sp019694875	M_met__L_c	EX_met__L_e	0	NO_FLUX
SRR14610243.120	d__Bacteria;p__Bacteroidota;c__Bacteroidia;o__Cytophagales;f__Cyclobacteriaceae;g__UBA2336;s__UBA2336 sp019694875	M_phe__L_c	EX_phe__L_e	-6.3281	NO_FLUX
SRR14610243.120	d__Bacteria;p__Bacteroidota;c__Bacteroidia;o__Cytophagales;f__Cyclobacteriaceae;g__UBA2336;s__UBA2336 sp019694875	M_pro__L_c	EX_pro__L_e	0	NO_FLUX
SRR14610243.120	d__Bacteria;p__Bacteroidota;c__Bacteroidia;o__Cytophagales;f__Cyclobacteriaceae;g__UBA2336;s__UBA2336 sp019694875	M_ser__L_c	EX_ser__L_e	0	NO_FLUX
SRR14610243.120	d__Bacteria;p__Bacteroidota;c__Bacteroidia;o__Cytophagales;f__Cyclobacteriaceae;g__UBA2336;s__UBA2336 sp019694875	M_thr__L_c	EX_thr__L_e	0	NO_FLUX
SRR14610243.120	d__Bacteria;p__Bacteroidota;c__Bacteroidia;o__Cytophagales;f__Cyclobacteriaceae;g__UBA2336;s__UBA2336 sp019694875	M_trp__L_c	EX_trp__L_e	0	NO_FLUX
SRR14610243.120	d__Bacteria;p__Bacteroidota;c__Bacteroidia;o__Cytophagales;f__Cyclobacteriaceae;g__UBA2336;s__UBA2336 sp019694875	M_val__L_c	EX_val__L_e	0	NO_FLUX
SRR3501858.41	d__Bacteria;p__Pseudomonadota;c__Gammaproteobacteria;o__Burkholderiales;f__Nitrosomonadaceae;g__Nitrosomonas;s__Nitrosomonas sp008015595	M_arg__L_c	EX_arg__L_e	-13.3141	NO_FLUX
SRR3501858.41	d__Bacteria;p__Pseudomonadota;c__Gammaproteobacteria;o__Burkholderiales;f__Nitrosomonadaceae;g__Nitrosomonas;s__Nitrosomonas sp008015595	M_his__L_c	EX_his__L_e	0	NO_FLUX
SRR3501858.41	d__Bacteria;p__Pseudomonadota;c__Gammaproteobacteria;o__Burkholderiales;f__Nitrosomonadaceae;g__Nitrosomonas;s__Nitrosomonas sp008015595	M_ile__L_c	EX_ile__L_e	-13.0772	NO_FLUX
SRR3501858.41	d__Bacteria;p__Pseudomonadota;c__Gammaproteobacteria;o__Burkholderiales;f__Nitrosomonadaceae;g__Nitrosomonas;s__Nitrosomonas sp008015595	M_leu__L_c	EX_leu__L_e	0	NO_FLUX
SRR3501858.41	d__Bacteria;p__Pseudomonadota;c__Gammaproteobacteria;o__Burkholderiales;f__Nitrosomonadaceae;g__Nitrosomonas;s__Nitrosomonas sp008015595	M_met__L_c	EX_met__L_e	0	NO_FLUX
SRR3501858.41	d__Bacteria;p__Pseudomonadota;c__Gammaproteobacteria;o__Burkholderiales;f__Nitrosomonadaceae;g__Nitrosomonas;s__Nitrosomonas sp008015595	M_phe__L_c	EX_phe__L_e	-8.3391	NO_FLUX
SRR3501858.41	d__Bacteria;p__Pseudomonadota;c__Gammaproteobacteria;o__Burkholderiales;f__Nitrosomonadaceae;g__Nitrosomonas;s__Nitrosomonas sp008015595	M_pro__L_c	EX_pro__L_e	-28.5745	NO_FLUX
SRR3501858.41	d__Bacteria;p__Pseudomonadota;c__Gammaproteobacteria;o__Burkholderiales;f__Nitrosomonadaceae;g__Nitrosomonas;s__Nitrosomonas sp008015595	M_ser__L_c	EX_ser__L_e	0	NO_FLUX
SRR3501858.41	d__Bacteria;p__Pseudomonadota;c__Gammaproteobacteria;o__Burkholderiales;f__Nitrosomonadaceae;g__Nitrosomonas;s__Nitrosomonas sp008015595	M_thr__L_c	EX_thr__L_e	-11.4189	NO_FLUX
SRR3501858.41	d__Bacteria;p__Pseudomonadota;c__Gammaproteobacteria;o__Burkholderiales;f__Nitrosomonadaceae;g__Nitrosomonas;s__Nitrosomonas sp008015595	M_trp__L_c	EX_trp__L_e	0	NO_FLUX
SRR3501858.41	d__Bacteria;p__Pseudomonadota;c__Gammaproteobacteria;o__Burkholderiales;f__Nitrosomonadaceae;g__Nitrosomonas;s__Nitrosomonas sp008015595	M_val__L_c	EX_val__L_e	-19.0473	NO_FLUX
SRR14932593.32	d__Bacteria;p__Bacteroidota;c__Bacteroidia;o__Flavobacteriales;f__Flavobacteriaceae;g__Flavobacterium;s__Flavobacterium lutivivi	M_arg__L_c	EX_arg__L_e	-9.8866	NO_FLUX
SRR14932593.32	d__Bacteria;p__Bacteroidota;c__Bacteroidia;o__Flavobacteriales;f__Flavobacteriaceae;g__Flavobacterium;s__Flavobacterium lutivivi	M_his__L_c	EX_his__L_e	-3.1665	NO_FLUX
SRR14932593.32	d__Bacteria;p__Bacteroidota;c__Bacteroidia;o__Flavobacteriales;f__Flavobacteriaceae;g__Flavobacterium;s__Flavobacterium lutivivi	M_ile__L_c	EX_ile__L_e	-9.7107	NO_FLUX
SRR14932593.32	d__Bacteria;p__Bacteroidota;c__Bacteroidia;o__Flavobacteriales;f__Flavobacteriaceae;g__Flavobacterium;s__Flavobacterium lutivivi	M_leu__L_c	EX_leu__L_e	-15.0586	NO_FLUX
SRR14932593.32	d__Bacteria;p__Bacteroidota;c__Bacteroidia;o__Flavobacteriales;f__Flavobacteriaceae;g__Flavobacterium;s__Flavobacterium lutivivi	M_met__L_c	EX_met__L_e	0	NO_FLUX
SRR14932593.32	d__Bacteria;p__Bacteroidota;c__Bacteroidia;o__Flavobacteriales;f__Flavobacteriaceae;g__Flavobacterium;s__Flavobacterium lutivivi	M_phe__L_c	EX_phe__L_e	0	NO_FLUX
SRR14932593.32	d__Bacteria;p__Bacteroidota;c__Bacteroidia;o__Flavobacteriales;f__Flavobacteriaceae;g__Flavobacterium;s__Flavobacterium lutivivi	M_pro__L_c	EX_pro__L_e	-7.3886	NO_FLUX
SRR14932593.32	d__Bacteria;p__Bacteroidota;c__Bacteroidia;o__Flavobacteriales;f__Flavobacteriaceae;g__Flavobacterium;s__Flavobacterium lutivivi	M_ser__L_c	EX_ser__L_e	0	NO_FLUX
SRR14932593.32	d__Bacteria;p__Bacteroidota;c__Bacteroidia;o__Flavobacteriales;f__Flavobacteriaceae;g__Flavobacterium;s__Flavobacterium lutivivi	M_thr__L_c	EX_thr__L_e	-8.4793	NO_FLUX
SRR14932593.32	d__Bacteria;p__Bacteroidota;c__Bacteroidia;o__Flavobacteriales;f__Flavobacteriaceae;g__Flavobacterium;s__Flavobacterium lutivivi	M_trp__L_c	EX_trp__L_e	-1.8999	NO_FLUX
SRR14932593.32	d__Bacteria;p__Bacteroidota;c__Bacteroidia;o__Flavobacteriales;f__Flavobacteriaceae;g__Flavobacterium;s__Flavobacterium lutivivi	M_val__L_c	EX_val__L_e	-14.1438	NO_FLUX
SRR14932510.30	d__Bacteria;p__Bacteroidota;c__Bacteroidia;o__Chitinophagales;f__Saprospiraceae;g__UBA3362;s__UBA3362 sp019694255	M_arg__L_c	EX_arg__L_e	-12.9509	NO_FLUX
SRR14932510.30	d__Bacteria;p__Bacteroidota;c__Bacteroidia;o__Chitinophagales;f__Saprospiraceae;g__UBA3362;s__UBA3362 sp019694255	M_his__L_c	EX_his__L_e	-13.6593	NO_FLUX
SRR14932510.30	d__Bacteria;p__Bacteroidota;c__Bacteroidia;o__Chitinophagales;f__Saprospiraceae;g__UBA3362;s__UBA3362 sp019694255	M_ile__L_c	EX_ile__L_e	-12.7204	NO_FLUX
SRR14932510.30	d__Bacteria;p__Bacteroidota;c__Bacteroidia;o__Chitinophagales;f__Saprospiraceae;g__UBA3362;s__UBA3362 sp019694255	M_leu__L_c	EX_leu__L_e	-11.4325	NO_FLUX
SRR14932510.30	d__Bacteria;p__Bacteroidota;c__Bacteroidia;o__Chitinophagales;f__Saprospiraceae;g__UBA3362;s__UBA3362 sp019694255	M_met__L_c	EX_met__L_e	0	NO_FLUX
SRR14932510.30	d__Bacteria;p__Bacteroidota;c__Bacteroidia;o__Chitinophagales;f__Saprospiraceae;g__UBA3362;s__UBA3362 sp019694255	M_phe__L_c	EX_phe__L_e	0	NO_FLUX
SRR14932510.30	d__Bacteria;p__Bacteroidota;c__Bacteroidia;o__Chitinophagales;f__Saprospiraceae;g__UBA3362;s__UBA3362 sp019694255	M_pro__L_c	EX_pro__L_e	-9.6786	NO_FLUX
SRR14932510.30	d__Bacteria;p__Bacteroidota;c__Bacteroidia;o__Chitinophagales;f__Saprospiraceae;g__UBA3362;s__UBA3362 sp019694255	M_ser__L_c	EX_ser__L_e	0	NO_FLUX
SRR14932510.30	d__Bacteria;p__Bacteroidota;c__Bacteroidia;o__Chitinophagales;f__Saprospiraceae;g__UBA3362;s__UBA3362 sp019694255	M_thr__L_c	EX_thr__L_e	-11.1074	NO_FLUX
SRR14932510.30	d__Bacteria;p__Bacteroidota;c__Bacteroidia;o__Chitinophagales;f__Saprospiraceae;g__UBA3362;s__UBA3362 sp019694255	M_trp__L_c	EX_trp__L_e	0	NO_FLUX
SRR14932510.30	d__Bacteria;p__Bacteroidota;c__Bacteroidia;o__Chitinophagales;f__Saprospiraceae;g__UBA3362;s__UBA3362 sp019694255	M_val__L_c	EX_val__L_e	-18.5528	NO_FLUX
SRR14932560.15	d__Bacteria;p__Bacteroidota;c__Bacteroidia;o__Chitinophagales;f__Saprospiraceae;g__UBA2329;s__UBA2329 sp002344975	M_arg__L_c	EX_arg__L_e	-9.9472	NO_FLUX
SRR14932560.15	d__Bacteria;p__Bacteroidota;c__Bacteroidia;o__Chitinophagales;f__Saprospiraceae;g__UBA2329;s__UBA2329 sp002344975	M_his__L_c	N/A	N/A	NO_EXCHANGE
SRR14932560.15	d__Bacteria;p__Bacteroidota;c__Bacteroidia;o__Chitinophagales;f__Saprospiraceae;g__UBA2329;s__UBA2329 sp002344975	M_ile__L_c	EX_ile__L_e	0	NO_FLUX
SRR14932560.15	d__Bacteria;p__Bacteroidota;c__Bacteroidia;o__Chitinophagales;f__Saprospiraceae;g__UBA2329;s__UBA2329 sp002344975	M_leu__L_c	EX_leu__L_e	0	NO_FLUX
SRR14932560.15	d__Bacteria;p__Bacteroidota;c__Bacteroidia;o__Chitinophagales;f__Saprospiraceae;g__UBA2329;s__UBA2329 sp002344975	M_met__L_c	EX_met__L_e	-5.1792	NO_FLUX
SRR14932560.15	d__Bacteria;p__Bacteroidota;c__Bacteroidia;o__Chitinophagales;f__Saprospiraceae;g__UBA2329;s__UBA2329 sp002344975	M_phe__L_c	N/A	N/A	NO_EXCHANGE
SRR14932560.15	d__Bacteria;p__Bacteroidota;c__Bacteroidia;o__Chitinophagales;f__Saprospiraceae;g__UBA2329;s__UBA2329 sp002344975	M_pro__L_c	N/A	N/A	NO_EXCHANGE
SRR14932560.15	d__Bacteria;p__Bacteroidota;c__Bacteroidia;o__Chitinophagales;f__Saprospiraceae;g__UBA2329;s__UBA2329 sp002344975	M_ser__L_c	EX_ser__L_e	0	NO_FLUX
SRR14932560.15	d__Bacteria;p__Bacteroidota;c__Bacteroidia;o__Chitinophagales;f__Saprospiraceae;g__UBA2329;s__UBA2329 sp002344975	M_thr__L_c	N/A	N/A	NO_EXCHANGE
SRR14932560.15	d__Bacteria;p__Bacteroidota;c__Bacteroidia;o__Chitinophagales;f__Saprospiraceae;g__UBA2329;s__UBA2329 sp002344975	M_trp__L_c	N/A	N/A	NO_EXCHANGE
SRR14932560.15	d__Bacteria;p__Bacteroidota;c__Bacteroidia;o__Chitinophagales;f__Saprospiraceae;g__UBA2329;s__UBA2329 sp002344975	M_val__L_c	EX_val__L_e	0	NO_FLUX
SRR14932583.21	d__Bacteria;p__Bacteroidota;c__Bacteroidia;o__AKYH767-A;f__OLB10;g__OLB10;s__OLB10 sp018268195	M_arg__L_c	EX_arg__L_e	-10.0849	NO_FLUX
SRR14932583.21	d__Bacteria;p__Bacteroidota;c__Bacteroidia;o__AKYH767-A;f__OLB10;g__OLB10;s__OLB10 sp018268195	M_his__L_c	EX_his__L_e	-3.2228	NO_FLUX
SRR14932583.21	d__Bacteria;p__Bacteroidota;c__Bacteroidia;o__AKYH767-A;f__OLB10;g__OLB10;s__OLB10 sp018268195	M_ile__L_c	EX_ile__L_e	0	NO_FLUX
SRR14932583.21	d__Bacteria;p__Bacteroidota;c__Bacteroidia;o__AKYH767-A;f__OLB10;g__OLB10;s__OLB10 sp018268195	M_leu__L_c	EX_leu__L_e	-15.326	NO_FLUX
SRR14932583.21	d__Bacteria;p__Bacteroidota;c__Bacteroidia;o__AKYH767-A;f__OLB10;g__OLB10;s__OLB10 sp018268195	M_met__L_c	EX_met__L_e	0	NO_FLUX
SRR14932583.21	d__Bacteria;p__Bacteroidota;c__Bacteroidia;o__AKYH767-A;f__OLB10;g__OLB10;s__OLB10 sp018268195	M_phe__L_c	EX_phe__L_e	0	NO_FLUX
SRR14932583.21	d__Bacteria;p__Bacteroidota;c__Bacteroidia;o__AKYH767-A;f__OLB10;g__OLB10;s__OLB10 sp018268195	M_pro__L_c	EX_pro__L_e	0	NO_FLUX
SRR14932583.21	d__Bacteria;p__Bacteroidota;c__Bacteroidia;o__AKYH767-A;f__OLB10;g__OLB10;s__OLB10 sp018268195	M_ser__L_c	EX_ser__L_e	0	NO_FLUX
SRR14932583.21	d__Bacteria;p__Bacteroidota;c__Bacteroidia;o__AKYH767-A;f__OLB10;g__OLB10;s__OLB10 sp018268195	M_thr__L_c	EX_thr__L_e	-8.6298	NO_FLUX
SRR14932583.21	d__Bacteria;p__Bacteroidota;c__Bacteroidia;o__AKYH767-A;f__OLB10;g__OLB10;s__OLB10 sp018268195	M_trp__L_c	EX_trp__L_e	0	NO_FLUX
SRR14932583.21	d__Bacteria;p__Bacteroidota;c__Bacteroidia;o__AKYH767-A;f__OLB10;g__OLB10;s__OLB10 sp018268195	M_val__L_c	EX_val__L_e	-14.4146	NO_FLUX
SRR3501861.20	d__Bacteria;p__Bacteroidota;c__Bacteroidia;o__Chitinophagales;f__Chitinophagaceae;g__JJ008;s__JJ008 sp002069045	M_arg__L_c	EX_arg__L_e	-42.4958	NO_FLUX
SRR3501861.20	d__Bacteria;p__Bacteroidota;c__Bacteroidia;o__Chitinophagales;f__Chitinophagaceae;g__JJ008;s__JJ008 sp002069045	M_his__L_c	EX_his__L_e	-3.0747	NO_FLUX
SRR3501861.20	d__Bacteria;p__Bacteroidota;c__Bacteroidia;o__Chitinophagales;f__Chitinophagaceae;g__JJ008;s__JJ008 sp002069045	M_ile__L_c	EX_ile__L_e	-9.4868	NO_FLUX
SRR3501861.20	d__Bacteria;p__Bacteroidota;c__Bacteroidia;o__Chitinophagales;f__Chitinophagaceae;g__JJ008;s__JJ008 sp002069045	M_leu__L_c	EX_leu__L_e	-9.2267	NO_FLUX
SRR3501861.20	d__Bacteria;p__Bacteroidota;c__Bacteroidia;o__Chitinophagales;f__Chitinophagaceae;g__JJ008;s__JJ008 sp002069045	M_met__L_c	EX_met__L_e	0	NO_FLUX
SRR3501861.20	d__Bacteria;p__Bacteroidota;c__Bacteroidia;o__Chitinophagales;f__Chitinophagaceae;g__JJ008;s__JJ008 sp002069045	M_phe__L_c	EX_phe__L_e	0	NO_FLUX
SRR3501861.20	d__Bacteria;p__Bacteroidota;c__Bacteroidia;o__Chitinophagales;f__Chitinophagaceae;g__JJ008;s__JJ008 sp002069045	M_pro__L_c	EX_pro__L_e	0	NO_FLUX
SRR3501861.20	d__Bacteria;p__Bacteroidota;c__Bacteroidia;o__Chitinophagales;f__Chitinophagaceae;g__JJ008;s__JJ008 sp002069045	M_ser__L_c	EX_ser__L_e	0	NO_FLUX
SRR3501861.20	d__Bacteria;p__Bacteroidota;c__Bacteroidia;o__Chitinophagales;f__Chitinophagaceae;g__JJ008;s__JJ008 sp002069045	M_thr__L_c	EX_thr__L_e	-8.2838	NO_FLUX
SRR3501861.20	d__Bacteria;p__Bacteroidota;c__Bacteroidia;o__Chitinophagales;f__Chitinophagaceae;g__JJ008;s__JJ008 sp002069045	M_trp__L_c	EX_trp__L_e	0	NO_FLUX
SRR3501861.20	d__Bacteria;p__Bacteroidota;c__Bacteroidia;o__Chitinophagales;f__Chitinophagaceae;g__JJ008;s__JJ008 sp002069045	M_val__L_c	EX_val__L_e	-13.8366	NO_FLUX
SRR14932560.12	d__Bacteria;p__Bacteroidota;c__Bacteroidia;o__Chitinophagales;f__UBA8649;g__JACJYS01;s__	M_arg__L_c	EX_arg__L_e	-14.5341	NO_FLUX
SRR14932560.12	d__Bacteria;p__Bacteroidota;c__Bacteroidia;o__Chitinophagales;f__UBA8649;g__JACJYS01;s__	M_his__L_c	EX_his__L_e	0	NO_FLUX
SRR14932560.12	d__Bacteria;p__Bacteroidota;c__Bacteroidia;o__Chitinophagales;f__UBA8649;g__JACJYS01;s__	M_ile__L_c	EX_ile__L_e	-14.2755	NO_FLUX
SRR14932560.12	d__Bacteria;p__Bacteroidota;c__Bacteroidia;o__Chitinophagales;f__UBA8649;g__JACJYS01;s__	M_leu__L_c	EX_leu__L_e	-22.1375	NO_FLUX
SRR14932560.12	d__Bacteria;p__Bacteroidota;c__Bacteroidia;o__Chitinophagales;f__UBA8649;g__JACJYS01;s__	M_met__L_c	EX_met__L_e	-7.5625	NO_FLUX
SRR14932560.12	d__Bacteria;p__Bacteroidota;c__Bacteroidia;o__Chitinophagales;f__UBA8649;g__JACJYS01;s__	M_phe__L_c	EX_phe__L_e	-9.1033	NO_FLUX
SRR14932560.12	d__Bacteria;p__Bacteroidota;c__Bacteroidia;o__Chitinophagales;f__UBA8649;g__JACJYS01;s__	M_pro__L_c	EX_pro__L_e	-10.8618	NO_FLUX
SRR14932560.12	d__Bacteria;p__Bacteroidota;c__Bacteroidia;o__Chitinophagales;f__UBA8649;g__JACJYS01;s__	M_ser__L_c	EX_ser__L_e	0	NO_FLUX
SRR14932560.12	d__Bacteria;p__Bacteroidota;c__Bacteroidia;o__Chitinophagales;f__UBA8649;g__JACJYS01;s__	M_thr__L_c	EX_thr__L_e	-12.4653	NO_FLUX
SRR14932560.12	d__Bacteria;p__Bacteroidota;c__Bacteroidia;o__Chitinophagales;f__UBA8649;g__JACJYS01;s__	M_trp__L_c	EX_trp__L_e	-2.7931	NO_FLUX
SRR14932560.12	d__Bacteria;p__Bacteroidota;c__Bacteroidia;o__Chitinophagales;f__UBA8649;g__JACJYS01;s__	M_val__L_c	EX_val__L_e	-20.821	NO_FLUX
SRR14610250.53	d__Bacteria;p__Pseudomonadota;c__Alphaproteobacteria;o__Caulobacterales;f__TH1-2;g__Vitreimonas;s__	M_arg__L_c	EX_arg__L_e	-9.8692	NO_FLUX
SRR14610250.53	d__Bacteria;p__Pseudomonadota;c__Alphaproteobacteria;o__Caulobacterales;f__TH1-2;g__Vitreimonas;s__	M_his__L_c	EX_his__L_e	0	NO_FLUX
SRR14610250.53	d__Bacteria;p__Pseudomonadota;c__Alphaproteobacteria;o__Caulobacterales;f__TH1-2;g__Vitreimonas;s__	M_ile__L_c	EX_ile__L_e	-9.6936	NO_FLUX
SRR14610250.53	d__Bacteria;p__Pseudomonadota;c__Alphaproteobacteria;o__Caulobacterales;f__TH1-2;g__Vitreimonas;s__	M_leu__L_c	EX_leu__L_e	0	NO_FLUX
SRR14610250.53	d__Bacteria;p__Pseudomonadota;c__Alphaproteobacteria;o__Caulobacterales;f__TH1-2;g__Vitreimonas;s__	M_met__L_c	EX_met__L_e	0	NO_FLUX
SRR14610250.53	d__Bacteria;p__Pseudomonadota;c__Alphaproteobacteria;o__Caulobacterales;f__TH1-2;g__Vitreimonas;s__	M_phe__L_c	EX_phe__L_e	-6.1814	NO_FLUX
SRR14610250.53	d__Bacteria;p__Pseudomonadota;c__Alphaproteobacteria;o__Caulobacterales;f__TH1-2;g__Vitreimonas;s__	M_pro__L_c	EX_pro__L_e	-7.3756	NO_FLUX
SRR14610250.53	d__Bacteria;p__Pseudomonadota;c__Alphaproteobacteria;o__Caulobacterales;f__TH1-2;g__Vitreimonas;s__	M_ser__L_c	EX_ser__L_e	0	NO_FLUX
SRR14610250.53	d__Bacteria;p__Pseudomonadota;c__Alphaproteobacteria;o__Caulobacterales;f__TH1-2;g__Vitreimonas;s__	M_thr__L_c	EX_thr__L_e	0	NO_FLUX
SRR14610250.53	d__Bacteria;p__Pseudomonadota;c__Alphaproteobacteria;o__Caulobacterales;f__TH1-2;g__Vitreimonas;s__	M_trp__L_c	EX_trp__L_e	0	NO_FLUX
SRR14610250.53	d__Bacteria;p__Pseudomonadota;c__Alphaproteobacteria;o__Caulobacterales;f__TH1-2;g__Vitreimonas;s__	M_val__L_c	EX_val__L_e	0	NO_FLUX
SRR3501861.71	d__Bacteria;p__Pseudomonadota;c__Gammaproteobacteria;o__Pseudomonadales;f__Moraxellaceae;g__Agitococcus;s__	M_arg__L_c	EX_arg__L_e	-6.3075	NO_FLUX
SRR3501861.71	d__Bacteria;p__Pseudomonadota;c__Gammaproteobacteria;o__Pseudomonadales;f__Moraxellaceae;g__Agitococcus;s__	M_his__L_c	EX_his__L_e	0	NO_FLUX
SRR3501861.71	d__Bacteria;p__Pseudomonadota;c__Gammaproteobacteria;o__Pseudomonadales;f__Moraxellaceae;g__Agitococcus;s__	M_ile__L_c	EX_ile__L_e	-6.1952	NO_FLUX
SRR3501861.71	d__Bacteria;p__Pseudomonadota;c__Gammaproteobacteria;o__Pseudomonadales;f__Moraxellaceae;g__Agitococcus;s__	M_leu__L_c	EX_leu__L_e	0	NO_FLUX
SRR3501861.71	d__Bacteria;p__Pseudomonadota;c__Gammaproteobacteria;o__Pseudomonadales;f__Moraxellaceae;g__Agitococcus;s__	M_met__L_c	EX_met__L_e	0	NO_FLUX
SRR3501861.71	d__Bacteria;p__Pseudomonadota;c__Gammaproteobacteria;o__Pseudomonadales;f__Moraxellaceae;g__Agitococcus;s__	M_phe__L_c	EX_phe__L_e	0	NO_FLUX
SRR3501861.71	d__Bacteria;p__Pseudomonadota;c__Gammaproteobacteria;o__Pseudomonadales;f__Moraxellaceae;g__Agitococcus;s__	M_pro__L_c	EX_pro__L_e	0	NO_FLUX
SRR3501861.71	d__Bacteria;p__Pseudomonadota;c__Gammaproteobacteria;o__Pseudomonadales;f__Moraxellaceae;g__Agitococcus;s__	M_ser__L_c	EX_ser__L_e	0	NO_FLUX
SRR3501861.71	d__Bacteria;p__Pseudomonadota;c__Gammaproteobacteria;o__Pseudomonadales;f__Moraxellaceae;g__Agitococcus;s__	M_thr__L_c	EX_thr__L_e	0	NO_FLUX
SRR3501861.71	d__Bacteria;p__Pseudomonadota;c__Gammaproteobacteria;o__Pseudomonadales;f__Moraxellaceae;g__Agitococcus;s__	M_trp__L_c	EX_trp__L_e	0	NO_FLUX
SRR3501861.71	d__Bacteria;p__Pseudomonadota;c__Gammaproteobacteria;o__Pseudomonadales;f__Moraxellaceae;g__Agitococcus;s__	M_val__L_c	EX_val__L_e	0	NO_FLUX
SRR14932613.160	d__Bacteria;p__Pseudomonadota;c__Alphaproteobacteria;o__Sphingomonadales;f__Sphingomonadaceae;g__Novosphingobium;s__	M_arg__L_c	EX_arg__L_e	-6.2196	NO_FLUX
SRR14932613.160	d__Bacteria;p__Pseudomonadota;c__Alphaproteobacteria;o__Sphingomonadales;f__Sphingomonadaceae;g__Novosphingobium;s__	M_his__L_c	N/A	N/A	NO_EXCHANGE
SRR14932613.160	d__Bacteria;p__Pseudomonadota;c__Alphaproteobacteria;o__Sphingomonadales;f__Sphingomonadaceae;g__Novosphingobium;s__	M_ile__L_c	EX_ile__L_e	0	NO_FLUX
SRR14932613.160	d__Bacteria;p__Pseudomonadota;c__Alphaproteobacteria;o__Sphingomonadales;f__Sphingomonadaceae;g__Novosphingobium;s__	M_leu__L_c	EX_leu__L_e	0	NO_FLUX
SRR14932613.160	d__Bacteria;p__Pseudomonadota;c__Alphaproteobacteria;o__Sphingomonadales;f__Sphingomonadaceae;g__Novosphingobium;s__	M_met__L_c	N/A	N/A	NO_EXCHANGE
SRR14932613.160	d__Bacteria;p__Pseudomonadota;c__Alphaproteobacteria;o__Sphingomonadales;f__Sphingomonadaceae;g__Novosphingobium;s__	M_phe__L_c	N/A	N/A	NO_EXCHANGE
SRR14932613.160	d__Bacteria;p__Pseudomonadota;c__Alphaproteobacteria;o__Sphingomonadales;f__Sphingomonadaceae;g__Novosphingobium;s__	M_pro__L_c	EX_pro__L_e	-4.6481	NO_FLUX
SRR14932613.160	d__Bacteria;p__Pseudomonadota;c__Alphaproteobacteria;o__Sphingomonadales;f__Sphingomonadaceae;g__Novosphingobium;s__	M_ser__L_c	N/A	N/A	NO_EXCHANGE
SRR14932613.160	d__Bacteria;p__Pseudomonadota;c__Alphaproteobacteria;o__Sphingomonadales;f__Sphingomonadaceae;g__Novosphingobium;s__	M_thr__L_c	N/A	N/A	NO_EXCHANGE
SRR14932613.160	d__Bacteria;p__Pseudomonadota;c__Alphaproteobacteria;o__Sphingomonadales;f__Sphingomonadaceae;g__Novosphingobium;s__	M_trp__L_c	N/A	N/A	NO_EXCHANGE
SRR14932613.160	d__Bacteria;p__Pseudomonadota;c__Alphaproteobacteria;o__Sphingomonadales;f__Sphingomonadaceae;g__Novosphingobium;s__	M_val__L_c	EX_val__L_e	-8.8977	NO_FLUX
SRR14610250.128	d__Bacteria;p__Actinomycetota;c__Acidimicrobiia;o__Acidimicrobiales;f__JAEUJM01;g__JAEUJM01;s__	M_arg__L_c	EX_arg__L_e	-11.965	NO_FLUX
SRR14610250.128	d__Bacteria;p__Actinomycetota;c__Acidimicrobiia;o__Acidimicrobiales;f__JAEUJM01;g__JAEUJM01;s__	M_his__L_c	EX_his__L_e	0	NO_FLUX
SRR14610250.128	d__Bacteria;p__Actinomycetota;c__Acidimicrobiia;o__Acidimicrobiales;f__JAEUJM01;g__JAEUJM01;s__	M_ile__L_c	EX_ile__L_e	0	NO_FLUX
SRR14610250.128	d__Bacteria;p__Actinomycetota;c__Acidimicrobiia;o__Acidimicrobiales;f__JAEUJM01;g__JAEUJM01;s__	M_leu__L_c	EX_leu__L_e	0	NO_FLUX
SRR14610250.128	d__Bacteria;p__Actinomycetota;c__Acidimicrobiia;o__Acidimicrobiales;f__JAEUJM01;g__JAEUJM01;s__	M_met__L_c	EX_met__L_e	-9.9535	NO_FLUX
SRR14610250.128	d__Bacteria;p__Actinomycetota;c__Acidimicrobiia;o__Acidimicrobiales;f__JAEUJM01;g__JAEUJM01;s__	M_phe__L_c	EX_phe__L_e	-7.4941	NO_FLUX
SRR14610250.128	d__Bacteria;p__Actinomycetota;c__Acidimicrobiia;o__Acidimicrobiales;f__JAEUJM01;g__JAEUJM01;s__	M_pro__L_c	EX_pro__L_e	-5.1096	NO_FLUX
SRR14610250.128	d__Bacteria;p__Actinomycetota;c__Acidimicrobiia;o__Acidimicrobiales;f__JAEUJM01;g__JAEUJM01;s__	M_ser__L_c	EX_ser__L_e	0	NO_FLUX
SRR14610250.128	d__Bacteria;p__Actinomycetota;c__Acidimicrobiia;o__Acidimicrobiales;f__JAEUJM01;g__JAEUJM01;s__	M_thr__L_c	EX_thr__L_e	-10.2618	NO_FLUX
SRR14610250.128	d__Bacteria;p__Actinomycetota;c__Acidimicrobiia;o__Acidimicrobiales;f__JAEUJM01;g__JAEUJM01;s__	M_trp__L_c	EX_trp__L_e	-2.2993	NO_FLUX
SRR14610250.128	d__Bacteria;p__Actinomycetota;c__Acidimicrobiia;o__Acidimicrobiales;f__JAEUJM01;g__JAEUJM01;s__	M_val__L_c	EX_val__L_e	0	NO_FLUX
SRR14932583.4	d__Bacteria;p__Actinomycetota;c__Actinomycetia;o__Mycobacteriales;f__Mycobacteriaceae;g__Dietzia;s__	M_arg__L_c	EX_arg__L_e	-9.6078	NO_FLUX
SRR14932583.4	d__Bacteria;p__Actinomycetota;c__Actinomycetia;o__Mycobacteriales;f__Mycobacteriaceae;g__Dietzia;s__	M_his__L_c	EX_his__L_e	0	NO_FLUX
SRR14932583.4	d__Bacteria;p__Actinomycetota;c__Actinomycetia;o__Mycobacteriales;f__Mycobacteriaceae;g__Dietzia;s__	M_ile__L_c	EX_ile__L_e	0	NO_FLUX
SRR14932583.4	d__Bacteria;p__Actinomycetota;c__Actinomycetia;o__Mycobacteriales;f__Mycobacteriaceae;g__Dietzia;s__	M_leu__L_c	EX_leu__L_e	0	NO_FLUX
SRR14932583.4	d__Bacteria;p__Actinomycetota;c__Actinomycetia;o__Mycobacteriales;f__Mycobacteriaceae;g__Dietzia;s__	M_met__L_c	EX_met__L_e	-4.9992	NO_FLUX
SRR14932583.4	d__Bacteria;p__Actinomycetota;c__Actinomycetia;o__Mycobacteriales;f__Mycobacteriaceae;g__Dietzia;s__	M_phe__L_c	EX_phe__L_e	-6.0177	NO_FLUX
SRR14932583.4	d__Bacteria;p__Actinomycetota;c__Actinomycetia;o__Mycobacteriales;f__Mycobacteriaceae;g__Dietzia;s__	M_pro__L_c	EX_pro__L_e	-4.103	NO_FLUX
SRR14932583.4	d__Bacteria;p__Actinomycetota;c__Actinomycetia;o__Mycobacteriales;f__Mycobacteriaceae;g__Dietzia;s__	M_ser__L_c	EX_ser__L_e	0	NO_FLUX
SRR14932583.4	d__Bacteria;p__Actinomycetota;c__Actinomycetia;o__Mycobacteriales;f__Mycobacteriaceae;g__Dietzia;s__	M_thr__L_c	EX_thr__L_e	-17.6769	NO_FLUX
SRR14932583.4	d__Bacteria;p__Actinomycetota;c__Actinomycetia;o__Mycobacteriales;f__Mycobacteriaceae;g__Dietzia;s__	M_trp__L_c	EX_trp__L_e	-1.8463	NO_FLUX
SRR14932583.4	d__Bacteria;p__Actinomycetota;c__Actinomycetia;o__Mycobacteriales;f__Mycobacteriaceae;g__Dietzia;s__	M_val__L_c	EX_val__L_e	0	NO_FLUX
SRR14610249.127	d__Bacteria;p__Chloroflexota;c__Anaerolineae;o__UCB3;f__;g__;s__	M_arg__L_c	EX_arg__L_e	-15.5494	NO_FLUX
SRR14610249.127	d__Bacteria;p__Chloroflexota;c__Anaerolineae;o__UCB3;f__;g__;s__	M_his__L_c	EX_his__L_e	0	NO_FLUX
SRR14610249.127	d__Bacteria;p__Chloroflexota;c__Anaerolineae;o__UCB3;f__;g__;s__	M_ile__L_c	EX_ile__L_e	-10.6877	NO_FLUX
SRR14610249.127	d__Bacteria;p__Chloroflexota;c__Anaerolineae;o__UCB3;f__;g__;s__	M_leu__L_c	EX_leu__L_e	0	NO_FLUX
SRR14610249.127	d__Bacteria;p__Chloroflexota;c__Anaerolineae;o__UCB3;f__;g__;s__	M_met__L_c	EX_met__L_e	-5.6619	NO_FLUX
SRR14610249.127	d__Bacteria;p__Chloroflexota;c__Anaerolineae;o__UCB3;f__;g__;s__	M_phe__L_c	EX_phe__L_e	-6.8154	NO_FLUX
SRR14610249.127	d__Bacteria;p__Chloroflexota;c__Anaerolineae;o__UCB3;f__;g__;s__	M_pro__L_c	EX_pro__L_e	0	NO_FLUX
SRR14610249.127	d__Bacteria;p__Chloroflexota;c__Anaerolineae;o__UCB3;f__;g__;s__	M_ser__L_c	EX_ser__L_e	0	NO_FLUX
SRR14610249.127	d__Bacteria;p__Chloroflexota;c__Anaerolineae;o__UCB3;f__;g__;s__	M_thr__L_c	EX_thr__L_e	-9.3324	NO_FLUX
SRR14610249.127	d__Bacteria;p__Chloroflexota;c__Anaerolineae;o__UCB3;f__;g__;s__	M_trp__L_c	EX_trp__L_e	0	NO_FLUX
SRR14610249.127	d__Bacteria;p__Chloroflexota;c__Anaerolineae;o__UCB3;f__;g__;s__	M_val__L_c	EX_val__L_e	0	NO_FLUX
SRR3501858.13	d__Bacteria;p__Spirochaetota;c__Leptospirae;o__Turneriellales;f__Turneriellaceae;g__Turneriella;s__	M_arg__L_c	EX_arg__L_e	-14.0842	NO_FLUX
SRR3501858.13	d__Bacteria;p__Spirochaetota;c__Leptospirae;o__Turneriellales;f__Turneriellaceae;g__Turneriella;s__	M_his__L_c	EX_his__L_e	-4.511	NO_FLUX
SRR3501858.13	d__Bacteria;p__Spirochaetota;c__Leptospirae;o__Turneriellales;f__Turneriellaceae;g__Turneriella;s__	M_ile__L_c	EX_ile__L_e	-13.8289	NO_FLUX
SRR3501858.13	d__Bacteria;p__Spirochaetota;c__Leptospirae;o__Turneriellales;f__Turneriellaceae;g__Turneriella;s__	M_leu__L_c	EX_leu__L_e	0	NO_FLUX
SRR3501858.13	d__Bacteria;p__Spirochaetota;c__Leptospirae;o__Turneriellales;f__Turneriellaceae;g__Turneriella;s__	M_met__L_c	EX_met__L_e	-7.3332	NO_FLUX
SRR3501858.13	d__Bacteria;p__Spirochaetota;c__Leptospirae;o__Turneriellales;f__Turneriellaceae;g__Turneriella;s__	M_phe__L_c	EX_phe__L_e	-8.8215	NO_FLUX
SRR3501858.13	d__Bacteria;p__Spirochaetota;c__Leptospirae;o__Turneriellales;f__Turneriellaceae;g__Turneriella;s__	M_pro__L_c	EX_pro__L_e	-10.5256	NO_FLUX
SRR3501858.13	d__Bacteria;p__Spirochaetota;c__Leptospirae;o__Turneriellales;f__Turneriellaceae;g__Turneriella;s__	M_ser__L_c	EX_ser__L_e	0	NO_FLUX
SRR3501858.13	d__Bacteria;p__Spirochaetota;c__Leptospirae;o__Turneriellales;f__Turneriellaceae;g__Turneriella;s__	M_thr__L_c	EX_thr__L_e	-12.0794	NO_FLUX
SRR3501858.13	d__Bacteria;p__Spirochaetota;c__Leptospirae;o__Turneriellales;f__Turneriellaceae;g__Turneriella;s__	M_trp__L_c	EX_trp__L_e	0	NO_FLUX
SRR3501858.13	d__Bacteria;p__Spirochaetota;c__Leptospirae;o__Turneriellales;f__Turneriellaceae;g__Turneriella;s__	M_val__L_c	EX_val__L_e	0	NO_FLUX
SRR14610234.91	d__Bacteria;p__Pseudomonadota;c__Alphaproteobacteria;o__Sphingomonadales;f__Sphingomonadaceae;g__Novosphingobium;s__Novosphingobium sp024236215	M_arg__L_c	EX_arg__L_e	-16.0825	NO_FLUX
SRR14610234.91	d__Bacteria;p__Pseudomonadota;c__Alphaproteobacteria;o__Sphingomonadales;f__Sphingomonadaceae;g__Novosphingobium;s__Novosphingobium sp024236215	M_his__L_c	EX_his__L_e	-5.151	NO_FLUX
SRR14610234.91	d__Bacteria;p__Pseudomonadota;c__Alphaproteobacteria;o__Sphingomonadales;f__Sphingomonadaceae;g__Novosphingobium;s__Novosphingobium sp024236215	M_ile__L_c	EX_ile__L_e	0	NO_FLUX
SRR14610234.91	d__Bacteria;p__Pseudomonadota;c__Alphaproteobacteria;o__Sphingomonadales;f__Sphingomonadaceae;g__Novosphingobium;s__Novosphingobium sp024236215	M_leu__L_c	EX_leu__L_e	0	NO_FLUX
SRR14610234.91	d__Bacteria;p__Pseudomonadota;c__Alphaproteobacteria;o__Sphingomonadales;f__Sphingomonadaceae;g__Novosphingobium;s__Novosphingobium sp024236215	M_met__L_c	EX_met__L_e	-8.3682	NO_FLUX
SRR14610234.91	d__Bacteria;p__Pseudomonadota;c__Alphaproteobacteria;o__Sphingomonadales;f__Sphingomonadaceae;g__Novosphingobium;s__Novosphingobium sp024236215	M_phe__L_c	EX_phe__L_e	-10.0731	NO_FLUX
SRR14610234.91	d__Bacteria;p__Pseudomonadota;c__Alphaproteobacteria;o__Sphingomonadales;f__Sphingomonadaceae;g__Novosphingobium;s__Novosphingobium sp024236215	M_pro__L_c	EX_pro__L_e	-12.019	NO_FLUX
SRR14610234.91	d__Bacteria;p__Pseudomonadota;c__Alphaproteobacteria;o__Sphingomonadales;f__Sphingomonadaceae;g__Novosphingobium;s__Novosphingobium sp024236215	M_ser__L_c	EX_ser__L_e	0	NO_FLUX
SRR14610234.91	d__Bacteria;p__Pseudomonadota;c__Alphaproteobacteria;o__Sphingomonadales;f__Sphingomonadaceae;g__Novosphingobium;s__Novosphingobium sp024236215	M_thr__L_c	EX_thr__L_e	-29.5896	NO_FLUX
SRR14610234.91	d__Bacteria;p__Pseudomonadota;c__Alphaproteobacteria;o__Sphingomonadales;f__Sphingomonadaceae;g__Novosphingobium;s__Novosphingobium sp024236215	M_trp__L_c	EX_trp__L_e	0	NO_FLUX
SRR14610234.91	d__Bacteria;p__Pseudomonadota;c__Alphaproteobacteria;o__Sphingomonadales;f__Sphingomonadaceae;g__Novosphingobium;s__Novosphingobium sp024236215	M_val__L_c	EX_val__L_e	0	NO_FLUX
SRR14932587.31	d__Bacteria;p__Chloroflexota;c__Anaerolineae;o__Promineofilales;f__Promineofilaceae;g__;s__	M_arg__L_c	EX_arg__L_e	-12.2073	NO_FLUX
SRR14932587.31	d__Bacteria;p__Chloroflexota;c__Anaerolineae;o__Promineofilales;f__Promineofilaceae;g__;s__	M_his__L_c	EX_his__L_e	0	NO_FLUX
SRR14932587.31	d__Bacteria;p__Chloroflexota;c__Anaerolineae;o__Promineofilales;f__Promineofilaceae;g__;s__	M_ile__L_c	EX_ile__L_e	0	NO_FLUX
SRR14932587.31	d__Bacteria;p__Chloroflexota;c__Anaerolineae;o__Promineofilales;f__Promineofilaceae;g__;s__	M_leu__L_c	EX_leu__L_e	0	NO_FLUX
SRR14932587.31	d__Bacteria;p__Chloroflexota;c__Anaerolineae;o__Promineofilales;f__Promineofilaceae;g__;s__	M_met__L_c	EX_met__L_e	0	NO_FLUX
SRR14932587.31	d__Bacteria;p__Chloroflexota;c__Anaerolineae;o__Promineofilales;f__Promineofilaceae;g__;s__	M_phe__L_c	EX_phe__L_e	-7.6459	NO_FLUX
SRR14932587.31	d__Bacteria;p__Chloroflexota;c__Anaerolineae;o__Promineofilales;f__Promineofilaceae;g__;s__	M_pro__L_c	EX_pro__L_e	0	NO_FLUX
SRR14932587.31	d__Bacteria;p__Chloroflexota;c__Anaerolineae;o__Promineofilales;f__Promineofilaceae;g__;s__	M_ser__L_c	EX_ser__L_e	0	NO_FLUX
SRR14932587.31	d__Bacteria;p__Chloroflexota;c__Anaerolineae;o__Promineofilales;f__Promineofilaceae;g__;s__	M_thr__L_c	EX_thr__L_e	-10.4697	NO_FLUX
SRR14932587.31	d__Bacteria;p__Chloroflexota;c__Anaerolineae;o__Promineofilales;f__Promineofilaceae;g__;s__	M_trp__L_c	EX_trp__L_e	-2.3459	NO_FLUX
SRR14932587.31	d__Bacteria;p__Chloroflexota;c__Anaerolineae;o__Promineofilales;f__Promineofilaceae;g__;s__	M_val__L_c	EX_val__L_e	0	NO_FLUX
SRR14932494.92	d__Bacteria;p__Bacteroidota;c__Bacteroidia;o__Chitinophagales;f__JADIYW01;g__JADJSS01;s__	M_arg__L_c	EX_arg__L_e	-24.547	NO_FLUX
SRR14932494.92	d__Bacteria;p__Bacteroidota;c__Bacteroidia;o__Chitinophagales;f__JADIYW01;g__JADJSS01;s__	M_his__L_c	EX_his__L_e	0	NO_FLUX
SRR14932494.92	d__Bacteria;p__Bacteroidota;c__Bacteroidia;o__Chitinophagales;f__JADIYW01;g__JADJSS01;s__	M_ile__L_c	EX_ile__L_e	-16.2065	NO_FLUX
SRR14932494.92	d__Bacteria;p__Bacteroidota;c__Bacteroidia;o__Chitinophagales;f__JADIYW01;g__JADJSS01;s__	M_leu__L_c	EX_leu__L_e	0	NO_FLUX
SRR14932494.92	d__Bacteria;p__Bacteroidota;c__Bacteroidia;o__Chitinophagales;f__JADIYW01;g__JADJSS01;s__	M_met__L_c	EX_met__L_e	0	NO_FLUX
SRR14932494.92	d__Bacteria;p__Bacteroidota;c__Bacteroidia;o__Chitinophagales;f__JADIYW01;g__JADJSS01;s__	M_phe__L_c	EX_phe__L_e	-10.3381	NO_FLUX
SRR14932494.92	d__Bacteria;p__Bacteroidota;c__Bacteroidia;o__Chitinophagales;f__JADIYW01;g__JADJSS01;s__	M_pro__L_c	EX_pro__L_e	-4.294	NO_FLUX
SRR14932494.92	d__Bacteria;p__Bacteroidota;c__Bacteroidia;o__Chitinophagales;f__JADIYW01;g__JADJSS01;s__	M_ser__L_c	EX_ser__L_e	0	NO_FLUX
SRR14932494.92	d__Bacteria;p__Bacteroidota;c__Bacteroidia;o__Chitinophagales;f__JADIYW01;g__JADJSS01;s__	M_thr__L_c	EX_thr__L_e	0	NO_FLUX
SRR14932494.92	d__Bacteria;p__Bacteroidota;c__Bacteroidia;o__Chitinophagales;f__JADIYW01;g__JADJSS01;s__	M_trp__L_c	EX_trp__L_e	0	NO_FLUX
SRR14932494.92	d__Bacteria;p__Bacteroidota;c__Bacteroidia;o__Chitinophagales;f__JADIYW01;g__JADJSS01;s__	M_val__L_c	EX_val__L_e	0	NO_FLUX
GWASMC-A23	Accumulibacter	M_arg__L_c	EX_arg__L_e	-13.8914	NO_FLUX
GWASMC-A23	Accumulibacter	M_his__L_c	EX_his__L_e	0	NO_FLUX
GWASMC-A23	Accumulibacter	M_ile__L_c	EX_ile__L_e	-13.6395	NO_FLUX
GWASMC-A23	Accumulibacter	M_leu__L_c	EX_leu__L_e	0	NO_FLUX
GWASMC-A23	Accumulibacter	M_met__L_c	EX_met__L_e	0	NO_FLUX
GWASMC-A23	Accumulibacter	M_phe__L_c	EX_phe__L_e	0	NO_FLUX
GWASMC-A23	Accumulibacter	M_pro__L_c	EX_pro__L_e	0	NO_FLUX
GWASMC-A23	Accumulibacter	M_ser__L_c	EX_ser__L_e	0	NO_FLUX
GWASMC-A23	Accumulibacter	M_thr__L_c	EX_thr__L_e	-11.914	NO_FLUX
GWASMC-A23	Accumulibacter	M_trp__L_c	EX_trp__L_e	0	NO_FLUX
GWASMC-A23	Accumulibacter	M_val__L_c	EX_val__L_e	418.856	SECRETABLE
SRR14610235.95	d__Bacteria;p__Bacteroidota;c__Bacteroidia;o__Flavobacteriales;f__PHOS-HE28;g__PHOS-HE28;s__PHOS-HE28 sp018267155	M_arg__L_c	EX_arg__L_e	-12.1949	NO_FLUX
SRR14610235.95	d__Bacteria;p__Bacteroidota;c__Bacteroidia;o__Flavobacteriales;f__PHOS-HE28;g__PHOS-HE28;s__PHOS-HE28 sp018267155	M_his__L_c	EX_his__L_e	0	NO_FLUX
SRR14610235.95	d__Bacteria;p__Bacteroidota;c__Bacteroidia;o__Flavobacteriales;f__PHOS-HE28;g__PHOS-HE28;s__PHOS-HE28 sp018267155	M_ile__L_c	EX_ile__L_e	0	NO_FLUX
SRR14610235.95	d__Bacteria;p__Bacteroidota;c__Bacteroidia;o__Flavobacteriales;f__PHOS-HE28;g__PHOS-HE28;s__PHOS-HE28 sp018267155	M_leu__L_c	EX_leu__L_e	0	NO_FLUX
SRR14610235.95	d__Bacteria;p__Bacteroidota;c__Bacteroidia;o__Flavobacteriales;f__PHOS-HE28;g__PHOS-HE28;s__PHOS-HE28 sp018267155	M_met__L_c	EX_met__L_e	-18.3233	NO_FLUX
SRR14610235.95	d__Bacteria;p__Bacteroidota;c__Bacteroidia;o__Flavobacteriales;f__PHOS-HE28;g__PHOS-HE28;s__PHOS-HE28 sp018267155	M_phe__L_c	EX_phe__L_e	-7.6381	NO_FLUX
SRR14610235.95	d__Bacteria;p__Bacteroidota;c__Bacteroidia;o__Flavobacteriales;f__PHOS-HE28;g__PHOS-HE28;s__PHOS-HE28 sp018267155	M_pro__L_c	EX_pro__L_e	0	NO_FLUX
SRR14610235.95	d__Bacteria;p__Bacteroidota;c__Bacteroidia;o__Flavobacteriales;f__PHOS-HE28;g__PHOS-HE28;s__PHOS-HE28 sp018267155	M_ser__L_c	EX_ser__L_e	0	NO_FLUX
SRR14610235.95	d__Bacteria;p__Bacteroidota;c__Bacteroidia;o__Flavobacteriales;f__PHOS-HE28;g__PHOS-HE28;s__PHOS-HE28 sp018267155	M_thr__L_c	EX_thr__L_e	-10.459	NO_FLUX
SRR14610235.95	d__Bacteria;p__Bacteroidota;c__Bacteroidia;o__Flavobacteriales;f__PHOS-HE28;g__PHOS-HE28;s__PHOS-HE28 sp018267155	M_trp__L_c	EX_trp__L_e	0	NO_FLUX
SRR14610235.95	d__Bacteria;p__Bacteroidota;c__Bacteroidia;o__Flavobacteriales;f__PHOS-HE28;g__PHOS-HE28;s__PHOS-HE28 sp018267155	M_val__L_c	EX_val__L_e	-17.4698	NO_FLUX
SRR14610243.125	d__Bacteria;p__Chloroflexota;c__Dehalococcoidia;o__Tepidiformales;f__Tepidiformaceae;g__FeB-14;s__	M_arg__L_c	EX_arg__L_e	-9.1162	NO_FLUX
SRR14610243.125	d__Bacteria;p__Chloroflexota;c__Dehalococcoidia;o__Tepidiformales;f__Tepidiformaceae;g__FeB-14;s__	M_his__L_c	EX_his__L_e	0	NO_FLUX
SRR14610243.125	d__Bacteria;p__Chloroflexota;c__Dehalococcoidia;o__Tepidiformales;f__Tepidiformaceae;g__FeB-14;s__	M_ile__L_c	EX_ile__L_e	-8.954	NO_FLUX
SRR14610243.125	d__Bacteria;p__Chloroflexota;c__Dehalococcoidia;o__Tepidiformales;f__Tepidiformaceae;g__FeB-14;s__	M_leu__L_c	EX_leu__L_e	-13.8851	NO_FLUX
SRR14610243.125	d__Bacteria;p__Chloroflexota;c__Dehalococcoidia;o__Tepidiformales;f__Tepidiformaceae;g__FeB-14;s__	M_met__L_c	EX_met__L_e	-4.7434	NO_FLUX
SRR14610243.125	d__Bacteria;p__Chloroflexota;c__Dehalococcoidia;o__Tepidiformales;f__Tepidiformaceae;g__FeB-14;s__	M_phe__L_c	EX_phe__L_e	0	NO_FLUX
SRR14610243.125	d__Bacteria;p__Chloroflexota;c__Dehalococcoidia;o__Tepidiformales;f__Tepidiformaceae;g__FeB-14;s__	M_pro__L_c	EX_pro__L_e	-2.9565	NO_FLUX
SRR14610243.125	d__Bacteria;p__Chloroflexota;c__Dehalococcoidia;o__Tepidiformales;f__Tepidiformaceae;g__FeB-14;s__	M_ser__L_c	EX_ser__L_e	0	NO_FLUX
SRR14610243.125	d__Bacteria;p__Chloroflexota;c__Dehalococcoidia;o__Tepidiformales;f__Tepidiformaceae;g__FeB-14;s__	M_thr__L_c	EX_thr__L_e	-7.8185	NO_FLUX
SRR14610243.125	d__Bacteria;p__Chloroflexota;c__Dehalococcoidia;o__Tepidiformales;f__Tepidiformaceae;g__FeB-14;s__	M_trp__L_c	EX_trp__L_e	-1.7519	NO_FLUX
SRR14610243.125	d__Bacteria;p__Chloroflexota;c__Dehalococcoidia;o__Tepidiformales;f__Tepidiformaceae;g__FeB-14;s__	M_val__L_c	EX_val__L_e	0	NO_FLUX
SRR14932494.107	d__Bacteria;p__Actinomycetota;c__Actinomycetia;o__Mycobacteriales;f__Mycobacteriaceae;g__Gordonia;s__Gordonia amarae	M_arg__L_c	EX_arg__L_e	-20.3653	NO_FLUX
SRR14932494.107	d__Bacteria;p__Actinomycetota;c__Actinomycetia;o__Mycobacteriales;f__Mycobacteriaceae;g__Gordonia;s__Gordonia amarae	M_his__L_c	EX_his__L_e	0	NO_FLUX
SRR14932494.107	d__Bacteria;p__Actinomycetota;c__Actinomycetia;o__Mycobacteriales;f__Mycobacteriaceae;g__Gordonia;s__Gordonia amarae	M_ile__L_c	EX_ile__L_e	-9.8543	NO_FLUX
SRR14932494.107	d__Bacteria;p__Actinomycetota;c__Actinomycetia;o__Mycobacteriales;f__Mycobacteriaceae;g__Gordonia;s__Gordonia amarae	M_leu__L_c	EX_leu__L_e	-15.2813	NO_FLUX
SRR14932494.107	d__Bacteria;p__Actinomycetota;c__Actinomycetia;o__Mycobacteriales;f__Mycobacteriaceae;g__Gordonia;s__Gordonia amarae	M_met__L_c	EX_met__L_e	0	NO_FLUX
SRR14932494.107	d__Bacteria;p__Actinomycetota;c__Actinomycetia;o__Mycobacteriales;f__Mycobacteriaceae;g__Gordonia;s__Gordonia amarae	M_phe__L_c	EX_phe__L_e	0	NO_FLUX
SRR14932494.107	d__Bacteria;p__Actinomycetota;c__Actinomycetia;o__Mycobacteriales;f__Mycobacteriaceae;g__Gordonia;s__Gordonia amarae	M_pro__L_c	EX_pro__L_e	0	NO_FLUX
SRR14932494.107	d__Bacteria;p__Actinomycetota;c__Actinomycetia;o__Mycobacteriales;f__Mycobacteriaceae;g__Gordonia;s__Gordonia amarae	M_ser__L_c	EX_ser__L_e	0	NO_FLUX
SRR14932494.107	d__Bacteria;p__Actinomycetota;c__Actinomycetia;o__Mycobacteriales;f__Mycobacteriaceae;g__Gordonia;s__Gordonia amarae	M_thr__L_c	EX_thr__L_e	-16.8545	NO_FLUX
SRR14932494.107	d__Bacteria;p__Actinomycetota;c__Actinomycetia;o__Mycobacteriales;f__Mycobacteriaceae;g__Gordonia;s__Gordonia amarae	M_trp__L_c	EX_trp__L_e	-1.928	NO_FLUX
SRR14932494.107	d__Bacteria;p__Actinomycetota;c__Actinomycetia;o__Mycobacteriales;f__Mycobacteriaceae;g__Gordonia;s__Gordonia amarae	M_val__L_c	EX_val__L_e	0	NO_FLUX
SRR14932560.75	d__Bacteria;p__Bacteroidota;c__Bacteroidia;o__UBA10329;f__UBA10329;g__;s__	M_arg__L_c	EX_arg__L_e	-12.7867	NO_FLUX
SRR14932560.75	d__Bacteria;p__Bacteroidota;c__Bacteroidia;o__UBA10329;f__UBA10329;g__;s__	M_his__L_c	EX_his__L_e	0	NO_FLUX
SRR14932560.75	d__Bacteria;p__Bacteroidota;c__Bacteroidia;o__UBA10329;f__UBA10329;g__;s__	M_ile__L_c	EX_ile__L_e	-12.5592	NO_FLUX
SRR14932560.75	d__Bacteria;p__Bacteroidota;c__Bacteroidia;o__UBA10329;f__UBA10329;g__;s__	M_leu__L_c	EX_leu__L_e	-19.4759	NO_FLUX
SRR14932560.75	d__Bacteria;p__Bacteroidota;c__Bacteroidia;o__UBA10329;f__UBA10329;g__;s__	M_met__L_c	EX_met__L_e	-1.3296	NO_FLUX
SRR14932560.75	d__Bacteria;p__Bacteroidota;c__Bacteroidia;o__UBA10329;f__UBA10329;g__;s__	M_phe__L_c	EX_phe__L_e	-8.0088	NO_FLUX
SRR14932560.75	d__Bacteria;p__Bacteroidota;c__Bacteroidia;o__UBA10329;f__UBA10329;g__;s__	M_pro__L_c	EX_pro__L_e	-4.3058	NO_FLUX
SRR14932560.75	d__Bacteria;p__Bacteroidota;c__Bacteroidia;o__UBA10329;f__UBA10329;g__;s__	M_ser__L_c	EX_ser__L_e	0	NO_FLUX
SRR14932560.75	d__Bacteria;p__Bacteroidota;c__Bacteroidia;o__UBA10329;f__UBA10329;g__;s__	M_thr__L_c	EX_thr__L_e	-10.9666	NO_FLUX
SRR14932560.75	d__Bacteria;p__Bacteroidota;c__Bacteroidia;o__UBA10329;f__UBA10329;g__;s__	M_trp__L_c	EX_trp__L_e	0	NO_FLUX
SRR14932560.75	d__Bacteria;p__Bacteroidota;c__Bacteroidia;o__UBA10329;f__UBA10329;g__;s__	M_val__L_c	EX_val__L_e	-18.2927	NO_FLUX
SRR14610249.60	d__Bacteria;p__Bacteroidota;c__Bacteroidia;o__Chitinophagales;f__BACL12;g__UBA7236;s__UBA7236 sp019694895	M_arg__L_c	EX_arg__L_e	-26.1383	NO_FLUX
SRR14610249.60	d__Bacteria;p__Bacteroidota;c__Bacteroidia;o__Chitinophagales;f__BACL12;g__UBA7236;s__UBA7236 sp019694895	M_his__L_c	EX_his__L_e	0	NO_FLUX
SRR14610249.60	d__Bacteria;p__Bacteroidota;c__Bacteroidia;o__Chitinophagales;f__BACL12;g__UBA7236;s__UBA7236 sp019694895	M_ile__L_c	EX_ile__L_e	0	NO_FLUX
SRR14610249.60	d__Bacteria;p__Bacteroidota;c__Bacteroidia;o__Chitinophagales;f__BACL12;g__UBA7236;s__UBA7236 sp019694895	M_leu__L_c	EX_leu__L_e	0	NO_FLUX
SRR14610249.60	d__Bacteria;p__Bacteroidota;c__Bacteroidia;o__Chitinophagales;f__BACL12;g__UBA7236;s__UBA7236 sp019694895	M_met__L_c	EX_met__L_e	0	NO_FLUX
SRR14610249.60	d__Bacteria;p__Bacteroidota;c__Bacteroidia;o__Chitinophagales;f__BACL12;g__UBA7236;s__UBA7236 sp019694895	M_phe__L_c	EX_phe__L_e	-4.5959	NO_FLUX
SRR14610249.60	d__Bacteria;p__Bacteroidota;c__Bacteroidia;o__Chitinophagales;f__BACL12;g__UBA7236;s__UBA7236 sp019694895	M_pro__L_c	EX_pro__L_e	-7.1999	NO_FLUX
SRR14610249.60	d__Bacteria;p__Bacteroidota;c__Bacteroidia;o__Chitinophagales;f__BACL12;g__UBA7236;s__UBA7236 sp019694895	M_ser__L_c	EX_ser__L_e	0	NO_FLUX
SRR14610249.60	d__Bacteria;p__Bacteroidota;c__Bacteroidia;o__Chitinophagales;f__BACL12;g__UBA7236;s__UBA7236 sp019694895	M_thr__L_c	EX_thr__L_e	-8.2627	NO_FLUX
SRR14610249.60	d__Bacteria;p__Bacteroidota;c__Bacteroidia;o__Chitinophagales;f__BACL12;g__UBA7236;s__UBA7236 sp019694895	M_trp__L_c	EX_trp__L_e	-1.8514	NO_FLUX
SRR14610249.60	d__Bacteria;p__Bacteroidota;c__Bacteroidia;o__Chitinophagales;f__BACL12;g__UBA7236;s__UBA7236 sp019694895	M_val__L_c	EX_val__L_e	-13.8013	NO_FLUX
SRR14610248.99	d__Bacteria;p__Elusimicrobiota;c__Elusimicrobia;o__FEN-1173;f__FEN-1173;g__JADKIY01;s__	M_arg__L_c	EX_arg__L_e	-8.2146	NO_FLUX
SRR14610248.99	d__Bacteria;p__Elusimicrobiota;c__Elusimicrobia;o__FEN-1173;f__FEN-1173;g__JADKIY01;s__	M_his__L_c	EX_his__L_e	0	NO_FLUX
SRR14610248.99	d__Bacteria;p__Elusimicrobiota;c__Elusimicrobia;o__FEN-1173;f__FEN-1173;g__JADKIY01;s__	M_ile__L_c	EX_ile__L_e	-8.0684	NO_FLUX
SRR14610248.99	d__Bacteria;p__Elusimicrobiota;c__Elusimicrobia;o__FEN-1173;f__FEN-1173;g__JADKIY01;s__	M_leu__L_c	EX_leu__L_e	0	NO_FLUX
SRR14610248.99	d__Bacteria;p__Elusimicrobiota;c__Elusimicrobia;o__FEN-1173;f__FEN-1173;g__JADKIY01;s__	M_met__L_c	EX_met__L_e	0	NO_FLUX
SRR14610248.99	d__Bacteria;p__Elusimicrobiota;c__Elusimicrobia;o__FEN-1173;f__FEN-1173;g__JADKIY01;s__	M_phe__L_c	EX_phe__L_e	0	NO_FLUX
SRR14610248.99	d__Bacteria;p__Elusimicrobiota;c__Elusimicrobia;o__FEN-1173;f__FEN-1173;g__JADKIY01;s__	M_pro__L_c	EX_pro__L_e	0	NO_FLUX
SRR14610248.99	d__Bacteria;p__Elusimicrobiota;c__Elusimicrobia;o__FEN-1173;f__FEN-1173;g__JADKIY01;s__	M_ser__L_c	EX_ser__L_e	-24.9127	NO_FLUX
SRR14610248.99	d__Bacteria;p__Elusimicrobiota;c__Elusimicrobia;o__FEN-1173;f__FEN-1173;g__JADKIY01;s__	M_thr__L_c	EX_thr__L_e	0	NO_FLUX
SRR14610248.99	d__Bacteria;p__Elusimicrobiota;c__Elusimicrobia;o__FEN-1173;f__FEN-1173;g__JADKIY01;s__	M_trp__L_c	EX_trp__L_e	-1.5786	NO_FLUX
SRR14610248.99	d__Bacteria;p__Elusimicrobiota;c__Elusimicrobia;o__FEN-1173;f__FEN-1173;g__JADKIY01;s__	M_val__L_c	EX_val__L_e	0	NO_FLUX
SRR14932577.67	d__Bacteria;p__Bacteroidota;c__Bacteroidia;o__Chitinophagales;f__Saprospiraceae;g__UBA3362;s__	M_arg__L_c	EX_arg__L_e	-12.8988	NO_FLUX
SRR14932577.67	d__Bacteria;p__Bacteroidota;c__Bacteroidia;o__Chitinophagales;f__Saprospiraceae;g__UBA3362;s__	M_his__L_c	EX_his__L_e	-4.1313	NO_FLUX
SRR14932577.67	d__Bacteria;p__Bacteroidota;c__Bacteroidia;o__Chitinophagales;f__Saprospiraceae;g__UBA3362;s__	M_ile__L_c	EX_ile__L_e	-12.6693	NO_FLUX
SRR14932577.67	d__Bacteria;p__Bacteroidota;c__Bacteroidia;o__Chitinophagales;f__Saprospiraceae;g__UBA3362;s__	M_leu__L_c	EX_leu__L_e	-5.4065	NO_FLUX
SRR14932577.67	d__Bacteria;p__Bacteroidota;c__Bacteroidia;o__Chitinophagales;f__Saprospiraceae;g__UBA3362;s__	M_met__L_c	EX_met__L_e	0	NO_FLUX
SRR14932577.67	d__Bacteria;p__Bacteroidota;c__Bacteroidia;o__Chitinophagales;f__Saprospiraceae;g__UBA3362;s__	M_phe__L_c	EX_phe__L_e	0	NO_FLUX
SRR14932577.67	d__Bacteria;p__Bacteroidota;c__Bacteroidia;o__Chitinophagales;f__Saprospiraceae;g__UBA3362;s__	M_pro__L_c	EX_pro__L_e	-9.6397	NO_FLUX
SRR14932577.67	d__Bacteria;p__Bacteroidota;c__Bacteroidia;o__Chitinophagales;f__Saprospiraceae;g__UBA3362;s__	M_ser__L_c	EX_ser__L_e	0	NO_FLUX
SRR14932577.67	d__Bacteria;p__Bacteroidota;c__Bacteroidia;o__Chitinophagales;f__Saprospiraceae;g__UBA3362;s__	M_thr__L_c	EX_thr__L_e	-11.0627	NO_FLUX
SRR14932577.67	d__Bacteria;p__Bacteroidota;c__Bacteroidia;o__Chitinophagales;f__Saprospiraceae;g__UBA3362;s__	M_trp__L_c	EX_trp__L_e	0	NO_FLUX
SRR14932577.67	d__Bacteria;p__Bacteroidota;c__Bacteroidia;o__Chitinophagales;f__Saprospiraceae;g__UBA3362;s__	M_val__L_c	EX_val__L_e	-18.4782	NO_FLUX
SRR8831204.66	d__Bacteria;p__Spirochaetota;c__Leptospirae;o__Leptospirales;f__Leptospiraceae;g__UBA2033;s__	M_arg__L_c	EX_arg__L_e	-12.2053	NO_FLUX
SRR8831204.66	d__Bacteria;p__Spirochaetota;c__Leptospirae;o__Leptospirales;f__Leptospiraceae;g__UBA2033;s__	M_his__L_c	EX_his__L_e	-3.9092	NO_FLUX
SRR8831204.66	d__Bacteria;p__Spirochaetota;c__Leptospirae;o__Leptospirales;f__Leptospiraceae;g__UBA2033;s__	M_ile__L_c	EX_ile__L_e	-10.9043	NO_FLUX
SRR8831204.66	d__Bacteria;p__Spirochaetota;c__Leptospirae;o__Leptospirales;f__Leptospiraceae;g__UBA2033;s__	M_leu__L_c	EX_leu__L_e	0	NO_FLUX
SRR8831204.66	d__Bacteria;p__Spirochaetota;c__Leptospirae;o__Leptospirales;f__Leptospiraceae;g__UBA2033;s__	M_met__L_c	EX_met__L_e	0	NO_FLUX
SRR8831204.66	d__Bacteria;p__Spirochaetota;c__Leptospirae;o__Leptospirales;f__Leptospiraceae;g__UBA2033;s__	M_phe__L_c	EX_phe__L_e	0	NO_FLUX
SRR8831204.66	d__Bacteria;p__Spirochaetota;c__Leptospirae;o__Leptospirales;f__Leptospiraceae;g__UBA2033;s__	M_pro__L_c	EX_pro__L_e	-9.1214	NO_FLUX
SRR8831204.66	d__Bacteria;p__Spirochaetota;c__Leptospirae;o__Leptospirales;f__Leptospiraceae;g__UBA2033;s__	M_ser__L_c	EX_ser__L_e	0	NO_FLUX
SRR8831204.66	d__Bacteria;p__Spirochaetota;c__Leptospirae;o__Leptospirales;f__Leptospiraceae;g__UBA2033;s__	M_thr__L_c	EX_thr__L_e	0	NO_FLUX
SRR8831204.66	d__Bacteria;p__Spirochaetota;c__Leptospirae;o__Leptospirales;f__Leptospiraceae;g__UBA2033;s__	M_trp__L_c	EX_trp__L_e	0	NO_FLUX
SRR8831204.66	d__Bacteria;p__Spirochaetota;c__Leptospirae;o__Leptospirales;f__Leptospiraceae;g__UBA2033;s__	M_val__L_c	EX_val__L_e	0	NO_FLUX
SRR14932494.113	d__Bacteria;p__Bacteroidota;c__Bacteroidia;o__Chitinophagales;f__Chitinophagaceae;g__UBA1930;s__	M_arg__L_c	EX_arg__L_e	-9.5514	NO_FLUX
SRR14932494.113	d__Bacteria;p__Bacteroidota;c__Bacteroidia;o__Chitinophagales;f__Chitinophagaceae;g__UBA1930;s__	M_his__L_c	EX_his__L_e	-3.0592	NO_FLUX
SRR14932494.113	d__Bacteria;p__Bacteroidota;c__Bacteroidia;o__Chitinophagales;f__Chitinophagaceae;g__UBA1930;s__	M_ile__L_c	EX_ile__L_e	-9.3814	NO_FLUX
SRR14932494.113	d__Bacteria;p__Bacteroidota;c__Bacteroidia;o__Chitinophagales;f__Chitinophagaceae;g__UBA1930;s__	M_leu__L_c	EX_leu__L_e	-2.5639	NO_FLUX
SRR14932494.113	d__Bacteria;p__Bacteroidota;c__Bacteroidia;o__Chitinophagales;f__Chitinophagaceae;g__UBA1930;s__	M_met__L_c	EX_met__L_e	0	NO_FLUX
SRR14932494.113	d__Bacteria;p__Bacteroidota;c__Bacteroidia;o__Chitinophagales;f__Chitinophagaceae;g__UBA1930;s__	M_phe__L_c	EX_phe__L_e	0	NO_FLUX
SRR14932494.113	d__Bacteria;p__Bacteroidota;c__Bacteroidia;o__Chitinophagales;f__Chitinophagaceae;g__UBA1930;s__	M_pro__L_c	EX_pro__L_e	-7.1381	NO_FLUX
SRR14932494.113	d__Bacteria;p__Bacteroidota;c__Bacteroidia;o__Chitinophagales;f__Chitinophagaceae;g__UBA1930;s__	M_ser__L_c	EX_ser__L_e	0	NO_FLUX
SRR14932494.113	d__Bacteria;p__Bacteroidota;c__Bacteroidia;o__Chitinophagales;f__Chitinophagaceae;g__UBA1930;s__	M_thr__L_c	EX_thr__L_e	-8.1918	NO_FLUX
SRR14932494.113	d__Bacteria;p__Bacteroidota;c__Bacteroidia;o__Chitinophagales;f__Chitinophagaceae;g__UBA1930;s__	M_trp__L_c	EX_trp__L_e	0	NO_FLUX
SRR14932494.113	d__Bacteria;p__Bacteroidota;c__Bacteroidia;o__Chitinophagales;f__Chitinophagaceae;g__UBA1930;s__	M_val__L_c	EX_val__L_e	-13.6829	NO_FLUX
SRR14932508.97	d__Bacteria;p__Pseudomonadota;c__Gammaproteobacteria;o__Burkholderiales;f__Casimicrobiaceae;g__Casimicrobium;s__Casimicrobium sp018241765	M_arg__L_c	EX_arg__L_e	-11.5646	NO_FLUX
SRR14932508.97	d__Bacteria;p__Pseudomonadota;c__Gammaproteobacteria;o__Burkholderiales;f__Casimicrobiaceae;g__Casimicrobium;s__Casimicrobium sp018241765	M_his__L_c	EX_his__L_e	0	NO_FLUX
SRR14932508.97	d__Bacteria;p__Pseudomonadota;c__Gammaproteobacteria;o__Burkholderiales;f__Casimicrobiaceae;g__Casimicrobium;s__Casimicrobium sp018241765	M_ile__L_c	EX_ile__L_e	-11.3589	NO_FLUX
SRR14932508.97	d__Bacteria;p__Pseudomonadota;c__Gammaproteobacteria;o__Burkholderiales;f__Casimicrobiaceae;g__Casimicrobium;s__Casimicrobium sp018241765	M_leu__L_c	EX_leu__L_e	0	NO_FLUX
SRR14932508.97	d__Bacteria;p__Pseudomonadota;c__Gammaproteobacteria;o__Burkholderiales;f__Casimicrobiaceae;g__Casimicrobium;s__Casimicrobium sp018241765	M_met__L_c	EX_met__L_e	0	NO_FLUX
SRR14932508.97	d__Bacteria;p__Pseudomonadota;c__Gammaproteobacteria;o__Burkholderiales;f__Casimicrobiaceae;g__Casimicrobium;s__Casimicrobium sp018241765	M_phe__L_c	EX_phe__L_e	0	NO_FLUX
SRR14932508.97	d__Bacteria;p__Pseudomonadota;c__Gammaproteobacteria;o__Burkholderiales;f__Casimicrobiaceae;g__Casimicrobium;s__Casimicrobium sp018241765	M_pro__L_c	EX_pro__L_e	-417.835	NO_FLUX
SRR14932508.97	d__Bacteria;p__Pseudomonadota;c__Gammaproteobacteria;o__Burkholderiales;f__Casimicrobiaceae;g__Casimicrobium;s__Casimicrobium sp018241765	M_ser__L_c	EX_ser__L_e	0	NO_FLUX
SRR14932508.97	d__Bacteria;p__Pseudomonadota;c__Gammaproteobacteria;o__Burkholderiales;f__Casimicrobiaceae;g__Casimicrobium;s__Casimicrobium sp018241765	M_thr__L_c	EX_thr__L_e	-9.9184	NO_FLUX
SRR14932508.97	d__Bacteria;p__Pseudomonadota;c__Gammaproteobacteria;o__Burkholderiales;f__Casimicrobiaceae;g__Casimicrobium;s__Casimicrobium sp018241765	M_trp__L_c	EX_trp__L_e	0	NO_FLUX
SRR14932508.97	d__Bacteria;p__Pseudomonadota;c__Gammaproteobacteria;o__Burkholderiales;f__Casimicrobiaceae;g__Casimicrobium;s__Casimicrobium sp018241765	M_val__L_c	EX_val__L_e	635.588	SECRETABLE
SRR14932675.85	d__Bacteria;p__Chloroflexota;c__Dehalococcoidia;o__Tepidiformales;f__Tepidiformaceae;g__FeB-14;s__	M_arg__L_c	EX_arg__L_e	-9.4323	NO_FLUX
SRR14932675.85	d__Bacteria;p__Chloroflexota;c__Dehalococcoidia;o__Tepidiformales;f__Tepidiformaceae;g__FeB-14;s__	M_his__L_c	EX_his__L_e	-1.1555	NO_FLUX
SRR14932675.85	d__Bacteria;p__Chloroflexota;c__Dehalococcoidia;o__Tepidiformales;f__Tepidiformaceae;g__FeB-14;s__	M_ile__L_c	EX_ile__L_e	-9.2644	NO_FLUX
SRR14932675.85	d__Bacteria;p__Chloroflexota;c__Dehalococcoidia;o__Tepidiformales;f__Tepidiformaceae;g__FeB-14;s__	M_leu__L_c	EX_leu__L_e	0	NO_FLUX
SRR14932675.85	d__Bacteria;p__Chloroflexota;c__Dehalococcoidia;o__Tepidiformales;f__Tepidiformaceae;g__FeB-14;s__	M_met__L_c	EX_met__L_e	-4.9079	NO_FLUX
SRR14932675.85	d__Bacteria;p__Chloroflexota;c__Dehalococcoidia;o__Tepidiformales;f__Tepidiformaceae;g__FeB-14;s__	M_phe__L_c	EX_phe__L_e	0	NO_FLUX
SRR14932675.85	d__Bacteria;p__Chloroflexota;c__Dehalococcoidia;o__Tepidiformales;f__Tepidiformaceae;g__FeB-14;s__	M_pro__L_c	EX_pro__L_e	0	NO_FLUX
SRR14932675.85	d__Bacteria;p__Chloroflexota;c__Dehalococcoidia;o__Tepidiformales;f__Tepidiformaceae;g__FeB-14;s__	M_ser__L_c	EX_ser__L_e	0	NO_FLUX
SRR14932675.85	d__Bacteria;p__Chloroflexota;c__Dehalococcoidia;o__Tepidiformales;f__Tepidiformaceae;g__FeB-14;s__	M_thr__L_c	EX_thr__L_e	-8.0896	NO_FLUX
SRR14932675.85	d__Bacteria;p__Chloroflexota;c__Dehalococcoidia;o__Tepidiformales;f__Tepidiformaceae;g__FeB-14;s__	M_trp__L_c	EX_trp__L_e	-1.8126	NO_FLUX
SRR14932675.85	d__Bacteria;p__Chloroflexota;c__Dehalococcoidia;o__Tepidiformales;f__Tepidiformaceae;g__FeB-14;s__	M_val__L_c	EX_val__L_e	0	NO_FLUX
SRR14932613.78	d__Bacteria;p__Bacteroidota;c__Bacteroidia;o__Chitinophagales;f__JADIYW01;g__JADJSS01;s__	M_arg__L_c	EX_arg__L_e	-11.9802	NO_FLUX
SRR14932613.78	d__Bacteria;p__Bacteroidota;c__Bacteroidia;o__Chitinophagales;f__JADIYW01;g__JADJSS01;s__	M_his__L_c	EX_his__L_e	0	NO_FLUX
SRR14932613.78	d__Bacteria;p__Bacteroidota;c__Bacteroidia;o__Chitinophagales;f__JADIYW01;g__JADJSS01;s__	M_ile__L_c	EX_ile__L_e	0	NO_FLUX
SRR14932613.78	d__Bacteria;p__Bacteroidota;c__Bacteroidia;o__Chitinophagales;f__JADIYW01;g__JADJSS01;s__	M_leu__L_c	EX_leu__L_e	0	NO_FLUX
SRR14932613.78	d__Bacteria;p__Bacteroidota;c__Bacteroidia;o__Chitinophagales;f__JADIYW01;g__JADJSS01;s__	M_met__L_c	EX_met__L_e	0	NO_FLUX
SRR14932613.78	d__Bacteria;p__Bacteroidota;c__Bacteroidia;o__Chitinophagales;f__JADIYW01;g__JADJSS01;s__	M_phe__L_c	EX_phe__L_e	-7.5036	NO_FLUX
SRR14932613.78	d__Bacteria;p__Bacteroidota;c__Bacteroidia;o__Chitinophagales;f__JADIYW01;g__JADJSS01;s__	M_pro__L_c	EX_pro__L_e	-8.9532	NO_FLUX
SRR14932613.78	d__Bacteria;p__Bacteroidota;c__Bacteroidia;o__Chitinophagales;f__JADIYW01;g__JADJSS01;s__	M_ser__L_c	EX_ser__L_e	0	NO_FLUX
SRR14932613.78	d__Bacteria;p__Bacteroidota;c__Bacteroidia;o__Chitinophagales;f__JADIYW01;g__JADJSS01;s__	M_thr__L_c	EX_thr__L_e	0	NO_FLUX
SRR14932613.78	d__Bacteria;p__Bacteroidota;c__Bacteroidia;o__Chitinophagales;f__JADIYW01;g__JADJSS01;s__	M_trp__L_c	EX_trp__L_e	0	NO_FLUX
SRR14932613.78	d__Bacteria;p__Bacteroidota;c__Bacteroidia;o__Chitinophagales;f__JADIYW01;g__JADJSS01;s__	M_val__L_c	EX_val__L_e	0	NO_FLUX
MAG3	Accumulibacter	M_arg__L_c	EX_arg__L_e	-15.9416	NO_FLUX
MAG3	Accumulibacter	M_his__L_c	EX_his__L_e	0	NO_FLUX
MAG3	Accumulibacter	M_ile__L_c	EX_ile__L_e	-15.658	NO_FLUX
MAG3	Accumulibacter	M_leu__L_c	EX_leu__L_e	-24.2813	NO_FLUX
MAG3	Accumulibacter	M_met__L_c	EX_met__L_e	-8.2949	NO_FLUX
MAG3	Accumulibacter	M_phe__L_c	EX_phe__L_e	-9.2475	NO_FLUX
MAG3	Accumulibacter	M_pro__L_c	EX_pro__L_e	0	NO_FLUX
MAG3	Accumulibacter	M_ser__L_c	EX_ser__L_e	-38.1974	NO_FLUX
MAG3	Accumulibacter	M_thr__L_c	EX_thr__L_e	-13.6724	NO_FLUX
MAG3	Accumulibacter	M_trp__L_c	EX_trp__L_e	0	NO_FLUX
MAG3	Accumulibacter	M_val__L_c	EX_val__L_e	0	NO_FLUX
SRR14932614.142	d__Bacteria;p__Pseudomonadota;c__Gammaproteobacteria;o__Burkholderiales;f__Rhodocyclaceae;g__Accumulibacter;s__	M_arg__L_c	EX_arg__L_e	-10.4937	NO_FLUX
SRR14932614.142	d__Bacteria;p__Pseudomonadota;c__Gammaproteobacteria;o__Burkholderiales;f__Rhodocyclaceae;g__Accumulibacter;s__	M_his__L_c	EX_his__L_e	0	NO_FLUX
SRR14932614.142	d__Bacteria;p__Pseudomonadota;c__Gammaproteobacteria;o__Burkholderiales;f__Rhodocyclaceae;g__Accumulibacter;s__	M_ile__L_c	EX_ile__L_e	-10.3034	NO_FLUX
SRR14932614.142	d__Bacteria;p__Pseudomonadota;c__Gammaproteobacteria;o__Burkholderiales;f__Rhodocyclaceae;g__Accumulibacter;s__	M_leu__L_c	EX_leu__L_e	-15.9833	NO_FLUX
SRR14932614.142	d__Bacteria;p__Pseudomonadota;c__Gammaproteobacteria;o__Burkholderiales;f__Rhodocyclaceae;g__Accumulibacter;s__	M_met__L_c	EX_met__L_e	0	NO_FLUX
SRR14932614.142	d__Bacteria;p__Pseudomonadota;c__Gammaproteobacteria;o__Burkholderiales;f__Rhodocyclaceae;g__Accumulibacter;s__	M_phe__L_c	EX_phe__L_e	0	NO_FLUX
SRR14932614.142	d__Bacteria;p__Pseudomonadota;c__Gammaproteobacteria;o__Burkholderiales;f__Rhodocyclaceae;g__Accumulibacter;s__	M_pro__L_c	EX_pro__L_e	0	NO_FLUX
SRR14932614.142	d__Bacteria;p__Pseudomonadota;c__Gammaproteobacteria;o__Burkholderiales;f__Rhodocyclaceae;g__Accumulibacter;s__	M_ser__L_c	EX_ser__L_e	0	NO_FLUX
SRR14932614.142	d__Bacteria;p__Pseudomonadota;c__Gammaproteobacteria;o__Burkholderiales;f__Rhodocyclaceae;g__Accumulibacter;s__	M_thr__L_c	EX_thr__L_e	-8.9999	NO_FLUX
SRR14932614.142	d__Bacteria;p__Pseudomonadota;c__Gammaproteobacteria;o__Burkholderiales;f__Rhodocyclaceae;g__Accumulibacter;s__	M_trp__L_c	EX_trp__L_e	-2.0166	NO_FLUX
SRR14932614.142	d__Bacteria;p__Pseudomonadota;c__Gammaproteobacteria;o__Burkholderiales;f__Rhodocyclaceae;g__Accumulibacter;s__	M_val__L_c	EX_val__L_e	-15.0328	NO_FLUX
SRR14932614.28	d__Bacteria;p__Pseudomonadota;c__Gammaproteobacteria;o__Pseudomonadales;f__Moraxellaceae;g__JAGLBJ01;s__	M_arg__L_c	EX_arg__L_e	-10.0977	NO_FLUX
SRR14932614.28	d__Bacteria;p__Pseudomonadota;c__Gammaproteobacteria;o__Pseudomonadales;f__Moraxellaceae;g__JAGLBJ01;s__	M_his__L_c	N/A	N/A	NO_EXCHANGE
SRR14932614.28	d__Bacteria;p__Pseudomonadota;c__Gammaproteobacteria;o__Pseudomonadales;f__Moraxellaceae;g__JAGLBJ01;s__	M_ile__L_c	EX_ile__L_e	0	NO_FLUX
SRR14932614.28	d__Bacteria;p__Pseudomonadota;c__Gammaproteobacteria;o__Pseudomonadales;f__Moraxellaceae;g__JAGLBJ01;s__	M_leu__L_c	EX_leu__L_e	0	NO_FLUX
SRR14932614.28	d__Bacteria;p__Pseudomonadota;c__Gammaproteobacteria;o__Pseudomonadales;f__Moraxellaceae;g__JAGLBJ01;s__	M_met__L_c	EX_met__L_e	-5.2541	NO_FLUX
SRR14932614.28	d__Bacteria;p__Pseudomonadota;c__Gammaproteobacteria;o__Pseudomonadales;f__Moraxellaceae;g__JAGLBJ01;s__	M_phe__L_c	N/A	N/A	NO_EXCHANGE
SRR14932614.28	d__Bacteria;p__Pseudomonadota;c__Gammaproteobacteria;o__Pseudomonadales;f__Moraxellaceae;g__JAGLBJ01;s__	M_pro__L_c	N/A	N/A	NO_EXCHANGE
SRR14932614.28	d__Bacteria;p__Pseudomonadota;c__Gammaproteobacteria;o__Pseudomonadales;f__Moraxellaceae;g__JAGLBJ01;s__	M_ser__L_c	EX_ser__L_e	0	NO_FLUX
SRR14932614.28	d__Bacteria;p__Pseudomonadota;c__Gammaproteobacteria;o__Pseudomonadales;f__Moraxellaceae;g__JAGLBJ01;s__	M_thr__L_c	EX_thr__L_e	0	NO_FLUX
SRR14932614.28	d__Bacteria;p__Pseudomonadota;c__Gammaproteobacteria;o__Pseudomonadales;f__Moraxellaceae;g__JAGLBJ01;s__	M_trp__L_c	N/A	N/A	NO_EXCHANGE
SRR14932614.28	d__Bacteria;p__Pseudomonadota;c__Gammaproteobacteria;o__Pseudomonadales;f__Moraxellaceae;g__JAGLBJ01;s__	M_val__L_c	EX_val__L_e	0	NO_FLUX
SRR3501861.65	d__Bacteria;p__Acidobacteriota;c__Blastocatellia;o__RBC074;f__RBC074;g__RBC074;s__RBC074 sp016789605	M_arg__L_c	EX_arg__L_e	-16.8008	NO_FLUX
SRR3501861.65	d__Bacteria;p__Acidobacteriota;c__Blastocatellia;o__RBC074;f__RBC074;g__RBC074;s__RBC074 sp016789605	M_his__L_c	EX_his__L_e	-5.3811	NO_FLUX
SRR3501861.65	d__Bacteria;p__Acidobacteriota;c__Blastocatellia;o__RBC074;f__RBC074;g__RBC074;s__RBC074 sp016789605	M_ile__L_c	EX_ile__L_e	0	NO_FLUX
SRR3501861.65	d__Bacteria;p__Acidobacteriota;c__Blastocatellia;o__RBC074;f__RBC074;g__RBC074;s__RBC074 sp016789605	M_leu__L_c	EX_leu__L_e	0	NO_FLUX
SRR3501861.65	d__Bacteria;p__Acidobacteriota;c__Blastocatellia;o__RBC074;f__RBC074;g__RBC074;s__RBC074 sp016789605	M_met__L_c	EX_met__L_e	0	NO_FLUX
SRR3501861.65	d__Bacteria;p__Acidobacteriota;c__Blastocatellia;o__RBC074;f__RBC074;g__RBC074;s__RBC074 sp016789605	M_phe__L_c	EX_phe__L_e	-10.5229	NO_FLUX
SRR3501861.65	d__Bacteria;p__Acidobacteriota;c__Blastocatellia;o__RBC074;f__RBC074;g__RBC074;s__RBC074 sp016789605	M_pro__L_c	EX_pro__L_e	0	NO_FLUX
SRR3501861.65	d__Bacteria;p__Acidobacteriota;c__Blastocatellia;o__RBC074;f__RBC074;g__RBC074;s__RBC074 sp016789605	M_ser__L_c	EX_ser__L_e	0	NO_FLUX
SRR3501861.65	d__Bacteria;p__Acidobacteriota;c__Blastocatellia;o__RBC074;f__RBC074;g__RBC074;s__RBC074 sp016789605	M_thr__L_c	EX_thr__L_e	-30.9111	NO_FLUX
SRR3501861.65	d__Bacteria;p__Acidobacteriota;c__Blastocatellia;o__RBC074;f__RBC074;g__RBC074;s__RBC074 sp016789605	M_trp__L_c	EX_trp__L_e	-3.2286	NO_FLUX
SRR3501861.65	d__Bacteria;p__Acidobacteriota;c__Blastocatellia;o__RBC074;f__RBC074;g__RBC074;s__RBC074 sp016789605	M_val__L_c	EX_val__L_e	0	NO_FLUX
SRR14932675.81	d__Bacteria;p__Pseudomonadota;c__Gammaproteobacteria;o__Burkholderiales;f__Burkholderiaceae_B;g__Rubrivivax_A;s__Rubrivivax_A sp019635285	M_arg__L_c	EX_arg__L_e	-335.009	NO_FLUX
SRR14932675.81	d__Bacteria;p__Pseudomonadota;c__Gammaproteobacteria;o__Burkholderiales;f__Burkholderiaceae_B;g__Rubrivivax_A;s__Rubrivivax_A sp019635285	M_his__L_c	EX_his__L_e	0	NO_FLUX
SRR14932675.81	d__Bacteria;p__Pseudomonadota;c__Gammaproteobacteria;o__Burkholderiales;f__Burkholderiaceae_B;g__Rubrivivax_A;s__Rubrivivax_A sp019635285	M_ile__L_c	EX_ile__L_e	-18.2306	NO_FLUX
SRR14932675.81	d__Bacteria;p__Pseudomonadota;c__Gammaproteobacteria;o__Burkholderiales;f__Burkholderiaceae_B;g__Rubrivivax_A;s__Rubrivivax_A sp019635285	M_leu__L_c	EX_leu__L_e	-28.2707	NO_FLUX
SRR14932675.81	d__Bacteria;p__Pseudomonadota;c__Gammaproteobacteria;o__Burkholderiales;f__Burkholderiaceae_B;g__Rubrivivax_A;s__Rubrivivax_A sp019635285	M_met__L_c	EX_met__L_e	-9.6577	NO_FLUX
SRR14932675.81	d__Bacteria;p__Pseudomonadota;c__Gammaproteobacteria;o__Burkholderiales;f__Burkholderiaceae_B;g__Rubrivivax_A;s__Rubrivivax_A sp019635285	M_phe__L_c	EX_phe__L_e	-11.6253	NO_FLUX
SRR14932675.81	d__Bacteria;p__Pseudomonadota;c__Gammaproteobacteria;o__Burkholderiales;f__Burkholderiaceae_B;g__Rubrivivax_A;s__Rubrivivax_A sp019635285	M_pro__L_c	EX_pro__L_e	0	NO_FLUX
SRR14932675.81	d__Bacteria;p__Pseudomonadota;c__Gammaproteobacteria;o__Burkholderiales;f__Burkholderiaceae_B;g__Rubrivivax_A;s__Rubrivivax_A sp019635285	M_ser__L_c	EX_ser__L_e	0	NO_FLUX
SRR14932675.81	d__Bacteria;p__Pseudomonadota;c__Gammaproteobacteria;o__Burkholderiales;f__Burkholderiaceae_B;g__Rubrivivax_A;s__Rubrivivax_A sp019635285	M_thr__L_c	EX_thr__L_e	-15.9188	NO_FLUX
SRR14932675.81	d__Bacteria;p__Pseudomonadota;c__Gammaproteobacteria;o__Burkholderiales;f__Burkholderiaceae_B;g__Rubrivivax_A;s__Rubrivivax_A sp019635285	M_trp__L_c	EX_trp__L_e	0	NO_FLUX
SRR14932675.81	d__Bacteria;p__Pseudomonadota;c__Gammaproteobacteria;o__Burkholderiales;f__Burkholderiaceae_B;g__Rubrivivax_A;s__Rubrivivax_A sp019635285	M_val__L_c	EX_val__L_e	0	NO_FLUX
SRR14932561.50	d__Bacteria;p__Chloroflexota;c__Anaerolineae;o__UCB3;f__UCB3;g__JADJUE01;s__	M_arg__L_c	EX_arg__L_e	-9.4251	NO_FLUX
SRR14932561.50	d__Bacteria;p__Chloroflexota;c__Anaerolineae;o__UCB3;f__UCB3;g__JADJUE01;s__	M_his__L_c	EX_his__L_e	0	NO_FLUX
SRR14932561.50	d__Bacteria;p__Chloroflexota;c__Anaerolineae;o__UCB3;f__UCB3;g__JADJUE01;s__	M_ile__L_c	EX_ile__L_e	-9.2574	NO_FLUX
SRR14932561.50	d__Bacteria;p__Chloroflexota;c__Anaerolineae;o__UCB3;f__UCB3;g__JADJUE01;s__	M_leu__L_c	EX_leu__L_e	0	NO_FLUX
SRR14932561.50	d__Bacteria;p__Chloroflexota;c__Anaerolineae;o__UCB3;f__UCB3;g__JADJUE01;s__	M_met__L_c	EX_met__L_e	0	NO_FLUX
SRR14932561.50	d__Bacteria;p__Chloroflexota;c__Anaerolineae;o__UCB3;f__UCB3;g__JADJUE01;s__	M_phe__L_c	EX_phe__L_e	0	NO_FLUX
SRR14932561.50	d__Bacteria;p__Chloroflexota;c__Anaerolineae;o__UCB3;f__UCB3;g__JADJUE01;s__	M_pro__L_c	EX_pro__L_e	0	NO_FLUX
SRR14932561.50	d__Bacteria;p__Chloroflexota;c__Anaerolineae;o__UCB3;f__UCB3;g__JADJUE01;s__	M_ser__L_c	EX_ser__L_e	0	NO_FLUX
SRR14932561.50	d__Bacteria;p__Chloroflexota;c__Anaerolineae;o__UCB3;f__UCB3;g__JADJUE01;s__	M_thr__L_c	EX_thr__L_e	0	NO_FLUX
SRR14932561.50	d__Bacteria;p__Chloroflexota;c__Anaerolineae;o__UCB3;f__UCB3;g__JADJUE01;s__	M_trp__L_c	EX_trp__L_e	0	NO_FLUX
SRR14932561.50	d__Bacteria;p__Chloroflexota;c__Anaerolineae;o__UCB3;f__UCB3;g__JADJUE01;s__	M_val__L_c	EX_val__L_e	-13.5019	NO_FLUX
SRR8831204.16	d__Bacteria;p__Bacteroidota;c__Kapabacteria;o__Kapabacteriales;f__UBA961;g__UBA2353;s__UBA2353 sp017302855	M_arg__L_c	EX_arg__L_e	-17.6382	NO_FLUX
SRR8831204.16	d__Bacteria;p__Bacteroidota;c__Kapabacteria;o__Kapabacteriales;f__UBA961;g__UBA2353;s__UBA2353 sp017302855	M_his__L_c	EX_his__L_e	0	NO_FLUX
SRR8831204.16	d__Bacteria;p__Bacteroidota;c__Kapabacteria;o__Kapabacteriales;f__UBA961;g__UBA2353;s__UBA2353 sp017302855	M_ile__L_c	EX_ile__L_e	-9.9147	NO_FLUX
SRR8831204.16	d__Bacteria;p__Bacteroidota;c__Kapabacteria;o__Kapabacteriales;f__UBA961;g__UBA2353;s__UBA2353 sp017302855	M_leu__L_c	EX_leu__L_e	0	NO_FLUX
SRR8831204.16	d__Bacteria;p__Bacteroidota;c__Kapabacteria;o__Kapabacteriales;f__UBA961;g__UBA2353;s__UBA2353 sp017302855	M_met__L_c	EX_met__L_e	-4.1899	NO_FLUX
SRR8831204.16	d__Bacteria;p__Bacteroidota;c__Kapabacteria;o__Kapabacteriales;f__UBA961;g__UBA2353;s__UBA2353 sp017302855	M_phe__L_c	EX_phe__L_e	-6.3224	NO_FLUX
SRR8831204.16	d__Bacteria;p__Bacteroidota;c__Kapabacteria;o__Kapabacteriales;f__UBA961;g__UBA2353;s__UBA2353 sp017302855	M_pro__L_c	EX_pro__L_e	0	NO_FLUX
SRR8831204.16	d__Bacteria;p__Bacteroidota;c__Kapabacteria;o__Kapabacteriales;f__UBA961;g__UBA2353;s__UBA2353 sp017302855	M_ser__L_c	EX_ser__L_e	0	NO_FLUX
SRR8831204.16	d__Bacteria;p__Bacteroidota;c__Kapabacteria;o__Kapabacteriales;f__UBA961;g__UBA2353;s__UBA2353 sp017302855	M_thr__L_c	EX_thr__L_e	-8.6574	NO_FLUX
SRR8831204.16	d__Bacteria;p__Bacteroidota;c__Kapabacteria;o__Kapabacteriales;f__UBA961;g__UBA2353;s__UBA2353 sp017302855	M_trp__L_c	EX_trp__L_e	0	NO_FLUX
SRR8831204.16	d__Bacteria;p__Bacteroidota;c__Kapabacteria;o__Kapabacteriales;f__UBA961;g__UBA2353;s__UBA2353 sp017302855	M_val__L_c	EX_val__L_e	-14.4607	NO_FLUX
SRR14932586.18	d__Bacteria;p__Pseudomonadota;c__Gammaproteobacteria;o__Burkholderiales;f__Burkholderiaceae_B;g__Ottowia;s__Ottowia sp020848515	M_arg__L_c	N/A	N/A	NO_EXCHANGE
SRR14932586.18	d__Bacteria;p__Pseudomonadota;c__Gammaproteobacteria;o__Burkholderiales;f__Burkholderiaceae_B;g__Ottowia;s__Ottowia sp020848515	M_his__L_c	N/A	N/A	NO_EXCHANGE
SRR14932586.18	d__Bacteria;p__Pseudomonadota;c__Gammaproteobacteria;o__Burkholderiales;f__Burkholderiaceae_B;g__Ottowia;s__Ottowia sp020848515	M_ile__L_c	EX_ile__L_e	-13.4481	NO_FLUX
SRR14932586.18	d__Bacteria;p__Pseudomonadota;c__Gammaproteobacteria;o__Burkholderiales;f__Burkholderiaceae_B;g__Ottowia;s__Ottowia sp020848515	M_leu__L_c	EX_leu__L_e	0	NO_FLUX
SRR14932586.18	d__Bacteria;p__Pseudomonadota;c__Gammaproteobacteria;o__Burkholderiales;f__Burkholderiaceae_B;g__Ottowia;s__Ottowia sp020848515	M_met__L_c	N/A	N/A	NO_EXCHANGE
SRR14932586.18	d__Bacteria;p__Pseudomonadota;c__Gammaproteobacteria;o__Burkholderiales;f__Burkholderiaceae_B;g__Ottowia;s__Ottowia sp020848515	M_phe__L_c	N/A	N/A	NO_EXCHANGE
SRR14932586.18	d__Bacteria;p__Pseudomonadota;c__Gammaproteobacteria;o__Burkholderiales;f__Burkholderiaceae_B;g__Ottowia;s__Ottowia sp020848515	M_pro__L_c	EX_pro__L_e	-23.924	NO_FLUX
SRR14932586.18	d__Bacteria;p__Pseudomonadota;c__Gammaproteobacteria;o__Burkholderiales;f__Burkholderiaceae_B;g__Ottowia;s__Ottowia sp020848515	M_ser__L_c	N/A	N/A	NO_EXCHANGE
SRR14932586.18	d__Bacteria;p__Pseudomonadota;c__Gammaproteobacteria;o__Burkholderiales;f__Burkholderiaceae_B;g__Ottowia;s__Ottowia sp020848515	M_thr__L_c	EX_thr__L_e	-11.7428	NO_FLUX
SRR14932586.18	d__Bacteria;p__Pseudomonadota;c__Gammaproteobacteria;o__Burkholderiales;f__Burkholderiaceae_B;g__Ottowia;s__Ottowia sp020848515	M_trp__L_c	N/A	N/A	NO_EXCHANGE
SRR14932586.18	d__Bacteria;p__Pseudomonadota;c__Gammaproteobacteria;o__Burkholderiales;f__Burkholderiaceae_B;g__Ottowia;s__Ottowia sp020848515	M_val__L_c	EX_val__L_e	0	NO_FLUX
SRR14932614.64	d__Bacteria;p__Gemmatimonadota;c__Gemmatimonadetes;o__Gemmatimonadales;f__Gemmatimonadaceae;g__Gemmatimonas;s__	M_arg__L_c	EX_arg__L_e	-15.5736	NO_FLUX
SRR14932614.64	d__Bacteria;p__Gemmatimonadota;c__Gemmatimonadetes;o__Gemmatimonadales;f__Gemmatimonadaceae;g__Gemmatimonas;s__	M_his__L_c	EX_his__L_e	0	NO_FLUX
SRR14932614.64	d__Bacteria;p__Gemmatimonadota;c__Gemmatimonadetes;o__Gemmatimonadales;f__Gemmatimonadaceae;g__Gemmatimonas;s__	M_ile__L_c	EX_ile__L_e	0	NO_FLUX
SRR14932614.64	d__Bacteria;p__Gemmatimonadota;c__Gemmatimonadetes;o__Gemmatimonadales;f__Gemmatimonadaceae;g__Gemmatimonas;s__	M_leu__L_c	EX_leu__L_e	0	NO_FLUX
SRR14932614.64	d__Bacteria;p__Gemmatimonadota;c__Gemmatimonadetes;o__Gemmatimonadales;f__Gemmatimonadaceae;g__Gemmatimonas;s__	M_met__L_c	EX_met__L_e	-5.0003	NO_FLUX
SRR14932614.64	d__Bacteria;p__Gemmatimonadota;c__Gemmatimonadetes;o__Gemmatimonadales;f__Gemmatimonadaceae;g__Gemmatimonas;s__	M_phe__L_c	EX_phe__L_e	-9.7543	NO_FLUX
SRR14932614.64	d__Bacteria;p__Gemmatimonadota;c__Gemmatimonadetes;o__Gemmatimonadales;f__Gemmatimonadaceae;g__Gemmatimonas;s__	M_pro__L_c	EX_pro__L_e	-11.6387	NO_FLUX
SRR14932614.64	d__Bacteria;p__Gemmatimonadota;c__Gemmatimonadetes;o__Gemmatimonadales;f__Gemmatimonadaceae;g__Gemmatimonas;s__	M_ser__L_c	EX_ser__L_e	0	NO_FLUX
SRR14932614.64	d__Bacteria;p__Gemmatimonadota;c__Gemmatimonadetes;o__Gemmatimonadales;f__Gemmatimonadaceae;g__Gemmatimonas;s__	M_thr__L_c	EX_thr__L_e	-28.6533	NO_FLUX
SRR14932614.64	d__Bacteria;p__Gemmatimonadota;c__Gemmatimonadetes;o__Gemmatimonadales;f__Gemmatimonadaceae;g__Gemmatimonas;s__	M_trp__L_c	EX_trp__L_e	-2.9928	NO_FLUX
SRR14932614.64	d__Bacteria;p__Gemmatimonadota;c__Gemmatimonadetes;o__Gemmatimonadales;f__Gemmatimonadaceae;g__Gemmatimonas;s__	M_val__L_c	EX_val__L_e	0	NO_FLUX
SRR3501884.28	d__Bacteria;p__Bacteroidota;c__Bacteroidia;o__Cytophagales;f__Cyclobacteriaceae;g__UBA2336;s__UBA2336 sp019694875	M_arg__L_c	EX_arg__L_e	0	NO_FLUX
SRR3501884.28	d__Bacteria;p__Bacteroidota;c__Bacteroidia;o__Cytophagales;f__Cyclobacteriaceae;g__UBA2336;s__UBA2336 sp019694875	M_his__L_c	EX_his__L_e	-4.0505	NO_FLUX
SRR3501884.28	d__Bacteria;p__Bacteroidota;c__Bacteroidia;o__Cytophagales;f__Cyclobacteriaceae;g__UBA2336;s__UBA2336 sp019694875	M_ile__L_c	EX_ile__L_e	-12.4215	NO_FLUX
SRR3501884.28	d__Bacteria;p__Bacteroidota;c__Bacteroidia;o__Cytophagales;f__Cyclobacteriaceae;g__UBA2336;s__UBA2336 sp019694875	M_leu__L_c	EX_leu__L_e	-19.2623	NO_FLUX
SRR3501884.28	d__Bacteria;p__Bacteroidota;c__Bacteroidia;o__Cytophagales;f__Cyclobacteriaceae;g__UBA2336;s__UBA2336 sp019694875	M_met__L_c	EX_met__L_e	-6.5846	NO_FLUX
SRR3501884.28	d__Bacteria;p__Bacteroidota;c__Bacteroidia;o__Cytophagales;f__Cyclobacteriaceae;g__UBA2336;s__UBA2336 sp019694875	M_phe__L_c	EX_phe__L_e	-7.921	NO_FLUX
SRR3501884.28	d__Bacteria;p__Bacteroidota;c__Bacteroidia;o__Cytophagales;f__Cyclobacteriaceae;g__UBA2336;s__UBA2336 sp019694875	M_pro__L_c	EX_pro__L_e	0	NO_FLUX
SRR3501884.28	d__Bacteria;p__Bacteroidota;c__Bacteroidia;o__Cytophagales;f__Cyclobacteriaceae;g__UBA2336;s__UBA2336 sp019694875	M_ser__L_c	EX_ser__L_e	0	NO_FLUX
SRR3501884.28	d__Bacteria;p__Bacteroidota;c__Bacteroidia;o__Cytophagales;f__Cyclobacteriaceae;g__UBA2336;s__UBA2336 sp019694875	M_thr__L_c	EX_thr__L_e	-10.8463	NO_FLUX
SRR3501884.28	d__Bacteria;p__Bacteroidota;c__Bacteroidia;o__Cytophagales;f__Cyclobacteriaceae;g__UBA2336;s__UBA2336 sp019694875	M_trp__L_c	EX_trp__L_e	0	NO_FLUX
SRR3501884.28	d__Bacteria;p__Bacteroidota;c__Bacteroidia;o__Cytophagales;f__Cyclobacteriaceae;g__UBA2336;s__UBA2336 sp019694875	M_val__L_c	EX_val__L_e	-18.0922	NO_FLUX
SRR14610243.4	d__Bacteria;p__Pseudomonadota;c__Gammaproteobacteria;o__Burkholderiales;f__Burkholderiaceae_B;g__Giesbergeria;s__Giesbergeria sp010020825	M_arg__L_c	EX_arg__L_e	-9.1126	NO_FLUX
SRR14610243.4	d__Bacteria;p__Pseudomonadota;c__Gammaproteobacteria;o__Burkholderiales;f__Burkholderiaceae_B;g__Giesbergeria;s__Giesbergeria sp010020825	M_his__L_c	EX_his__L_e	0	NO_FLUX
SRR14610243.4	d__Bacteria;p__Pseudomonadota;c__Gammaproteobacteria;o__Burkholderiales;f__Burkholderiaceae_B;g__Giesbergeria;s__Giesbergeria sp010020825	M_ile__L_c	EX_ile__L_e	-8.9504	NO_FLUX
SRR14610243.4	d__Bacteria;p__Pseudomonadota;c__Gammaproteobacteria;o__Burkholderiales;f__Burkholderiaceae_B;g__Giesbergeria;s__Giesbergeria sp010020825	M_leu__L_c	EX_leu__L_e	0	NO_FLUX
SRR14610243.4	d__Bacteria;p__Pseudomonadota;c__Gammaproteobacteria;o__Burkholderiales;f__Burkholderiaceae_B;g__Giesbergeria;s__Giesbergeria sp010020825	M_met__L_c	EX_met__L_e	0	NO_FLUX
SRR14610243.4	d__Bacteria;p__Pseudomonadota;c__Gammaproteobacteria;o__Burkholderiales;f__Burkholderiaceae_B;g__Giesbergeria;s__Giesbergeria sp010020825	M_phe__L_c	EX_phe__L_e	0	NO_FLUX
SRR14610243.4	d__Bacteria;p__Pseudomonadota;c__Gammaproteobacteria;o__Burkholderiales;f__Burkholderiaceae_B;g__Giesbergeria;s__Giesbergeria sp010020825	M_pro__L_c	EX_pro__L_e	0	NO_FLUX
SRR14610243.4	d__Bacteria;p__Pseudomonadota;c__Gammaproteobacteria;o__Burkholderiales;f__Burkholderiaceae_B;g__Giesbergeria;s__Giesbergeria sp010020825	M_ser__L_c	EX_ser__L_e	0	NO_FLUX
SRR14610243.4	d__Bacteria;p__Pseudomonadota;c__Gammaproteobacteria;o__Burkholderiales;f__Burkholderiaceae_B;g__Giesbergeria;s__Giesbergeria sp010020825	M_thr__L_c	EX_thr__L_e	-7.8154	NO_FLUX
SRR14610243.4	d__Bacteria;p__Pseudomonadota;c__Gammaproteobacteria;o__Burkholderiales;f__Burkholderiaceae_B;g__Giesbergeria;s__Giesbergeria sp010020825	M_trp__L_c	EX_trp__L_e	0	NO_FLUX
SRR14610243.4	d__Bacteria;p__Pseudomonadota;c__Gammaproteobacteria;o__Burkholderiales;f__Burkholderiaceae_B;g__Giesbergeria;s__Giesbergeria sp010020825	M_val__L_c	EX_val__L_e	-26.9339	NO_FLUX
SRR14610243.87	d__Bacteria;p__Chloroflexota;c__Anaerolineae;o__Fen-1058;f__Fen-1058;g__JAGOBP01;s__	M_arg__L_c	EX_arg__L_e	-12.1388	NO_FLUX
SRR14610243.87	d__Bacteria;p__Chloroflexota;c__Anaerolineae;o__Fen-1058;f__Fen-1058;g__JAGOBP01;s__	M_his__L_c	EX_his__L_e	0	NO_FLUX
SRR14610243.87	d__Bacteria;p__Chloroflexota;c__Anaerolineae;o__Fen-1058;f__Fen-1058;g__JAGOBP01;s__	M_ile__L_c	EX_ile__L_e	-11.9229	NO_FLUX
SRR14610243.87	d__Bacteria;p__Chloroflexota;c__Anaerolineae;o__Fen-1058;f__Fen-1058;g__JAGOBP01;s__	M_leu__L_c	EX_leu__L_e	0	NO_FLUX
SRR14610243.87	d__Bacteria;p__Chloroflexota;c__Anaerolineae;o__Fen-1058;f__Fen-1058;g__JAGOBP01;s__	M_met__L_c	EX_met__L_e	-3.6873	NO_FLUX
SRR14610243.87	d__Bacteria;p__Chloroflexota;c__Anaerolineae;o__Fen-1058;f__Fen-1058;g__JAGOBP01;s__	M_phe__L_c	EX_phe__L_e	-7.603	NO_FLUX
SRR14610243.87	d__Bacteria;p__Chloroflexota;c__Anaerolineae;o__Fen-1058;f__Fen-1058;g__JAGOBP01;s__	M_pro__L_c	EX_pro__L_e	-9.0717	NO_FLUX
SRR14610243.87	d__Bacteria;p__Chloroflexota;c__Anaerolineae;o__Fen-1058;f__Fen-1058;g__JAGOBP01;s__	M_ser__L_c	EX_ser__L_e	0	NO_FLUX
SRR14610243.87	d__Bacteria;p__Chloroflexota;c__Anaerolineae;o__Fen-1058;f__Fen-1058;g__JAGOBP01;s__	M_thr__L_c	EX_thr__L_e	-10.4109	NO_FLUX
SRR14610243.87	d__Bacteria;p__Chloroflexota;c__Anaerolineae;o__Fen-1058;f__Fen-1058;g__JAGOBP01;s__	M_trp__L_c	EX_trp__L_e	-2.3327	NO_FLUX
SRR14610243.87	d__Bacteria;p__Chloroflexota;c__Anaerolineae;o__Fen-1058;f__Fen-1058;g__JAGOBP01;s__	M_val__L_c	EX_val__L_e	0	NO_FLUX
SRR3501861.30	d__Bacteria;p__Pseudomonadota;c__Gammaproteobacteria;o__Burkholderiales;f__Rhodocyclaceae;g__Accumulibacter;s__	M_arg__L_c	EX_arg__L_e	-11.0046	NO_FLUX
SRR3501861.30	d__Bacteria;p__Pseudomonadota;c__Gammaproteobacteria;o__Burkholderiales;f__Rhodocyclaceae;g__Accumulibacter;s__	M_his__L_c	EX_his__L_e	0	NO_FLUX
SRR3501861.30	d__Bacteria;p__Pseudomonadota;c__Gammaproteobacteria;o__Burkholderiales;f__Rhodocyclaceae;g__Accumulibacter;s__	M_ile__L_c	EX_ile__L_e	-10.8088	NO_FLUX
SRR3501861.30	d__Bacteria;p__Pseudomonadota;c__Gammaproteobacteria;o__Burkholderiales;f__Rhodocyclaceae;g__Accumulibacter;s__	M_leu__L_c	EX_leu__L_e	-16.7615	NO_FLUX
SRR3501861.30	d__Bacteria;p__Pseudomonadota;c__Gammaproteobacteria;o__Burkholderiales;f__Rhodocyclaceae;g__Accumulibacter;s__	M_met__L_c	EX_met__L_e	0	NO_FLUX
SRR3501861.30	d__Bacteria;p__Pseudomonadota;c__Gammaproteobacteria;o__Burkholderiales;f__Rhodocyclaceae;g__Accumulibacter;s__	M_phe__L_c	EX_phe__L_e	0	NO_FLUX
SRR3501861.30	d__Bacteria;p__Pseudomonadota;c__Gammaproteobacteria;o__Burkholderiales;f__Rhodocyclaceae;g__Accumulibacter;s__	M_pro__L_c	EX_pro__L_e	0	NO_FLUX
SRR3501861.30	d__Bacteria;p__Pseudomonadota;c__Gammaproteobacteria;o__Burkholderiales;f__Rhodocyclaceae;g__Accumulibacter;s__	M_ser__L_c	EX_ser__L_e	0	NO_FLUX
SRR3501861.30	d__Bacteria;p__Pseudomonadota;c__Gammaproteobacteria;o__Burkholderiales;f__Rhodocyclaceae;g__Accumulibacter;s__	M_thr__L_c	EX_thr__L_e	-9.4381	NO_FLUX
SRR3501861.30	d__Bacteria;p__Pseudomonadota;c__Gammaproteobacteria;o__Burkholderiales;f__Rhodocyclaceae;g__Accumulibacter;s__	M_trp__L_c	EX_trp__L_e	0	NO_FLUX
SRR3501861.30	d__Bacteria;p__Pseudomonadota;c__Gammaproteobacteria;o__Burkholderiales;f__Rhodocyclaceae;g__Accumulibacter;s__	M_val__L_c	EX_val__L_e	869.061	SECRETABLE
SRR14610243.54	d__Bacteria;p__Chloroflexota;c__Anaerolineae;o__UCB3;f__;g__;s__	M_arg__L_c	EX_arg__L_e	-8.4591	NO_FLUX
SRR14610243.54	d__Bacteria;p__Chloroflexota;c__Anaerolineae;o__UCB3;f__;g__;s__	M_his__L_c	EX_his__L_e	0	NO_FLUX
SRR14610243.54	d__Bacteria;p__Chloroflexota;c__Anaerolineae;o__UCB3;f__;g__;s__	M_ile__L_c	EX_ile__L_e	-8.3086	NO_FLUX
SRR14610243.54	d__Bacteria;p__Chloroflexota;c__Anaerolineae;o__UCB3;f__;g__;s__	M_leu__L_c	EX_leu__L_e	-12.8844	NO_FLUX
SRR14610243.54	d__Bacteria;p__Chloroflexota;c__Anaerolineae;o__UCB3;f__;g__;s__	M_met__L_c	EX_met__L_e	0	NO_FLUX
SRR14610243.54	d__Bacteria;p__Chloroflexota;c__Anaerolineae;o__UCB3;f__;g__;s__	M_phe__L_c	EX_phe__L_e	-5.2983	NO_FLUX
SRR14610243.54	d__Bacteria;p__Chloroflexota;c__Anaerolineae;o__UCB3;f__;g__;s__	M_pro__L_c	EX_pro__L_e	0	NO_FLUX
SRR14610243.54	d__Bacteria;p__Chloroflexota;c__Anaerolineae;o__UCB3;f__;g__;s__	M_ser__L_c	EX_ser__L_e	0	NO_FLUX
SRR14610243.54	d__Bacteria;p__Chloroflexota;c__Anaerolineae;o__UCB3;f__;g__;s__	M_thr__L_c	EX_thr__L_e	-7.255	NO_FLUX
SRR14610243.54	d__Bacteria;p__Chloroflexota;c__Anaerolineae;o__UCB3;f__;g__;s__	M_trp__L_c	EX_trp__L_e	-1.6256	NO_FLUX
SRR14610243.54	d__Bacteria;p__Chloroflexota;c__Anaerolineae;o__UCB3;f__;g__;s__	M_val__L_c	EX_val__L_e	-12.1017	NO_FLUX
SRR14932526.75	d__Bacteria;p__Myxococcota;c__Polyangia;o__Palsa-1104;f__JAEUJZ01;g__JAGNNG01;s__	M_arg__L_c	EX_arg__L_e	-9.3902	NO_FLUX
SRR14932526.75	d__Bacteria;p__Myxococcota;c__Polyangia;o__Palsa-1104;f__JAEUJZ01;g__JAGNNG01;s__	M_his__L_c	EX_his__L_e	0	NO_FLUX
SRR14932526.75	d__Bacteria;p__Myxococcota;c__Polyangia;o__Palsa-1104;f__JAEUJZ01;g__JAGNNG01;s__	M_ile__L_c	EX_ile__L_e	-9.2231	NO_FLUX
SRR14932526.75	d__Bacteria;p__Myxococcota;c__Polyangia;o__Palsa-1104;f__JAEUJZ01;g__JAGNNG01;s__	M_leu__L_c	EX_leu__L_e	0	NO_FLUX
SRR14932526.75	d__Bacteria;p__Myxococcota;c__Polyangia;o__Palsa-1104;f__JAEUJZ01;g__JAGNNG01;s__	M_met__L_c	EX_met__L_e	0	NO_FLUX
SRR14932526.75	d__Bacteria;p__Myxococcota;c__Polyangia;o__Palsa-1104;f__JAEUJZ01;g__JAGNNG01;s__	M_phe__L_c	EX_phe__L_e	-5.8814	NO_FLUX
SRR14932526.75	d__Bacteria;p__Myxococcota;c__Polyangia;o__Palsa-1104;f__JAEUJZ01;g__JAGNNG01;s__	M_pro__L_c	EX_pro__L_e	0	NO_FLUX
SRR14932526.75	d__Bacteria;p__Myxococcota;c__Polyangia;o__Palsa-1104;f__JAEUJZ01;g__JAGNNG01;s__	M_ser__L_c	EX_ser__L_e	0	NO_FLUX
SRR14932526.75	d__Bacteria;p__Myxococcota;c__Polyangia;o__Palsa-1104;f__JAEUJZ01;g__JAGNNG01;s__	M_thr__L_c	EX_thr__L_e	-8.0535	NO_FLUX
SRR14932526.75	d__Bacteria;p__Myxococcota;c__Polyangia;o__Palsa-1104;f__JAEUJZ01;g__JAGNNG01;s__	M_trp__L_c	EX_trp__L_e	0	NO_FLUX
SRR14932526.75	d__Bacteria;p__Myxococcota;c__Polyangia;o__Palsa-1104;f__JAEUJZ01;g__JAGNNG01;s__	M_val__L_c	EX_val__L_e	-13.4519	NO_FLUX
SRR8831206.61	d__Bacteria;p__Acidobacteriota;c__Blastocatellia;o__Pyrinomonadales;f__Pyrinomonadaceae;g__OLB17;s__	M_arg__L_c	EX_arg__L_e	-9.7397	NO_FLUX
SRR8831206.61	d__Bacteria;p__Acidobacteriota;c__Blastocatellia;o__Pyrinomonadales;f__Pyrinomonadaceae;g__OLB17;s__	M_his__L_c	EX_his__L_e	-3.1195	NO_FLUX
SRR8831206.61	d__Bacteria;p__Acidobacteriota;c__Blastocatellia;o__Pyrinomonadales;f__Pyrinomonadaceae;g__OLB17;s__	M_ile__L_c	EX_ile__L_e	-9.5664	NO_FLUX
SRR8831206.61	d__Bacteria;p__Acidobacteriota;c__Blastocatellia;o__Pyrinomonadales;f__Pyrinomonadaceae;g__OLB17;s__	M_leu__L_c	EX_leu__L_e	-14.8349	NO_FLUX
SRR8831206.61	d__Bacteria;p__Acidobacteriota;c__Blastocatellia;o__Pyrinomonadales;f__Pyrinomonadaceae;g__OLB17;s__	M_met__L_c	EX_met__L_e	-5.0711	NO_FLUX
SRR8831206.61	d__Bacteria;p__Acidobacteriota;c__Blastocatellia;o__Pyrinomonadales;f__Pyrinomonadaceae;g__OLB17;s__	M_phe__L_c	EX_phe__L_e	-6.1003	NO_FLUX
SRR8831206.61	d__Bacteria;p__Acidobacteriota;c__Blastocatellia;o__Pyrinomonadales;f__Pyrinomonadaceae;g__OLB17;s__	M_pro__L_c	EX_pro__L_e	-7.2788	NO_FLUX
SRR8831206.61	d__Bacteria;p__Acidobacteriota;c__Blastocatellia;o__Pyrinomonadales;f__Pyrinomonadaceae;g__OLB17;s__	M_ser__L_c	EX_ser__L_e	0	NO_FLUX
SRR8831206.61	d__Bacteria;p__Acidobacteriota;c__Blastocatellia;o__Pyrinomonadales;f__Pyrinomonadaceae;g__OLB17;s__	M_thr__L_c	EX_thr__L_e	0	NO_FLUX
SRR8831206.61	d__Bacteria;p__Acidobacteriota;c__Blastocatellia;o__Pyrinomonadales;f__Pyrinomonadaceae;g__OLB17;s__	M_trp__L_c	EX_trp__L_e	0	NO_FLUX
SRR8831206.61	d__Bacteria;p__Acidobacteriota;c__Blastocatellia;o__Pyrinomonadales;f__Pyrinomonadaceae;g__OLB17;s__	M_val__L_c	EX_val__L_e	-13.9337	NO_FLUX
SRR14932586.11	d__Bacteria;p__Acidobacteriota;c__Blastocatellia;o__RBC074;f__RBC074;g__JAJVID01;s__JAJVID01 sp022072205	M_arg__L_c	EX_arg__L_e	-22.7832	NO_FLUX
SRR14932586.11	d__Bacteria;p__Acidobacteriota;c__Blastocatellia;o__RBC074;f__RBC074;g__JAJVID01;s__JAJVID01 sp022072205	M_his__L_c	EX_his__L_e	0	NO_FLUX
SRR14932586.11	d__Bacteria;p__Acidobacteriota;c__Blastocatellia;o__RBC074;f__RBC074;g__JAJVID01;s__JAJVID01 sp022072205	M_ile__L_c	EX_ile__L_e	0	NO_FLUX
SRR14932586.11	d__Bacteria;p__Acidobacteriota;c__Blastocatellia;o__RBC074;f__RBC074;g__JAJVID01;s__JAJVID01 sp022072205	M_leu__L_c	EX_leu__L_e	0	NO_FLUX
SRR14932586.11	d__Bacteria;p__Acidobacteriota;c__Blastocatellia;o__RBC074;f__RBC074;g__JAJVID01;s__JAJVID01 sp022072205	M_met__L_c	EX_met__L_e	0	NO_FLUX
SRR14932586.11	d__Bacteria;p__Acidobacteriota;c__Blastocatellia;o__RBC074;f__RBC074;g__JAJVID01;s__JAJVID01 sp022072205	M_phe__L_c	EX_phe__L_e	0	NO_FLUX
SRR14932586.11	d__Bacteria;p__Acidobacteriota;c__Blastocatellia;o__RBC074;f__RBC074;g__JAJVID01;s__JAJVID01 sp022072205	M_pro__L_c	EX_pro__L_e	-17.0266	NO_FLUX
SRR14932586.11	d__Bacteria;p__Acidobacteriota;c__Blastocatellia;o__RBC074;f__RBC074;g__JAJVID01;s__JAJVID01 sp022072205	M_ser__L_c	EX_ser__L_e	0	NO_FLUX
SRR14932586.11	d__Bacteria;p__Acidobacteriota;c__Blastocatellia;o__RBC074;f__RBC074;g__JAJVID01;s__JAJVID01 sp022072205	M_thr__L_c	EX_thr__L_e	-41.9179	NO_FLUX
SRR14932586.11	d__Bacteria;p__Acidobacteriota;c__Blastocatellia;o__RBC074;f__RBC074;g__JAJVID01;s__JAJVID01 sp022072205	M_trp__L_c	EX_trp__L_e	0	NO_FLUX
SRR14932586.11	d__Bacteria;p__Acidobacteriota;c__Blastocatellia;o__RBC074;f__RBC074;g__JAJVID01;s__JAJVID01 sp022072205	M_val__L_c	EX_val__L_e	0	NO_FLUX
SRR14932613.68	d__Bacteria;p__Pseudomonadota;c__Gammaproteobacteria;o__Burkholderiales;f__Rhodocyclaceae;g__Methylophosphatis;s__Methylophosphatis sp016791115	M_arg__L_c	EX_arg__L_e	-10.5607	NO_FLUX
SRR14932613.68	d__Bacteria;p__Pseudomonadota;c__Gammaproteobacteria;o__Burkholderiales;f__Rhodocyclaceae;g__Methylophosphatis;s__Methylophosphatis sp016791115	M_his__L_c	EX_his__L_e	0	NO_FLUX
SRR14932613.68	d__Bacteria;p__Pseudomonadota;c__Gammaproteobacteria;o__Burkholderiales;f__Rhodocyclaceae;g__Methylophosphatis;s__Methylophosphatis sp016791115	M_ile__L_c	EX_ile__L_e	-10.3728	NO_FLUX
SRR14932613.68	d__Bacteria;p__Pseudomonadota;c__Gammaproteobacteria;o__Burkholderiales;f__Rhodocyclaceae;g__Methylophosphatis;s__Methylophosphatis sp016791115	M_leu__L_c	EX_leu__L_e	0	NO_FLUX
SRR14932613.68	d__Bacteria;p__Pseudomonadota;c__Gammaproteobacteria;o__Burkholderiales;f__Rhodocyclaceae;g__Methylophosphatis;s__Methylophosphatis sp016791115	M_met__L_c	EX_met__L_e	0	NO_FLUX
SRR14932613.68	d__Bacteria;p__Pseudomonadota;c__Gammaproteobacteria;o__Burkholderiales;f__Rhodocyclaceae;g__Methylophosphatis;s__Methylophosphatis sp016791115	M_phe__L_c	EX_phe__L_e	0	NO_FLUX
SRR14932613.68	d__Bacteria;p__Pseudomonadota;c__Gammaproteobacteria;o__Burkholderiales;f__Rhodocyclaceae;g__Methylophosphatis;s__Methylophosphatis sp016791115	M_pro__L_c	EX_pro__L_e	0	NO_FLUX
SRR14932613.68	d__Bacteria;p__Pseudomonadota;c__Gammaproteobacteria;o__Burkholderiales;f__Rhodocyclaceae;g__Methylophosphatis;s__Methylophosphatis sp016791115	M_ser__L_c	EX_ser__L_e	0	NO_FLUX
SRR14932613.68	d__Bacteria;p__Pseudomonadota;c__Gammaproteobacteria;o__Burkholderiales;f__Rhodocyclaceae;g__Methylophosphatis;s__Methylophosphatis sp016791115	M_thr__L_c	EX_thr__L_e	-9.0574	NO_FLUX
SRR14932613.68	d__Bacteria;p__Pseudomonadota;c__Gammaproteobacteria;o__Burkholderiales;f__Rhodocyclaceae;g__Methylophosphatis;s__Methylophosphatis sp016791115	M_trp__L_c	EX_trp__L_e	0	NO_FLUX
SRR14932613.68	d__Bacteria;p__Pseudomonadota;c__Gammaproteobacteria;o__Burkholderiales;f__Rhodocyclaceae;g__Methylophosphatis;s__Methylophosphatis sp016791115	M_val__L_c	EX_val__L_e	0	NO_FLUX
SRR14610239.64	d__Bacteria;p__Bacteroidota;c__Bacteroidia;o__Cytophagales;f__Cyclobacteriaceae;g__ELB16-189;s__ELB16-189 sp019694905	M_arg__L_c	EX_arg__L_e	-13.4059	NO_FLUX
SRR14610239.64	d__Bacteria;p__Bacteroidota;c__Bacteroidia;o__Cytophagales;f__Cyclobacteriaceae;g__ELB16-189;s__ELB16-189 sp019694905	M_his__L_c	EX_his__L_e	-4.2676	NO_FLUX
SRR14610239.64	d__Bacteria;p__Bacteroidota;c__Bacteroidia;o__Cytophagales;f__Cyclobacteriaceae;g__ELB16-189;s__ELB16-189 sp019694905	M_ile__L_c	EX_ile__L_e	0	NO_FLUX
SRR14610239.64	d__Bacteria;p__Bacteroidota;c__Bacteroidia;o__Cytophagales;f__Cyclobacteriaceae;g__ELB16-189;s__ELB16-189 sp019694905	M_leu__L_c	EX_leu__L_e	0	NO_FLUX
SRR14610239.64	d__Bacteria;p__Bacteroidota;c__Bacteroidia;o__Cytophagales;f__Cyclobacteriaceae;g__ELB16-189;s__ELB16-189 sp019694905	M_met__L_c	EX_met__L_e	0	NO_FLUX
SRR14610239.64	d__Bacteria;p__Bacteroidota;c__Bacteroidia;o__Cytophagales;f__Cyclobacteriaceae;g__ELB16-189;s__ELB16-189 sp019694905	M_phe__L_c	EX_phe__L_e	0	NO_FLUX
SRR14610239.64	d__Bacteria;p__Bacteroidota;c__Bacteroidia;o__Cytophagales;f__Cyclobacteriaceae;g__ELB16-189;s__ELB16-189 sp019694905	M_pro__L_c	EX_pro__L_e	0	NO_FLUX
SRR14610239.64	d__Bacteria;p__Bacteroidota;c__Bacteroidia;o__Cytophagales;f__Cyclobacteriaceae;g__ELB16-189;s__ELB16-189 sp019694905	M_ser__L_c	EX_ser__L_e	0	NO_FLUX
SRR14610239.64	d__Bacteria;p__Bacteroidota;c__Bacteroidia;o__Cytophagales;f__Cyclobacteriaceae;g__ELB16-189;s__ELB16-189 sp019694905	M_thr__L_c	EX_thr__L_e	-24.6605	NO_FLUX
SRR14610239.64	d__Bacteria;p__Bacteroidota;c__Bacteroidia;o__Cytophagales;f__Cyclobacteriaceae;g__ELB16-189;s__ELB16-189 sp019694905	M_trp__L_c	EX_trp__L_e	0	NO_FLUX
SRR14610239.64	d__Bacteria;p__Bacteroidota;c__Bacteroidia;o__Cytophagales;f__Cyclobacteriaceae;g__ELB16-189;s__ELB16-189 sp019694905	M_val__L_c	EX_val__L_e	0	NO_FLUX
SRR14932492.86	d__Bacteria;p__Pseudomonadota;c__Alphaproteobacteria;o__Rickettsiales;f__Rickettsiaceae;g__Megaira;s__Megaira sp903828265	M_arg__L_c	EX_arg__L_e	-16.0156	NO_FLUX
SRR14932492.86	d__Bacteria;p__Pseudomonadota;c__Alphaproteobacteria;o__Rickettsiales;f__Rickettsiaceae;g__Megaira;s__Megaira sp903828265	M_his__L_c	EX_his__L_e	0	NO_FLUX
SRR14932492.86	d__Bacteria;p__Pseudomonadota;c__Alphaproteobacteria;o__Rickettsiales;f__Rickettsiaceae;g__Megaira;s__Megaira sp903828265	M_ile__L_c	EX_ile__L_e	-15.7306	NO_FLUX
SRR14932492.86	d__Bacteria;p__Pseudomonadota;c__Alphaproteobacteria;o__Rickettsiales;f__Rickettsiaceae;g__Megaira;s__Megaira sp903828265	M_leu__L_c	EX_leu__L_e	-1000	NO_FLUX
SRR14932492.86	d__Bacteria;p__Pseudomonadota;c__Alphaproteobacteria;o__Rickettsiales;f__Rickettsiaceae;g__Megaira;s__Megaira sp903828265	M_met__L_c	EX_met__L_e	0	NO_FLUX
SRR14932492.86	d__Bacteria;p__Pseudomonadota;c__Alphaproteobacteria;o__Rickettsiales;f__Rickettsiaceae;g__Megaira;s__Megaira sp903828265	M_phe__L_c	EX_phe__L_e	0	NO_FLUX
SRR14932492.86	d__Bacteria;p__Pseudomonadota;c__Alphaproteobacteria;o__Rickettsiales;f__Rickettsiaceae;g__Megaira;s__Megaira sp903828265	M_pro__L_c	EX_pro__L_e	-11.969	NO_FLUX
SRR14932492.86	d__Bacteria;p__Pseudomonadota;c__Alphaproteobacteria;o__Rickettsiales;f__Rickettsiaceae;g__Megaira;s__Megaira sp903828265	M_ser__L_c	EX_ser__L_e	0	NO_FLUX
SRR14932492.86	d__Bacteria;p__Pseudomonadota;c__Alphaproteobacteria;o__Rickettsiales;f__Rickettsiaceae;g__Megaira;s__Megaira sp903828265	M_thr__L_c	EX_thr__L_e	-13.7358	NO_FLUX
SRR14932492.86	d__Bacteria;p__Pseudomonadota;c__Alphaproteobacteria;o__Rickettsiales;f__Rickettsiaceae;g__Megaira;s__Megaira sp903828265	M_trp__L_c	EX_trp__L_e	-3.0778	NO_FLUX
SRR14932492.86	d__Bacteria;p__Pseudomonadota;c__Alphaproteobacteria;o__Rickettsiales;f__Rickettsiaceae;g__Megaira;s__Megaira sp903828265	M_val__L_c	EX_val__L_e	-47.3059	NO_FLUX
SRR8831204.65	d__Bacteria;p__Pseudomonadota;c__Gammaproteobacteria;o__Burkholderiales;f__Burkholderiaceae_B;g__JADJCH01;s__JADJCH01 sp016703325	M_arg__L_c	EX_arg__L_e	-12.0472	NO_FLUX
SRR8831204.65	d__Bacteria;p__Pseudomonadota;c__Gammaproteobacteria;o__Burkholderiales;f__Burkholderiaceae_B;g__JADJCH01;s__JADJCH01 sp016703325	M_his__L_c	EX_his__L_e	0	NO_FLUX
SRR8831204.65	d__Bacteria;p__Pseudomonadota;c__Gammaproteobacteria;o__Burkholderiales;f__Burkholderiaceae_B;g__JADJCH01;s__JADJCH01 sp016703325	M_ile__L_c	EX_ile__L_e	-11.8329	NO_FLUX
SRR8831204.65	d__Bacteria;p__Pseudomonadota;c__Gammaproteobacteria;o__Burkholderiales;f__Burkholderiaceae_B;g__JADJCH01;s__JADJCH01 sp016703325	M_leu__L_c	EX_leu__L_e	0	NO_FLUX
SRR8831204.65	d__Bacteria;p__Pseudomonadota;c__Gammaproteobacteria;o__Burkholderiales;f__Burkholderiaceae_B;g__JADJCH01;s__JADJCH01 sp016703325	M_met__L_c	EX_met__L_e	0	NO_FLUX
SRR8831204.65	d__Bacteria;p__Pseudomonadota;c__Gammaproteobacteria;o__Burkholderiales;f__Burkholderiaceae_B;g__JADJCH01;s__JADJCH01 sp016703325	M_phe__L_c	EX_phe__L_e	0	NO_FLUX
SRR8831204.65	d__Bacteria;p__Pseudomonadota;c__Gammaproteobacteria;o__Burkholderiales;f__Burkholderiaceae_B;g__JADJCH01;s__JADJCH01 sp016703325	M_pro__L_c	EX_pro__L_e	0	NO_FLUX
SRR8831204.65	d__Bacteria;p__Pseudomonadota;c__Gammaproteobacteria;o__Burkholderiales;f__Burkholderiaceae_B;g__JADJCH01;s__JADJCH01 sp016703325	M_ser__L_c	EX_ser__L_e	0	NO_FLUX
SRR8831204.65	d__Bacteria;p__Pseudomonadota;c__Gammaproteobacteria;o__Burkholderiales;f__Burkholderiaceae_B;g__JADJCH01;s__JADJCH01 sp016703325	M_thr__L_c	EX_thr__L_e	-9.4522	NO_FLUX
SRR8831204.65	d__Bacteria;p__Pseudomonadota;c__Gammaproteobacteria;o__Burkholderiales;f__Burkholderiaceae_B;g__JADJCH01;s__JADJCH01 sp016703325	M_trp__L_c	EX_trp__L_e	-2.3151	NO_FLUX
SRR8831204.65	d__Bacteria;p__Pseudomonadota;c__Gammaproteobacteria;o__Burkholderiales;f__Burkholderiaceae_B;g__JADJCH01;s__JADJCH01 sp016703325	M_val__L_c	EX_val__L_e	-17.2349	NO_FLUX
SRR14610243.70	d__Bacteria;p__Bacteroidota;c__Bacteroidia;o__Cytophagales;f__Cyclobacteriaceae;g__ELB16-189;s__	M_arg__L_c	EX_arg__L_e	-10.8663	NO_FLUX
SRR14610243.70	d__Bacteria;p__Bacteroidota;c__Bacteroidia;o__Cytophagales;f__Cyclobacteriaceae;g__ELB16-189;s__	M_his__L_c	EX_his__L_e	-3.4592	NO_FLUX
SRR14610243.70	d__Bacteria;p__Bacteroidota;c__Bacteroidia;o__Cytophagales;f__Cyclobacteriaceae;g__ELB16-189;s__	M_ile__L_c	EX_ile__L_e	0	NO_FLUX
SRR14610243.70	d__Bacteria;p__Bacteroidota;c__Bacteroidia;o__Cytophagales;f__Cyclobacteriaceae;g__ELB16-189;s__	M_leu__L_c	EX_leu__L_e	0	NO_FLUX
SRR14610243.70	d__Bacteria;p__Bacteroidota;c__Bacteroidia;o__Cytophagales;f__Cyclobacteriaceae;g__ELB16-189;s__	M_met__L_c	EX_met__L_e	-16.327	NO_FLUX
SRR14610243.70	d__Bacteria;p__Bacteroidota;c__Bacteroidia;o__Cytophagales;f__Cyclobacteriaceae;g__ELB16-189;s__	M_phe__L_c	EX_phe__L_e	-6.8059	NO_FLUX
SRR14610243.70	d__Bacteria;p__Bacteroidota;c__Bacteroidia;o__Cytophagales;f__Cyclobacteriaceae;g__ELB16-189;s__	M_pro__L_c	EX_pro__L_e	-8.1207	NO_FLUX
SRR14610243.70	d__Bacteria;p__Bacteroidota;c__Bacteroidia;o__Cytophagales;f__Cyclobacteriaceae;g__ELB16-189;s__	M_ser__L_c	EX_ser__L_e	0	NO_FLUX
SRR14610243.70	d__Bacteria;p__Bacteroidota;c__Bacteroidia;o__Cytophagales;f__Cyclobacteriaceae;g__ELB16-189;s__	M_thr__L_c	EX_thr__L_e	-9.3195	NO_FLUX
SRR14610243.70	d__Bacteria;p__Bacteroidota;c__Bacteroidia;o__Cytophagales;f__Cyclobacteriaceae;g__ELB16-189;s__	M_trp__L_c	EX_trp__L_e	0	NO_FLUX
SRR14610243.70	d__Bacteria;p__Bacteroidota;c__Bacteroidia;o__Cytophagales;f__Cyclobacteriaceae;g__ELB16-189;s__	M_val__L_c	EX_val__L_e	0	NO_FLUX
SRR14610250.126	d__Bacteria;p__Pseudomonadota;c__Alphaproteobacteria;o__Micropepsales;f__Micropepsaceae;g__JADZAI01;s__	M_arg__L_c	EX_arg__L_e	-22.7932	NO_FLUX
SRR14610250.126	d__Bacteria;p__Pseudomonadota;c__Alphaproteobacteria;o__Micropepsales;f__Micropepsaceae;g__JADZAI01;s__	M_his__L_c	EX_his__L_e	0	NO_FLUX
SRR14610250.126	d__Bacteria;p__Pseudomonadota;c__Alphaproteobacteria;o__Micropepsales;f__Micropepsaceae;g__JADZAI01;s__	M_ile__L_c	EX_ile__L_e	0	NO_FLUX
SRR14610250.126	d__Bacteria;p__Pseudomonadota;c__Alphaproteobacteria;o__Micropepsales;f__Micropepsaceae;g__JADZAI01;s__	M_leu__L_c	EX_leu__L_e	0	NO_FLUX
SRR14610250.126	d__Bacteria;p__Pseudomonadota;c__Alphaproteobacteria;o__Micropepsales;f__Micropepsaceae;g__JADZAI01;s__	M_met__L_c	EX_met__L_e	0	NO_FLUX
SRR14610250.126	d__Bacteria;p__Pseudomonadota;c__Alphaproteobacteria;o__Micropepsales;f__Micropepsaceae;g__JADZAI01;s__	M_phe__L_c	EX_phe__L_e	611.019	SECRETABLE
SRR14610250.126	d__Bacteria;p__Pseudomonadota;c__Alphaproteobacteria;o__Micropepsales;f__Micropepsaceae;g__JADZAI01;s__	M_pro__L_c	EX_pro__L_e	-39.8273	NO_FLUX
SRR14610250.126	d__Bacteria;p__Pseudomonadota;c__Alphaproteobacteria;o__Micropepsales;f__Micropepsaceae;g__JADZAI01;s__	M_ser__L_c	N/A	N/A	NO_EXCHANGE
SRR14610250.126	d__Bacteria;p__Pseudomonadota;c__Alphaproteobacteria;o__Micropepsales;f__Micropepsaceae;g__JADZAI01;s__	M_thr__L_c	N/A	N/A	NO_EXCHANGE
SRR14610250.126	d__Bacteria;p__Pseudomonadota;c__Alphaproteobacteria;o__Micropepsales;f__Micropepsaceae;g__JADZAI01;s__	M_trp__L_c	EX_trp__L_e	995.62	SECRETABLE
SRR14610250.126	d__Bacteria;p__Pseudomonadota;c__Alphaproteobacteria;o__Micropepsales;f__Micropepsaceae;g__JADZAI01;s__	M_val__L_c	EX_val__L_e	0	NO_FLUX
SRR3501856.2	d__Bacteria;p__Bacteroidota;c__Bacteroidia;o__Chitinophagales;f__JADIYW01;g__JADJSS01;s__JADJSS01 sp020636545	M_arg__L_c	EX_arg__L_e	-9.6875	NO_FLUX
SRR3501856.2	d__Bacteria;p__Bacteroidota;c__Bacteroidia;o__Chitinophagales;f__JADIYW01;g__JADJSS01;s__JADJSS01 sp020636545	M_his__L_c	EX_his__L_e	0	NO_FLUX
SRR3501856.2	d__Bacteria;p__Bacteroidota;c__Bacteroidia;o__Chitinophagales;f__JADIYW01;g__JADJSS01;s__JADJSS01 sp020636545	M_ile__L_c	EX_ile__L_e	0	NO_FLUX
SRR3501856.2	d__Bacteria;p__Bacteroidota;c__Bacteroidia;o__Chitinophagales;f__JADIYW01;g__JADJSS01;s__JADJSS01 sp020636545	M_leu__L_c	EX_leu__L_e	0	NO_FLUX
SRR3501856.2	d__Bacteria;p__Bacteroidota;c__Bacteroidia;o__Chitinophagales;f__JADIYW01;g__JADJSS01;s__JADJSS01 sp020636545	M_met__L_c	EX_met__L_e	0	NO_FLUX
SRR3501856.2	d__Bacteria;p__Bacteroidota;c__Bacteroidia;o__Chitinophagales;f__JADIYW01;g__JADJSS01;s__JADJSS01 sp020636545	M_phe__L_c	EX_phe__L_e	0	NO_FLUX
SRR3501856.2	d__Bacteria;p__Bacteroidota;c__Bacteroidia;o__Chitinophagales;f__JADIYW01;g__JADJSS01;s__JADJSS01 sp020636545	M_pro__L_c	EX_pro__L_e	0	NO_FLUX
SRR3501856.2	d__Bacteria;p__Bacteroidota;c__Bacteroidia;o__Chitinophagales;f__JADIYW01;g__JADJSS01;s__JADJSS01 sp020636545	M_ser__L_c	EX_ser__L_e	0	NO_FLUX
SRR3501856.2	d__Bacteria;p__Bacteroidota;c__Bacteroidia;o__Chitinophagales;f__JADIYW01;g__JADJSS01;s__JADJSS01 sp020636545	M_thr__L_c	EX_thr__L_e	0	NO_FLUX
SRR3501856.2	d__Bacteria;p__Bacteroidota;c__Bacteroidia;o__Chitinophagales;f__JADIYW01;g__JADJSS01;s__JADJSS01 sp020636545	M_trp__L_c	EX_trp__L_e	0	NO_FLUX
SRR3501856.2	d__Bacteria;p__Bacteroidota;c__Bacteroidia;o__Chitinophagales;f__JADIYW01;g__JADJSS01;s__JADJSS01 sp020636545	M_val__L_c	EX_val__L_e	0	NO_FLUX
SRR3501856.8	d__Bacteria;p__Bacteroidota;c__Bacteroidia;o__Chitinophagales;f__JADIYW01;g__JADJSS01;s__JADJSS01 sp020848475	M_arg__L_c	EX_arg__L_e	-19.1015	NO_FLUX
SRR3501856.8	d__Bacteria;p__Bacteroidota;c__Bacteroidia;o__Chitinophagales;f__JADIYW01;g__JADJSS01;s__JADJSS01 sp020848475	M_his__L_c	EX_his__L_e	0	NO_FLUX
SRR3501856.8	d__Bacteria;p__Bacteroidota;c__Bacteroidia;o__Chitinophagales;f__JADIYW01;g__JADJSS01;s__JADJSS01 sp020848475	M_ile__L_c	EX_ile__L_e	0	NO_FLUX
SRR3501856.8	d__Bacteria;p__Bacteroidota;c__Bacteroidia;o__Chitinophagales;f__JADIYW01;g__JADJSS01;s__JADJSS01 sp020848475	M_leu__L_c	EX_leu__L_e	0	NO_FLUX
SRR3501856.8	d__Bacteria;p__Bacteroidota;c__Bacteroidia;o__Chitinophagales;f__JADIYW01;g__JADJSS01;s__JADJSS01 sp020848475	M_met__L_c	EX_met__L_e	0	NO_FLUX
SRR3501856.8	d__Bacteria;p__Bacteroidota;c__Bacteroidia;o__Chitinophagales;f__JADIYW01;g__JADJSS01;s__JADJSS01 sp020848475	M_phe__L_c	EX_phe__L_e	0	NO_FLUX
SRR3501856.8	d__Bacteria;p__Bacteroidota;c__Bacteroidia;o__Chitinophagales;f__JADIYW01;g__JADJSS01;s__JADJSS01 sp020848475	M_pro__L_c	EX_pro__L_e	-9.5988	NO_FLUX
SRR3501856.8	d__Bacteria;p__Bacteroidota;c__Bacteroidia;o__Chitinophagales;f__JADIYW01;g__JADJSS01;s__JADJSS01 sp020848475	M_ser__L_c	EX_ser__L_e	0	NO_FLUX
SRR3501856.8	d__Bacteria;p__Bacteroidota;c__Bacteroidia;o__Chitinophagales;f__JADIYW01;g__JADJSS01;s__JADJSS01 sp020848475	M_thr__L_c	EX_thr__L_e	0	NO_FLUX
SRR3501856.8	d__Bacteria;p__Bacteroidota;c__Bacteroidia;o__Chitinophagales;f__JADIYW01;g__JADJSS01;s__JADJSS01 sp020848475	M_trp__L_c	EX_trp__L_e	0	NO_FLUX
SRR3501856.8	d__Bacteria;p__Bacteroidota;c__Bacteroidia;o__Chitinophagales;f__JADIYW01;g__JADJSS01;s__JADJSS01 sp020848475	M_val__L_c	EX_val__L_e	0	NO_FLUX
SRR14610235.20	d__Bacteria;p__Bacteroidota;c__Bacteroidia;o__Chitinophagales;f__BACL12;g__UBA7236;s__UBA7236 sp019694895	M_arg__L_c	EX_arg__L_e	-13.5159	NO_FLUX
SRR14610235.20	d__Bacteria;p__Bacteroidota;c__Bacteroidia;o__Chitinophagales;f__BACL12;g__UBA7236;s__UBA7236 sp019694895	M_his__L_c	EX_his__L_e	0	NO_FLUX
SRR14610235.20	d__Bacteria;p__Bacteroidota;c__Bacteroidia;o__Chitinophagales;f__BACL12;g__UBA7236;s__UBA7236 sp019694895	M_ile__L_c	EX_ile__L_e	0	NO_FLUX
SRR14610235.20	d__Bacteria;p__Bacteroidota;c__Bacteroidia;o__Chitinophagales;f__BACL12;g__UBA7236;s__UBA7236 sp019694895	M_leu__L_c	EX_leu__L_e	0	NO_FLUX
SRR14610235.20	d__Bacteria;p__Bacteroidota;c__Bacteroidia;o__Chitinophagales;f__BACL12;g__UBA7236;s__UBA7236 sp019694895	M_met__L_c	EX_met__L_e	-7.0327	NO_FLUX
SRR14610235.20	d__Bacteria;p__Bacteroidota;c__Bacteroidia;o__Chitinophagales;f__BACL12;g__UBA7236;s__UBA7236 sp019694895	M_phe__L_c	EX_phe__L_e	-8.4655	NO_FLUX
SRR14610235.20	d__Bacteria;p__Bacteroidota;c__Bacteroidia;o__Chitinophagales;f__BACL12;g__UBA7236;s__UBA7236 sp019694895	M_pro__L_c	EX_pro__L_e	-10.1009	NO_FLUX
SRR14610235.20	d__Bacteria;p__Bacteroidota;c__Bacteroidia;o__Chitinophagales;f__BACL12;g__UBA7236;s__UBA7236 sp019694895	M_ser__L_c	EX_ser__L_e	0	NO_FLUX
SRR14610235.20	d__Bacteria;p__Bacteroidota;c__Bacteroidia;o__Chitinophagales;f__BACL12;g__UBA7236;s__UBA7236 sp019694895	M_thr__L_c	EX_thr__L_e	-11.592	NO_FLUX
SRR14610235.20	d__Bacteria;p__Bacteroidota;c__Bacteroidia;o__Chitinophagales;f__BACL12;g__UBA7236;s__UBA7236 sp019694895	M_trp__L_c	EX_trp__L_e	-2.5974	NO_FLUX
SRR14610235.20	d__Bacteria;p__Bacteroidota;c__Bacteroidia;o__Chitinophagales;f__BACL12;g__UBA7236;s__UBA7236 sp019694895	M_val__L_c	EX_val__L_e	-19.3623	NO_FLUX
SRR14610234.45	d__Bacteria;p__Pseudomonadota;c__Gammaproteobacteria;o__Burkholderiales;f__Burkholderiaceae_B;g__JAABQG01;s__	M_arg__L_c	EX_arg__L_e	-9.957	NO_FLUX
SRR14610234.45	d__Bacteria;p__Pseudomonadota;c__Gammaproteobacteria;o__Burkholderiales;f__Burkholderiaceae_B;g__JAABQG01;s__	M_his__L_c	EX_his__L_e	-3.1891	NO_FLUX
SRR14610234.45	d__Bacteria;p__Pseudomonadota;c__Gammaproteobacteria;o__Burkholderiales;f__Burkholderiaceae_B;g__JAABQG01;s__	M_ile__L_c	EX_ile__L_e	-9.7799	NO_FLUX
SRR14610234.45	d__Bacteria;p__Pseudomonadota;c__Gammaproteobacteria;o__Burkholderiales;f__Burkholderiaceae_B;g__JAABQG01;s__	M_leu__L_c	EX_leu__L_e	0	NO_FLUX
SRR14610234.45	d__Bacteria;p__Pseudomonadota;c__Gammaproteobacteria;o__Burkholderiales;f__Burkholderiaceae_B;g__JAABQG01;s__	M_met__L_c	EX_met__L_e	0	NO_FLUX
SRR14610234.45	d__Bacteria;p__Pseudomonadota;c__Gammaproteobacteria;o__Burkholderiales;f__Burkholderiaceae_B;g__JAABQG01;s__	M_phe__L_c	EX_phe__L_e	-6.2364	NO_FLUX
SRR14610234.45	d__Bacteria;p__Pseudomonadota;c__Gammaproteobacteria;o__Burkholderiales;f__Burkholderiaceae_B;g__JAABQG01;s__	M_pro__L_c	EX_pro__L_e	-7.4412	NO_FLUX
SRR14610234.45	d__Bacteria;p__Pseudomonadota;c__Gammaproteobacteria;o__Burkholderiales;f__Burkholderiaceae_B;g__JAABQG01;s__	M_ser__L_c	EX_ser__L_e	0	NO_FLUX
SRR14610234.45	d__Bacteria;p__Pseudomonadota;c__Gammaproteobacteria;o__Burkholderiales;f__Burkholderiaceae_B;g__JAABQG01;s__	M_thr__L_c	EX_thr__L_e	-8.5397	NO_FLUX
SRR14610234.45	d__Bacteria;p__Pseudomonadota;c__Gammaproteobacteria;o__Burkholderiales;f__Burkholderiaceae_B;g__JAABQG01;s__	M_trp__L_c	EX_trp__L_e	-1.9135	NO_FLUX
SRR14610234.45	d__Bacteria;p__Pseudomonadota;c__Gammaproteobacteria;o__Burkholderiales;f__Burkholderiaceae_B;g__JAABQG01;s__	M_val__L_c	EX_val__L_e	-14.2446	NO_FLUX
SRR14610243.48	d__Bacteria;p__Actinomycetota;c__Thermoleophilia;o__Solirubrobacterales;f__Solirubrobacteraceae;g__Baekduia;s__	M_arg__L_c	EX_arg__L_e	-7.0373	NO_FLUX
SRR14610243.48	d__Bacteria;p__Actinomycetota;c__Thermoleophilia;o__Solirubrobacterales;f__Solirubrobacteraceae;g__Baekduia;s__	M_his__L_c	EX_his__L_e	0	NO_FLUX
SRR14610243.48	d__Bacteria;p__Actinomycetota;c__Thermoleophilia;o__Solirubrobacterales;f__Solirubrobacteraceae;g__Baekduia;s__	M_ile__L_c	EX_ile__L_e	0	NO_FLUX
SRR14610243.48	d__Bacteria;p__Actinomycetota;c__Thermoleophilia;o__Solirubrobacterales;f__Solirubrobacteraceae;g__Baekduia;s__	M_leu__L_c	EX_leu__L_e	137.326	SECRETABLE
SRR14610243.48	d__Bacteria;p__Actinomycetota;c__Thermoleophilia;o__Solirubrobacterales;f__Solirubrobacteraceae;g__Baekduia;s__	M_met__L_c	EX_met__L_e	-3.6617	NO_FLUX
SRR14610243.48	d__Bacteria;p__Actinomycetota;c__Thermoleophilia;o__Solirubrobacterales;f__Solirubrobacteraceae;g__Baekduia;s__	M_phe__L_c	EX_phe__L_e	-4.4077	NO_FLUX
SRR14610243.48	d__Bacteria;p__Actinomycetota;c__Thermoleophilia;o__Solirubrobacterales;f__Solirubrobacteraceae;g__Baekduia;s__	M_pro__L_c	EX_pro__L_e	0	NO_FLUX
SRR14610243.48	d__Bacteria;p__Actinomycetota;c__Thermoleophilia;o__Solirubrobacterales;f__Solirubrobacteraceae;g__Baekduia;s__	M_ser__L_c	EX_ser__L_e	0	NO_FLUX
SRR14610243.48	d__Bacteria;p__Actinomycetota;c__Thermoleophilia;o__Solirubrobacterales;f__Solirubrobacteraceae;g__Baekduia;s__	M_thr__L_c	EX_thr__L_e	-6.0356	NO_FLUX
SRR14610243.48	d__Bacteria;p__Actinomycetota;c__Thermoleophilia;o__Solirubrobacterales;f__Solirubrobacteraceae;g__Baekduia;s__	M_trp__L_c	EX_trp__L_e	-1.3524	NO_FLUX
SRR14610243.48	d__Bacteria;p__Actinomycetota;c__Thermoleophilia;o__Solirubrobacterales;f__Solirubrobacteraceae;g__Baekduia;s__	M_val__L_c	EX_val__L_e	0	NO_FLUX
SRR14932613.83	d__Bacteria;p__Verrucomicrobiota;c__Verrucomicrobiae;o__Verrucomicrobiales;f__Verrucomicrobiaceae;g__JAEUHN01;s__	M_arg__L_c	EX_arg__L_e	-12.1767	NO_FLUX
SRR14932613.83	d__Bacteria;p__Verrucomicrobiota;c__Verrucomicrobiae;o__Verrucomicrobiales;f__Verrucomicrobiaceae;g__JAEUHN01;s__	M_his__L_c	EX_his__L_e	0	NO_FLUX
SRR14932613.83	d__Bacteria;p__Verrucomicrobiota;c__Verrucomicrobiae;o__Verrucomicrobiales;f__Verrucomicrobiaceae;g__JAEUHN01;s__	M_ile__L_c	EX_ile__L_e	-11.9559	NO_FLUX
SRR14932613.83	d__Bacteria;p__Verrucomicrobiota;c__Verrucomicrobiae;o__Verrucomicrobiales;f__Verrucomicrobiaceae;g__JAEUHN01;s__	M_leu__L_c	EX_leu__L_e	0	NO_FLUX
SRR14932613.83	d__Bacteria;p__Verrucomicrobiota;c__Verrucomicrobiae;o__Verrucomicrobiales;f__Verrucomicrobiaceae;g__JAEUHN01;s__	M_met__L_c	EX_met__L_e	0	NO_FLUX
SRR14932613.83	d__Bacteria;p__Verrucomicrobiota;c__Verrucomicrobiae;o__Verrucomicrobiales;f__Verrucomicrobiaceae;g__JAEUHN01;s__	M_phe__L_c	EX_phe__L_e	0	NO_FLUX
SRR14932613.83	d__Bacteria;p__Verrucomicrobiota;c__Verrucomicrobiae;o__Verrucomicrobiales;f__Verrucomicrobiaceae;g__JAEUHN01;s__	M_pro__L_c	EX_pro__L_e	-5.2	NO_FLUX
SRR14932613.83	d__Bacteria;p__Verrucomicrobiota;c__Verrucomicrobiae;o__Verrucomicrobiales;f__Verrucomicrobiaceae;g__JAEUHN01;s__	M_ser__L_c	EX_ser__L_e	0	NO_FLUX
SRR14932613.83	d__Bacteria;p__Verrucomicrobiota;c__Verrucomicrobiae;o__Verrucomicrobiales;f__Verrucomicrobiaceae;g__JAEUHN01;s__	M_thr__L_c	EX_thr__L_e	-10.4434	NO_FLUX
SRR14932613.83	d__Bacteria;p__Verrucomicrobiota;c__Verrucomicrobiae;o__Verrucomicrobiales;f__Verrucomicrobiaceae;g__JAEUHN01;s__	M_trp__L_c	EX_trp__L_e	0	NO_FLUX
SRR14932613.83	d__Bacteria;p__Verrucomicrobiota;c__Verrucomicrobiae;o__Verrucomicrobiales;f__Verrucomicrobiaceae;g__JAEUHN01;s__	M_val__L_c	EX_val__L_e	0	NO_FLUX
SRR14932577.73	d__Bacteria;p__Myxococcota;c__Polyangia;o__Palsa-1104;f__JAEUJZ01;g__JAGNNG01;s__	M_arg__L_c	EX_arg__L_e	-12.2148	NO_FLUX
SRR14932577.73	d__Bacteria;p__Myxococcota;c__Polyangia;o__Palsa-1104;f__JAEUJZ01;g__JAGNNG01;s__	M_his__L_c	EX_his__L_e	0	NO_FLUX
SRR14932577.73	d__Bacteria;p__Myxococcota;c__Polyangia;o__Palsa-1104;f__JAEUJZ01;g__JAGNNG01;s__	M_ile__L_c	EX_ile__L_e	0	NO_FLUX
SRR14932577.73	d__Bacteria;p__Myxococcota;c__Polyangia;o__Palsa-1104;f__JAEUJZ01;g__JAGNNG01;s__	M_leu__L_c	EX_leu__L_e	0	NO_FLUX
SRR14932577.73	d__Bacteria;p__Myxococcota;c__Polyangia;o__Palsa-1104;f__JAEUJZ01;g__JAGNNG01;s__	M_met__L_c	EX_met__L_e	0	NO_FLUX
SRR14932577.73	d__Bacteria;p__Myxococcota;c__Polyangia;o__Palsa-1104;f__JAEUJZ01;g__JAGNNG01;s__	M_phe__L_c	EX_phe__L_e	0	NO_FLUX
SRR14932577.73	d__Bacteria;p__Myxococcota;c__Polyangia;o__Palsa-1104;f__JAEUJZ01;g__JAGNNG01;s__	M_pro__L_c	EX_pro__L_e	0	NO_FLUX
SRR14932577.73	d__Bacteria;p__Myxococcota;c__Polyangia;o__Palsa-1104;f__JAEUJZ01;g__JAGNNG01;s__	M_ser__L_c	EX_ser__L_e	0	NO_FLUX
SRR14932577.73	d__Bacteria;p__Myxococcota;c__Polyangia;o__Palsa-1104;f__JAEUJZ01;g__JAGNNG01;s__	M_thr__L_c	EX_thr__L_e	-10.476	NO_FLUX
SRR14932577.73	d__Bacteria;p__Myxococcota;c__Polyangia;o__Palsa-1104;f__JAEUJZ01;g__JAGNNG01;s__	M_trp__L_c	EX_trp__L_e	-2.3473	NO_FLUX
SRR14932577.73	d__Bacteria;p__Myxococcota;c__Polyangia;o__Palsa-1104;f__JAEUJZ01;g__JAGNNG01;s__	M_val__L_c	EX_val__L_e	-17.4745	NO_FLUX
SRR3501884.31	d__Bacteria;p__Pseudomonadota;c__Gammaproteobacteria;o__Burkholderiales;f__Burkholderiaceae_B;g__Giesbergeria;s__Giesbergeria sp010020825	M_arg__L_c	EX_arg__L_e	-10.5659	NO_FLUX
SRR3501884.31	d__Bacteria;p__Pseudomonadota;c__Gammaproteobacteria;o__Burkholderiales;f__Burkholderiaceae_B;g__Giesbergeria;s__Giesbergeria sp010020825	M_his__L_c	EX_his__L_e	0	NO_FLUX
SRR3501884.31	d__Bacteria;p__Pseudomonadota;c__Gammaproteobacteria;o__Burkholderiales;f__Burkholderiaceae_B;g__Giesbergeria;s__Giesbergeria sp010020825	M_ile__L_c	EX_ile__L_e	-10.3779	NO_FLUX
SRR3501884.31	d__Bacteria;p__Pseudomonadota;c__Gammaproteobacteria;o__Burkholderiales;f__Burkholderiaceae_B;g__Giesbergeria;s__Giesbergeria sp010020825	M_leu__L_c	EX_leu__L_e	-0.1859	NO_FLUX
SRR3501884.31	d__Bacteria;p__Pseudomonadota;c__Gammaproteobacteria;o__Burkholderiales;f__Burkholderiaceae_B;g__Giesbergeria;s__Giesbergeria sp010020825	M_met__L_c	EX_met__L_e	-5.4977	NO_FLUX
SRR3501884.31	d__Bacteria;p__Pseudomonadota;c__Gammaproteobacteria;o__Burkholderiales;f__Burkholderiaceae_B;g__Giesbergeria;s__Giesbergeria sp010020825	M_phe__L_c	EX_phe__L_e	-6.6178	NO_FLUX
SRR3501884.31	d__Bacteria;p__Pseudomonadota;c__Gammaproteobacteria;o__Burkholderiales;f__Burkholderiaceae_B;g__Giesbergeria;s__Giesbergeria sp010020825	M_pro__L_c	EX_pro__L_e	-7.8962	NO_FLUX
SRR3501884.31	d__Bacteria;p__Pseudomonadota;c__Gammaproteobacteria;o__Burkholderiales;f__Burkholderiaceae_B;g__Giesbergeria;s__Giesbergeria sp010020825	M_ser__L_c	EX_ser__L_e	0	NO_FLUX
SRR3501884.31	d__Bacteria;p__Pseudomonadota;c__Gammaproteobacteria;o__Burkholderiales;f__Burkholderiaceae_B;g__Giesbergeria;s__Giesbergeria sp010020825	M_thr__L_c	EX_thr__L_e	-9.0618	NO_FLUX
SRR3501884.31	d__Bacteria;p__Pseudomonadota;c__Gammaproteobacteria;o__Burkholderiales;f__Burkholderiaceae_B;g__Giesbergeria;s__Giesbergeria sp010020825	M_trp__L_c	EX_trp__L_e	0	NO_FLUX
SRR3501884.31	d__Bacteria;p__Pseudomonadota;c__Gammaproteobacteria;o__Burkholderiales;f__Burkholderiaceae_B;g__Giesbergeria;s__Giesbergeria sp010020825	M_val__L_c	EX_val__L_e	44.0183	SECRETABLE
SRR14610239.108	d__Bacteria;p__Pseudomonadota;c__Gammaproteobacteria;o__Burkholderiales;f__Rhodocyclaceae;g__SSSZ01;s__SSSZ01 sp009469685	M_arg__L_c	EX_arg__L_e	-13.4607	NO_FLUX
SRR14610239.108	d__Bacteria;p__Pseudomonadota;c__Gammaproteobacteria;o__Burkholderiales;f__Rhodocyclaceae;g__SSSZ01;s__SSSZ01 sp009469685	M_his__L_c	EX_his__L_e	0	NO_FLUX
SRR14610239.108	d__Bacteria;p__Pseudomonadota;c__Gammaproteobacteria;o__Burkholderiales;f__Rhodocyclaceae;g__SSSZ01;s__SSSZ01 sp009469685	M_ile__L_c	EX_ile__L_e	0	NO_FLUX
SRR14610239.108	d__Bacteria;p__Pseudomonadota;c__Gammaproteobacteria;o__Burkholderiales;f__Rhodocyclaceae;g__SSSZ01;s__SSSZ01 sp009469685	M_leu__L_c	EX_leu__L_e	0	NO_FLUX
SRR14610239.108	d__Bacteria;p__Pseudomonadota;c__Gammaproteobacteria;o__Burkholderiales;f__Rhodocyclaceae;g__SSSZ01;s__SSSZ01 sp009469685	M_met__L_c	EX_met__L_e	0	NO_FLUX
SRR14610239.108	d__Bacteria;p__Pseudomonadota;c__Gammaproteobacteria;o__Burkholderiales;f__Rhodocyclaceae;g__SSSZ01;s__SSSZ01 sp009469685	M_phe__L_c	EX_phe__L_e	0	NO_FLUX
SRR14610239.108	d__Bacteria;p__Pseudomonadota;c__Gammaproteobacteria;o__Burkholderiales;f__Rhodocyclaceae;g__SSSZ01;s__SSSZ01 sp009469685	M_pro__L_c	EX_pro__L_e	0	NO_FLUX
SRR14610239.108	d__Bacteria;p__Pseudomonadota;c__Gammaproteobacteria;o__Burkholderiales;f__Rhodocyclaceae;g__SSSZ01;s__SSSZ01 sp009469685	M_ser__L_c	EX_ser__L_e	0	NO_FLUX
SRR14610239.108	d__Bacteria;p__Pseudomonadota;c__Gammaproteobacteria;o__Burkholderiales;f__Rhodocyclaceae;g__SSSZ01;s__SSSZ01 sp009469685	M_thr__L_c	EX_thr__L_e	0	NO_FLUX
SRR14610239.108	d__Bacteria;p__Pseudomonadota;c__Gammaproteobacteria;o__Burkholderiales;f__Rhodocyclaceae;g__SSSZ01;s__SSSZ01 sp009469685	M_trp__L_c	EX_trp__L_e	0	NO_FLUX
SRR14610239.108	d__Bacteria;p__Pseudomonadota;c__Gammaproteobacteria;o__Burkholderiales;f__Rhodocyclaceae;g__SSSZ01;s__SSSZ01 sp009469685	M_val__L_c	EX_val__L_e	0	NO_FLUX
SRR3501856.49	d__Bacteria;p__Cyanobacteriota;c__Vampirovibrionia;o__Obscuribacterales;f__Obscuribacteraceae;g__Obscuribacter;s__Obscuribacter sp016712465	M_arg__L_c	EX_arg__L_e	-6.4108	NO_FLUX
SRR3501856.49	d__Bacteria;p__Cyanobacteriota;c__Vampirovibrionia;o__Obscuribacterales;f__Obscuribacteraceae;g__Obscuribacter;s__Obscuribacter sp016712465	M_his__L_c	N/A	N/A	NO_EXCHANGE
SRR3501856.49	d__Bacteria;p__Cyanobacteriota;c__Vampirovibrionia;o__Obscuribacterales;f__Obscuribacteraceae;g__Obscuribacter;s__Obscuribacter sp016712465	M_ile__L_c	EX_ile__L_e	0	NO_FLUX
SRR3501856.49	d__Bacteria;p__Cyanobacteriota;c__Vampirovibrionia;o__Obscuribacterales;f__Obscuribacteraceae;g__Obscuribacter;s__Obscuribacter sp016712465	M_leu__L_c	EX_leu__L_e	0	NO_FLUX
SRR3501856.49	d__Bacteria;p__Cyanobacteriota;c__Vampirovibrionia;o__Obscuribacterales;f__Obscuribacteraceae;g__Obscuribacter;s__Obscuribacter sp016712465	M_met__L_c	EX_met__L_e	-3.3379	NO_FLUX
SRR3501856.49	d__Bacteria;p__Cyanobacteriota;c__Vampirovibrionia;o__Obscuribacterales;f__Obscuribacteraceae;g__Obscuribacter;s__Obscuribacter sp016712465	M_phe__L_c	N/A	N/A	NO_EXCHANGE
SRR3501856.49	d__Bacteria;p__Cyanobacteriota;c__Vampirovibrionia;o__Obscuribacterales;f__Obscuribacteraceae;g__Obscuribacter;s__Obscuribacter sp016712465	M_pro__L_c	EX_pro__L_e	-4.791	NO_FLUX
SRR3501856.49	d__Bacteria;p__Cyanobacteriota;c__Vampirovibrionia;o__Obscuribacterales;f__Obscuribacteraceae;g__Obscuribacter;s__Obscuribacter sp016712465	M_ser__L_c	EX_ser__L_e	0	NO_FLUX
SRR3501856.49	d__Bacteria;p__Cyanobacteriota;c__Vampirovibrionia;o__Obscuribacterales;f__Obscuribacteraceae;g__Obscuribacter;s__Obscuribacter sp016712465	M_thr__L_c	N/A	N/A	NO_EXCHANGE
SRR3501856.49	d__Bacteria;p__Cyanobacteriota;c__Vampirovibrionia;o__Obscuribacterales;f__Obscuribacteraceae;g__Obscuribacter;s__Obscuribacter sp016712465	M_trp__L_c	N/A	N/A	NO_EXCHANGE
SRR3501856.49	d__Bacteria;p__Cyanobacteriota;c__Vampirovibrionia;o__Obscuribacterales;f__Obscuribacteraceae;g__Obscuribacter;s__Obscuribacter sp016712465	M_val__L_c	EX_val__L_e	-9.1838	NO_FLUX
SRR14932577.49	d__Bacteria;p__Patescibacteria;c__Saccharimonadia;o__UBA4664;f__JAHWKN01;g__;s__	M_arg__L_c	EX_arg__L_e	-11.3585	NO_FLUX
SRR14932577.49	d__Bacteria;p__Patescibacteria;c__Saccharimonadia;o__UBA4664;f__JAHWKN01;g__;s__	M_his__L_c	N/A	N/A	NO_EXCHANGE
SRR14932577.49	d__Bacteria;p__Patescibacteria;c__Saccharimonadia;o__UBA4664;f__JAHWKN01;g__;s__	M_ile__L_c	EX_ile__L_e	-11.1564	NO_FLUX
SRR14932577.49	d__Bacteria;p__Patescibacteria;c__Saccharimonadia;o__UBA4664;f__JAHWKN01;g__;s__	M_leu__L_c	N/A	N/A	NO_EXCHANGE
SRR14932577.49	d__Bacteria;p__Patescibacteria;c__Saccharimonadia;o__UBA4664;f__JAHWKN01;g__;s__	M_met__L_c	EX_met__L_e	0	NO_FLUX
SRR14932577.49	d__Bacteria;p__Patescibacteria;c__Saccharimonadia;o__UBA4664;f__JAHWKN01;g__;s__	M_phe__L_c	N/A	N/A	NO_EXCHANGE
SRR14932577.49	d__Bacteria;p__Patescibacteria;c__Saccharimonadia;o__UBA4664;f__JAHWKN01;g__;s__	M_pro__L_c	N/A	N/A	NO_EXCHANGE
SRR14932577.49	d__Bacteria;p__Patescibacteria;c__Saccharimonadia;o__UBA4664;f__JAHWKN01;g__;s__	M_ser__L_c	N/A	N/A	NO_EXCHANGE
SRR14932577.49	d__Bacteria;p__Patescibacteria;c__Saccharimonadia;o__UBA4664;f__JAHWKN01;g__;s__	M_thr__L_c	N/A	N/A	NO_EXCHANGE
SRR14932577.49	d__Bacteria;p__Patescibacteria;c__Saccharimonadia;o__UBA4664;f__JAHWKN01;g__;s__	M_trp__L_c	EX_trp__L_e	-2.1828	NO_FLUX
SRR14932577.49	d__Bacteria;p__Patescibacteria;c__Saccharimonadia;o__UBA4664;f__JAHWKN01;g__;s__	M_val__L_c	EX_val__L_e	-16.2496	NO_FLUX
SRR14932583.114	d__Bacteria;p__UBA1439;c__UBA1439;o__UBA1439;f__UBA1439;g__UBA1439;s__UBA1439 sp002329605	M_arg__L_c	N/A	N/A	NO_EXCHANGE
SRR14932583.114	d__Bacteria;p__UBA1439;c__UBA1439;o__UBA1439;f__UBA1439;g__UBA1439;s__UBA1439 sp002329605	M_his__L_c	N/A	N/A	NO_EXCHANGE
SRR14932583.114	d__Bacteria;p__UBA1439;c__UBA1439;o__UBA1439;f__UBA1439;g__UBA1439;s__UBA1439 sp002329605	M_ile__L_c	EX_ile__L_e	-9.2462	NO_FLUX
SRR14932583.114	d__Bacteria;p__UBA1439;c__UBA1439;o__UBA1439;f__UBA1439;g__UBA1439;s__UBA1439 sp002329605	M_leu__L_c	EX_leu__L_e	0	NO_FLUX
SRR14932583.114	d__Bacteria;p__UBA1439;c__UBA1439;o__UBA1439;f__UBA1439;g__UBA1439;s__UBA1439 sp002329605	M_met__L_c	EX_met__L_e	-4.9031	NO_FLUX
SRR14932583.114	d__Bacteria;p__UBA1439;c__UBA1439;o__UBA1439;f__UBA1439;g__UBA1439;s__UBA1439 sp002329605	M_phe__L_c	N/A	N/A	NO_EXCHANGE
SRR14932583.114	d__Bacteria;p__UBA1439;c__UBA1439;o__UBA1439;f__UBA1439;g__UBA1439;s__UBA1439 sp002329605	M_pro__L_c	N/A	N/A	NO_EXCHANGE
SRR14932583.114	d__Bacteria;p__UBA1439;c__UBA1439;o__UBA1439;f__UBA1439;g__UBA1439;s__UBA1439 sp002329605	M_ser__L_c	N/A	N/A	NO_EXCHANGE
SRR14932583.114	d__Bacteria;p__UBA1439;c__UBA1439;o__UBA1439;f__UBA1439;g__UBA1439;s__UBA1439 sp002329605	M_thr__L_c	N/A	N/A	NO_EXCHANGE
SRR14932583.114	d__Bacteria;p__UBA1439;c__UBA1439;o__UBA1439;f__UBA1439;g__UBA1439;s__UBA1439 sp002329605	M_trp__L_c	N/A	N/A	NO_EXCHANGE
SRR14932583.114	d__Bacteria;p__UBA1439;c__UBA1439;o__UBA1439;f__UBA1439;g__UBA1439;s__UBA1439 sp002329605	M_val__L_c	EX_val__L_e	0	NO_FLUX
SRR8831206.113	d__Bacteria;p__Pseudomonadota;c__Gammaproteobacteria;o__Burkholderiales;f__Rhodocyclaceae;g__Azonexus;s__	M_arg__L_c	EX_arg__L_e	-11.174	NO_FLUX
SRR8831206.113	d__Bacteria;p__Pseudomonadota;c__Gammaproteobacteria;o__Burkholderiales;f__Rhodocyclaceae;g__Azonexus;s__	M_his__L_c	EX_his__L_e	0	NO_FLUX
SRR8831206.113	d__Bacteria;p__Pseudomonadota;c__Gammaproteobacteria;o__Burkholderiales;f__Rhodocyclaceae;g__Azonexus;s__	M_ile__L_c	EX_ile__L_e	-10.9752	NO_FLUX
SRR8831206.113	d__Bacteria;p__Pseudomonadota;c__Gammaproteobacteria;o__Burkholderiales;f__Rhodocyclaceae;g__Azonexus;s__	M_leu__L_c	EX_leu__L_e	0	NO_FLUX
SRR8831206.113	d__Bacteria;p__Pseudomonadota;c__Gammaproteobacteria;o__Burkholderiales;f__Rhodocyclaceae;g__Azonexus;s__	M_met__L_c	EX_met__L_e	0	NO_FLUX
SRR8831206.113	d__Bacteria;p__Pseudomonadota;c__Gammaproteobacteria;o__Burkholderiales;f__Rhodocyclaceae;g__Azonexus;s__	M_phe__L_c	EX_phe__L_e	-6.9987	NO_FLUX
SRR8831206.113	d__Bacteria;p__Pseudomonadota;c__Gammaproteobacteria;o__Burkholderiales;f__Rhodocyclaceae;g__Azonexus;s__	M_pro__L_c	EX_pro__L_e	-4.7718	NO_FLUX
SRR8831206.113	d__Bacteria;p__Pseudomonadota;c__Gammaproteobacteria;o__Burkholderiales;f__Rhodocyclaceae;g__Azonexus;s__	M_ser__L_c	EX_ser__L_e	0	NO_FLUX
SRR8831206.113	d__Bacteria;p__Pseudomonadota;c__Gammaproteobacteria;o__Burkholderiales;f__Rhodocyclaceae;g__Azonexus;s__	M_thr__L_c	EX_thr__L_e	-9.5834	NO_FLUX
SRR8831206.113	d__Bacteria;p__Pseudomonadota;c__Gammaproteobacteria;o__Burkholderiales;f__Rhodocyclaceae;g__Azonexus;s__	M_trp__L_c	EX_trp__L_e	0	NO_FLUX
SRR8831206.113	d__Bacteria;p__Pseudomonadota;c__Gammaproteobacteria;o__Burkholderiales;f__Rhodocyclaceae;g__Azonexus;s__	M_val__L_c	EX_val__L_e	0	NO_FLUX
SRR14932613.109	d__Bacteria;p__Pseudomonadota;c__Gammaproteobacteria;o__Burkholderiales;f__Burkholderiaceae_B;g__Giesbergeria;s__Giesbergeria sp010020825	M_arg__L_c	EX_arg__L_e	-9.0507	NO_FLUX
SRR14932613.109	d__Bacteria;p__Pseudomonadota;c__Gammaproteobacteria;o__Burkholderiales;f__Burkholderiaceae_B;g__Giesbergeria;s__Giesbergeria sp010020825	M_his__L_c	EX_his__L_e	0	NO_FLUX
SRR14932613.109	d__Bacteria;p__Pseudomonadota;c__Gammaproteobacteria;o__Burkholderiales;f__Burkholderiaceae_B;g__Giesbergeria;s__Giesbergeria sp010020825	M_ile__L_c	EX_ile__L_e	-8.8897	NO_FLUX
SRR14932613.109	d__Bacteria;p__Pseudomonadota;c__Gammaproteobacteria;o__Burkholderiales;f__Burkholderiaceae_B;g__Giesbergeria;s__Giesbergeria sp010020825	M_leu__L_c	EX_leu__L_e	0	NO_FLUX
SRR14932613.109	d__Bacteria;p__Pseudomonadota;c__Gammaproteobacteria;o__Burkholderiales;f__Burkholderiaceae_B;g__Giesbergeria;s__Giesbergeria sp010020825	M_met__L_c	EX_met__L_e	0	NO_FLUX
SRR14932613.109	d__Bacteria;p__Pseudomonadota;c__Gammaproteobacteria;o__Burkholderiales;f__Burkholderiaceae_B;g__Giesbergeria;s__Giesbergeria sp010020825	M_phe__L_c	EX_phe__L_e	0	NO_FLUX
SRR14932613.109	d__Bacteria;p__Pseudomonadota;c__Gammaproteobacteria;o__Burkholderiales;f__Burkholderiaceae_B;g__Giesbergeria;s__Giesbergeria sp010020825	M_pro__L_c	EX_pro__L_e	-6.7639	NO_FLUX
SRR14932613.109	d__Bacteria;p__Pseudomonadota;c__Gammaproteobacteria;o__Burkholderiales;f__Burkholderiaceae_B;g__Giesbergeria;s__Giesbergeria sp010020825	M_ser__L_c	EX_ser__L_e	0	NO_FLUX
SRR14932613.109	d__Bacteria;p__Pseudomonadota;c__Gammaproteobacteria;o__Burkholderiales;f__Burkholderiaceae_B;g__Giesbergeria;s__Giesbergeria sp010020825	M_thr__L_c	EX_thr__L_e	-7.7624	NO_FLUX
SRR14932613.109	d__Bacteria;p__Pseudomonadota;c__Gammaproteobacteria;o__Burkholderiales;f__Burkholderiaceae_B;g__Giesbergeria;s__Giesbergeria sp010020825	M_trp__L_c	EX_trp__L_e	0	NO_FLUX
SRR14932613.109	d__Bacteria;p__Pseudomonadota;c__Gammaproteobacteria;o__Burkholderiales;f__Burkholderiaceae_B;g__Giesbergeria;s__Giesbergeria sp010020825	M_val__L_c	EX_val__L_e	-442.124	NO_FLUX
SRR14610245.69	d__Bacteria;p__Bacteroidota;c__Bacteroidia;o__Chitinophagales;f__Saprospiraceae;g__M3007;s__	M_arg__L_c	EX_arg__L_e	-11.3956	NO_FLUX
SRR14610245.69	d__Bacteria;p__Bacteroidota;c__Bacteroidia;o__Chitinophagales;f__Saprospiraceae;g__M3007;s__	M_his__L_c	N/A	N/A	NO_EXCHANGE
SRR14610245.69	d__Bacteria;p__Bacteroidota;c__Bacteroidia;o__Chitinophagales;f__Saprospiraceae;g__M3007;s__	M_ile__L_c	EX_ile__L_e	-11.1929	NO_FLUX
SRR14610245.69	d__Bacteria;p__Bacteroidota;c__Bacteroidia;o__Chitinophagales;f__Saprospiraceae;g__M3007;s__	M_leu__L_c	EX_leu__L_e	0	NO_FLUX
SRR14610245.69	d__Bacteria;p__Bacteroidota;c__Bacteroidia;o__Chitinophagales;f__Saprospiraceae;g__M3007;s__	M_met__L_c	EX_met__L_e	-5.0892	NO_FLUX
SRR14610245.69	d__Bacteria;p__Bacteroidota;c__Bacteroidia;o__Chitinophagales;f__Saprospiraceae;g__M3007;s__	M_phe__L_c	N/A	N/A	NO_EXCHANGE
SRR14610245.69	d__Bacteria;p__Bacteroidota;c__Bacteroidia;o__Chitinophagales;f__Saprospiraceae;g__M3007;s__	M_pro__L_c	EX_pro__L_e	-4.8665	NO_FLUX
SRR14610245.69	d__Bacteria;p__Bacteroidota;c__Bacteroidia;o__Chitinophagales;f__Saprospiraceae;g__M3007;s__	M_ser__L_c	EX_ser__L_e	0	NO_FLUX
SRR14610245.69	d__Bacteria;p__Bacteroidota;c__Bacteroidia;o__Chitinophagales;f__Saprospiraceae;g__M3007;s__	M_thr__L_c	N/A	N/A	NO_EXCHANGE
SRR14610245.69	d__Bacteria;p__Bacteroidota;c__Bacteroidia;o__Chitinophagales;f__Saprospiraceae;g__M3007;s__	M_trp__L_c	N/A	N/A	NO_EXCHANGE
SRR14610245.69	d__Bacteria;p__Bacteroidota;c__Bacteroidia;o__Chitinophagales;f__Saprospiraceae;g__M3007;s__	M_val__L_c	EX_val__L_e	0	NO_FLUX
SRR14610239.112	d__Bacteria;p__Bacteroidota;c__Bacteroidia;o__Chitinophagales;f__UBA10324;g__JAFDYS01;s__JAFDYS01 sp018267315	M_arg__L_c	EX_arg__L_e	-15.3066	NO_FLUX
SRR14610239.112	d__Bacteria;p__Bacteroidota;c__Bacteroidia;o__Chitinophagales;f__UBA10324;g__JAFDYS01;s__JAFDYS01 sp018267315	M_his__L_c	EX_his__L_e	-4.9025	NO_FLUX
SRR14610239.112	d__Bacteria;p__Bacteroidota;c__Bacteroidia;o__Chitinophagales;f__UBA10324;g__JAFDYS01;s__JAFDYS01 sp018267315	M_ile__L_c	EX_ile__L_e	-15.0343	NO_FLUX
SRR14610239.112	d__Bacteria;p__Bacteroidota;c__Bacteroidia;o__Chitinophagales;f__UBA10324;g__JAFDYS01;s__JAFDYS01 sp018267315	M_leu__L_c	EX_leu__L_e	-23.314	NO_FLUX
SRR14610239.112	d__Bacteria;p__Bacteroidota;c__Bacteroidia;o__Chitinophagales;f__UBA10324;g__JAFDYS01;s__JAFDYS01 sp018267315	M_met__L_c	EX_met__L_e	-7.9645	NO_FLUX
SRR14610239.112	d__Bacteria;p__Bacteroidota;c__Bacteroidia;o__Chitinophagales;f__UBA10324;g__JAFDYS01;s__JAFDYS01 sp018267315	M_phe__L_c	EX_phe__L_e	-9.5871	NO_FLUX
SRR14610239.112	d__Bacteria;p__Bacteroidota;c__Bacteroidia;o__Chitinophagales;f__UBA10324;g__JAFDYS01;s__JAFDYS01 sp018267315	M_pro__L_c	EX_pro__L_e	0	NO_FLUX
SRR14610239.112	d__Bacteria;p__Bacteroidota;c__Bacteroidia;o__Chitinophagales;f__UBA10324;g__JAFDYS01;s__JAFDYS01 sp018267315	M_ser__L_c	EX_ser__L_e	0	NO_FLUX
SRR14610239.112	d__Bacteria;p__Bacteroidota;c__Bacteroidia;o__Chitinophagales;f__UBA10324;g__JAFDYS01;s__JAFDYS01 sp018267315	M_thr__L_c	EX_thr__L_e	-13.1278	NO_FLUX
SRR14610239.112	d__Bacteria;p__Bacteroidota;c__Bacteroidia;o__Chitinophagales;f__UBA10324;g__JAFDYS01;s__JAFDYS01 sp018267315	M_trp__L_c	EX_trp__L_e	0	NO_FLUX
SRR14610239.112	d__Bacteria;p__Bacteroidota;c__Bacteroidia;o__Chitinophagales;f__UBA10324;g__JAFDYS01;s__JAFDYS01 sp018267315	M_val__L_c	EX_val__L_e	-21.9276	NO_FLUX
SRR14932560.46	d__Bacteria;p__Patescibacteria;c__Gracilibacteria;o__CAIRYL01;f__GCA-016699755;g__GCA-016699755;s__GCA-016699755 sp016699755	M_arg__L_c	EX_arg__L_e	-4.9819	NO_FLUX
SRR14932560.46	d__Bacteria;p__Patescibacteria;c__Gracilibacteria;o__CAIRYL01;f__GCA-016699755;g__GCA-016699755;s__GCA-016699755 sp016699755	M_his__L_c	EX_his__L_e	0	NO_FLUX
SRR14932560.46	d__Bacteria;p__Patescibacteria;c__Gracilibacteria;o__CAIRYL01;f__GCA-016699755;g__GCA-016699755;s__GCA-016699755 sp016699755	M_ile__L_c	EX_ile__L_e	0	NO_FLUX
SRR14932560.46	d__Bacteria;p__Patescibacteria;c__Gracilibacteria;o__CAIRYL01;f__GCA-016699755;g__GCA-016699755;s__GCA-016699755 sp016699755	M_leu__L_c	EX_leu__L_e	0	NO_FLUX
SRR14932560.46	d__Bacteria;p__Patescibacteria;c__Gracilibacteria;o__CAIRYL01;f__GCA-016699755;g__GCA-016699755;s__GCA-016699755 sp016699755	M_met__L_c	EX_met__L_e	0	NO_FLUX
SRR14932560.46	d__Bacteria;p__Patescibacteria;c__Gracilibacteria;o__CAIRYL01;f__GCA-016699755;g__GCA-016699755;s__GCA-016699755 sp016699755	M_phe__L_c	EX_phe__L_e	0	NO_FLUX
SRR14932560.46	d__Bacteria;p__Patescibacteria;c__Gracilibacteria;o__CAIRYL01;f__GCA-016699755;g__GCA-016699755;s__GCA-016699755 sp016699755	M_pro__L_c	EX_pro__L_e	0	NO_FLUX
SRR14932560.46	d__Bacteria;p__Patescibacteria;c__Gracilibacteria;o__CAIRYL01;f__GCA-016699755;g__GCA-016699755;s__GCA-016699755 sp016699755	M_ser__L_c	EX_ser__L_e	0	NO_FLUX
SRR14932560.46	d__Bacteria;p__Patescibacteria;c__Gracilibacteria;o__CAIRYL01;f__GCA-016699755;g__GCA-016699755;s__GCA-016699755 sp016699755	M_thr__L_c	EX_thr__L_e	0	NO_FLUX
SRR14932560.46	d__Bacteria;p__Patescibacteria;c__Gracilibacteria;o__CAIRYL01;f__GCA-016699755;g__GCA-016699755;s__GCA-016699755 sp016699755	M_trp__L_c	EX_trp__L_e	-0.9574	NO_FLUX
SRR14932560.46	d__Bacteria;p__Patescibacteria;c__Gracilibacteria;o__CAIRYL01;f__GCA-016699755;g__GCA-016699755;s__GCA-016699755 sp016699755	M_val__L_c	EX_val__L_e	0	NO_FLUX
SRR14610238.115	d__Bacteria;p__Pseudomonadota;c__Gammaproteobacteria;o__Burkholderiales;f__Rhodocyclaceae;g__SSSZ01;s__SSSZ01 sp009469685	M_arg__L_c	EX_arg__L_e	-9.438	NO_FLUX
SRR14610238.115	d__Bacteria;p__Pseudomonadota;c__Gammaproteobacteria;o__Burkholderiales;f__Rhodocyclaceae;g__SSSZ01;s__SSSZ01 sp009469685	M_his__L_c	EX_his__L_e	0	NO_FLUX
SRR14610238.115	d__Bacteria;p__Pseudomonadota;c__Gammaproteobacteria;o__Burkholderiales;f__Rhodocyclaceae;g__SSSZ01;s__SSSZ01 sp009469685	M_ile__L_c	EX_ile__L_e	-9.27	NO_FLUX
SRR14610238.115	d__Bacteria;p__Pseudomonadota;c__Gammaproteobacteria;o__Burkholderiales;f__Rhodocyclaceae;g__SSSZ01;s__SSSZ01 sp009469685	M_leu__L_c	EX_leu__L_e	0	NO_FLUX
SRR14610238.115	d__Bacteria;p__Pseudomonadota;c__Gammaproteobacteria;o__Burkholderiales;f__Rhodocyclaceae;g__SSSZ01;s__SSSZ01 sp009469685	M_met__L_c	EX_met__L_e	-4.9108	NO_FLUX
SRR14610238.115	d__Bacteria;p__Pseudomonadota;c__Gammaproteobacteria;o__Burkholderiales;f__Rhodocyclaceae;g__SSSZ01;s__SSSZ01 sp009469685	M_phe__L_c	EX_phe__L_e	0	NO_FLUX
SRR14610238.115	d__Bacteria;p__Pseudomonadota;c__Gammaproteobacteria;o__Burkholderiales;f__Rhodocyclaceae;g__SSSZ01;s__SSSZ01 sp009469685	M_pro__L_c	EX_pro__L_e	0	NO_FLUX
SRR14610238.115	d__Bacteria;p__Pseudomonadota;c__Gammaproteobacteria;o__Burkholderiales;f__Rhodocyclaceae;g__SSSZ01;s__SSSZ01 sp009469685	M_ser__L_c	EX_ser__L_e	0	NO_FLUX
SRR14610238.115	d__Bacteria;p__Pseudomonadota;c__Gammaproteobacteria;o__Burkholderiales;f__Rhodocyclaceae;g__SSSZ01;s__SSSZ01 sp009469685	M_thr__L_c	EX_thr__L_e	-8.0945	NO_FLUX
SRR14610238.115	d__Bacteria;p__Pseudomonadota;c__Gammaproteobacteria;o__Burkholderiales;f__Rhodocyclaceae;g__SSSZ01;s__SSSZ01 sp009469685	M_trp__L_c	EX_trp__L_e	0	NO_FLUX
SRR14610238.115	d__Bacteria;p__Pseudomonadota;c__Gammaproteobacteria;o__Burkholderiales;f__Rhodocyclaceae;g__SSSZ01;s__SSSZ01 sp009469685	M_val__L_c	EX_val__L_e	0	NO_FLUX
SRR14932526.37	d__Bacteria;p__Patescibacteria;c__Paceibacteria;o__UBA9983_A;f__;g__;s__	M_arg__L_c	EX_arg__L_e	-3.7935	NO_FLUX
SRR14932526.37	d__Bacteria;p__Patescibacteria;c__Paceibacteria;o__UBA9983_A;f__;g__;s__	M_his__L_c	EX_his__L_e	-1.215	NO_FLUX
SRR14932526.37	d__Bacteria;p__Patescibacteria;c__Paceibacteria;o__UBA9983_A;f__;g__;s__	M_ile__L_c	EX_ile__L_e	-3.726	NO_FLUX
SRR14932526.37	d__Bacteria;p__Patescibacteria;c__Paceibacteria;o__UBA9983_A;f__;g__;s__	M_leu__L_c	EX_leu__L_e	-5.7822	NO_FLUX
SRR14932526.37	d__Bacteria;p__Patescibacteria;c__Paceibacteria;o__UBA9983_A;f__;g__;s__	M_met__L_c	EX_met__L_e	-1.9739	NO_FLUX
SRR14932526.37	d__Bacteria;p__Patescibacteria;c__Paceibacteria;o__UBA9983_A;f__;g__;s__	M_phe__L_c	EX_phe__L_e	0	NO_FLUX
SRR14932526.37	d__Bacteria;p__Patescibacteria;c__Paceibacteria;o__UBA9983_A;f__;g__;s__	M_pro__L_c	EX_pro__L_e	-2.835	NO_FLUX
SRR14932526.37	d__Bacteria;p__Patescibacteria;c__Paceibacteria;o__UBA9983_A;f__;g__;s__	M_ser__L_c	EX_ser__L_e	-0.7436	NO_FLUX
SRR14932526.37	d__Bacteria;p__Patescibacteria;c__Paceibacteria;o__UBA9983_A;f__;g__;s__	M_thr__L_c	EX_thr__L_e	-3.2535	NO_FLUX
SRR14932526.37	d__Bacteria;p__Patescibacteria;c__Paceibacteria;o__UBA9983_A;f__;g__;s__	M_trp__L_c	EX_trp__L_e	-0.729	NO_FLUX
SRR14932526.37	d__Bacteria;p__Patescibacteria;c__Paceibacteria;o__UBA9983_A;f__;g__;s__	M_val__L_c	EX_val__L_e	-5.427	NO_FLUX
SRR14932494.73	d__Bacteria;p__Pseudomonadota;c__Gammaproteobacteria;o__Burkholderiales;f__Rhodocyclaceae;g__Methylophosphatis;s__Methylophosphatis sp016791115	M_arg__L_c	EX_arg__L_e	-17.6235	NO_FLUX
SRR14932494.73	d__Bacteria;p__Pseudomonadota;c__Gammaproteobacteria;o__Burkholderiales;f__Rhodocyclaceae;g__Methylophosphatis;s__Methylophosphatis sp016791115	M_his__L_c	EX_his__L_e	0	NO_FLUX
SRR14932494.73	d__Bacteria;p__Pseudomonadota;c__Gammaproteobacteria;o__Burkholderiales;f__Rhodocyclaceae;g__Methylophosphatis;s__Methylophosphatis sp016791115	M_ile__L_c	EX_ile__L_e	-9.9031	NO_FLUX
SRR14932494.73	d__Bacteria;p__Pseudomonadota;c__Gammaproteobacteria;o__Burkholderiales;f__Rhodocyclaceae;g__Methylophosphatis;s__Methylophosphatis sp016791115	M_leu__L_c	EX_leu__L_e	0	NO_FLUX
SRR14932494.73	d__Bacteria;p__Pseudomonadota;c__Gammaproteobacteria;o__Burkholderiales;f__Rhodocyclaceae;g__Methylophosphatis;s__Methylophosphatis sp016791115	M_met__L_c	EX_met__L_e	0	NO_FLUX
SRR14932494.73	d__Bacteria;p__Pseudomonadota;c__Gammaproteobacteria;o__Burkholderiales;f__Rhodocyclaceae;g__Methylophosphatis;s__Methylophosphatis sp016791115	M_phe__L_c	EX_phe__L_e	0	NO_FLUX
SRR14932494.73	d__Bacteria;p__Pseudomonadota;c__Gammaproteobacteria;o__Burkholderiales;f__Rhodocyclaceae;g__Methylophosphatis;s__Methylophosphatis sp016791115	M_pro__L_c	EX_pro__L_e	0	NO_FLUX
SRR14932494.73	d__Bacteria;p__Pseudomonadota;c__Gammaproteobacteria;o__Burkholderiales;f__Rhodocyclaceae;g__Methylophosphatis;s__Methylophosphatis sp016791115	M_ser__L_c	EX_ser__L_e	0	NO_FLUX
SRR14932494.73	d__Bacteria;p__Pseudomonadota;c__Gammaproteobacteria;o__Burkholderiales;f__Rhodocyclaceae;g__Methylophosphatis;s__Methylophosphatis sp016791115	M_thr__L_c	EX_thr__L_e	-8.6502	NO_FLUX
SRR14932494.73	d__Bacteria;p__Pseudomonadota;c__Gammaproteobacteria;o__Burkholderiales;f__Rhodocyclaceae;g__Methylophosphatis;s__Methylophosphatis sp016791115	M_trp__L_c	EX_trp__L_e	0	NO_FLUX
SRR14932494.73	d__Bacteria;p__Pseudomonadota;c__Gammaproteobacteria;o__Burkholderiales;f__Rhodocyclaceae;g__Methylophosphatis;s__Methylophosphatis sp016791115	M_val__L_c	EX_val__L_e	0	NO_FLUX
SRR14932595.30	d__Bacteria;p__Myxococcota;c__Polyangia;o__Polyangiales;f__Polyangiaceae;g__JAAFHV01;s__JAAFHV01 sp016712525	M_arg__L_c	EX_arg__L_e	-9.1726	NO_FLUX
SRR14932595.30	d__Bacteria;p__Myxococcota;c__Polyangia;o__Polyangiales;f__Polyangiaceae;g__JAAFHV01;s__JAAFHV01 sp016712525	M_his__L_c	EX_his__L_e	0	NO_FLUX
SRR14932595.30	d__Bacteria;p__Myxococcota;c__Polyangia;o__Polyangiales;f__Polyangiaceae;g__JAAFHV01;s__JAAFHV01 sp016712525	M_ile__L_c	EX_ile__L_e	-9.0094	NO_FLUX
SRR14932595.30	d__Bacteria;p__Myxococcota;c__Polyangia;o__Polyangiales;f__Polyangiaceae;g__JAAFHV01;s__JAAFHV01 sp016712525	M_leu__L_c	EX_leu__L_e	-13.9711	NO_FLUX
SRR14932595.30	d__Bacteria;p__Myxococcota;c__Polyangia;o__Polyangiales;f__Polyangiaceae;g__JAAFHV01;s__JAAFHV01 sp016712525	M_met__L_c	EX_met__L_e	-4.7728	NO_FLUX
SRR14932595.30	d__Bacteria;p__Myxococcota;c__Polyangia;o__Polyangiales;f__Polyangiaceae;g__JAAFHV01;s__JAAFHV01 sp016712525	M_phe__L_c	EX_phe__L_e	0	NO_FLUX
SRR14932595.30	d__Bacteria;p__Myxococcota;c__Polyangia;o__Polyangiales;f__Polyangiaceae;g__JAAFHV01;s__JAAFHV01 sp016712525	M_pro__L_c	EX_pro__L_e	0	NO_FLUX
SRR14932595.30	d__Bacteria;p__Myxococcota;c__Polyangia;o__Polyangiales;f__Polyangiaceae;g__JAAFHV01;s__JAAFHV01 sp016712525	M_ser__L_c	EX_ser__L_e	0	NO_FLUX
SRR14932595.30	d__Bacteria;p__Myxococcota;c__Polyangia;o__Polyangiales;f__Polyangiaceae;g__JAAFHV01;s__JAAFHV01 sp016712525	M_thr__L_c	EX_thr__L_e	-7.8669	NO_FLUX
SRR14932595.30	d__Bacteria;p__Myxococcota;c__Polyangia;o__Polyangiales;f__Polyangiaceae;g__JAAFHV01;s__JAAFHV01 sp016712525	M_trp__L_c	EX_trp__L_e	0	NO_FLUX
SRR14932595.30	d__Bacteria;p__Myxococcota;c__Polyangia;o__Polyangiales;f__Polyangiaceae;g__JAAFHV01;s__JAAFHV01 sp016712525	M_val__L_c	EX_val__L_e	-13.1224	NO_FLUX
SRR14610238.42	d__Bacteria;p__Bacteroidota;c__Bacteroidia;o__Chitinophagales;f__Chitinophagaceae;g__JJ008;s__JJ008 sp002069045	M_arg__L_c	EX_arg__L_e	-36.5481	NO_FLUX
SRR14610238.42	d__Bacteria;p__Bacteroidota;c__Bacteroidia;o__Chitinophagales;f__Chitinophagaceae;g__JJ008;s__JJ008 sp002069045	M_his__L_c	EX_his__L_e	-3.0332	NO_FLUX
SRR14610238.42	d__Bacteria;p__Bacteroidota;c__Bacteroidia;o__Chitinophagales;f__Chitinophagaceae;g__JJ008;s__JJ008 sp002069045	M_ile__L_c	EX_ile__L_e	-9.3588	NO_FLUX
SRR14610238.42	d__Bacteria;p__Bacteroidota;c__Bacteroidia;o__Chitinophagales;f__Chitinophagaceae;g__JJ008;s__JJ008 sp002069045	M_leu__L_c	EX_leu__L_e	0	NO_FLUX
SRR14610238.42	d__Bacteria;p__Bacteroidota;c__Bacteroidia;o__Chitinophagales;f__Chitinophagaceae;g__JJ008;s__JJ008 sp002069045	M_met__L_c	EX_met__L_e	-4.9579	NO_FLUX
SRR14610238.42	d__Bacteria;p__Bacteroidota;c__Bacteroidia;o__Chitinophagales;f__Chitinophagaceae;g__JJ008;s__JJ008 sp002069045	M_phe__L_c	EX_phe__L_e	-5.968	NO_FLUX
SRR14610238.42	d__Bacteria;p__Bacteroidota;c__Bacteroidia;o__Chitinophagales;f__Chitinophagaceae;g__JJ008;s__JJ008 sp002069045	M_pro__L_c	EX_pro__L_e	0	NO_FLUX
SRR14610238.42	d__Bacteria;p__Bacteroidota;c__Bacteroidia;o__Chitinophagales;f__Chitinophagaceae;g__JJ008;s__JJ008 sp002069045	M_ser__L_c	EX_ser__L_e	0	NO_FLUX
SRR14610238.42	d__Bacteria;p__Bacteroidota;c__Bacteroidia;o__Chitinophagales;f__Chitinophagaceae;g__JJ008;s__JJ008 sp002069045	M_thr__L_c	EX_thr__L_e	-8.172	NO_FLUX
SRR14610238.42	d__Bacteria;p__Bacteroidota;c__Bacteroidia;o__Chitinophagales;f__Chitinophagaceae;g__JJ008;s__JJ008 sp002069045	M_trp__L_c	EX_trp__L_e	0	NO_FLUX
SRR14610238.42	d__Bacteria;p__Bacteroidota;c__Bacteroidia;o__Chitinophagales;f__Chitinophagaceae;g__JJ008;s__JJ008 sp002069045	M_val__L_c	EX_val__L_e	-13.6499	NO_FLUX
SRR14932561.8	d__Bacteria;p__Pseudomonadota;c__Gammaproteobacteria;o__Pseudomonadales;f__Moraxellaceae;g__UBA2031;s__	M_arg__L_c	EX_arg__L_e	-5.8145	NO_FLUX
SRR14932561.8	d__Bacteria;p__Pseudomonadota;c__Gammaproteobacteria;o__Pseudomonadales;f__Moraxellaceae;g__UBA2031;s__	M_his__L_c	EX_his__L_e	-1.8623	NO_FLUX
SRR14932561.8	d__Bacteria;p__Pseudomonadota;c__Gammaproteobacteria;o__Pseudomonadales;f__Moraxellaceae;g__UBA2031;s__	M_ile__L_c	EX_ile__L_e	0	NO_FLUX
SRR14932561.8	d__Bacteria;p__Pseudomonadota;c__Gammaproteobacteria;o__Pseudomonadales;f__Moraxellaceae;g__UBA2031;s__	M_leu__L_c	EX_leu__L_e	-8.8562	NO_FLUX
SRR14932561.8	d__Bacteria;p__Pseudomonadota;c__Gammaproteobacteria;o__Pseudomonadales;f__Moraxellaceae;g__UBA2031;s__	M_met__L_c	EX_met__L_e	-3.0254	NO_FLUX
SRR14932561.8	d__Bacteria;p__Pseudomonadota;c__Gammaproteobacteria;o__Pseudomonadales;f__Moraxellaceae;g__UBA2031;s__	M_phe__L_c	EX_phe__L_e	-3.6418	NO_FLUX
SRR14932561.8	d__Bacteria;p__Pseudomonadota;c__Gammaproteobacteria;o__Pseudomonadales;f__Moraxellaceae;g__UBA2031;s__	M_pro__L_c	EX_pro__L_e	-4.3453	NO_FLUX
SRR14932561.8	d__Bacteria;p__Pseudomonadota;c__Gammaproteobacteria;o__Pseudomonadales;f__Moraxellaceae;g__UBA2031;s__	M_ser__L_c	EX_ser__L_e	-4.7626	NO_FLUX
SRR14932561.8	d__Bacteria;p__Pseudomonadota;c__Gammaproteobacteria;o__Pseudomonadales;f__Moraxellaceae;g__UBA2031;s__	M_thr__L_c	EX_thr__L_e	-4.9868	NO_FLUX
SRR14932561.8	d__Bacteria;p__Pseudomonadota;c__Gammaproteobacteria;o__Pseudomonadales;f__Moraxellaceae;g__UBA2031;s__	M_trp__L_c	EX_trp__L_e	-1.1174	NO_FLUX
SRR14932561.8	d__Bacteria;p__Pseudomonadota;c__Gammaproteobacteria;o__Pseudomonadales;f__Moraxellaceae;g__UBA2031;s__	M_val__L_c	EX_val__L_e	0	NO_FLUX
SRR14610235.75	d__Bacteria;p__Bacteroidota;c__Bacteroidia;o__Chitinophagales;f__JADIYW01;g__JADJSS01;s__JADJSS01 sp020636545	M_arg__L_c	EX_arg__L_e	-10.64	NO_FLUX
SRR14610235.75	d__Bacteria;p__Bacteroidota;c__Bacteroidia;o__Chitinophagales;f__JADIYW01;g__JADJSS01;s__JADJSS01 sp020636545	M_his__L_c	EX_his__L_e	0	NO_FLUX
SRR14610235.75	d__Bacteria;p__Bacteroidota;c__Bacteroidia;o__Chitinophagales;f__JADIYW01;g__JADJSS01;s__JADJSS01 sp020636545	M_ile__L_c	EX_ile__L_e	0	NO_FLUX
SRR14610235.75	d__Bacteria;p__Bacteroidota;c__Bacteroidia;o__Chitinophagales;f__JADIYW01;g__JADJSS01;s__JADJSS01 sp020636545	M_leu__L_c	EX_leu__L_e	0	NO_FLUX
SRR14610235.75	d__Bacteria;p__Bacteroidota;c__Bacteroidia;o__Chitinophagales;f__JADIYW01;g__JADJSS01;s__JADJSS01 sp020636545	M_met__L_c	EX_met__L_e	-5.5363	NO_FLUX
SRR14610235.75	d__Bacteria;p__Bacteroidota;c__Bacteroidia;o__Chitinophagales;f__JADIYW01;g__JADJSS01;s__JADJSS01 sp020636545	M_phe__L_c	EX_phe__L_e	-6.6642	NO_FLUX
SRR14610235.75	d__Bacteria;p__Bacteroidota;c__Bacteroidia;o__Chitinophagales;f__JADIYW01;g__JADJSS01;s__JADJSS01 sp020636545	M_pro__L_c	EX_pro__L_e	-7.9517	NO_FLUX
SRR14610235.75	d__Bacteria;p__Bacteroidota;c__Bacteroidia;o__Chitinophagales;f__JADIYW01;g__JADJSS01;s__JADJSS01 sp020636545	M_ser__L_c	EX_ser__L_e	0	NO_FLUX
SRR14610235.75	d__Bacteria;p__Bacteroidota;c__Bacteroidia;o__Chitinophagales;f__JADIYW01;g__JADJSS01;s__JADJSS01 sp020636545	M_thr__L_c	EX_thr__L_e	-9.1255	NO_FLUX
SRR14610235.75	d__Bacteria;p__Bacteroidota;c__Bacteroidia;o__Chitinophagales;f__JADIYW01;g__JADJSS01;s__JADJSS01 sp020636545	M_trp__L_c	EX_trp__L_e	0	NO_FLUX
SRR14610235.75	d__Bacteria;p__Bacteroidota;c__Bacteroidia;o__Chitinophagales;f__JADIYW01;g__JADJSS01;s__JADJSS01 sp020636545	M_val__L_c	EX_val__L_e	0	NO_FLUX
Azospira_oryzae	Accumulibacter	M_arg__L_c	EX_arg__L_e	-16.786	NO_FLUX
Azospira_oryzae	Accumulibacter	M_his__L_c	EX_his__L_e	0	NO_FLUX
Azospira_oryzae	Accumulibacter	M_ile__L_c	EX_ile__L_e	-11.5535	NO_FLUX
Azospira_oryzae	Accumulibacter	M_leu__L_c	EX_leu__L_e	0	NO_FLUX
Azospira_oryzae	Accumulibacter	M_met__L_c	EX_met__L_e	-2.965	NO_FLUX
Azospira_oryzae	Accumulibacter	M_phe__L_c	EX_phe__L_e	0	NO_FLUX
Azospira_oryzae	Accumulibacter	M_pro__L_c	EX_pro__L_e	0	NO_FLUX
Azospira_oryzae	Accumulibacter	M_ser__L_c	EX_ser__L_e	0	NO_FLUX
[truncated: 18,604 more rows]

## Sheet: S2
p	f	g	AA_ID
Actinomycetota	Microtrichaceae	AWTP1-35	val
Pseudomonadota	Burkholderiaceae_B	Ottowia	val
Bacteroidota	Saprospiraceae	UBA2329	leu
Pseudomonadota	Nitrosomonadaceae	Nitrosomonas	leu
Pseudomonadota	Casimicrobiaceae	Casimicrobium	val
Pseudomonadota	Rhodocyclaceae	Accumulibacter	val
Pseudomonadota	Micropepsaceae	JADZAI01	phe
Actinomycetota	Solirubrobacteraceae	Baekduia	leu
Pseudomonadota	Burkholderiaceae_B	Giesbergeria	val
Pseudomonadota	f_Unknown	Unknown	leu
Bacteroidota	Chitinophagaceae	Sediminibacterium	leu
Pseudomonadota	f_UBA5518	UBA5518	leu
Pseudomonadota	Competibacteraceae	Competibacter_A	ser
Pseudomonadota	Rhodocyclaceae	Accumulibacter	val
Pseudomonadota	UXAT02	Defluviicoccus_A	ser
Pseudomonadota	Rhodocyclaceae	Thauera	val
Chloroflexota	EnvOPS12	OLB14	val
Pseudomonadota	Rhodocyclaceae	Accumulibacter	val
Actinomycetota	Microtrichaceae	AWTP1-35	ser
Pseudomonadota	Rhodocyclaceae	Accumulibacter	val
Patescibacteria	CAIOMD01	JAGORN01	arg
Actinomycetota	Nocardioidaceae	Marmoricola	val
Bacteroidota	JADIYW01	JADJSS01	leu
Pseudomonadota	Rhodocyclaceae	Accumulibacter	val
Elusimicrobiota	FEN-1173	JADKIY01	leu
Bacteroidota	JADIYW01	JADJSS01	val
Bacteroidota	Chitinophagaceae	Ferruginibacter	leu
Chloroflexota	EnvOPS12	OLB14	val
Pseudomonadota	Burkholderiaceae_B	Ottowia	leu
Bacteroidota	JADIYW01	JADJSS01	val
Pseudomonadota	Rhodocyclaceae	Accumulibacter	leu
Pseudomonadota	Rhodocyclaceae	Accumulibacter	val
Pseudomonadota	Rhodocyclaceae	Desulfobacillus	val
Pseudomonadota	Rhodocyclaceae	Thauera	val
Actinomycetota	Microtrichaceae	SSF14	leu
Pseudomonadota	Rhodocyclaceae	Zoogloea	val
Acidobacteriota	f_RBC074	RBC074	leu
Pseudomonadota	Burkholderiaceae_B	JADJDQ01	val
Pseudomonadota	Rhodocyclaceae	Accumulibacter	val
Pseudomonadota	Rhodocyclaceae	Accumulibacter	leu
Pseudomonadota	Competibacteraceae	Contendobacter	val
Bacteroidota	Saprospiraceae	Unknown	ile
Acidobacteriota	RBC074	RBC074	val
Pseudomonadota	Aquaspirillaceae	Rivicola	trp
Pseudomonadota	Casimicrobiaceae	Casimicrobium	val
Pseudomonadota	Casimicrobiaceae	Casimicrobium	val
Pseudomonadota	Sphingomonadaceae	Novosphingobium	leu
Chloroflexota	Tepidiformaceae	JACPOQ01	leu
Pseudomonadota	Rhodocyclaceae	Accumulibacter	val
Patescibacteria	J137	Unknown	arg
Pseudomonadota	TH1-2	Vitreimonas	ser
Pseudomonadota	Rhodocyclaceae	Accumulibacter	val
Pseudomonadota	Rhodocyclaceae	Accumulibacter	val
Pseudomonadota	Rhodocyclaceae	Accumulibacter	val
Bacteroidota	UBA961	UBA2353	ser
Bacteroidota	Chitinophagaceae	CW01	val
Pseudomonadota	Xanthomonadaceae	Thermomonas	val
Pseudomonadota	Burkholderiaceae_B	Giesbergeria	val
Pseudomonadota	Rhodocyclaceae	Accumulibacter	val
Pseudomonadota	Rhodocyclaceae	Accumulibacter	val
Myxococcota	Myxococcaceae	ArchangiuA	ser
Pseudomonadota	Casimicrobiaceae	VBCG01	val
Pseudomonadota	Burkholderiaceae_B	Ottowia	val
Pseudomonadota	Moraxellaceae	Agitococcus	arg
Pseudomonadota	Rhodocyclaceae	Accumulibacter	val
Acidobacteriota	UBA5066	Unknown	trp
Chloroflexota	Caldilineaceae	JADJPH01	val
Pseudomonadota	Steroidobacteraceae	CADEFQ01	ser
Bacteroidota	B-17BO	UBA2475	leu
Pseudomonadota	Burkholderiaceae_B	Ottowia	val
Pseudomonadota	Competibacteraceae	Contendobacter	val
Chloroflexota	EnvOPS12	OLB14	val
Pseudomonadota	Rhodanobacteraceae	Dokdonella	val
Pseudomonadota	Rhodocyclaceae	Accumulibacter	val
Pseudomonadota	Burkholderiaceae_B	Ottowia	val
Chloroflexota	Roseiflexaceae	Kouleothrix	val
Pseudomonadota	Micavibrionaceae	UBA1573	leu
Pseudomonadota	Rhodocyclaceae	Desulfobacillus	val
Pseudomonadota	Burkholderiaceae_B	Giesbergeria	val
Pseudomonadota	UBA5862	JACKOQ01	leu
Patescibacteria	HK-STAS-PATE-42	Unknown	phe
Bacteroidota	Chitinophagaceae	Sediminibacterium	val
Actinomycetota	Microtrichaceae	SSF14	leu
Pseudomonadota	Steroidobacteraceae	CADEFQ01	val
Actinomycetota	Solirubrobacteraceae	Baekduia	ser
Actinomycetota	Mycobacteriaceae	Mycobacterium	leu
Pseudomonadota	TH1-2	Vitreimonas	ser
Bacteroidota	f_Palsa-948	Palsa-948	leu
Pseudomonadota	Rhodocyclaceae	Thauera	val
Actinomycetota	Mycobacteriaceae	Mycobacterium	leu
Patescibacteria	UBA9973	Unknown	arg
Acidobacteriota	f_RBC074	RBC074	val
Pseudomonadota	Burkholderiaceae_B	Ottowia	val
Pseudomonadota	Rhodocyclaceae	Accumulibacter	val
Pseudomonadota	Competibacteraceae	Contendobacter	val
Pseudomonadota	Rhodocyclaceae	Thauera	val
Patescibacteria	UBA2103	C7867-001	arg
Pseudomonadota	Burkholderiaceae_B	Ottowia	val
Pseudomonadota	Rhodocyclaceae	Accumulibacter	val
Pseudomonadota	Rhodocyclaceae	Accumulibacter	val
Pseudomonadota	Rhodocyclaceae	Thauera	val
Pseudomonadota	Rhodocyclaceae	Accumulibacter	val
Actinomycetota	Microtrichaceae	AWTP1-35	ser
Pseudomonadota	Hyphomonadaceae	UBA7672	leu
Pseudomonadota	Burkholderiaceae_B	Ottowia	val
Pseudomonadota	Casimicrobiaceae	Casimicrobium	val
Pseudomonadota	Burkholderiaceae_B	Ottowia	val
Pseudomonadota	Rhodocyclaceae	Thauera	val
Bacteroidota	Saprospiraceae	JABWBR01	val
Campylobacterota	Arcobacteraceae	Aliarcobacter	leu
Pseudomonadota	Burkholderiaceae_B	Piscinibacter	leu
Pseudomonadota	Rhodocyclaceae	Unknown	val
Pseudomonadota	Rhodocyclaceae	Accumulibacter	val
Pseudomonadota	Rhodocyclaceae	Accumulibacter	val
Verrucomicrobiota	UBA11358	Unknown	ser
Pseudomonadota	Rhodocyclaceae	Accumulibacter	val
Bacteroidota	JADIYW01	JADJSS01	leu
Bacteroidota	UKL13-3	JAGPCK01	leu
Pseudomonadota	Nitrosomonadaceae	Nitrosomonas	ser
Spirochaetota	Leptospiraceae	UBA2033	leu
Pseudomonadota	Rhodocyclaceae	Accumulibacter	val
Pseudomonadota	Aeromonadaceae	Tolumonas	val
Pseudomonadota	Rhodocyclaceae	Unknown	val
Pseudomonadota	Casimicrobiaceae	Casimicrobium	val
Bacteroidota	JADIYW01	JADJSS01	leu
Bacteroidota	Saprospiraceae	M3007	val
Acidobacteriota	RBC074	RBC074	ser
Pseudomonadota	Rhodocyclaceae	Accumulibacter	val
Pseudomonadota	Beijerinckiaceae	JAJXWB01	val
Chloroflexota	UCB3	JADJUE01	leu
Bacteroidota	OLB10	JAJTFW01	leu
Myxococcota	Haliangiaceae	UBA2376	ser
Pseudomonadota	Rhodocyclaceae	Accumulibacter	leu
Pseudomonadota	Rhodocyclaceae	Accumulibacter	val
Pseudomonadota	Rhodocyclaceae	Accumulibacter	val
Pseudomonadota	Rhodocyclaceae	Accumulibacter	val
Pseudomonadota	Rhodocyclaceae	Accumulibacter	val
Pseudomonadota	Rhodocyclaceae	Accumulibacter	val
Pseudomonadota	Rhodocyclaceae	Accumulibacter	val
Pseudomonadota	Rhodocyclaceae	Accumulibacter	leu
Pseudomonadota	Rhodocyclaceae	Accumulibacter	val
Pseudomonadota	Rhodocyclaceae	Accumulibacter	val
Pseudomonadota	Rhodocyclaceae	Accumulibacter	ser
Pseudomonadota	Rhodocyclaceae	Accumulibacter	val
Pseudomonadota	Rhodocyclaceae	Accumulibacter	val
Pseudomonadota	Rhodocyclaceae	Accumulibacter	val
Pseudomonadota	Rhodocyclaceae	Accumulibacter	val
Pseudomonadota	Rhodocyclaceae	Accumulibacter	val
Pseudomonadota	Rhodocyclaceae	Accumulibacter	val
Pseudomonadota	Rhodocyclaceae	Accumulibacter	val
Pseudomonadota	Rhodocyclaceae	Accumulibacter	val
Pseudomonadota	Rhodocyclaceae	Accumulibacter	val
Pseudomonadota	Rhodocyclaceae	Accumulibacter	val
Pseudomonadota	Rhodocyclaceae	Accumulibacter	val
Pseudomonadota	Rhodocyclaceae	Accumulibacter	val
Pseudomonadota	Rhodocyclaceae	Accumulibacter	ser
Pseudomonadota	Rhodocyclaceae	Accumulibacter	val
Pseudomonadota	Rhodocyclaceae	Accumulibacter	val
Pseudomonadota	Rhodocyclaceae	Accumulibacter	val
Pseudomonadota	Rhodocyclaceae	Accumulibacter	val
Pseudomonadota	Rhodocyclaceae	Accumulibacter	val
Pseudomonadota	Rhodocyclaceae	Accumulibacter	val
Pseudomonadota	Rhodocyclaceae	Accumulibacter	val
Pseudomonadota	Rhodocyclaceae	Accumulibacter	val
Pseudomonadota	Rhodocyclaceae	Accumulibacter	ser
Pseudomonadota	Rhodocyclaceae	Accumulibacter	val
Pseudomonadota	Rhodocyclaceae	Accumulibacter	val
Pseudomonadota	Rhodocyclaceae	Accumulibacter	val
Pseudomonadota	Rhodocyclaceae	Accumulibacter	val
Pseudomonadota	Rhodocyclaceae	Accumulibacter	val
Pseudomonadota	Rhodocyclaceae	Accumulibacter	val
Pseudomonadota	Rhodocyclaceae	Accumulibacter	val
Pseudomonadota	Rhodocyclaceae	Accumulibacter	ser
Pseudomonadota	Rhodocyclaceae	Accumulibacter	val
Pseudomonadota	Rhodocyclaceae	Accumulibacter	val
Pseudomonadota	Rhodocyclaceae	Accumulibacter	val
Pseudomonadota	Rhodocyclaceae	Accumulibacter	leu
Pseudomonadota	Rhodocyclaceae	Accumulibacter	val
Pseudomonadota	Rhodocyclaceae	Accumulibacter	val
Pseudomonadota	Rhodocyclaceae	Accumulibacter	val
Pseudomonadota	Rhodocyclaceae	Accumulibacter	val
Pseudomonadota	Rhodocyclaceae	Accumulibacter	val
Pseudomonadota	Rhodocyclaceae	Accumulibacter	val
Pseudomonadota	Rhodocyclaceae	Accumulibacter	val
Pseudomonadota	Rhodocyclaceae	Accumulibacter	val
Pseudomonadota	Rhodocyclaceae	Accumulibacter	val
Pseudomonadota	Rhodocyclaceae	Accumulibacter	leu
Pseudomonadota	Rhodocyclaceae	Accumulibacter	val
Pseudomonadota	Rhodocyclaceae	Accumulibacter	val
Pseudomonadota	Rhodocyclaceae	Accumulibacter	val
Pseudomonadota	Rhodocyclaceae	Accumulibacter	val
Pseudomonadota	Rhodocyclaceae	Accumulibacter	val
Pseudomonadota	Rhodocyclaceae	Accumulibacter	val
Pseudomonadota	Rhodocyclaceae	Accumulibacter	val
Pseudomonadota	Rhodocyclaceae	Accumulibacter	val
Pseudomonadota	Rhodocyclaceae	Accumulibacter	val
Pseudomonadota	Rhodocyclaceae	Accumulibacter	val
Pseudomonadota	Rhodocyclaceae	Accumulibacter	val
Pseudomonadota	Rhodocyclaceae	Accumulibacter	ser
Pseudomonadota	Rhodocyclaceae	Accumulibacter	val
Pseudomonadota	Rhodocyclaceae	Accumulibacter	ser
Pseudomonadota	Rhodocyclaceae	Accumulibacter	val
Pseudomonadota	Rhodocyclaceae	Accumulibacter	val
Pseudomonadota	Rhodocyclaceae	Accumulibacter	leu
Pseudomonadota	Rhodocyclaceae	Accumulibacter	leu
Pseudomonadota	Rhodocyclaceae	Accumulibacter	val
Pseudomonadota	Rhodocyclaceae	Accumulibacter	val
Pseudomonadota	Rhodocyclaceae	Accumulibacter	val
Pseudomonadota	Rhodocyclaceae	Accumulibacter	val
Pseudomonadota	Rhodocyclaceae	Accumulibacter	val
Pseudomonadota	Rhodocyclaceae	Accumulibacter	val
Pseudomonadota	Rhodocyclaceae	Accumulibacter	val
Pseudomonadota	Rhodocyclaceae	Accumulibacter	val
Pseudomonadota	Rhodocyclaceae	Accumulibacter	val
Pseudomonadota	Rhodocyclaceae	Accumulibacter	val

## Sheet: S3
Genus	Correlation	P-value
JADJYF01	0.584457	6.39e-77
Obscuribacter	0.571311	7.99e-73
CALMFQ01	0.54827	4.49e-66
Agitococcus	0.516955	1.06e-57
UBA7236	0.509288	8.8e-56
Methylophosphatis	0.504161	1.59e-54
Ga0077523	0.490478	2.84e-51
Azospira_A	0.489973	3.72e-51
Propionivibrio	0.465038	1.32e-45
JAEUUX01	0.462592	4.37e-45
JAEUSB01	0.457975	4.08e-44
PNKF01	0.454154	2.53e-43
Rivihabitans	0.452068	6.77e-43
Nitrospira_A	0.451682	8.12e-43
Vicinibacter	0.449167	2.64e-42
JADJSS01	0.44709	6.93e-42
Azonexus	0.44221	6.52e-41
JAFDZO01	0.441359	9.6e-41
JAEUNJ01	0.440967	1.15e-40
JAEUKA01	0.437455	5.6e-40
UBA2316	0.436675	7.94e-40
Contendobacter	0.430224	1.38e-38
Tolumonas	0.428921	2.44e-38
JAIBAI01	0.425918	8.97e-38
SSSZ01	0.423809	2.22e-37
JAAFHL01	0.42243	4.01e-37
JACKOQ01	0.421132	6.96e-37
JAGNNV01	0.421105	7.04e-37
JAIBAE01	0.420243	1.01e-36
JABWCP01	0.41525	8.25e-36
Sterolibacterium	0.414534	1.11e-35
UBA6669	0.413834	1.49e-35
JAEUJQ01	0.413228	1.91e-35
Aliarcobacter	0.405069	5.32e-34
JADIYW01	0.404491	6.72e-34
Kouleothrix	0.403127	1.16e-33
JAIBAN01	0.399979	4.05e-33
JAIBAQ01	0.397637	1.02e-32
Zoogloea	0.395999	1.93e-32
JAFLCL01	0.393571	4.96e-32
UBA2359	0.392341	7.98e-32
Nitrosomonas	0.391041	1.31e-31
UBA2033	0.388008	4.18e-31
Leadbetterella	0.386045	8.78e-31
Brachythrix	0.383694	2.12e-30
Fen-999	0.381053	5.67e-30
JAIBAJ01	0.376939	2.57e-29
JAIBBG01	0.372279	1.39e-28
Prevotella	0.371655	1.74e-28
UBA4416	0.371354	1.94e-28
Pelomonas	0.369378	3.92e-28
Turneriella	0.368413	5.52e-28
JAEZEZ01	0.367172	8.57e-28
CADEFT01	0.364431	2.24e-27
JAIBAD01	0.364013	2.6e-27
JAIBCM01	0.363688	2.91e-27
JAIBCC01	0.362324	4.67e-27
JAIBCD01	0.361026	7.32e-27
Rhizomicrobium	0.360669	8.28e-27
Lacibacter	0.359508	1.23e-26
JAIBAG01	0.359021	1.46e-26
JADJAH01	0.358643	1.66e-26
SSF53	0.356681	3.24e-26
Sulfuritalea	0.354265	7.34e-26
JAGPCK01	0.352096	1.52e-25
JACCZZ01	0.351965	1.59e-25
JAIBBD01	0.350738	2.39e-25
JAIBBQ01	0.350696	2.43e-25
UBA2402	0.348498	5.03e-25
CAISIP01	0.347429	7.15e-25
OLB11	0.346876	8.57e-25
JAEUJZ01	0.346774	8.86e-25
JAGOSP01	0.343179	2.86e-24
Prosthecobacter	0.342579	3.47e-24
Aquabacterium_A	0.342299	3.8e-24
Giesbergeria	0.338358	1.34e-23
UBA6016	0.338039	1.49e-23
CAISCU01	0.336849	2.17e-23
JAFDVJ01	0.334792	4.15e-23
JADJOV01	0.333695	5.85e-23
PNKZ01	0.33288	7.54e-23
JAIBBI01	0.331959	1e-22
Rhodopila	0.329927	1.88e-22
Phocaeicola	0.329754	1.99e-22
Parvibacillus	0.328598	2.84e-22
JABDFU01	0.326827	4.88e-22
JAIBAT01	0.324081	1.12e-21
PALSA-1081	0.323431	1.36e-21
JAIBBU01	0.321588	2.37e-21
JADZDZ01	0.320854	2.95e-21
Plasticicumulans	0.319028	5.08e-21
Ga0077550	0.318664	5.66e-21
Ruminococcus	0.317302	8.45e-21
Aeromonas	0.312148	3.79e-20
Piscinibacter	0.311987	3.97e-20
JADLHS01	0.311791	4.21e-20
JAEUUM01	0.310881	5.46e-20
Acetobacteroides	0.307942	1.26e-19
Rubrivivax	0.302695	5.52e-19
Bacteroides	0.302449	5.91e-19
Thiolinea	-0.306169	2.09e-19
Rhodococcus	-0.354789	6.15e-26
