# Supplementary material for: Metagenomic characterization of the metabolism, evolution, and global distribution of Candidatus Accumulibacter members in wastewater treatment plants
Source: ISME J. 2025 Dec 23;19(1):wraf278. doi: 10.1093/ismejo/wraf278 (PMC12766714; doi:10.1093/ismejo/wraf278)
Supplement: Dataset_4_wraf278 [file dataset_4_wraf278.xlsx]

## Sheet: S1_lactate and succinate
Taxonomy	%
k__Bacteria;p__Proteobacteria;c__Betaproteobacteria;o__unclassified;f__unclassified;g__Candidatus Accumulibacter;s__Candidatus Accumulibacter sp. SK-02	0.427
k__Bacteria;p__Proteobacteria;c__Gammaproteobacteria;o__Thiotrichales;f__Thiotrichaceae;g__Thiothrix;s__Thiothrix nivea	0.045
k__Bacteria;p__Proteobacteria;c__Betaproteobacteria;o__unclassified;f__unclassified;g__Candidatus Accumulibacter;s__Candidatus Accumulibacter sp. SK-01	0.044
k__Bacteria;p__Proteobacteria;c__Betaproteobacteria;o__unclassified;f__unclassified;g__Candidatus Accumulibacter;s__Candidatus Accumulibacter phosphatis	0.037
k__Bacteria;p__Proteobacteria;c__Deltaproteobacteria;o__Myxococcales;f__unclassified;g__Enhygromyxa;s__Enhygromyxa salina	0.028
k__Bacteria;p__Proteobacteria;c__Gammaproteobacteria;o__Thiotrichales;f__Thiotrichaceae;g__Thiothrix;s__Thiothrix lacustris	0.026
k__Bacteria;p__Proteobacteria;c__Betaproteobacteria;o__unclassified;f__unclassified;g__Candidatus Accumulibacter;s__Candidatus Accumulibacter sp. BA-91	0.02
k__Bacteria;p__Chloroflexi;c__unclassified;o__unclassified;f__unclassified;g__unclassified;s__Chloroflexi bacterium	0.013
k__Bacteria;p__Cyanobacteria;c__unclassified;o__Nostocales;f__Tolypothrichaceae;g__Hassallia;s__Hassallia byssoidea	0.012
k__Bacteria;p__Proteobacteria;c__Deltaproteobacteria;o__Myxococcales;f__Nannocystaceae;g__Plesiocystis;s__Plesiocystis pacifica	0.011
k__Bacteria;p__Proteobacteria;c__Gammaproteobacteria;o__Thiotrichales;f__Thiotrichaceae;g__Thiothrix;s__Thiothrix caldifontis	0.009
k__Bacteria;p__Planctomycetes;c__unclassified;o__unclassified;f__unclassified;g__unclassified;s__Planctomycetes bacterium	0.009
k__Bacteria;p__Proteobacteria;c__Betaproteobacteria;o__unclassified;f__unclassified;g__Candidatus Accumulibacter;s__Candidatus Accumulibacter sp. SK-11	0.008
k__Bacteria;p__Proteobacteria;c__Betaproteobacteria;o__unclassified;f__unclassified;g__Candidatus Accumulibacter;s__Candidatus Accumulibacter aalborgensis	0.008
k__Bacteria;p__Proteobacteria;c__Deltaproteobacteria;o__Myxococcales;f__Archangiaceae;g__Archangium;s__Archangium gephyra	0.007
k__Bacteria;p__Chloroflexi;c__Anaerolineae;o__Anaerolineales;f__Anaerolineaceae;g__unclassified;s__Anaerolineaceae bacterium	0.006
k__Bacteria;p__Chloroflexi;c__Chloroflexia;o__Chloroflexales;f__Roseiflexaceae;g__Kouleothrix;s__Kouleothrix aurantiaca	0.006
k__Bacteria;p__Proteobacteria;c__Alphaproteobacteria;o__Caulobacterales;f__Caulobacteraceae;g__Brevundimonas;s__Brevundimonas aveniformis	0.005
k__Bacteria;p__Chlorobi;c__unclassified;o__unclassified;f__unclassified;g__unclassified;s__Chlorobi bacterium OLB5	0.005
k__Bacteria;p__Proteobacteria;c__Betaproteobacteria;o__unclassified;f__unclassified;g__Candidatus Accumulibacter;s__Candidatus Accumulibacter sp. 66-26	0.005
k__Bacteria;p__Verrucomicrobia;c__unclassified;o__unclassified;f__unclassified;g__unclassified;s__Verrucomicrobia bacterium 12-59-8	0.004
k__Bacteria;p__Proteobacteria;c__Betaproteobacteria;o__unclassified;f__unclassified;g__Candidatus Accumulibacter;s__Candidatus Accumulibacter sp. SK-12	0.004
k__Bacteria;p__Proteobacteria;c__Betaproteobacteria;o__unclassified;f__unclassified;g__Candidatus Accumulibacter;s__Candidatus Accumulibacter sp. BA-94	0.004
k__Bacteria;p__Proteobacteria;c__Betaproteobacteria;o__unclassified;f__unclassified;g__Candidatus Accumulibacter;s__Candidatus Accumulibacter sp. BA-92	0.003
k__Bacteria;p__Bacteroidetes;c__unclassified;o__unclassified;f__unclassified;g__unclassified;s__Bacteroidetes bacterium OLB12	0.003
k__Bacteria;p__Proteobacteria;c__Betaproteobacteria;o__Rhodocyclales;f__Rhodocyclaceae;g__Propionivibrio;s__Candidatus Propionivibrio aalborgensis	0.003
k__Bacteria;p__Proteobacteria;c__Deltaproteobacteria;o__Myxococcales;f__Nannocystaceae;g__Nannocystis;s__Nannocystis exedens	0.003
k__Bacteria;p__Bacteroidetes;c__unclassified;o__unclassified;f__unclassified;g__unclassified;s__Bacteroidetes bacterium	0.003
k__Bacteria;p__Bacteroidetes;c__Saprospiria;o__Saprospirales;f__Haliscomenobacteraceae;g__Haliscomenobacter;s__Haliscomenobacter hydrossis	0.003
k__Bacteria;p__Chloroflexi;c__Candidatus Thermofonsia;o__unclassified;f__unclassified;g__unclassified;s__Candidatus Thermofonsia Clade 2 bacterium	0.003
k__Bacteria;p__Proteobacteria;c__Betaproteobacteria;o__Rhodocyclales;f__Rhodocyclaceae;g__Azospira;s__Azospira oryzae	0.002
k__Bacteria;p__Chloroflexi;c__unclassified;o__unclassified;f__unclassified;g__unclassified;s__Chloroflexi bacterium OLB14	0.002
k__Bacteria;p__Proteobacteria;c__Alphaproteobacteria;o__Rhizobiales;f__unclassified;g__unclassified;s__Rhizobiales bacterium PAR1	0.002
k__Bacteria;p__Chloroflexi;c__Anaerolineae;o__unclassified;f__unclassified;g__unclassified;s__Anaerolineae bacterium	0.002
k__Bacteria;p__Proteobacteria;c__Gammaproteobacteria;o__Thiotrichales;f__Thiotrichaceae;g__Thiothrix;s__Thiothrix eikelboomii	0.002
k__Bacteria;p__Proteobacteria;c__unclassified;o__unclassified;f__unclassified;g__unclassified;s__Proteobacteria bacterium SG_bin4	0.002
k__Bacteria;p__Chloroflexi;c__Anaerolineae;o__Anaerolineales;f__unclassified;g__unclassified;s__Anaerolineales bacterium	0.002
k__Bacteria;p__Acidobacteria;c__unclassified;o__unclassified;f__unclassified;g__unclassified;s__Acidobacteria bacterium	0.002
k__Bacteria;p__Proteobacteria;c__Deltaproteobacteria;o__unclassified;f__unclassified;g__unclassified;s__Deltaproteobacteria bacterium	0.002
k__Bacteria;p__Bacteroidetes;c__Sphingobacteriia;o__Sphingobacteriales;f__Sphingobacteriaceae;g__unclassified;s__Sphingobacteriaceae bacterium	0.002
k__Bacteria;p__Nitrospirae;c__Nitrospira;o__Nitrospirales;f__Nitrospiraceae;g__Nitrospira;s__Nitrospira sp. ST-bin5	0.001
k__Bacteria;p__Proteobacteria;c__Betaproteobacteria;o__Rhodocyclales;f__Azonexaceae;g__Azonexus;s__Azonexus hydrophilus	0.001
k__Bacteria;p__Verrucomicrobia;c__Verrucomicrobiae;o__Verrucomicrobiales;f__Verrucomicrobiaceae;g__Prosthecobacter;s__Prosthecobacter debontii	0.001
k__Bacteria;p__Verrucomicrobia;c__unclassified;o__unclassified;f__unclassified;g__unclassified;s__Verrucomicrobia bacterium	0.001
k__Bacteria;p__unclassified;c__unclassified;o__unclassified;f__unclassified;g__unclassified;s__uncultured bacterium	0.001
k__Bacteria;p__Proteobacteria;c__unclassified;o__unclassified;f__unclassified;g__unclassified;s__Proteobacteria bacterium	0.001
k__Bacteria;p__Proteobacteria;c__Alphaproteobacteria;o__Rhizobiales;f__unclassified;g__unclassified;s__Rhizobiales bacterium	0.001
k__Bacteria;p__Proteobacteria;c__Gammaproteobacteria;o__Thiotrichales;f__Thiofilaceae;g__Thiofilum;s__Thiofilum flexile	0.001
k__Bacteria;p__Bacteroidetes;c__Sphingobacteriia;o__Sphingobacteriales;f__unclassified;g__unclassified;s__Sphingobacteriales bacterium BACL12 MAG-120813-bin55	0.001
k__Bacteria;p__Verrucomicrobia;c__Verrucomicrobiae;o__unclassified;f__unclassified;g__unclassified;s__Verrucomicrobiae bacterium Tous-C2TDCM	0.001
k__Bacteria;p__Proteobacteria;c__Gammaproteobacteria;o__Thiotrichales;f__Thiolinaceae;g__Thiolinea;s__Thiolinea disciformis	0.001
k__Bacteria;p__Proteobacteria;c__Betaproteobacteria;o__Rhodocyclales;f__Rhodocyclaceae;g__Azovibrio;s__Azovibrio restrictus	0.001
k__Bacteria;p__Proteobacteria;c__Betaproteobacteria;o__unclassified;f__unclassified;g__Candidatus Accumulibacter;s__Candidatus Accumulibacter sp. BA-93	0.001
k__Bacteria;p__Proteobacteria;c__Betaproteobacteria;o__Rhodocyclales;f__Rhodocyclaceae;g__Azospira;s__Azospira sp. I13	0.001
k__Bacteria;p__Nitrospirae;c__Nitrospira;o__Nitrospirales;f__Nitrospiraceae;g__Nitrospira;s__Nitrospira lenta	0.001
k__Bacteria;p__Proteobacteria;c__Betaproteobacteria;o__Rhodocyclales;f__Rhodocyclaceae;g__Propionivibrio;s__Propionivibrio dicarboxylicus	0.001
k__Bacteria;p__Chloroflexi;c__unclassified;o__unclassified;f__unclassified;g__unclassified;s__Chloroflexi bacterium OLB15	0.001
k__Bacteria;p__Nitrospirae;c__Nitrospira;o__Nitrospirales;f__Nitrospiraceae;g__Nitrospira;s__Nitrospira sp. CG24D	0.001
k__Bacteria;p__Proteobacteria;c__Betaproteobacteria;o__Rhodocyclales;f__Azonexaceae;g__Dechloromonas;s__Dechloromonas agitata	0.001
k__Bacteria;p__Proteobacteria;c__Betaproteobacteria;o__Rhodocyclales;f__Rhodocyclaceae;g__unclassified;s__Rhodocyclaceae bacterium Paddy-1	0.001
k__Bacteria;p__Proteobacteria;c__Betaproteobacteria;o__Rhodocyclales;f__Azonexaceae;g__Dechloromonas;s__Dechloromonas denitrificans	0.001
k__Bacteria;p__Proteobacteria;c__Gammaproteobacteria;o__Pseudomonadales;f__Pseudomonadaceae;g__Pseudomonas;s__Pseudomonas aeruginosa	0.001
k__Bacteria;p__Bacteroidetes;c__Cytophagia;o__Cytophagales;f__Cytophagaceae;g__Runella;s__Runella slithyformis	0.001
k__Bacteria;p__Proteobacteria;c__Gammaproteobacteria;o__Xanthomonadales;f__Xanthomonadaceae;g__unclassified;s__Xanthomonadaceae bacterium SCN 69-123	0.001
k__Bacteria;p__Proteobacteria;c__Betaproteobacteria;o__Rhodocyclales;f__Azonexaceae;g__Azonexus;s__Azonexus fungiphilus	0.001
k__Bacteria;p__Proteobacteria;c__Gammaproteobacteria;o__Xanthomonadales;f__Rhodanobacteraceae;g__Aquimonas;s__Aquimonas voraii	0.001
k__Bacteria;p__Bacteroidetes;c__Cytophagia;o__Cytophagales;f__Cytophagaceae;g__Runella;s__Runella zeae	0.001
k__Bacteria;p__Proteobacteria;c__Betaproteobacteria;o__Rhodocyclales;f__unclassified;g__unclassified;s__Rhodocyclales bacterium GT-UBC	0.001
k__Bacteria;p__Proteobacteria;c__Gammaproteobacteria;o__unclassified;f__unclassified;g__unclassified;s__Gammaproteobacteria bacterium	0.001
k__Bacteria;p__Chloroflexi;c__unclassified;o__unclassified;f__unclassified;g__unclassified;s__Chloroflexi bacterium HGW-Chloroflexi-6	0.001
k__Bacteria;p__Proteobacteria;c__Deltaproteobacteria;o__Myxococcales;f__Polyangiaceae;g__Sorangium;s__Sorangium cellulosum	0.001
k__Bacteria;p__Proteobacteria;c__Betaproteobacteria;o__unclassified;f__unclassified;g__unclassified;s__Betaproteobacteria bacterium HGW-Betaproteobacteria-12	0.001
k__Bacteria;p__Proteobacteria;c__Betaproteobacteria;o__Rhodocyclales;f__Azonexaceae;g__Dechloromonas;s__Dechloromonas aromatica	0.001
k__Bacteria;p__Ignavibacteriae;c__unclassified;o__unclassified;f__unclassified;g__unclassified;s__Ignavibacteriae bacterium	0.001
k__Bacteria;p__Bacteroidetes;c__Cytophagia;o__Cytophagales;f__Cytophagaceae;g__unclassified;s__Cytophagaceae bacterium Ys	0.001
k__Bacteria;p__Proteobacteria;c__Alphaproteobacteria;o__unclassified;f__unclassified;g__unclassified;s__Alphaproteobacteria bacterium	0.001
k__Bacteria;p__Proteobacteria;c__Alphaproteobacteria;o__Rhizobiales;f__unclassified;g__unclassified;s__Rhizobiales bacterium KCTC 52945	0.001
k__Bacteria;p__Proteobacteria;c__Gammaproteobacteria;o__unclassified;f__Candidatus Competibacteraceae;g__unclassified;s__Candidatus Competibacteraceae bacterium	0.001
k__Bacteria;p__Bacteroidetes;c__Flavobacteriia;o__Flavobacteriales;f__unclassified;g__unclassified;s__Flavobacteriales bacterium	0.001
k__Bacteria;p__Verrucomicrobia;c__Spartobacteria;o__Chthoniobacterales;f__Chthoniobacteraceae;g__Chthoniobacter;s__Chthoniobacter sp. 12-60-6	0.001
k__Bacteria;p__Bacteroidetes;c__Cytophagia;o__Cytophagales;f__Cytophagaceae;g__Runella;s__Runella sp. SP2	0.001
k__Bacteria;p__Proteobacteria;c__Alphaproteobacteria;o__Rhodospirillales;f__unclassified;g__unclassified;s__Rhodospirillales bacterium URHD0017	0.001
k__Bacteria;p__Proteobacteria;c__Betaproteobacteria;o__Rhodocyclales;f__unclassified;g__unclassified;s__Rhodocyclales bacterium GWA2_65_19	0.001
k__Bacteria;p__Proteobacteria;c__Betaproteobacteria;o__unclassified;f__unclassified;g__unclassified;s__Betaproteobacteria bacterium HGW-Betaproteobacteria-7	0.001
k__Bacteria;p__Bacteroidetes;c__Cytophagia;o__Cytophagales;f__Cytophagaceae;g__Ohtaekwangia;s__Ohtaekwangia koreensis	0.001
k__Bacteria;p__Proteobacteria;c__Alphaproteobacteria;o__Sphingomonadales;f__Sphingomonadaceae;g__Sphingosinicella;s__Sphingosinicella microcystinivorans	0.001
k__Bacteria;p__Proteobacteria;c__Betaproteobacteria;o__Rhodocyclales;f__Rhodocyclaceae;g__unclassified;s__Rhodocyclaceae bacterium	0.001
k__Bacteria;p__Proteobacteria;c__Betaproteobacteria;o__Rhodocyclales;f__Azonexaceae;g__Dechloromonas;s__Dechloromonas sp. HYN0024	0.001
k__Bacteria;p__Proteobacteria;c__Betaproteobacteria;o__Nitrosomonadales;f__Sterolibacteriaceae;g__Sulfurisoma;s__Sulfurisoma sediminicola	0.001
k__Bacteria;p__Proteobacteria;c__Alphaproteobacteria;o__Rhizobiales;f__Methylobacteriaceae;g__Methylobacterium;s__Methylobacterium sp.	0.001
k__Bacteria;p__Proteobacteria;c__Alphaproteobacteria;o__unclassified;f__unclassified;g__Phreatobacter;s__Phreatobacter cathodiphilus	0.001
k__Bacteria;p__Proteobacteria;c__Alphaproteobacteria;o__Caulobacterales;f__Caulobacteraceae;g__unclassified;s__Caulobacteraceae bacterium OTSz_A_272	0.001
k__Bacteria;p__Proteobacteria;c__Alphaproteobacteria;o__Rhizobiales;f__Hyphomicrobiaceae;g__Hyphomicrobium;s__Hyphomicrobium sp.	0.001
k__Bacteria;p__Proteobacteria;c__Betaproteobacteria;o__Nitrosomonadales;f__Nitrosomonadaceae;g__Nitrosospira;s__Nitrosospira multiformis	0.001
k__Bacteria;p__Planctomycetes;c__Planctomycetia;o__Planctomycetales;f__Planctomycetaceae;g__Fuerstia;s__Fuerstia marisgermanicae	0.001
k__Bacteria;p__Bacteroidetes;c__Sphingobacteriia;o__Sphingobacteriales;f__unclassified;g__unclassified;s__Sphingobacteriales bacterium	0.001
k__Bacteria;p__Chloroflexi;c__Anaerolineae;o__unclassified;f__unclassified;g__unclassified;s__Anaerolineae bacterium UTCFX1	0.001
k__Bacteria;p__Chloroflexi;c__Caldilineae;o__Caldilineales;f__Caldilineaceae;g__Caldilinea;s__Caldilinea aerophila	0.001
k__Bacteria;p__Proteobacteria;c__Betaproteobacteria;o__Rhodocyclales;f__Zoogloeaceae;g__Thauera;s__Thauera sp. K11	0.001

## Sheet: S2_amino acid
Kingdom	Phylum	Class	Order	Family	Genus	OTU	RD 04/07/17
k__Bacteria	p__Proteobacteria	c__Betaproteobacteria	o__Rhodocyclales	f__Rhodocyclaceae	g__Candidatus Accumulibacter	OTU_10	45.1616
k__Bacteria	p__Proteobacteria	c__Alphaproteobacteria	o__Caulobacterales	f__Caulobacteraceae	g__Brevundimonas	OTU_86	10.5596
k__Bacteria	p__Chloroflexi	c__SJA-15	o__1-20	f__1-20	g__Candidatus Sarcinathrix	OTU_39	3.60593
k__Bacteria	p__Chloroflexi	c__Caldilineae	o__Caldilineales	f__Caldilineaceae	g__Candidatus Defluviifilum	OTU_109	3.49767
k__Bacteria	p__Proteobacteria	c__Gammaproteobacteria	o__Xanthomonadales	f__Xanthomonadaceae	g__Pseudoxanthomonas	OTU_80	3.31723
k__Bacteria	p__Bacteroidetes	c__Flavobacteriia	o__Flavobacteriales	f__Flavobacteriaceae	f__Flavobacteriaceae	OTU_2503	2.57328
k__Bacteria	p__Chloroflexi	c__Ardenticatenia	o__419	f__2-1	g__Candidatus Promineofilum	OTU_42	2.21797
k__Bacteria	p__Proteobacteria	c__Alphaproteobacteria	o__Rhodobacterales	f__Rhodobacteraceae	g__Rhodobacter	OTU_269	1.9376
k__Bacteria	p__Proteobacteria	c__Betaproteobacteria	o__Burkholderiales	f__Comamonadaceae	g__Inhella	OTU_195	1.67944
k__Bacteria	p__Proteobacteria	c__Gammaproteobacteria	o__Xanthomonadales	f__Competibacteraceae	g__CPB_CS1	OTU_147	1.52398
k__Bacteria	p__Proteobacteria	c__Alphaproteobacteria	o__Rhodobacterales	f__Rhodobacteraceae	f__Rhodobacteraceae	OTU_336	1.46569
k__Bacteria	p__Proteobacteria	c__Betaproteobacteria	o__Burkholderiales	f__Comamonadaceae	g__Rubrivivax	OTU_433	1.15479
k__Bacteria	p__Bacteroidetes	c__Flavobacteriia	o__Flavobacteriales	f__Flavobacteriaceae	g__Cloacibacterium	OTU_59	1.1187
k__Bacteria	p__Bacteroidetes	c__Bacteroidetes VC2.1 Bac22	o__	f__	c__Bacteroidetes VC2.1 Bac22	OTU_445	1.08816
k__Bacteria	p__Bacteroidetes	c__Sphingobacteriia	o__Sphingobacteriales	f__Saprospiraceae	g__MK04	OTU_4	0.877193
k__Bacteria	p__Bacteroidetes	c__Flavobacteriia	o__Flavobacteriales	f__Flavobacteriaceae	g__Flavobacterium	OTU_613	0.871641
k__Bacteria	p__Chlorobi	c__Chlorobia	o__Chlorobiales	f__SJA-28	o__Chlorobiales	OTU_7	0.860537
k__Bacteria	p__Proteobacteria	c__Betaproteobacteria	o__Rhodocyclales	f__Rhodocyclaceae	f__Rhodocyclaceae	OTU_611	0.738397
k__Bacteria	p__Nitrospirae	c__Nitrospira	o__Nitrospirales	f__Nitrospiraceae	g__Nitrospira	OTU_786	0.527426
k__Bacteria	p__Chlorobi	c__Chlorobia	o__Chlorobiales	f__OPB56	o__Chlorobiales	OTU_189	0.52465
k__Bacteria	p__Proteobacteria	c__Gammaproteobacteria	o__Xanthomonadales	f__Competibacteraceae	g__Candidatus Contendobacter	OTU_239	0.513547
k__Bacteria	p__Proteobacteria	c__Betaproteobacteria	o__Nitrosomonadales	f__Nitrosomonadaceae	g__Nitrosomonas	OTU_751	0.499667
k__Bacteria	p__Chloroflexi	c__Anaerolineae	o__Anaerolineales	f__Anaerolineaceae	g__uncultured	OTU_167	0.455252
k__Bacteria	p__Proteobacteria	c__Betaproteobacteria	o__Hydrogenophilales	f__Hydrogenophilaceae	g__Thiobacillus	OTU_41	0.433045
k__Bacteria	p__Proteobacteria	c__Alphaproteobacteria	o__Rhizobiales	f__Bradyrhizobiaceae	o__Rhizobiales	OTU_21	0.416389
k__Bacteria	p__Acidobacteria	c__Acidobacteria	o__Subgroup 4	f__Unknown Family	g__Blastocatella	OTU_3774	0.402509
k__Bacteria	p__Proteobacteria	c__Betaproteobacteria	o__Nitrosomonadales	f__Nitrosomonadaceae	g__Nitrosomonas	OTU_892	0.363646
k__Bacteria	p__Proteobacteria	c__Betaproteobacteria	o__Nitrosomonadales	f__Nitrosomonadaceae	g__Nitrosomonas	OTU_214	0.349767
k__Bacteria	p__Bacteroidetes	c__Flavobacteriia	o__Flavobacteriales	f__Flavobacteriaceae	g__Chryseobacterium	OTU_29	0.316456
k__Bacteria	p__Proteobacteria	c__Betaproteobacteria	o__Rhodocyclales	f__Rhodocyclaceae	g__Dechloromonas	OTU_43	0.294248
k__Bacteria	p__Chlorobi	c__Chlorobia	o__Chlorobiales	f__OPB56	o__Chlorobiales	OTU_317	0.291472
k__Bacteria					k__Bacteria	OTU_912	0.291472
k__Bacteria	p__SHA-109	c__	o__	f__	k__Bacteria	OTU_237	0.277593
k__Bacteria	p__Chloroflexi	c__Anaerolineae	o__Anaerolineales	f__Anaerolineaceae	g__uncultured	OTU_439	0.258161
k__Bacteria	p__Bacteroidetes	c__Cytophagia	o__Cytophagales	f__Cytophagaceae	g__Persicitalea	OTU_746	0.252609
k__Bacteria	p__Bacteroidetes	c__Sphingobacteriia	o__Sphingobacteriales	f__Chitinophagaceae	g__Terrimonas	OTU_652	0.235954
k__Bacteria	p__Chloroflexi	c__Anaerolineae	o__Anaerolineales	f__Anaerolineaceae	g__Candidatus Villogracilis	OTU_58	0.230402
k__Bacteria	p__Proteobacteria	c__Betaproteobacteria	o__Burkholderiales	f__Comamonadaceae	f__Comamonadaceae	OTU_3	0.22485
k__Bacteria	p__Proteobacteria	c__Betaproteobacteria	o__Burkholderiales	f__Comamonadaceae	f__Comamonadaceae	OTU_68	0.222074
k__Bacteria	p__Proteobacteria	c__Gammaproteobacteria	o__Xanthomonadales	f__Xanthomonadaceae	g__Lysobacter	OTU_114	0.216522
k__Bacteria	p__Bacteroidetes	c__Sphingobacteriia	o__Sphingobacteriales	f__Chitinophagaceae	g__Taibaiella	OTU_1018	0.216522
k__Bacteria	p__Proteobacteria	c__Alphaproteobacteria	o__Rhizobiales	f__Bradyrhizobiaceae	g__uncultured	OTU_365	0.21097
k__Bacteria	p__Chloroflexi	c__Caldilineae	o__Caldilineales	f__Caldilineaceae	g__Candidatus Defluviifilum	OTU_1196	0.21097
k__Bacteria	p__Proteobacteria	c__Alphaproteobacteria	o__Rhizobiales	f__Phyllobacteriaceae	g__Mesorhizobium	OTU_2663	0.202643
k__Bacteria	p__Bacteroidetes	c__Sphingobacteriia	o__Sphingobacteriales	f__WCHB1-69	o__Sphingobacteriales	OTU_2	0.185987
k__Bacteria	p__Proteobacteria	c__Alphaproteobacteria	o__Rhizobiales	f__Bradyrhizobiaceae	g__Bosea	OTU_275	0.185987
k__Bacteria	p__Proteobacteria	c__Alphaproteobacteria	o__Rhizobiales	f__Meganemaceae	g__Meganema	OTU_233	0.185987
k__Bacteria	p__Proteobacteria	c__Gammaproteobacteria	o__Xanthomonadales	f__Xanthomonadaceae	g__Thermomonas	OTU_659	0.185987
k__Bacteria	p__Proteobacteria	c__Alphaproteobacteria	o__Rhizobiales	f__Rhizobiaceae	g__Rhizobium	OTU_424	0.185987
k__Bacteria	p__Proteobacteria	c__Gammaproteobacteria	o__Xanthomonadales	f__Competibacteraceae	g__CPB_S60	OTU_215	0.166556
k__Bacteria	p__Nitrospirae	c__Nitrospira	o__Nitrospirales	f__Nitrospiraceae	g__Nitrospira	OTU_32	0.16378
k__Bacteria	p__Proteobacteria	c__Alphaproteobacteria	o__Rhodobacterales	f__Rhodobacteraceae	g__Rhodobacter	OTU_1509	0.161004
k__Bacteria	p__Bacteroidetes	c__Sphingobacteriia	o__Sphingobacteriales	f__Chitinophagaceae	g__Niabella	OTU_934	0.152676
k__Bacteria	p__Proteobacteria	c__Alphaproteobacteria	o__Rickettsiales	f__Rickettsiales Incertae Sedis	g__Candidatus Captivus	OTU_1111	0.152676
k__Bacteria	p__Proteobacteria	c__Gammaproteobacteria	o__Xanthomonadales	f__Xanthomonadaceae	g__Thermomonas	OTU_523	0.147124
k__Bacteria	p__Proteobacteria	c__Gammaproteobacteria	o__Xanthomonadales	f__Xanthomonadaceae	g__Pseudoxanthomonas	OTU_81	0.144348
k__Bacteria	p__Microgenomates	c__	o__	f__	p__Microgenomates	OTU_1214	0.144348
k__Bacteria	p__Bacteroidetes	c__Flavobacteriia	o__Flavobacteriales	f__Flavobacteriaceae	p__Bacteroidetes	OTU_1281	0.141572
k__Bacteria	p__Proteobacteria	c__Alphaproteobacteria	o__Rickettsiales		p__Proteobacteria	OTU_1295	0.141572
					Others <0.1%	OTU_1296	4.8662
k__Bacteria	p__Bacteroidetes	c__Cytophagia	o__Cytophagales	f__Cytophagaceae	g__Runella	OTU_3315	0.127693
k__Bacteria	p__Bacteroidetes	c__Sphingobacteriia	o__Sphingobacteriales	f__Saprospiraceae	g__Phaeodactylibacter	OTU_878	0.111037
k__Bacteria	p__Bacteroidetes	c__Cytophagia	o__Order II	f__Rhodothermaceae		OTU_514	0.105485
k__Bacteria	p__Proteobacteria	c__Alphaproteobacteria	o__Rhizobiales	f__Rhizobiales Incertae Sedis	g__Phreatobacter	OTU_669	0.0999334
k__Bacteria	p__Chlorobi	c__Chlorobia	o__Chlorobiales	f__SJA-28	g__	OTU_133	0.0943815
k__Bacteria	p__Proteobacteria	c__Alphaproteobacteria	o__Rhizobiales	f__Rhizobiales Incertae Sedis	g__Rhizomicrobium	OTU_1553	0.0943815
k__Bacteria	p__Bacteroidetes	c__Sphingobacteriia	o__Sphingobacteriales	f__env.OPS 17	g__	OTU_77	0.0888297
k__Bacteria	p__Actinobacteria	c__Actinobacteria	o__Propionibacteriales	f__Nocardioidaceae	g__Marmoricola	OTU_116	0.0860537
k__Bacteria	p__Chloroflexi	c__Anaerolineae	o__Anaerolineales	f__Anaerolineaceae	g__Candidatus Villogracilis	OTU_772	0.0860537
k__Bacteria	p__Chloroflexi	c__Ardenticatenia	o__419	f__2-1	g__	OTU_1675	0.0832778
k__Bacteria	p__Proteobacteria	c__Alphaproteobacteria	o__Rhizobiales	f__Hyphomicrobiaceae	g__Hyphomicrobium	OTU_26	0.077726
k__Bacteria	p__Proteobacteria	c__Alphaproteobacteria	o__Rhizobiales	f__Xanthobacteraceae	g__Xanthobacter	OTU_1083	0.077726
k__Bacteria	p__Chloroflexi	c__Caldilineae	o__Caldilineales	f__Caldilineaceae	g__Candidatus Defluviifilum	OTU_697	0.0693982
k__Bacteria	p__Proteobacteria	c__Alphaproteobacteria	o__Rickettsiales	f__Rickettsiaceae	g__uncultured	OTU_1286	0.0693982
k__Bacteria	p__Proteobacteria	c__Alphaproteobacteria	o__Rhizobiales	f__Rhizobiaceae	g__Rhizobium	OTU_1889	0.0666223
k__Bacteria	p__Proteobacteria	c__Betaproteobacteria	o__Burkholderiales	f__Comamonadaceae	g__Ottowia	OTU_25	0.0638463
k__Bacteria	p__Cyanobacteria	c__Melainabacteria	o__Obscuribacterales	f__Obscuribacteraceae	g__Candidatus Obscuribacter	OTU_71	0.0638463
k__Bacteria	p__Proteobacteria	c__Alphaproteobacteria	o__Rhizobiales	f__Phyllobacteriaceae		OTU_83	0.0638463
k__Bacteria	p__Proteobacteria	c__Betaproteobacteria	o__Rhodocyclales	f__Rhodocyclaceae	g__uncultured	OTU_607	0.0638463
k__Bacteria	p__Spirochaetae	c__Spirochaetes	o__Spirochaetales	f__Leptospiraceae	g__Leptospira	OTU_1041	0.0638463
k__Bacteria	p__Chloroflexi	c__SJA-15	o__1-20	f__1-20	g__Candidatus Sarcinathrix	OTU_1360	0.0610704
k__Bacteria	p__Proteobacteria	c__Betaproteobacteria	o__Rhodocyclales	f__Rhodocyclaceae	g__Zoogloea	OTU_1287	0.0555185
k__Bacteria	p__Chloroflexi	c__Anaerolineae	o__Anaerolineales	f__Anaerolineaceae		OTU_735	0.0555185
k__Bacteria						OTU_2644	0.0555185
k__Bacteria	p__Proteobacteria	c__Alphaproteobacteria	o__Rhodospirillales	f__Rhodospirillales Incertae Sedis	g__Reyranella	OTU_306	0.0527426
k__Bacteria	p__Chloroflexi	c__SJA-15	o__C10_SB1A	f__C10_SB1A	g__Candidatus Amarilinum	OTU_1566	0.0527426
k__Bacteria	p__Chloroflexi	c__Anaerolineae	o__Anaerolineales	f__Anaerolineaceae	g__uncultured	OTU_987	0.0527426
k__Bacteria	p__Proteobacteria	c__Alphaproteobacteria	o__Rickettsiales			OTU_2311	0.0527426
k__Bacteria	p__Proteobacteria	c__Deltaproteobacteria	o__Oligoflexales	f__	g__	OTU_2491	0.0527426
k__Bacteria	p__Proteobacteria	c__Betaproteobacteria	o__Rhodocyclales	f__Rhodocyclaceae	g__Zoogloea	OTU_172	0.0499667
k__Bacteria	p__Chloroflexi	c__Caldilineae	o__Caldilineales	f__Caldilineaceae	g__Candidatus Defluviifilum	OTU_297	0.0471908
k__Bacteria	p__Proteobacteria	c__Betaproteobacteria	o__Rhodocyclales	f__Rhodocyclaceae	g__Candidatus Accumulibacter	OTU_22	0.0444148
k__Bacteria	p__Bacteroidetes	c__Sphingobacteriia	o__Sphingobacteriales	f__NS11-12 marine group	g__	OTU_654	0.0444148
k__Bacteria	p__Proteobacteria	c__Alphaproteobacteria	o__Rhizobiales	f__Hyphomicrobiaceae	g__Hyphomicrobium	OTU_28	0.0416389
k__Bacteria	p__Bacteroidetes	c__Sphingobacteriia	o__Sphingobacteriales	f__Chitinophagaceae		OTU_383	0.0416389
k__Bacteria	p__Chloroflexi	c__Caldilineae	o__Caldilineales	f__Caldilineaceae	g__Candidatus Defluviifilum	OTU_1191	0.0416389
k__Bacteria	p__Chloroflexi	c__Anaerolineae	o__Anaerolineales	f__Anaerolineaceae	g__uncultured	OTU_111	0.038863
k__Bacteria	p__Proteobacteria	c__Alphaproteobacteria	o__Rhodospirillales	f__Rhodospirillaceae	g__Defluviicoccus	OTU_799	0.038863
k__Bacteria	p__Spirochaetae	c__Spirochaetes	o__Spirochaetales	f__Spirochaetaceae	g__Spirochaeta 2	OTU_2329	0.038863
k__Bacteria	p__Bacteroidetes	c__Sphingobacteriia	o__Sphingobacteriales	f__NS11-12 marine group	g__	OTU_2225	0.038863
k__Bacteria	p__Acidobacteria	c__Acidobacteria	o__Subgroup 4	f__Unknown Family	g__Blastocatella	OTU_128	0.0360871
k__Bacteria	p__Proteobacteria	c__Alphaproteobacteria				OTU_51	0.0360871
k__Bacteria	p__Chloroflexi	c__WCHB1-50	o__WCHB1-50	f__WCHB1-50	g__	OTU_66	0.0360871
k__Bacteria	p__Proteobacteria	c__Alphaproteobacteria	o__Rhodobacterales	f__Rhodobacteraceae	g__Rhodobacter	OTU_2015	0.0360871
k__Bacteria	p__Chloroflexi	c__Anaerolineae	o__Anaerolineales	f__Anaerolineaceae	g__uncultured	OTU_1598	0.0360871
k__Bacteria	p__Proteobacteria	c__TA18	o__	f__	g__	OTU_2242	0.0360871
k__Bacteria	p__Chloroflexi	c__Anaerolineae	o__Anaerolineales	f__Anaerolineaceae	g__uncultured	OTU_193	0.0333111
k__Bacteria	p__Proteobacteria	c__Alphaproteobacteria	o__Rhodospirillales	f__Acetobacteraceae	g__Rhodovastum	OTU_358	0.0333111
k__Bacteria	p__Chloroflexi	c__Caldilineae	o__Caldilineales	f__Caldilineaceae	g__uncultured	OTU_846	0.0333111
k__Bacteria	p__Chloroflexi	c__SJA-15	o__1-20	f__1-20	g__Candidatus Sarcinathrix	OTU_2264	0.0333111
k__Bacteria	p__Actinobacteria	c__Acidimicrobiia	o__Acidimicrobiales			OTU_1839	0.0333111
k__Bacteria	p__Proteobacteria	c__Betaproteobacteria	o__Rhodocyclales	f__Rhodocyclaceae	g__Candidatus Accumulibacter	OTU_40	0.0305352
k__Bacteria	p__Chloroflexi	c__Anaerolineae	o__Anaerolineales	f__Anaerolineaceae	g__uncultured	OTU_62	0.0305352
k__Bacteria	p__Chloroflexi	c__Anaerolineae	o__Anaerolineales	f__Anaerolineaceae	g__Candidatus Villogracilis	OTU_3500	0.0305352
k__Bacteria	p__Chloroflexi	c__Anaerolineae	o__Anaerolineales	f__Anaerolineaceae	g__uncultured	OTU_579	0.0305352
k__Bacteria	p__Proteobacteria	c__Betaproteobacteria	o__Rhodocyclales	f__Rhodocyclaceae	g__Candidatus Accumulibacter	OTU_1539	0.0277593
k__Bacteria	p__Chloroflexi	c__Anaerolineae	o__Anaerolineales	f__Anaerolineaceae	g__uncultured	OTU_678	0.0277593
k__Bacteria	p__Bacteroidetes	c__Sphingobacteriia	o__Sphingobacteriales	f__Chitinophagaceae	g__Terrimonas	OTU_856	0.0277593
k__Bacteria	p__Proteobacteria	c__Betaproteobacteria	o__Rhodocyclales	f__Rhodocyclaceae	g__Azospira	OTU_124	0.0249833
k__Bacteria	p__Bacteroidetes	c__Sphingobacteriia	o__Sphingobacteriales	f__Chitinophagaceae	g__Niabella	OTU_69	0.0249833
k__Bacteria						OTU_49	0.0249833
k__Bacteria	p__Chloroflexi	c__Anaerolineae	o__Anaerolineales	f__Anaerolineaceae	g__uncultured	OTU_166	0.0249833
k__Bacteria	p__Saccharibacteria	c__Unknown Class	o__Unknown Order	f__SBR2060	g__	OTU_1391	0.0249833
k__Bacteria						OTU_3107	0.0249833
k__Bacteria	p__Chloroflexi	c__Ardenticatenia	o__419	f__2-1	g__Candidatus Promineofilum	OTU_141	0.0222074
k__Bacteria	p__Proteobacteria	c__Betaproteobacteria	o__Burkholderiales	f__Comamonadaceae		OTU_1680	0.0222074
k__Bacteria	p__Chloroflexi	c__Anaerolineae	o__Anaerolineales	f__Anaerolineaceae	g__uncultured	OTU_1238	0.0222074
k__Bacteria	p__Proteobacteria	c__Alphaproteobacteria	o__Rhodobacterales	f__Rhodobacteraceae	g__Amaricoccus	OTU_1334	0.0222074
k__Bacteria	p__Bacteroidetes	c__Cytophagia	o__Cytophagales	f__Cytophagaceae	g__Leadbetterella	OTU_1798	0.0222074
k__Bacteria	p__Chloroflexi	c__Anaerolineae	o__Anaerolineales	f__Anaerolineaceae	g__Candidatus Villogracilis	OTU_461	0.0194315
k__Bacteria	p__Verrucomicrobia	c__Opitutae	o__Opitutales	f__Opitutaceae	g__Opitutus	OTU_209	0.0194315
k__Bacteria	p__Bacteroidetes	c__Sphingobacteriia	o__Sphingobacteriales	f__Chitinophagaceae	g__uncultured	OTU_243	0.0194315
k__Bacteria	p__Chloroflexi	c__Caldilineae	o__Caldilineales	f__Caldilineaceae	g__Candidatus Defluviifilum	OTU_2558	0.0194315
k__Bacteria	p__Proteobacteria	c__Alphaproteobacteria	o__Rhodospirillales	f__Rhodospirillaceae	g__Defluviicoccus	OTU_792	0.0194315
k__Bacteria	p__Bacteroidetes	c__Bacteroidetes VC2.1 Bac22	o__	f__	g__	OTU_917	0.0194315
k__Bacteria	p__Proteobacteria	c__Alphaproteobacteria	o__Rhodobacterales	f__Rhodobacteraceae	g__Thioclava	OTU_1100	0.0194315
k__Bacteria	p__Planctomycetes	c__Phycisphaerae	o__Phycisphaerales	f__Phycisphaeraceae	g__SM1A02	OTU_958	0.0194315
k__Bacteria	p__Proteobacteria	c__Deltaproteobacteria				OTU_2109	0.0194315
k__Bacteria						OTU_1528	0.0194315
k__Bacteria	p__Proteobacteria	c__Betaproteobacteria	o__SC-I-84	f__A21b	g__A21b	OTU_238	0.0166556
k__Bacteria	p__Chloroflexi	c__Thermomicrobia	o__JG30-KF-CM45	f__	g__	OTU_696	0.0166556
k__Bacteria	p__Chloroflexi	c__Caldilineae	o__Caldilineales	f__Caldilineaceae	g__uncultured	OTU_852	0.0166556
k__Bacteria	p__Bacteroidetes	c__Flavobacteriia	o__Flavobacteriales	f__Flavobacteriaceae	g__Flavobacterium	OTU_877	0.0166556
k__Bacteria	p__Proteobacteria	c__Gammaproteobacteria	o__Legionellales	f__Legionellaceae	g__Legionella	OTU_3233	0.0166556
k__Bacteria	p__Chloroflexi	c__Caldilineae	o__Caldilineales	f__Caldilineaceae	g__uncultured	OTU_3733	0.0166556
k__Bacteria	p__Chloroflexi	c__Anaerolineae	o__Anaerolineales	f__Anaerolineaceae	g__uncultured	OTU_2730	0.0166556
k__Bacteria	p__Bacteroidetes	c__Sphingobacteriia	o__Sphingobacteriales	f__Chitinophagaceae	g__Sediminibacterium	OTU_14	0.0138796
k__Bacteria	p__Chlorobi	c__Chlorobia	o__Chlorobiales	f__SJA-28	g__	OTU_91	0.0138796
k__Bacteria	p__Proteobacteria	c__Gammaproteobacteria	o__Thiotrichales	f__Thiotrichaceae	g__Thiothrix	OTU_78	0.0138796
k__Bacteria	p__Chloroflexi	c__WCHB1-50	o__WCHB1-50	f__WCHB1-50	g__SM1F10	OTU_61	0.0138796
k__Bacteria	p__Proteobacteria	c__Alphaproteobacteria	o__Rhizobiales	f__Phyllobacteriaceae		OTU_254	0.0138796
k__Bacteria	p__Proteobacteria	c__Alphaproteobacteria	o__Rickettsiales	f__Rickettsiales Incertae Sedis	g__Candidatus Captivus	OTU_102	0.0138796
k__Bacteria	p__Chlorobi	c__Chlorobia	o__Chlorobiales	f__SJA-28	g__	OTU_1268	0.0138796
k__Bacteria	p__Proteobacteria	c__Betaproteobacteria	o__Burkholderiales	f__Comamonadaceae	g__Hydrogenophaga	OTU_203	0.0138796
k__Bacteria	p__Proteobacteria	c__Deltaproteobacteria	o__Oligoflexales	f__	g__	OTU_273	0.0138796
k__Bacteria	p__Proteobacteria	c__Alphaproteobacteria	o__Rhizobiales	f__Xanthobacteraceae	g__Variibacter	OTU_679	0.0138796
k__Bacteria	p__Proteobacteria	c__Gammaproteobacteria	o__Legionellales	f__Legionellaceae	g__Legionella	OTU_1698	0.0138796
k__Bacteria	p__Chloroflexi	c__Caldilineae	o__Caldilineales	f__Caldilineaceae	g__uncultured	OTU_1891	0.0138796
k__Bacteria	p__Proteobacteria	c__Alphaproteobacteria	o__Rhizobiales	f__Hyphomicrobiaceae	g__Devosia	OTU_1751	0.0138796
k__Bacteria	p__Proteobacteria	c__Alphaproteobacteria	o__Sphingomonadales	f__7B-8	g__	OTU_3184	0.0138796
k__Bacteria	p__Proteobacteria	c__Alphaproteobacteria	o__Rickettsiales			OTU_3109	0.0138796
k__Bacteria	p__Actinobacteria	c__Thermoleophilia	o__Solirubrobacterales	f__480-2	g__K2-78	OTU_79	0.0111037
k__Bacteria	p__Chloroflexi	c__WCHB1-50	o__WCHB1-50	f__WCHB1-50	g__SM1F10	OTU_36	0.0111037
k__Bacteria	p__Bacteroidetes	c__Sphingobacteriia	o__Sphingobacteriales	f__Chitinophagaceae	g__uncultured	OTU_57	0.0111037
k__Bacteria	p__Chlorobi	c__Chlorobia	o__Chlorobiales	f__SJA-28	g__	OTU_47	0.0111037
k__Bacteria	p__Acidobacteria	c__Holophagae	o__Holophagales	f__Holophagaceae		OTU_85	0.0111037
k__Bacteria	p__Proteobacteria	c__Gammaproteobacteria	o__Xanthomonadales	f__Competibacteraceae		OTU_188	0.0111037
k__Bacteria	p__Proteobacteria	c__Betaproteobacteria	o__Rhodocyclales	f__Rhodocyclaceae	g__Denitratisoma	OTU_130	0.0111037
k__Bacteria	p__Proteobacteria	c__Alphaproteobacteria	o__Rhizobiales	f__Meganemaceae	g__	OTU_125	0.0111037
k__Bacteria	p__Chloroflexi	c__Anaerolineae	o__Anaerolineales	f__Anaerolineaceae	g__uncultured	OTU_210	0.0111037
k__Bacteria	p__Proteobacteria	c__Alphaproteobacteria	o__Rhodospirillales	f__Rhodospirillaceae	g__Defluviicoccus	OTU_129	0.0111037
k__Bacteria	p__Acidobacteria	c__Acidobacteria	o__Subgroup 4	f__Unknown Family	g__Blastocatella	OTU_379	0.0111037
k__Bacteria	p__Bacteroidetes	c__Flavobacteriia	o__Flavobacteriales	f__Flavobacteriaceae	g__Elizabethkingia	OTU_268	0.0111037
k__Bacteria	p__Chloroflexi	c__Anaerolineae	o__Anaerolineales	f__Anaerolineaceae		OTU_418	0.0111037
k__Bacteria	p__Chloroflexi	c__Anaerolineae	o__Anaerolineales	f__Anaerolineaceae		OTU_1055	0.0111037
k__Bacteria	p__Proteobacteria	c__Alphaproteobacteria	o__Rhizobiales	f__Meganemaceae	g__Meganema	OTU_1979	0.0111037
k__Bacteria	p__Hydrogenedentes	c__	o__	f__	g__	OTU_1828	0.0111037
k__Bacteria	p__Proteobacteria	c__Alphaproteobacteria	o__Rhodospirillales	f__Rhodospirillaceae	g__Defluviicoccus	OTU_1615	0.0111037
k__Bacteria	p__Bacteroidetes	c__Flavobacteriia	o__Flavobacteriales	f__NS9 Marine group	g__PHOS-HE28	OTU_1519	0.0111037
k__Bacteria	p__Verrucomicrobia	c__Opitutae	o__Opitutales	f__Opitutaceae	g__Opitutus	OTU_161	0.00832778
k__Bacteria	p__Proteobacteria	c__Alphaproteobacteria	o__Rhizobiales	f__Methylocystaceae		OTU_200	0.00832778
k__Bacteria	p__Chlorobi	c__Ignavibacteria	o__Ignavibacteriales			OTU_100	0.00832778
k__Bacteria	p__Chlorobi	c__Chlorobia	o__Chlorobiales	f__Chlorobiaceae	g__	OTU_180	0.00832778
k__Bacteria						OTU_212	0.00832778
k__Bacteria	p__Chloroflexi	c__Caldilineae	o__Caldilineales	f__Caldilineaceae	g__Candidatus Defluviifilum	OTU_396	0.00832778
k__Bacteria	p__Proteobacteria	c__Gammaproteobacteria	o__Xanthomonadales	f__Competibacteraceae		OTU_152	0.00832778
k__Bacteria	p__Chloroflexi	c__Caldilineae	o__Caldilineales	f__Caldilineaceae		OTU_446	0.00832778
k__Bacteria	p__Proteobacteria	c__Alphaproteobacteria	o__Rhizobiales	f__Nordellaceae	g__MNG7	OTU_298	0.00832778
k__Bacteria	p__Bacteroidetes	c__Sphingobacteriia	o__Sphingobacteriales	f__Chitinophagaceae	g__uncultured	OTU_170	0.00832778
k__Bacteria	p__Bacteroidetes	c__Bacteroidia	o__Bacteroidales	f__Porphyromonadaceae		OTU_245	0.00832778
k__Bacteria	p__Proteobacteria	c__Alphaproteobacteria	o__Rhizobiales	f__Hyphomicrobiaceae	g__Pedomicrobium	OTU_578	0.00832778
k__Bacteria	p__Proteobacteria	c__Alphaproteobacteria	o__Rhizobiales	f__Hyphomicrobiaceae		OTU_1259	0.00832778
k__Bacteria	p__Proteobacteria	c__Deltaproteobacteria	o__Oligoflexales	f__	g__	OTU_835	0.00832778
k__Bacteria	p__Gemmatimonadetes	c__Gemmatimonadetes	o__Gemmatimonadales	f__Gemmatimonadaceae	g__Gemmatimonas	OTU_3446	0.00832778
k__Bacteria	p__Proteobacteria	c__Alphaproteobacteria	o__Rhodospirillales	f__Rhodospirillaceae	g__Defluviicoccus	OTU_1078	0.00832778
k__Bacteria	p__Firmicutes	c__Bacilli	o__Bacillales	f__Family XII	g__Exiguobacterium	OTU_2039	0.00832778
k__Bacteria	p__Proteobacteria	c__Gammaproteobacteria	o__Xanthomonadales	f__Competibacteraceae	g__Plasticicumulans	OTU_2031	0.00832778
k__Bacteria	p__Proteobacteria	c__Alphaproteobacteria	o__Caulobacterales	f__Hyphomonadaceae	g__Woodsholea	OTU_2631	0.00832778
k__Bacteria	p__Chloroflexi	c__Anaerolineae	o__Anaerolineales	f__Anaerolineaceae	g__uncultured	OTU_1534	0.00832778
k__Bacteria	p__Planctomycetes	c__Planctomycetacia	o__Planctomycetales	f__Planctomycetaceae	g__Planctomyces	OTU_3242	0.00832778
k__Bacteria	p__Proteobacteria	c__Gammaproteobacteria	o__Thiotrichales	f__Thiotrichaceae	g__Thiothrix	OTU_2043	0.00832778
k__Bacteria	p__Proteobacteria	c__Gammaproteobacteria	o__NKB5	f__	g__	OTU_3842	0.00832778
k__Bacteria	p__Proteobacteria	c__Alphaproteobacteria	o__Rickettsiales			OTU_3572	0.00832778
k__Bacteria	p__Acidobacteria	c__Acidobacteria	o__Subgroup 4	f__Unknown Family	g__Blastocatella	OTU_16	0.00555185
k__Bacteria	p__Chloroflexi	c__TK10	o__mle1-48	f__mle1-48	g__mle1-48	OTU_63	0.00555185
k__Bacteria	p__Chloroflexi	c__Anaerolineae	o__Anaerolineales	f__Anaerolineaceae	g__uncultured	OTU_131	0.00555185
k__Bacteria	p__Proteobacteria	c__Betaproteobacteria	o__Rhodocyclales	f__Rhodocyclaceae	g__Candidatus Accumulibacter	OTU_1421	0.00555185
k__Bacteria	p__Proteobacteria	c__Betaproteobacteria	o__Rhodocyclales	f__Rhodocyclaceae	g__Denitratisoma	OTU_272	0.00555185
k__Bacteria	p__Bacteroidetes	c__Cytophagia	o__Cytophagales	f__Cytophagaceae	g__uncultured	OTU_178	0.00555185
k__Bacteria	p__Chlorobi	c__Chlorobia	o__Chlorobiales	f__SJA-28	g__K2-30-37	OTU_96	0.00555185
k__Bacteria	p__Proteobacteria	c__Betaproteobacteria	o__Burkholderiales	f__Comamonadaceae	g__Acidovorax	OTU_366	0.00555185
k__Bacteria	p__Proteobacteria	c__Betaproteobacteria	o__Rhodocyclales	f__Rhodocyclaceae	g__Thauera	OTU_3639	0.00555185
k__Bacteria	p__Bacteroidetes	c__Flavobacteriia	o__Flavobacteriales	f__Flavobacteriaceae		OTU_112	0.00555185
k__Bacteria	p__Proteobacteria	c__Gammaproteobacteria	o__Xanthomonadales	f__Competibacteraceae	g__Plasticicumulans	OTU_471	0.00555185
k__Bacteria	p__Chloroflexi	c__Anaerolineae	o__Anaerolineales	f__Anaerolineaceae		OTU_201	0.00555185
k__Bacteria	p__Proteobacteria	c__Gammaproteobacteria	o__Xanthomonadales	f__Competibacteraceae	g__	OTU_537	0.00555185
k__Bacteria	p__Bacteroidetes	c__Sphingobacteriia	o__Sphingobacteriales	f__Chitinophagaceae	g__uncultured	OTU_186	0.00555185
k__Bacteria	p__Proteobacteria	c__Betaproteobacteria	o__Burkholderiales	f__Comamonadaceae		OTU_1089	0.00555185
k__Bacteria	p__Bacteroidetes	c__Cytophagia	o__Cytophagales	f__Cytophagaceae	g__Runella	OTU_259	0.00555185
k__Bacteria						OTU_251	0.00555185
k__Bacteria	p__Proteobacteria	c__Alphaproteobacteria	o__Rhizobiales	f__Xanthobacteraceae	g__Variibacter	OTU_634	0.00555185
k__Bacteria	p__Chloroflexi	c__Ardenticatenia	o__Ardenticatenales	f__TX2_8A19		OTU_490	0.00555185
k__Bacteria	p__Microgenomates	c__	o__	f__	g__	OTU_427	0.00555185
k__Bacteria	p__Chloroflexi	c__Anaerolineae	o__Anaerolineales	f__Anaerolineaceae	g__uncultured	OTU_655	0.00555185
k__Bacteria	p__Proteobacteria	c__Alphaproteobacteria	o__Rhizobiales	f__B142	g__	OTU_3202	0.00555185
k__Bacteria	p__Chlorobi	c__Chlorobia	o__Chlorobiales	f__SJA-28	g__	OTU_608	0.00555185
k__Bacteria	p__Proteobacteria	c__Gammaproteobacteria	o__Xanthomonadales	f__Xanthomonadaceae	g__Arenimonas	OTU_1061	0.00555185
k__Bacteria	p__Chloroflexi	c__Anaerolineae	o__Anaerolineales	f__Anaerolineaceae	g__uncultured	OTU_675	0.00555185
k__Bacteria	p__Saccharibacteria					OTU_836	0.00555185
k__Bacteria	p__Proteobacteria	c__Alphaproteobacteria	o__Rhizobiales	f__Rhizobiales Incertae Sedis	g__Bauldia	OTU_1020	0.00555185
k__Bacteria	p__Planctomycetes	c__Planctomycetacia	o__Planctomycetales	f__Planctomycetaceae	g__Planctomyces	OTU_1561	0.00555185
k__Bacteria	p__Actinobacteria	c__Acidimicrobiia	o__Acidimicrobiales	f__Acidimicrobiaceae	g__CL500-29 marine group	OTU_1093	0.00555185
k__Bacteria	p__Planctomycetes	c__Planctomycetacia	o__Planctomycetales	f__Planctomycetaceae	g__Pirellula	OTU_1069	0.00555185
k__Bacteria	p__Proteobacteria	c__Gammaproteobacteria	o__Xanthomonadales	f__Xanthomonadaceae	g__Stenotrophomonas	OTU_4299	0.00555185
k__Bacteria	p__Proteobacteria	c__Deltaproteobacteria	o__Myxococcales	f__Sandaracinaceae	g__Sandaracinus	OTU_1995	0.00555185
k__Bacteria	p__Chloroflexi	c__Anaerolineae	o__Anaerolineales	f__Anaerolineaceae	g__uncultured	OTU_1169	0.00555185
k__Bacteria	p__Chloroflexi	c__Anaerolineae	o__Anaerolineales	f__Anaerolineaceae	g__uncultured	OTU_1984	0.00555185
k__Bacteria	p__Proteobacteria	c__Betaproteobacteria	o__Burkholderiales	f__Comamonadaceae		OTU_2846	0.00555185
k__Bacteria	p__Actinobacteria	c__Actinobacteria	o__PeM15	f__PeM15	g__rJ14	OTU_3826	0.00555185
k__Bacteria	p__Planctomycetes	c__Planctomycetacia	o__Planctomycetales	f__Planctomycetaceae	g__Planctomyces	OTU_2454	0.00555185
k__Bacteria	p__Planctomycetes	c__Planctomycetacia	o__Planctomycetales	f__Planctomycetaceae	g__Pir4 lineage	OTU_2585	0.00555185
k__Bacteria	p__Proteobacteria	c__Gammaproteobacteria	o__Xanthomonadales	f__Xanthomonadaceae	g__Dokdonella	OTU_3877	0.00555185
k__Bacteria	p__Proteobacteria	c__Deltaproteobacteria	o__Myxococcales	f__Sandaracinaceae		OTU_2307	0.00555185
k__Bacteria	p__Planctomycetes	c__Planctomycetacia	o__Planctomycetales	f__Planctomycetaceae	g__Planctomyces	OTU_3261	0.00555185
k__Bacteria	p__Chloroflexi	c__WCHB1-50	o__WCHB1-50	f__WCHB1-50	g__SM1F10	OTU_3893	0.00555185
k__Bacteria	p__Cyanobacteria	c__Chloroplast	o__	f__	g__	OTU_3785	0.00555185
k__Bacteria	p__Proteobacteria	c__Alphaproteobacteria	o__Caulobacterales	f__Caulobacteraceae	g__Asticcacaulis	OTU_3561	0.00555185
k__Bacteria	p__Proteobacteria	c__Betaproteobacteria	o__Burkholderiales	f__Comamonadaceae	g__Ottowia	OTU_55	0.00277593
k__Bacteria	p__Firmicutes	c__Clostridia	o__Clostridiales	f__Peptostreptococcaceae	g__Romboutsia	OTU_87	0.00277593
k__Bacteria	p__Bacteroidetes	c__Sphingobacteriia	o__Sphingobacteriales	f__Chitinophagaceae	g__Terrimonas	OTU_50	0.00277593
k__Bacteria	p__Proteobacteria	c__Betaproteobacteria	o__Rhodocyclales	f__Rhodocyclaceae	g__Dechloromonas	OTU_314	0.00277593
k__Bacteria	p__Proteobacteria	c__Betaproteobacteria	o__Rhodocyclales	f__Rhodocyclaceae	g__Zoogloea	OTU_138	0.00277593
k__Bacteria	p__Proteobacteria	c__Alphaproteobacteria	o__Rhizobiales	f__Meganemaceae	g__Meganema	OTU_52	0.00277593
k__Bacteria	p__Proteobacteria	c__Gammaproteobacteria	o__Xanthomonadales	f__Competibacteraceae	g__CPB_S18	OTU_217	0.00277593
k__Bacteria	p__Bacteroidetes	c__Sphingobacteriia	o__Sphingobacteriales	f__NS11-12 marine group	g__	OTU_220	0.00277593
k__Bacteria	p__Proteobacteria	c__Alphaproteobacteria	o__Rhizobiales	f__Bradyrhizobiaceae		OTU_159	0.00277593
k__Bacteria	p__Proteobacteria	c__Gammaproteobacteria	o__Xanthomonadales	f__uncultured	g__	OTU_198	0.00277593
k__Bacteria	p__Chloroflexi	c__Anaerolineae	o__Anaerolineales	f__Anaerolineaceae	g__uncultured	OTU_149	0.00277593
k__Bacteria	p__Proteobacteria	c__Alphaproteobacteria	o__Rhizobiales	f__alphaI cluster	g__FukuS110	OTU_175	0.00277593
k__Bacteria	p__Actinobacteria	c__Acidimicrobiia	o__Acidimicrobiales	f__Microthricaceae	g__P58	OTU_164	0.00277593
k__Bacteria	p__Chlorobi	c__Chlorobia	o__Chlorobiales	f__SJA-28	g__K2-30-37	OTU_103	0.00277593
k__Bacteria	p__Proteobacteria	c__Betaproteobacteria	o__Burkholderiales	f__Comamonadaceae	g__Alicycliphilus	OTU_202	0.00277593
k__Bacteria	p__Saccharibacteria	c__	o__	f__	g__	OTU_127	0.00277593
k__Bacteria	p__Firmicutes	c__Clostridia	o__Clostridiales	f__Clostridiaceae 1	g__Clostridium sensu stricto 1	OTU_319	0.00277593
k__Bacteria	p__Chloroflexi	c__Thermomicrobia	o__JG30-KF-CM45	f__	g__	OTU_295	0.00277593
k__Bacteria	p__Proteobacteria	c__Gammaproteobacteria	o__Xanthomonadales	f__Xanthomonadaceae	g__Thermomonas	OTU_436	0.00277593
k__Bacteria	p__Proteobacteria	c__Alphaproteobacteria	o__Rhizobiales			OTU_208	0.00277593
k__Bacteria	p__Proteobacteria	c__Alphaproteobacteria	o__Rhizobiales	f__Xanthobacteraceae	g__Variibacter	OTU_247	0.00277593
k__Bacteria	p__Proteobacteria	c__Betaproteobacteria	o__SC-I-84	f__A21b	g__A21b	OTU_554	0.00277593
k__Bacteria	p__Chloroflexi	c__Caldilineae	o__Caldilineales	f__Caldilineaceae	g__Candidatus Defluviifilum	OTU_266	0.00277593
k__Bacteria	p__Bacteroidetes	c__Sphingobacteriia	o__Sphingobacteriales	f__Chitinophagaceae	g__uncultured	OTU_3918	0.00277593
k__Bacteria	p__Chloroflexi	c__Ktedonobacteria				OTU_182	0.00277593
k__Bacteria	p__Proteobacteria	c__Betaproteobacteria	o__Burkholderiales	f__Comamonadaceae	g__uncultured	OTU_244	0.00277593
k__Bacteria	p__Chloroflexi	c__WCHB1-50	o__WCHB1-50	f__	g__	OTU_361	0.00277593
k__Bacteria	p__Chloroflexi	c__Anaerolineae	o__Anaerolineales	f__Anaerolineaceae	g__uncultured	OTU_305	0.00277593
k__Bacteria	p__Planctomycetes	c__Planctomycetacia	o__Planctomycetales	f__Planctomycetaceae	g__Planctomyces	OTU_629	0.00277593
k__Bacteria	p__Chloroflexi	c__Caldilineae	o__Caldilineales	f__Caldilineaceae	g__Candidatus Defluviifilum	OTU_4012	0.00277593
k__Bacteria	p__Proteobacteria	c__Alphaproteobacteria	o__Rhizobiales	f__Meganemaceae	g__	OTU_409	0.00277593
k__Bacteria	p__Proteobacteria	c__Alphaproteobacteria	o__Sphingomonadales	f__Sphingomonadales Incertae Sedis	g__M05-Pitesti	OTU_430	0.00277593
k__Bacteria						OTU_267	0.00277593
k__Bacteria	p__Acidobacteria	c__Acidobacteria	o__Subgroup 4	f__Unknown Family	g__Blastocatella	OTU_364	0.00277593
k__Bacteria	p__Proteobacteria	c__Betaproteobacteria	o__Nitrosomonadales	f__Nitrosomonadaceae	g__uncultured	OTU_649	0.00277593
k__Bacteria	p__Proteobacteria	c__Alphaproteobacteria	o__Rhizobiales	f__Phyllobacteriaceae		OTU_2428	0.00277593
k__Bacteria	p__Chloroflexi	c__Anaerolineae	o__Anaerolineales	f__Anaerolineaceae	g__Leptolinea	OTU_563	0.00277593
k__Bacteria	p__Lentisphaerae	c__Lentisphaeria	o__Victivallales	f__Victivallaceae	g__Victivallis	OTU_339	0.00277593
k__Bacteria						OTU_515	0.00277593
k__Bacteria	p__Acidobacteria	c__Acidobacteria	o__Subgroup 3	f__Unknown Family	g__Bryobacter	OTU_809	0.00277593
k__Bacteria	p__Proteobacteria	c__Betaproteobacteria	o__Rhodocyclales	f__Rhodocyclaceae		OTU_582	0.00277593
k__Bacteria	p__Bacteroidetes	c__Sphingobacteriia	o__Sphingobacteriales	f__WCHB1-69	g__	OTU_915	0.00277593
k__Bacteria	p__Chloroflexi	c__Anaerolineae	o__Anaerolineales	f__Anaerolineaceae	g__uncultured	OTU_1261	0.00277593
k__Bacteria	p__Chloroflexi	c__Anaerolineae	o__Anaerolineales	f__Anaerolineaceae		OTU_434	0.00277593
k__Bacteria	p__Bacteroidetes	c__Cytophagia	o__Cytophagales	f__Cytophagaceae	g__Runella	OTU_528	0.00277593
k__Bacteria	p__Acidobacteria	c__Acidobacteria	o__Subgroup 4	f__Unknown Family	g__Blastocatella	OTU_1601	0.00277593
k__Bacteria	p__Verrucomicrobia	c__Verrucomicrobiae	o__Verrucomicrobiales	f__Verrucomicrobiaceae	g__Prosthecobacter	OTU_1012	0.00277593
k__Bacteria	p__Proteobacteria	c__Betaproteobacteria	o__Rhodocyclales	f__Rhodocyclaceae	g__Azospira	OTU_727	0.00277593
k__Bacteria	p__Acidobacteria	c__Acidobacteria	o__Subgroup 4	f__11-24	g__	OTU_561	0.00277593
k__Bacteria	p__Bacteroidetes	c__Sphingobacteriia	o__Sphingobacteriales			OTU_750	0.00277593
k__Bacteria	p__Chloroflexi	c__Caldilineae	o__Caldilineales	f__Caldilineaceae	g__Candidatus Defluviifilum	OTU_1381	0.00277593
k__Bacteria	p__Bacteroidetes	c__Cytophagia	o__Cytophagales	f__Cytophagaceae	g__Leadbetterella	OTU_1010	0.00277593
k__Bacteria	p__Chloroflexi	c__KD4-96	o__	f__	g__	OTU_901	0.00277593
k__Bacteria	p__Proteobacteria	c__Betaproteobacteria	o__Burkholderiales	f__Comamonadaceae	g__Mitsuaria	OTU_725	0.00277593
k__Bacteria	p__Proteobacteria	c__Betaproteobacteria	o__Nitrosomonadales	f__Nitrosomonadaceae	g__Nitrosomonas	OTU_1016	0.00277593
k__Bacteria	p__Chlorobi	c__Chlorobia	o__Chlorobiales	f__OPB56	g__	OTU_800	0.00277593
k__Bacteria	p__Chloroflexi	c__Anaerolineae	o__Anaerolineales	f__Anaerolineaceae	g__uncultured	OTU_1467	0.00277593
k__Bacteria	p__Actinobacteria	c__Actinobacteria	o__PeM15	f__PeM15	g__rJ14	OTU_1054	0.00277593
k__Bacteria	p__Proteobacteria	c__Deltaproteobacteria	o__Myxococcales	f__Phaselicystidaceae	g__Phaselicystis	OTU_1533	0.00277593
Unclassified						OTU_1602	0.00277593
k__Bacteria	p__Chloroflexi	c__Caldilineae	o__Caldilineales	f__Caldilineaceae	g__Candidatus Defluviifilum	OTU_1881	0.00277593
k__Bacteria	p__Proteobacteria	c__Betaproteobacteria	o__Burkholderiales	f__Alcaligenaceae	g__Derxia	OTU_890	0.00277593
k__Bacteria	p__Planctomycetes	c__Planctomycetacia	o__Planctomycetales	f__Planctomycetaceae	g__uncultured	OTU_2270	0.00277593
k__Bacteria	p__Candidate division SR1	c__	o__	f__	g__	OTU_2098	0.00277593
k__Bacteria	p__Proteobacteria	c__Alphaproteobacteria	o__Rhizobiales	f__Hyphomicrobiaceae	g__uncultured	OTU_1211	0.00277593
k__Bacteria	p__Verrucomicrobia	c__Verrucomicrobiae	o__Verrucomicrobiales	f__Verrucomicrobiaceae	g__Roseimicrobium	OTU_1454	0.00277593
k__Bacteria	p__Bacteroidetes	c__Bacteroidia	o__Bacteroidales	f__Porphyromonadaceae	g__Paludibacter	OTU_1283	0.00277593
k__Bacteria	p__Chloroflexi	c__SJA-15	o__	f__	g__	OTU_1614	0.00277593
k__Bacteria	p__Bacteroidetes	c__WCHB1-32	o__	f__	g__	OTU_1805	0.00277593
k__Bacteria	p__Planctomycetes	c__Planctomycetacia	o__Planctomycetales	f__Planctomycetaceae	g__uncultured	OTU_1664	0.00277593
k__Bacteria	p__Proteobacteria	c__Betaproteobacteria	o__Burkholderiales	f__Alcaligenaceae	g__Castellaniella	OTU_2950	0.00277593
k__Bacteria	p__Cyanobacteria	c__Cyanobacteria	o__SubsectionIII	f__FamilyI		OTU_1297	0.00277593
k__Bacteria	p__Chlorobi	c__Chlorobia	o__Chlorobiales	f__OPB56	g__	OTU_2258	0.00277593
k__Bacteria	p__Lentisphaerae	c__Lentisphaeria	o__Victivallales	f__Victivallaceae	g__Victivallis	OTU_1691	0.00277593
k__Bacteria	p__Armatimonadetes	c__	o__	f__	g__	OTU_1787	0.00277593
k__Bacteria	p__Armatimonadetes	c__	o__	f__	g__	OTU_1869	0.00277593
k__Bacteria	p__Bacteroidetes	c__Sphingobacteriia	o__Sphingobacteriales	f__NS11-12 marine group	g__	OTU_1610	0.00277593
k__Bacteria	p__Hydrogenedentes	c__	o__	f__	g__	OTU_3408	0.00277593
k__Bacteria	p__Proteobacteria	c__Alphaproteobacteria	o__Rickettsiales	f__Rickettsiales Incertae Sedis	g__Candidatus Odyssella	OTU_3468	0.00277593
k__Bacteria	p__SM2F11	c__	o__	f__	g__	OTU_2165	0.00277593
k__Bacteria	p__Proteobacteria	c__Alphaproteobacteria	o__Rhizobiales	f__Rhizobiales Incertae Sedis	g__Rhizomicrobium	OTU_4081	0.00277593
k__Bacteria	p__Candidate division SR1	c__	o__	f__	g__	OTU_3914	0.00277593
k__Bacteria	p__Chloroflexi	c__Anaerolineae	o__Anaerolineales	f__Anaerolineaceae	g__uncultured	OTU_3176	0.00277593
k__Bacteria	p__Proteobacteria	c__Deltaproteobacteria	o__Oligoflexales	f__	g__	OTU_3878	0.00277593
k__Bacteria	p__Bacteroidetes	c__Sphingobacteriia	o__Sphingobacteriales	f__Chitinophagaceae	g__Hydrotalea	OTU_3539	0.00277593
k__Bacteria	p__Chloroflexi	c__Anaerolineae	o__Anaerolineales	f__Anaerolineaceae		OTU_4308	0.00277593
k__Bacteria	p__Bacteroidetes	c__Sphingobacteriia	o__Sphingobacteriales	f__Chitinophagaceae	g__uncultured	OTU_1	0
k__Bacteria	p__Bacteroidetes	c__Sphingobacteriia	o__Sphingobacteriales	f__Saprospiraceae	g__QEDR3BF09	OTU_5	0
k__Bacteria	p__Bacteroidetes	c__Sphingobacteriia	o__Sphingobacteriales	f__PHOS-HE51	g__	OTU_8	0
k__Bacteria	p__Bacteroidetes	c__Sphingobacteriia	o__Sphingobacteriales	f__Chitinophagaceae	g__uncultured	OTU_6	0
k__Bacteria	p__Chloroflexi	c__SJA-15	o__C10_SB1A	f__C10_SB1A	g__Candidatus Amarilinum	OTU_9	0
k__Bacteria	p__Bacteroidetes	c__Sphingobacteriia	o__Sphingobacteriales	f__Chitinophagaceae	g__uncultured	OTU_13	0
k__Bacteria	p__Bacteroidetes	c__Sphingobacteriia	o__Sphingobacteriales	f__Chitinophagaceae	g__Terrimonas	OTU_12	0
k__Bacteria	p__Proteobacteria	c__Betaproteobacteria	o__Rhodocyclales	f__Rhodocyclaceae	g__Denitratisoma	OTU_23	0
k__Bacteria	p__Actinobacteria	c__Actinobacteria	o__Propionibacteriales	f__Nocardioidaceae	g__Marmoricola	OTU_33	0
k__Bacteria	p__Chlorobi	c__Chlorobia	o__Chlorobiales	f__OPB56	g__	OTU_11	0
k__Bacteria	p__Actinobacteria	c__Acidimicrobiia	o__Acidimicrobiales	f__Microthricaceae	g__P58	OTU_38	0
k__Bacteria	p__Bacteroidetes	c__Sphingobacteriia	o__Sphingobacteriales			OTU_18	0
k__Bacteria	p__Proteobacteria	c__Epsilonproteobacteria	o__Campylobacterales	f__Campylobacteraceae	g__Arcobacter	OTU_37	0
k__Bacteria	p__Proteobacteria	c__Betaproteobacteria	o__Burkholderiales	f__Alcaligenaceae	g__uncultured	OTU_27	0
k__Bacteria	p__Bacteroidetes					OTU_19	0
k__Bacteria	p__Bacteroidetes	c__Sphingobacteriia	o__Sphingobacteriales			OTU_17	0
k__Bacteria	p__Saccharibacteria					OTU_15	0
k__Bacteria	p__Proteobacteria	c__Betaproteobacteria	o__Burkholderiales	f__Comamonadaceae		OTU_54	0
k__Bacteria	p__Saccharibacteria	c__Unknown Class	o__FW73			OTU_20	0
k__Bacteria	p__Bacteroidetes	c__Sphingobacteriia	o__Sphingobacteriales	f__Chitinophagaceae	g__uncultured	OTU_24	0
k__Bacteria	p__Bacteroidetes	c__Flavobacteriia	o__Flavobacteriales	f__Flavobacteriaceae	g__Cloacibacterium	OTU_89	0
k__Bacteria	p__Proteobacteria	c__Alphaproteobacteria	o__Rhodobacterales	f__Rhodobacteraceae	g__Paracocccus	OTU_45	0
k__Bacteria	p__Bacteroidetes					OTU_31	0
k__Bacteria	p__Bacteroidetes	c__Sphingobacteriia	o__Sphingobacteriales	f__Chitinophagaceae	g__Ferruginibacter	OTU_46	0
k__Bacteria	p__Proteobacteria	c__Alphaproteobacteria	o__Rhizobiales	f__Hyphomicrobiaceae	g__Hyphomicrobium	OTU_30	0
k__Bacteria	p__Proteobacteria	c__Alphaproteobacteria	o__Caulobacterales	f__Caulobacteraceae	g__Phenylobacterium	OTU_34	0
k__Bacteria	p__Proteobacteria	c__Alphaproteobacteria	o__Rhizobiales	f__Nordellaceae	g__MNG7	OTU_82	0
k__Bacteria	p__Proteobacteria	c__Alphaproteobacteria	o__Rhodobacterales	f__Rhodobacteraceae	g__Defluviimonas	OTU_35	0
k__Bacteria	p__Bacteroidetes	c__Sphingobacteriia	o__Sphingobacteriales	f__Saprospiraceae		OTU_48	0
k__Bacteria	p__Actinobacteria	c__Actinobacteria	o__Propionibacteriales	f__Nocardioidaceae	g__Marmoricola	OTU_2971	0
k__Bacteria	p__Chlorobi	c__Ignavibacteria	o__Ignavibacteriales	f__Ignavibacteriaceae	g__Ignavibacterium	OTU_74	0
k__Bacteria	p__WCHB1-60	c__	o__	f__	g__	OTU_44	0
k__Bacteria	p__Bacteroidetes	c__Flavobacteriia	o__Flavobacteriales	f__Cryomorphaceae	g__Fluviicola	OTU_146	0
k__Bacteria	p__Actinobacteria	c__Actinobacteria	o__PeM15	f__PeM15	g__	OTU_205	0
k__Bacteria	p__Saccharibacteria	c__Unknown Class	o__FW73	f__S29	g__	OTU_67	0
k__Bacteria	p__Chloroflexi	c__Anaerolineae	o__Anaerolineales	f__Anaerolineaceae	g__Candidatus Villogracilis	OTU_72	0
k__Bacteria	p__Bacteroidetes	c__Sphingobacteriia	o__Sphingobacteriales	f__Chitinophagaceae	g__Hydrotalea	OTU_99	0
k__Bacteria	p__Bacteroidetes	c__Sphingobacteriia	o__Sphingobacteriales	f__Chitinophagaceae	g__Filimonas	OTU_65	0
k__Bacteria	p__Actinobacteria	c__Actinobacteria	o__Micrococcales	f__Intrasporangiaceae	g__Tetrasphaera	OTU_158	0
k__Bacteria	p__Bacteroidetes	c__Sphingobacteriia	o__Sphingobacteriales	f__Chitinophagaceae	g__uncultured	OTU_64	0
k__Bacteria	p__Chlorobi	c__Chlorobia	o__Chlorobiales	f__SJA-28	g__K2-30-37	OTU_56	0
k__Bacteria	p__Bacteroidetes	c__Sphingobacteriia	o__Sphingobacteriales	f__Saprospiraceae	g__Phaeodactylibacter	OTU_76	0
k__Bacteria	p__Proteobacteria	c__Gammaproteobacteria	o__Xanthomonadales	f__Xanthomonadaceae		OTU_90	0
k__Bacteria	p__Proteobacteria	c__Betaproteobacteria	o__Burkholderiales	f__Comamonadaceae	g__Acidovorax	OTU_1049	0
k__Bacteria	p__Proteobacteria	c__Alphaproteobacteria	o__Sphingomonadales	f__Sphingomonadaceae	g__Sphingobium	OTU_73	0
k__Bacteria	p__Saccharibacteria					OTU_60	0
k__Bacteria	p__Bacteroidetes	c__Flavobacteriia	o__Flavobacteriales	f__NS9 Marine group	g__PHOS-HE28	OTU_84	0
k__Bacteria	p__Proteobacteria	c__Betaproteobacteria	o__Burkholderiales	f__Comamonadaceae	g__Simplicispira	OTU_145	0
k__Bacteria						OTU_94	0
k__Bacteria	p__WCHB1-60	c__	o__	f__	g__	OTU_70	0
k__Bacteria	p__Proteobacteria	c__Alphaproteobacteria	o__Sphingomonadales			OTU_101	0
k__Bacteria	p__Bacteroidetes	c__Sphingobacteriia	o__Sphingobacteriales	f__Chitinophagaceae	g__Filimonas	OTU_98	0
k__Bacteria	p__Bacteroidetes	c__Sphingobacteriia	o__Sphingobacteriales	f__Saprospiraceae	g__CYCU-0281	OTU_95	0
k__Bacteria	p__Proteobacteria	c__Betaproteobacteria	o__Rhodocyclales	f__Rhodocyclaceae	g__uncultured	OTU_206	0
k__Bacteria	p__Proteobacteria	c__Betaproteobacteria	o__Rhodocyclales	f__Rhodocyclaceae	g__Thauera	OTU_136	0
k__Bacteria	p__Bacteroidetes	c__Sphingobacteriia	o__Sphingobacteriales	f__PHOS-HE51	g__	OTU_120	0
k__Bacteria	p__Proteobacteria	c__Alphaproteobacteria	o__DB1-14	f__	g__	OTU_53	0
k__Bacteria	p__Proteobacteria	c__Deltaproteobacteria	o__Sh765B-TzT-29	f__	g__	OTU_241	0
k__Bacteria	p__Bacteroidetes	c__Sphingobacteriia	o__Sphingobacteriales	f__AKYH767	g__	OTU_139	0
k__Bacteria	p__Proteobacteria	c__Gammaproteobacteria	o__Xanthomonadales	f__Xanthomonadaceae		OTU_148	0
k__Bacteria	p__Chloroflexi	c__Chloroflexia	o__Chloroflexales	f__Roseiflexaceae	g__Kouleothrix	OTU_97	0
k__Bacteria	p__Bacteroidetes	c__Sphingobacteriia	o__Sphingobacteriales	f__Saprospiraceae	g__uncultured	OTU_157	0
k__Bacteria	p__Cyanobacteria					OTU_104	0
k__Bacteria	p__Bacteroidetes	c__Sphingobacteriia	o__Sphingobacteriales	f__Chitinophagaceae	g__Ferruginibacter	OTU_119	0
k__Bacteria	p__Firmicutes	c__Bacilli	o__Lactobacillales	f__Streptococcaceae	g__Streptococcus	OTU_219	0
k__Bacteria	p__Proteobacteria	c__Alphaproteobacteria	o__Caulobacterales	f__Caulobacteraceae	g__Phenylobacterium	OTU_92	0
k__Bacteria	p__Bacteroidetes	c__Flavobacteriia	o__Flavobacteriales	f__NS9 Marine group	g__PHOS-HE28	OTU_118	0
k__Bacteria	p__Proteobacteria	c__Alphaproteobacteria	o__Rhodospirillales	f__Rhodospirillaceae	g__Defluviicoccus	OTU_107	0
k__Bacteria	p__Bacteroidetes	c__Sphingobacteriia	o__Sphingobacteriales	f__Saprospiraceae	g__QEDR3BF09	OTU_132	0
k__Bacteria	p__Proteobacteria	c__Deltaproteobacteria	o__Myxococcales	f__Haliangiaceae	g__Haliangium	OTU_199	0
k__Bacteria	p__Proteobacteria	c__Gammaproteobacteria	o__Xanthomonadales			OTU_123	0
k__Bacteria						OTU_106	0
k__Bacteria	p__Bacteroidetes	c__Sphingobacteriia	o__Sphingobacteriales	f__env.OPS 17	g__	OTU_168	0
k__Bacteria	p__Proteobacteria	c__Alphaproteobacteria	o__DB1-14	f__	g__	OTU_93	0
k__Bacteria	p__Chloroflexi					OTU_150	0
k__Bacteria	p__Proteobacteria	c__Alphaproteobacteria	o__Sphingomonadales	f__Sphingomonadaceae	g__Novosphingobium	OTU_121	0
k__Bacteria	p__Bacteroidetes	c__Sphingobacteriia	o__Sphingobacteriales	f__Chitinophagaceae	g__uncultured	OTU_303	0
k__Bacteria	p__Omnitrophica	c__NPL-UPA2	o__	f__	g__	OTU_282	0
k__Bacteria	p__Proteobacteria	c__Epsilonproteobacteria	o__Campylobacterales	f__Campylobacteraceae	g__Arcobacter	OTU_108	0
k__Bacteria	p__Proteobacteria	c__Betaproteobacteria	o__Rhodocyclales	f__Rhodocyclaceae	g__Zoogloea	OTU_142	0
k__Bacteria	p__Proteobacteria	c__Betaproteobacteria	o__Rhodocyclales	f__Rhodocyclaceae	g__Ferribacterium	OTU_126	0
k__Bacteria	p__Bacteroidetes	c__Sphingobacteriia	o__Sphingobacteriales	f__Chitinophagaceae	g__Filimonas	OTU_117	0
k__Bacteria	p__Bacteroidetes	c__Sphingobacteriia	o__Sphingobacteriales	f__Chitinophagaceae	g__Taibaiella	OTU_105	0
k__Bacteria	p__Chloroflexi	c__Anaerolineae	o__Anaerolineales	f__Anaerolineaceae	g__uncultured	OTU_134	0
k__Bacteria	p__Chlorobi	c__Chlorobia	o__Chlorobiales	f__OPB56	g__	OTU_115	0
k__Bacteria	p__Proteobacteria	c__Gammaproteobacteria	o__Xanthomonadales			OTU_3664	0
k__Bacteria	p__Acidobacteria	c__Acidobacteria	o__Subgroup 4	f__11-24	g__	OTU_110	0
k__Bacteria	p__Chloroflexi	c__SJA-15	o__	f__	g__	OTU_181	0
k__Bacteria	p__Proteobacteria	c__Gammaproteobacteria	o__Xanthomonadales	f__Competibacteraceae		OTU_207	0
k__Bacteria	p__Proteobacteria	c__Gammaproteobacteria	o__Xanthomonadales	f__Xanthomonadaceae	g__Thermomonas	OTU_337	0
k__Bacteria	p__Bacteroidetes	c__Sphingobacteriia	o__Sphingobacteriales			OTU_137	0
k__Bacteria	p__Proteobacteria	c__Betaproteobacteria	o__Rhodocyclales	f__Rhodocyclaceae	g__Denitratisoma	OTU_194	0
k__Bacteria	p__Bacteroidetes	c__Sphingobacteriia	o__Sphingobacteriales	f__Saprospiraceae	g__uncultured	OTU_204	0
k__Bacteria	p__Proteobacteria	c__Gammaproteobacteria	o__Thiotrichales	f__Thiotrichaceae	g__Thiothrix	OTU_151	0
k__Bacteria	p__Proteobacteria	c__Betaproteobacteria	o__Burkholderiales	f__Burkholderiaceae	g__Lautropia	OTU_154	0
k__Bacteria	p__Proteobacteria	c__Epsilonproteobacteria	o__Campylobacterales	f__Campylobacteraceae	g__Sulfurospirillum	OTU_163	0
k__Bacteria	p__Chloroflexi	c__Anaerolineae	o__Anaerolineales	f__Anaerolineaceae	g__T78	OTU_169	0
k__Bacteria	p__Saccharibacteria	c__	o__	f__	g__	OTU_122	0
k__Bacteria	p__Bacteroidetes	c__Bacteroidia	o__Bacteroidales	f__Porphyromonadaceae	g__Macellibacteroides	OTU_492	0
k__Bacteria	p__Proteobacteria	c__Alphaproteobacteria	o__Rhizobiales	f__Methylobacteriaceae	g__Methylobacterium	OTU_1813	0
k__Bacteria	p__Actinobacteria	c__Actinobacteria	o__Corynebacteriales	f__Mycobacteriaceae	g__Mycobacterium	OTU_310	0
k__Bacteria	p__Planctomycetes	c__Phycisphaerae	o__Phycisphaerales	f__Phycisphaeraceae	g__uncultured	OTU_160	0
k__Bacteria	p__Proteobacteria	c__Betaproteobacteria	o__Rhodocyclales	f__Rhodocyclaceae		OTU_263	0
k__Bacteria	p__Acidobacteria	c__Acidobacteria	o__Subgroup 4	f__11-24	g__	OTU_156	0
k__Bacteria	p__Proteobacteria	c__Alphaproteobacteria	o__Rhizobiales	f__Nordellaceae	g__Nordella	OTU_2309	0
k__Bacteria	p__Bacteroidetes	c__Flavobacteriia	o__Flavobacteriales	f__Flavobacteriaceae	g__Chryseobacterium	OTU_155	0
k__Bacteria	p__Saccharibacteria					OTU_135	0
k__Bacteria	p__Deinococcus-Thermus	c__Deinococci	o__Deinococcales	f__Deinococcaceae	g__Deinococcus	OTU_173	0
k__Bacteria	p__Bacteroidetes	c__Sphingobacteriia	o__Sphingobacteriales	f__Chitinophagaceae	g__Hydrotalea	OTU_1548	0
k__Bacteria	p__Chlorobi	c__Ignavibacteria	o__Ignavibacteriales	f__PHOS-HE36	g__oca15	OTU_144	0
k__Bacteria	p__Cyanobacteria	c__Chloroplast	o__	f__	g__	OTU_162	0
k__Bacteria	p__Proteobacteria	c__Gammaproteobacteria	o__Xanthomonadales	f__Xanthomonadaceae	g__Luteimonas	OTU_225	0
k__Bacteria	p__Proteobacteria	c__Betaproteobacteria	o__Rhodocyclales	f__Rhodocyclaceae	g__Zoogloea	OTU_289	0
k__Bacteria	p__Proteobacteria	c__Betaproteobacteria	o__Burkholderiales	f__Comamonadaceae		OTU_165	0
k__Bacteria	p__Chloroflexi	c__Anaerolineae	o__Anaerolineales	f__Anaerolineaceae	g__uncultured	OTU_333	0
k__Bacteria	p__Bacteroidetes	c__Sphingobacteriia	o__Sphingobacteriales	f__Chitinophagaceae	g__Filimonas	OTU_270	0
k__Bacteria	p__Proteobacteria	c__Betaproteobacteria	o__B1-7BS	f__	g__	OTU_340	0
k__Bacteria	p__Proteobacteria	c__Alphaproteobacteria	o__Caulobacterales	f__Hyphomonadaceae	g__uncultured	OTU_88	0
k__Bacteria	p__Proteobacteria	c__Epsilonproteobacteria	o__Campylobacterales	f__Campylobacteraceae	g__Arcobacter	OTU_321	0
k__Bacteria	p__Proteobacteria	c__Gammaproteobacteria	o__Xanthomonadales	f__Competibacteraceae	g__Candidatus Competibacter	OTU_223	0
k__Bacteria	p__Proteobacteria	c__Betaproteobacteria	o__Nitrosomonadales	f__Nitrosomonadaceae	g__Nitrosomonas	OTU_240	0
k__Bacteria	p__Bacteroidetes					OTU_213	0
k__Bacteria	p__Actinobacteria	c__Acidimicrobiia	o__Acidimicrobiales	f__Iamiaceae	g__Iamia	OTU_174	0
k__Bacteria	p__Saccharibacteria	c__	o__	f__	g__	OTU_228	0
k__Bacteria	p__Proteobacteria	c__Deltaproteobacteria	o__Myxococcales	f__Haliangiaceae	g__Haliangium	OTU_454	0
k__Bacteria	p__Proteobacteria	c__Deltaproteobacteria	o__Myxococcales	f__Polyangiaceae	g__Polyangium	OTU_356	0
k__Bacteria	p__Chloroflexi	c__Caldilineae	o__Caldilineales	f__Caldilineaceae		OTU_280	0
k__Bacteria	p__Bacteroidetes	c__Sphingobacteriia	o__Sphingobacteriales	f__Chitinophagaceae	g__Sediminibacterium	OTU_256	0
k__Bacteria	p__Chlorobi	c__Chlorobia	o__Chlorobiales	f__OPB56	g__	OTU_171	0
k__Bacteria	p__Bacteroidetes	c__Sphingobacteriia	o__Sphingobacteriales	f__Chitinophagaceae	g__uncultured	OTU_183	0
k__Bacteria	p__Bacteroidetes	c__Sphingobacteriia	o__Sphingobacteriales	f__Chitinophagaceae	g__uncultured	OTU_187	0
k__Bacteria	p__Actinobacteria	c__Acidimicrobiia	o__Acidimicrobiales	f__Microthricaceae	g__	OTU_258	0
k__Bacteria	p__Bacteroidetes	c__Sphingobacteriia	o__Sphingobacteriales	f__Saprospiraceae	g__uncultured	OTU_236	0
k__Bacteria	p__Bacteroidetes	c__Bacteroidia	o__Bacteroidia Incertae Sedis	f__Draconibacteriaceae	g__KD1-22	OTU_75	0
k__Bacteria	p__Proteobacteria	c__Alphaproteobacteria	o__Rhizobiales	f__A0839	g__	OTU_185	0
k__Bacteria	p__Proteobacteria	c__Alphaproteobacteria	o__Sphingomonadales	f__Sphingomonadaceae		OTU_140	0
k__Bacteria	p__Proteobacteria	c__Gammaproteobacteria	o__Xanthomonadales	f__Competibacteraceae	g__CPB_S23	OTU_444	0
k__Bacteria	p__Chloroflexi	c__Anaerolineae	o__Anaerolineales	f__Anaerolineaceae	g__Candidatus Villogracilis	OTU_327	0
k__Bacteria	p__Proteobacteria	c__Gammaproteobacteria	o__Xanthomonadales	f__Competibacteraceae	g__CPB_S23	OTU_190	0
k__Bacteria	p__Proteobacteria	c__Betaproteobacteria	o__Burkholderiales	f__Comamonadaceae	g__Piscinibacter	OTU_232	0
k__Bacteria	p__SHA-109	c__	o__	f__	g__	OTU_177	0
k__Bacteria	p__Proteobacteria	c__Gammaproteobacteria	o__Thiotrichales	f__Thiotrichaceae	g__Thiothrix	OTU_3093	0
k__Bacteria	p__Proteobacteria	c__Betaproteobacteria	o__Nitrosomonadales	f__Nitrosomonadaceae	g__Nitrosomonas	OTU_227	0
k__Bacteria	p__Proteobacteria	c__Betaproteobacteria	o__Nitrosomonadales	f__Nitrosomonadaceae	g__Nitrosomonas	OTU_278	0
k__Bacteria	p__Acidobacteria	c__Acidobacteria	o__Subgroup 4	f__Unknown Family	g__Blastocatella	OTU_2619	0
k__Bacteria	p__Proteobacteria	c__Alphaproteobacteria	o__Sphingomonadales	f__Sphingomonadaceae	g__Sphingopyxis	OTU_184	0
k__Bacteria	p__Proteobacteria	c__Betaproteobacteria				OTU_386	0
k__Bacteria	p__Proteobacteria	c__Gammaproteobacteria	o__Xanthomonadales	f__uncultured	g__	OTU_221	0
k__Bacteria	p__Saccharibacteria	c__	o__	f__	g__	OTU_457	0
k__Bacteria	p__Bacteroidetes	c__Sphingobacteriia	o__Sphingobacteriales	f__Saprospiraceae	g__uncultured	OTU_196	0
k__Bacteria	p__Firmicutes	c__Bacilli	o__Lactobacillales	f__Lactobacillaceae	g__Lactobacillus	OTU_614	0
k__Bacteria						OTU_197	0
k__Bacteria	p__Hydrogenedentes	c__	o__	f__	g__	OTU_224	0
k__Bacteria						OTU_231	0
k__Bacteria	p__Proteobacteria	c__Alphaproteobacteria	o__Rhizobiales	f__Hyphomicrobiaceae	g__uncultured	OTU_113	0
k__Bacteria	p__Chloroflexi	c__Caldilineae	o__Caldilineales	f__Caldilineaceae	g__Candidatus Defluviifilum	OTU_807	0
k__Bacteria	p__Bacteroidetes	c__Sphingobacteriia	o__Sphingobacteriales	f__Chitinophagaceae	g__Ferruginibacter	OTU_348	0
k__Bacteria	p__Actinobacteria	c__Actinobacteria	o__Micrococcales	f__Intrasporangiaceae		OTU_437	0
k__Bacteria	p__Candidate division SR1	c__	o__	f__	g__	OTU_211	0
k__Bacteria	p__SHA-109	c__	o__	f__	g__	OTU_179	0
k__Bacteria	p__Chloroflexi	c__WCHB1-50	o__WCHB1-50	f__WCHB1-50	g__	OTU_274	0
k__Bacteria	p__Proteobacteria	c__Betaproteobacteria	o__Burkholderiales	f__Comamonadaceae	g__Rhizobacter	OTU_304	0
k__Bacteria	p__Spirochaetae	c__Spirochaetes	o__Spirochaetales	f__Leptospiraceae		OTU_281	0
k__Bacteria	p__Proteobacteria	c__Gammaproteobacteria	o__Run-SP154	f__Run-SP154	g__QEEB1BB10	OTU_246	0
k__Bacteria	p__Proteobacteria	c__Gammaproteobacteria	o__Xanthomonadales	f__Xanthomonadaceae	g__Thermomonas	OTU_286	0
k__Bacteria	p__Proteobacteria	c__Betaproteobacteria	o__Burkholderiales	f__Comamonadaceae	g__Comamonas	OTU_293	0
k__Bacteria	p__Bacteroidetes	c__Flavobacteriia	o__Flavobacteriales	f__Cryomorphaceae	g__Fluviicola	OTU_355	0
k__Bacteria	p__Bacteroidetes	c__Sphingobacteriia	o__Sphingobacteriales	f__Chitinophagaceae	g__Parafilimonas	OTU_253	0
k__Bacteria	p__Chloroflexi	c__Anaerolineae	o__Anaerolineales	f__Anaerolineaceae	g__uncultured	OTU_376	0
k__Bacteria	p__Actinobacteria	c__Actinobacteria	o__Propionibacteriales	f__Nocardioidaceae	g__Marmoricola	OTU_300	0
k__Bacteria	p__Bacteroidetes	c__Sphingobacteriia	o__Sphingobacteriales			OTU_248	0
k__Bacteria	p__Proteobacteria	c__Alphaproteobacteria	o__Rhodobacterales	f__Rhodobacteraceae		OTU_191	0
k__Bacteria	p__Proteobacteria	c__Alphaproteobacteria	o__DB1-14	f__	g__	OTU_192	0
k__Bacteria	p__Proteobacteria	c__Betaproteobacteria	o__Burkholderiales	f__Comamonadaceae		OTU_4075	0
k__Bacteria	p__Elusimicrobia	c__Elusimicrobia	o__MVP-88	f__	g__	OTU_277	0
k__Bacteria	p__Firmicutes	c__Bacilli	o__Lactobacillales	f__Streptococcaceae	g__Streptococcus	OTU_344	0
k__Bacteria	p__SHA-109	c__	o__	f__	g__	OTU_284	0
k__Bacteria	p__Firmicutes	c__Clostridia	o__Clostridiales	f__Clostridiaceae 1	g__Clostridium sensu stricto 1	OTU_597	0
k__Bacteria	p__Actinobacteria	c__Acidimicrobiia	o__Acidimicrobiales	f__Microthricaceae	g__	OTU_230	0
k__Bacteria	p__Chloroflexi	c__Anaerolineae	o__Anaerolineales	f__Anaerolineaceae	g__uncultured	OTU_546	0
k__Bacteria	p__Chloroflexi	c__Anaerolineae	o__Anaerolineales	f__Anaerolineaceae	g__Leptolinea	OTU_218	0
k__Bacteria	p__Bacteroidetes	c__Sphingobacteriia	o__Sphingobacteriales			OTU_294	0
k__Bacteria	p__Actinobacteria	c__Thermoleophilia	o__Solirubrobacterales	f__480-2	g__	OTU_549	0
k__Bacteria	p__Proteobacteria	c__Alphaproteobacteria	o__Rhodobacterales	f__Rhodobacteraceae	g__Paracocccus	OTU_918	0
k__Bacteria	p__Chlorobi	c__Chlorobia	o__Chlorobiales	f__OPB56	g__	OTU_405	0
k__Bacteria	p__Proteobacteria	c__Betaproteobacteria	o__Burkholderiales	f__Comamonadaceae	g__Alicycliphilus	OTU_296	0
k__Bacteria	p__Chlorobi	c__Chlorobia	o__Chlorobiales	f__OPB56	g__	OTU_234	0
k__Bacteria	p__Actinobacteria	c__Actinobacteria	o__Corynebacteriales	f__Mycobacteriaceae	g__Mycobacterium	OTU_299	0
k__Bacteria	p__Bacteroidetes	c__Flavobacteriia	o__Flavobacteriales	f__NS9 Marine group	g__PHOS-HE28	OTU_3746	0
k__Bacteria	p__Chloroflexi	c__Anaerolineae	o__Anaerolineales	f__Anaerolineaceae	g__uncultured	OTU_153	0
k__Bacteria	p__Actinobacteria	c__Actinobacteria	o__Corynebacteriales	f__Nocardiaceae	g__Gordonia	OTU_510	0
k__Bacteria	p__Proteobacteria	c__Betaproteobacteria	o__Rhodocyclales	f__Rhodocyclaceae		OTU_368	0
k__Bacteria	p__Firmicutes	c__Clostridia	o__Clostridiales	f__Peptostreptococcaceae	g__Intestinibacter	OTU_472	0
k__Bacteria	p__Proteobacteria	c__Alphaproteobacteria	o__Rhodospirillales	f__Acetobacteraceae	g__Stella	OTU_311	0
k__Bacteria	p__Proteobacteria	c__Alphaproteobacteria	o__DB1-14	f__	g__	OTU_226	0
k__Bacteria	p__Proteobacteria	c__Alphaproteobacteria	o__Rhizobiales	f__Rhizobiaceae	g__Shinella	OTU_438	0
k__Bacteria	p__Proteobacteria	c__Deltaproteobacteria	o__Myxococcales	f__Polyangiaceae	g__Sorangium	OTU_315	0
k__Bacteria	p__Proteobacteria	c__Alphaproteobacteria	o__Rhizobiales	f__A0839	g__	OTU_320	0
k__Bacteria	p__Proteobacteria	c__Alphaproteobacteria	o__Rhodobacterales	f__Rhodobacteraceae	g__Paracocccus	OTU_3533	0
k__Bacteria	p__Proteobacteria	c__Alphaproteobacteria	o__Rhodospirillales	f__Acetobacteraceae		OTU_222	0
k__Bacteria	p__Proteobacteria	c__Alphaproteobacteria	o__DB1-14	f__	g__	OTU_216	0
k__Bacteria	p__Candidate division SR1	c__	o__	f__	g__	OTU_318	0
k__Bacteria	p__Proteobacteria	c__Alphaproteobacteria	o__Rhizobiales	f__Rhodobiaceae	g__Parvibaculum	OTU_176	0
k__Bacteria	p__Proteobacteria	c__Betaproteobacteria	o__Burkholderiales	f__Comamonadaceae	g__Comamonas	OTU_572	0
k__Bacteria	p__Bacteroidetes	c__Flavobacteriia	o__Flavobacteriales	f__Cryomorphaceae	g__Fluviicola	OTU_334	0
k__Bacteria	p__Actinobacteria	c__Thermoleophilia	o__Gaiellales	f__BVA77	g__LF_BF07	OTU_371	0
k__Bacteria	p__Bacteroidetes	c__Sphingobacteriia	o__Sphingobacteriales	f__Chitinophagaceae	g__Filimonas	OTU_262	0
k__Bacteria	p__Proteobacteria	c__Betaproteobacteria	o__Burkholderiales	f__Burkholderiaceae	g__Limnobacter	OTU_302	0
k__Bacteria	p__Chloroflexi	c__Anaerolineae	o__Anaerolineales	f__Anaerolineaceae	g__Leptolinea	OTU_143	0
k__Bacteria	p__Proteobacteria	c__Deltaproteobacteria	o__Myxococcales	f__Nannocystaceae	g__Nannocystis	OTU_559	0
k__Bacteria	p__Bacteroidetes	c__Cytophagia	o__Cytophagales	f__Cytophagaceae	g__uncultured	OTU_283	0
k__Bacteria	p__TA06	c__	o__	f__	g__	OTU_500	0
k__Bacteria	p__Bacteroidetes	c__Sphingobacteriia	o__Sphingobacteriales	f__Saprospiraceae	g__Lewinella	OTU_257	0
k__Bacteria	p__Firmicutes	c__Erysipelotrichia	o__Erysipelotrichales	f__Erysipelotrichaceae	g__Turicibacter	OTU_292	0
k__Bacteria	p__Proteobacteria	c__Alphaproteobacteria	o__Rhodobacterales	f__Rhodobacteraceae	g__Pseudorhodobacter	OTU_332	0
k__Bacteria	p__Proteobacteria	c__Alphaproteobacteria	o__Rhizobiales	f__Xanthobacteraceae	g__Pseudolabrys	OTU_249	0
k__Bacteria	p__Proteobacteria	c__Alphaproteobacteria	o__Rhodobacterales	f__Rhodobacteraceae	g__Paracocccus	OTU_521	0
k__Bacteria	p__Chlorobi	c__Ignavibacteria	o__Ignavibacteriales	f__SR-FBR-L83	g__	OTU_413	0
k__Bacteria	p__Proteobacteria	c__Betaproteobacteria	o__Burkholderiales	f__Comamonadaceae	g__Macromonas	OTU_374	0
k__Bacteria	p__Proteobacteria	c__Alphaproteobacteria	o__Rhodospirillales	f__Rhodospirillaceae	g__Dongia	OTU_349	0
k__Bacteria	p__Actinobacteria	c__Thermoleophilia	o__Solirubrobacterales	f__480-2	g__	OTU_408	0
k__Bacteria	p__Synergistetes	c__Synergistia	o__Synergistales	f__Synergistaceae	g__Thermovirga	OTU_599	0
k__Bacteria	p__Proteobacteria	c__Betaproteobacteria	o__Burkholderiales	f__Comamonadaceae		OTU_346	0
k__Bacteria	p__Proteobacteria	c__Betaproteobacteria	o__Nitrosomonadales	f__Nitrosomonadaceae	g__Nitrosomonas	OTU_548	0
k__Bacteria	p__Microgenomates	c__	o__	f__	g__	OTU_229	0
k__Bacteria						OTU_508	0
k__Bacteria	p__Proteobacteria	c__Betaproteobacteria	o__Burkholderiales	f__Comamonadaceae		OTU_449	0
k__Bacteria	p__Firmicutes	c__Bacilli	o__Lactobacillales	f__Carnobacteriaceae	g__Trichococcus	OTU_871	0
k__Bacteria	p__Proteobacteria	c__Gammaproteobacteria	o__Xanthomonadales	f__uncultured	g__	OTU_287	0
k__Bacteria	p__Proteobacteria	c__Alphaproteobacteria	o__Sphingomonadales	f__Sphingomonadaceae	g__Sphingopyxis	OTU_235	0
k__Bacteria	p__Proteobacteria	c__Betaproteobacteria	o__Burkholderiales	f__Burkholderiaceae	g__Limnobacter	OTU_330	0
k__Bacteria	p__Proteobacteria	c__Gammaproteobacteria	o__Xanthomonadales	f__Xanthomonadaceae	g__Rhodanobacter	OTU_350	0
k__Bacteria	p__Chloroflexi	c__Caldilineae	o__Caldilineales	f__Caldilineaceae	g__Candidatus Defluviifilum	OTU_617	0
k__Bacteria	p__Cyanobacteria	c__Melainabacteria	o__Obscuribacterales	f__Obscuribacteraceae	g__	OTU_4004	0
k__Bacteria	p__Bacteroidetes	c__Sphingobacteriia	o__Sphingobacteriales	f__Chitinophagaceae	g__Niabella	OTU_377	0
k__Bacteria	p__Acidobacteria	c__Acidobacteria	o__Subgroup 6	f__	g__	OTU_641	0
k__Bacteria	p__Proteobacteria	c__Alphaproteobacteria	o__DB1-14	f__	g__	OTU_255	0
k__Bacteria	p__Acidobacteria	c__Acidobacteria	o__Subgroup 4	f__Unknown Family	g__Blastocatella	OTU_1673	0
k__Bacteria	p__Saccharibacteria	c__	o__	f__	g__	OTU_261	0
k__Bacteria	p__Actinobacteria	c__Thermoleophilia	o__Solirubrobacterales			OTU_615	0
k__Bacteria	p__Proteobacteria	c__Gammaproteobacteria	o__NKB5	f__	g__	OTU_351	0
k__Bacteria	p__Proteobacteria	c__Betaproteobacteria	o__Hydrogenophilales	f__Hydrogenophilaceae	g__uncultured	OTU_352	0
k__Bacteria	p__Proteobacteria	c__Deltaproteobacteria	o__Myxococcales	f__mle1-27	g__mle1-27	OTU_571	0
k__Bacteria	p__Proteobacteria	c__Alphaproteobacteria	o__Sphingomonadales	f__Sphingomonadaceae	g__Sandaracinobacter	OTU_389	0
k__Bacteria	p__Actinobacteria	c__Acidimicrobiia	o__Acidimicrobiales	f__Microthricaceae	g__	OTU_285	0
k__Bacteria	p__Saccharibacteria	c__	o__	f__	g__	OTU_415	0
k__Bacteria	p__Proteobacteria	c__Betaproteobacteria	o__Hydrogenophilales	f__Hydrogenophilaceae	g__Thiobacillus	OTU_2021	0
k__Bacteria	p__Acidobacteria	c__Acidobacteria	o__Subgroup 4	f__Unknown Family	g__Blastocatella	OTU_395	0
k__Bacteria	p__Chloroflexi	c__TK10	o__mle1-48	f__mle1-48	g__mle1-48	OTU_491	0
k__Bacteria	p__Firmicutes	c__Bacilli	o__Lactobacillales	f__Streptococcaceae	g__Streptococcus	OTU_703	0
k__Bacteria	p__Actinobacteria	c__Actinobacteria	o__Propionibacteriales	f__Nocardioidaceae	g__Nocardioides	OTU_291	0
k__Bacteria	p__Proteobacteria	c__Betaproteobacteria	o__Nitrosomonadales	f__Nitrosomonadaceae	g__uncultured	OTU_442	0
k__Bacteria	p__Bacteroidetes	c__Cytophagia	o__Cytophagales	f__Cytophagaceae	g__uncultured	OTU_331	0
k__Bacteria	p__Bacteroidetes	c__Sphingobacteriia	o__Sphingobacteriales			OTU_313	0
k__Bacteria	p__Proteobacteria	c__TA18	o__	f__	g__	OTU_335	0
k__Bacteria	p__Bacteroidetes	c__Sphingobacteriia	o__Sphingobacteriales	f__env.OPS 17	g__	OTU_347	0
k__Bacteria	p__Bacteroidetes	c__Cytophagia	o__Cytophagales	f__Cytophagaceae	g__uncultured	OTU_322	0
k__Bacteria	p__Saccharibacteria					OTU_290	0
k__Bacteria	p__Proteobacteria	c__Betaproteobacteria	o__Burkholderiales	f__Comamonadaceae		OTU_402	0
k__Bacteria	p__Bacteroidetes	c__Sphingobacteriia	o__Sphingobacteriales	f__env.OPS 17	g__	OTU_367	0
k__Bacteria	p__Proteobacteria	c__Deltaproteobacteria	o__Myxococcales	f__Haliangiaceae	g__Haliangium	OTU_662	0
k__Bacteria	p__Actinobacteria	c__Actinobacteria	o__Corynebacteriales	f__Mycobacteriaceae	g__Mycobacterium	OTU_824	0
k__Bacteria	p__Proteobacteria	c__Alphaproteobacteria	o__DB1-14	f__	g__	OTU_264	0
k__Bacteria	p__Proteobacteria	c__Betaproteobacteria	o__Neisseriales	f__Neisseriaceae	g__Aquitalea	OTU_486	0
k__Bacteria	p__Chloroflexi	c__Anaerolineae	o__Anaerolineales	f__Anaerolineaceae	g__Anaerolinea	OTU_423	0
k__Bacteria	p__Proteobacteria	c__Gammaproteobacteria	o__	f__	g__	OTU_633	0
k__Bacteria	p__Bacteroidetes	c__Sphingobacteriia	o__Sphingobacteriales	f__Sphingobacteriaceae	g__Pedobacter	OTU_252	0
k__Bacteria	p__WCHB1-60	c__	o__	f__	g__	OTU_301	0
k__Bacteria	p__Bacteroidetes	c__Sphingobacteriia	o__Sphingobacteriales	f__PHOS-HE51	g__	OTU_518	0
k__Bacteria	p__Proteobacteria	c__Alphaproteobacteria	o__Rhizobiales	f__Hyphomicrobiaceae	g__Pedomicrobium	OTU_529	0
k__Bacteria	p__Bacteroidetes	c__Sphingobacteriia	o__Sphingobacteriales	f__Chitinophagaceae	g__uncultured	OTU_381	0
k__Bacteria	p__Bacteroidetes	c__Sphingobacteriia	o__Sphingobacteriales	f__Saprospiraceae	g__uncultured	OTU_416	0
k__Bacteria	p__Candidate division SR1	c__	o__	f__	g__	OTU_242	0
k__Bacteria	p__Chloroflexi	c__Anaerolineae	o__Anaerolineales	f__Anaerolineaceae	g__Anaerolinea	OTU_329	0
k__Bacteria	p__Bacteroidetes	c__Sphingobacteriia	o__Sphingobacteriales	f__Chitinophagaceae	g__uncultured	OTU_370	0
k__Bacteria	p__Bacteroidetes	c__Flavobacteriia	o__Flavobacteriales	f__Flavobacteriaceae	g__Flavobacterium	OTU_473	0
k__Bacteria	p__Proteobacteria	c__Alphaproteobacteria	o__Rhizobiales	f__Hyphomicrobiaceae	g__Pedomicrobium	OTU_509	0
k__Bacteria	p__Bacteroidetes	c__Sphingobacteriia	o__Sphingobacteriales	f__Chitinophagaceae	g__uncultured	OTU_288	0
k__Bacteria	p__Bacteroidetes	c__vadinHA17	o__vadinHA17	f__WCHB1-53	g__	OTU_309	0
k__Bacteria	p__Chloroflexi					OTU_407	0
k__Bacteria	p__Bacteroidetes	c__Sphingobacteriia	o__Sphingobacteriales	f__Saprospiraceae	g__QEDR3BF09	OTU_485	0
k__Bacteria	p__Bacteroidetes					OTU_323	0
k__Bacteria	p__Firmicutes	c__Clostridia	o__Clostridiales	f__Christensenellaceae	g__Christensenellaceae R-7 group	OTU_637	0
k__Bacteria	p__Actinobacteria	c__Actinobacteria	o__Corynebacteriales	f__Mycobacteriaceae	g__Mycobacterium	OTU_459	0
k__Bacteria	p__Saccharibacteria	c__Unknown Class	o__FW73	f__S29	g__	OTU_279	0
k__Bacteria	p__OC31	c__	o__	f__	g__	OTU_474	0
k__Bacteria	p__Bacteroidetes	c__Sphingobacteriia	o__Sphingobacteriales	f__Chitinophagaceae	g__uncultured	OTU_362	0
k__Bacteria	p__Proteobacteria	c__Gammaproteobacteria	o__Xanthomonadales	f__Competibacteraceae	g__CPB_S23	OTU_359	0
k__Bacteria	p__Actinobacteria	c__Acidimicrobiia	o__Acidimicrobiales	f__uncultured	g__	OTU_325	0
k__Bacteria	p__Proteobacteria	c__Betaproteobacteria	o__Rhodocyclales	f__Rhodocyclaceae	g__Methyloversatilis	OTU_802	0
k__Bacteria	p__Actinobacteria	c__Actinobacteria	o__Micrococcales	f__Dermatophilaceae	g__Piscicoccus	OTU_717	0
k__Bacteria	p__Chloroflexi	c__Anaerolineae	o__Anaerolineales	f__Anaerolineaceae	g__uncultured	OTU_369	0
k__Bacteria	p__OC31	c__	o__	f__	g__	OTU_342	0
k__Bacteria	p__Chloroflexi	c__Anaerolineae	o__Anaerolineales	f__Anaerolineaceae	g__uncultured	OTU_712	0
k__Bacteria	p__Actinobacteria	c__Acidimicrobiia	o__Acidimicrobiales	f__Microthricaceae	g__	OTU_326	0
k__Bacteria	p__Proteobacteria	c__Betaproteobacteria	o__Hydrogenophilales	f__Hydrogenophilaceae	g__uncultured	OTU_690	0
k__Bacteria	p__Proteobacteria	c__Deltaproteobacteria	o__Myxococcales	f__Polyangiaceae	g__Byssovorax	OTU_550	0
k__Bacteria	p__Saccharibacteria	c__	o__	f__	g__	OTU_276	0
k__Bacteria	p__Proteobacteria	c__Alphaproteobacteria	o__Rhodospirillales	f__Rhodospirillaceae	g__	OTU_394	0
k__Bacteria	p__Proteobacteria	c__Betaproteobacteria	o__Rhodocyclales	f__Rhodocyclaceae		OTU_443	0
k__Bacteria	p__Proteobacteria	c__Alphaproteobacteria	o__Rhodobacterales	f__Rhodobacteraceae		OTU_382	0
k__Bacteria	p__Actinobacteria	c__Actinobacteria	o__Propionibacteriales	f__Propionibacteriaceae	g__B1-K2-141	OTU_401	0
k__Bacteria	p__Chlorobi	c__Ignavibacteria	o__Ignavibacteriales	f__BSV26	g__	OTU_462	0
k__Bacteria	p__Proteobacteria	c__Gammaproteobacteria	o__Thiotrichales	f__Thiotrichaceae	g__Beggiatoa	OTU_398	0
k__Bacteria	p__Candidate division SR1	c__	o__	f__	g__	OTU_307	0
k__Bacteria	p__Bacteroidetes	c__Sphingobacteriia	o__Sphingobacteriales	f__Saprospiraceae	g__uncultured	OTU_387	0
k__Bacteria	p__Bacteroidetes	c__Sphingobacteriia	o__Sphingobacteriales	f__PHOS-HE51	g__	OTU_552	0
k__Bacteria	p__Firmicutes	c__Bacilli	o__Lactobacillales	f__Streptococcaceae	g__Streptococcus	OTU_592	0
k__Bacteria	p__Chloroflexi	c__Ardenticatenia	o__419	f__2-1	g__Candidatus Promineofilum	OTU_360	0
k__Bacteria	p__Spirochaetae	c__Spirochaetes	o__Spirochaetales	f__Leptospiraceae	g__Leptospira	OTU_353	0
k__Bacteria	p__Proteobacteria	c__Alphaproteobacteria	o__Rhizobiales	f__Hyphomicrobiaceae	g__Devosia	OTU_506	0
k__Bacteria	p__Chloroflexi	c__WCHB1-50	o__WCHB1-50	f__WCHB1-50	g__	OTU_345	0
k__Bacteria	p__Actinobacteria	c__Actinobacteria				OTU_373	0
k__Bacteria	p__Proteobacteria	c__Betaproteobacteria	o__Rhodocyclales	f__Rhodocyclaceae	g__Denitratisoma	OTU_411	0
k__Bacteria	p__Proteobacteria	c__Alphaproteobacteria	o__Rhizobiales	f__Hyphomicrobiaceae	g__Hyphomicrobium	OTU_343	0
k__Bacteria	p__Proteobacteria	c__Alphaproteobacteria	o__Rhizobiales	f__Rhizobiales Incertae Sedis	g__Rhizomicrobium	OTU_271	0
k__Bacteria	p__Proteobacteria	c__Gammaproteobacteria	o__Xanthomonadales	f__Xanthomonadaceae	g__Tahibacter	OTU_488	0
k__Bacteria	p__Bacteroidetes	c__Sphingobacteriia	o__Sphingobacteriales	f__KD3-93	g__	OTU_501	0
k__Bacteria	p__WCHB1-60	c__	o__	f__	g__	OTU_341	0
k__Bacteria	p__Proteobacteria	c__Alphaproteobacteria	o__DB1-14	f__	g__	OTU_480	0
k__Bacteria	p__Proteobacteria	c__Alphaproteobacteria	o__Rickettsiales	f__Rickettsiales Incertae Sedis		OTU_250	0
k__Bacteria	p__SHA-109	c__	o__	f__	g__	OTU_421	0
k__Bacteria	p__Chlorobi	c__Chlorobia	o__Chlorobiales	f__OPB56	g__	OTU_428	0
k__Bacteria	p__Actinobacteria	c__Actinobacteria				OTU_685	0
k__Bacteria						OTU_504	0
k__Bacteria	p__Proteobacteria	c__Betaproteobacteria	o__Rhodocyclales	f__Rhodocyclaceae	g__Sulfuritalea	OTU_494	0
k__Bacteria	p__Chlorobi	c__Chlorobia	o__Chlorobiales	f__SJA-28	g__K2-30-37	OTU_478	0
k__Bacteria	p__Cyanobacteria	c__Melainabacteria	o__Obscuribacterales	f__Obscuribacteraceae	g__Candidatus Obscuribacter	OTU_2776	0
k__Bacteria	p__Proteobacteria	c__SPOTSOCT00m83	o__	f__	g__	OTU_399	0
k__Bacteria	p__Saccharibacteria	c__	o__	f__	g__	OTU_426	0
k__Bacteria	p__Proteobacteria	c__Alphaproteobacteria	o__Rhizobiales	f__Hyphomicrobiaceae	g__Pedomicrobium	OTU_420	0
k__Bacteria	p__Actinobacteria	c__Actinobacteria	o__Micrococcales			OTU_590	0
k__Bacteria	p__Proteobacteria	c__Betaproteobacteria	o__Hydrogenophilales	f__Hydrogenophilaceae	g__Thiobacillus	OTU_406	0
k__Bacteria	p__Proteobacteria	c__Gammaproteobacteria	o__Run-SP154	f__Run-SP154	g__QEEB1BB10	OTU_453	0
k__Bacteria	p__Bacteroidetes	c__Sphingobacteriia	o__Sphingobacteriales	f__Chitinophagaceae	g__Ferruginibacter	OTU_806	0
k__Bacteria	p__GOUTA4	c__	o__	f__	g__	OTU_498	0
k__Bacteria	p__Actinobacteria	c__Actinobacteria	o__Propionibacteriales	f__Propionibacteriaceae	g__Micropruina	OTU_612	0
k__Bacteria	p__Proteobacteria	c__Gammaproteobacteria	o__Xanthomonadales	f__Xanthomonadaceae	g__sipK9	OTU_527	0
k__Bacteria	p__Proteobacteria	c__Deltaproteobacteria	o__Myxococcales	f__Polyangiaceae	g__Sorangium	OTU_630	0
k__Bacteria	p__Chlorobi	c__Chlorobia	o__Chlorobiales	f__SJA-28	g__K2-30-37	OTU_375	0
k__Bacteria	p__Actinobacteria	c__Actinobacteria	o__Propionibacteriales	f__Nocardioidaceae	g__Nocardioides	OTU_604	0
k__Bacteria	p__Proteobacteria	c__Alphaproteobacteria	o__DB1-14	f__	g__	OTU_316	0
k__Bacteria	p__Proteobacteria	c__Betaproteobacteria	o__Burkholderiales	f__Comamonadaceae		OTU_456	0
k__Bacteria	p__Proteobacteria	c__Betaproteobacteria	o__Burkholderiales	f__Comamonadaceae	g__Comamonas	OTU_551	0
k__Bacteria	p__Proteobacteria	c__Gammaproteobacteria	o__Xanthomonadales	f__Xanthomonadaceae	g__sipK9	OTU_738	0
k__Bacteria	p__Bacteroidetes	c__Flavobacteriia	o__Flavobacteriales	f__NS9 Marine group	g__PHOS-HE28	OTU_464	0
k__Bacteria	p__Proteobacteria	c__Deltaproteobacteria	o__Myxococcales	f__mle1-27	g__mle1-27	OTU_939	0
k__Bacteria	p__Chloroflexi	c__Caldilineae	o__Caldilineales	f__Caldilineaceae	g__uncultured	OTU_448	0
k__Bacteria	p__Bacteroidetes	c__vadinHA17	o__vadinHA17	f__SHA-94	g__SHA-94	OTU_260	0
k__Bacteria	p__Firmicutes	c__Bacilli	o__Lactobacillales	f__Streptococcaceae	g__Streptococcus	OTU_2052	0
k__Bacteria	p__Proteobacteria	c__Alphaproteobacteria	o__Sphingomonadales	f__Erythrobacteraceae	g__Altererythrobacter	OTU_324	0
k__Bacteria	p__Bacteroidetes	c__Bacteroidia	o__Bacteroidales	f__Bacteroidaceae	g__Bacteroides	OTU_848	0
k__Bacteria	p__Bacteroidetes	c__Cytophagia	o__Cytophagales	f__Cytophagaceae	g__uncultured	OTU_493	0
k__Bacteria	p__Proteobacteria	c__Deltaproteobacteria	o__Oligoflexales	f__	g__	OTU_2469	0
k__Bacteria	p__Proteobacteria	c__Betaproteobacteria	o__Burkholderiales	f__Burkholderiaceae	g__Lautropia	OTU_541	0
k__Bacteria	p__Proteobacteria	c__Gammaproteobacteria	o__Xanthomonadales	f__Competibacteraceae		OTU_967	0
k__Bacteria	p__Chloroflexi	c__Anaerolineae	o__Anaerolineales	f__Anaerolineaceae	g__T78	OTU_354	0
k__Bacteria	p__Actinobacteria	c__Actinobacteria	o__Propionibacteriales	f__Propionibacteriaceae	g__Microlunatus	OTU_636	0
k__Bacteria	p__Proteobacteria	c__Betaproteobacteria	o__Burkholderiales	f__Comamonadaceae	g__Alicycliphilus	OTU_410	0
k__Bacteria	p__Proteobacteria	c__Betaproteobacteria	o__Burkholderiales	f__Burkholderiaceae	g__Limnobacter	OTU_605	0
k__Bacteria	p__Proteobacteria	c__Gammaproteobacteria	o__Xanthomonadales	f__Xanthomonadaceae	g__Lysobacter	OTU_2331	0
k__Bacteria	p__Proteobacteria	c__Alphaproteobacteria	o__Rickettsiales	f__Rickettsiaceae	g__uncultured	OTU_458	0
k__Bacteria	p__Proteobacteria	c__Epsilonproteobacteria	o__Campylobacterales	f__Helicobacteraceae	g__uncultured	OTU_403	0
k__Bacteria	p__Bacteroidetes	c__BSV13	o__	f__	g__	OTU_432	0
k__Bacteria	p__Verrucomicrobia	c__Opitutae	o__Opitutales	f__Opitutaceae	g__Opitutus	OTU_580	0
k__Bacteria	p__Bacteroidetes	c__Sphingobacteriia	o__Sphingobacteriales	f__NS11-12 marine group	g__	OTU_447	0
k__Bacteria	p__Chloroflexi	c__Anaerolineae	o__Anaerolineales	f__Anaerolineaceae	g__uncultured	OTU_956	0
k__Bacteria	p__Proteobacteria	c__Alphaproteobacteria	o__Rhizobiales	f__Phyllobacteriaceae	g__CD04	OTU_1152	0
k__Bacteria	p__Actinobacteria	c__Thermoleophilia	o__Solirubrobacterales	f__480-2	g__	OTU_681	0
k__Bacteria	p__Proteobacteria	c__Betaproteobacteria	o__Burkholderiales	f__Comamonadaceae	g__Ottowia	OTU_308	0
k__Bacteria	p__Bacteroidetes	c__Sphingobacteriia	o__Sphingobacteriales	f__Saprospiraceae	g__uncultured	OTU_476	0
k__Bacteria	p__Chloroflexi	c__TK10	o__mle1-48	f__mle1-48	g__mle1-48	OTU_770	0
k__Bacteria	p__SHA-109	c__	o__	f__	g__	OTU_380	0
k__Bacteria	p__Proteobacteria	c__Betaproteobacteria	o__Rhodocyclales	f__Rhodocyclaceae	g__Uliginosibacterium	OTU_357	0
k__Bacteria	p__Bacteroidetes	c__Sphingobacteriia	o__Sphingobacteriales	f__Chitinophagaceae	g__Parafilimonas	OTU_393	0
k__Bacteria	p__Latescibacteria	c__	o__	f__	g__	OTU_886	0
k__Bacteria	p__Proteobacteria	c__Betaproteobacteria	o__Burkholderiales	f__Comamonadaceae	g__Brachymonas	OTU_643	0
k__Bacteria	p__Proteobacteria	c__Betaproteobacteria	o__Burkholderiales	f__Comamonadaceae	g__Hylemonella	OTU_503	0
k__Bacteria	p__Proteobacteria	c__Deltaproteobacteria				OTU_872	0
k__Bacteria	p__Chloroflexi	c__Chloroflexia	o__Chloroflexales	f__Roseiflexaceae	g__	OTU_722	0
k__Bacteria	p__Proteobacteria	c__Betaproteobacteria	o__Neisseriales	f__Neisseriaceae	g__Aquaspirillum	OTU_547	0
k__Bacteria	p__Bacteroidetes	c__Cytophagia	o__Cytophagales	f__Cytophagaceae	g__Runella	OTU_384	0
k__Bacteria	p__Proteobacteria	c__Betaproteobacteria	o__Nitrosomonadales	f__Nitrosomonadaceae	g__uncultured	OTU_1019	0
k__Bacteria	p__Bacteroidetes	c__Sphingobacteriia	o__Sphingobacteriales	f__AKYH767	g__	OTU_496	0
k__Bacteria	p__Chlorobi	c__Chlorobia	o__Chlorobiales	f__SJA-28	g__K2-30-37	OTU_556	0
k__Bacteria	p__Cyanobacteria	c__Melainabacteria	o__Obscuribacterales	f__Obscuribacteraceae	g__	OTU_470	0
k__Bacteria	p__Actinobacteria	c__Actinobacteria	o__Corynebacteriales	f__Nocardiaceae	g__Rhodococcus	OTU_741	0
k__Bacteria	p__Proteobacteria	c__Alphaproteobacteria	o__Rhodobacterales	f__Rhodobacteraceae		OTU_417	0
k__Bacteria	p__Proteobacteria	c__Deltaproteobacteria	o__Myxococcales	f__Haliangiaceae	g__Haliangium	OTU_479	0
k__Bacteria	p__Firmicutes	c__Clostridia	o__Clostridiales	f__Clostridiaceae 1		OTU_698	0
k__Bacteria	p__Proteobacteria	c__Alphaproteobacteria	o__Rhizobiales	f__Hyphomicrobiaceae		OTU_378	0
k__Bacteria	p__Actinobacteria	c__Actinobacteria	o__Propionibacteriales	f__Nocardioidaceae	g__Nocardioides	OTU_507	0
k__Bacteria	p__Chloroflexi	c__Thermomicrobia	o__JG30-KF-CM45	f__	g__	OTU_600	0
k__Bacteria	p__Proteobacteria	c__Alphaproteobacteria	o__Rhodobacterales	f__Rhodobacteraceae	g__Amaricoccus	OTU_451	0
k__Bacteria	p__Cyanobacteria	c__Melainabacteria	o__Obscuribacterales	f__Obscuribacteraceae	g__	OTU_467	0
k__Bacteria	p__Proteobacteria	c__Alphaproteobacteria				OTU_397	0
k__Bacteria	p__Proteobacteria	c__Gammaproteobacteria	o__Xanthomonadales			OTU_469	0
k__Bacteria	p__WCHB1-60	c__	o__	f__	g__	OTU_520	0
k__Bacteria	p__Acidobacteria	c__Acidobacteria	o__Subgroup 3	f__Unknown Family	g__Bryobacter	OTU_385	0
k__Bacteria	p__Acidobacteria	c__Acidobacteria	o__Subgroup 4	f__Unknown Family	g__Blastocatella	OTU_726	0
k__Bacteria	p__Bacteroidetes	c__Sphingobacteriia	o__Sphingobacteriales	f__Chitinophagaceae	g__uncultured	OTU_670	0
k__Bacteria	p__Planctomycetes	c__Planctomycetacia	o__Planctomycetales	f__Planctomycetaceae	g__Gemmata	OTU_522	0
k__Bacteria	p__Chloroflexi	c__Caldilineae	o__Caldilineales	f__Caldilineaceae	g__Litorilinea	OTU_586	0
k__Bacteria	p__Bacteroidetes	c__Flavobacteriia	o__Flavobacteriales	f__Cryomorphaceae	g__Fluviicola	OTU_465	0
k__Bacteria	p__Firmicutes	c__Clostridia	o__Clostridiales	f__Ruminococcaceae	g__Subdoligranulum	OTU_700	0
k__Bacteria	p__Proteobacteria	c__Deltaproteobacteria	o__Syntrophobacterales	f__Syntrophaceae	g__Smithella	OTU_425	0
k__Bacteria	p__Proteobacteria	c__Alphaproteobacteria	o__DB1-14	f__	g__	OTU_573	0
k__Bacteria	p__Cloacimonetes	c__W5	o__	f__	g__	OTU_312	0
k__Bacteria	p__Bacteroidetes	c__Sphingobacteriia	o__Sphingobacteriales	f__Chitinophagaceae	g__Niabella	OTU_3199	0
k__Bacteria						OTU_363	0
k__Bacteria	p__Saccharibacteria	c__	o__	f__	g__	OTU_400	0
k__Bacteria	p__Bacteroidetes	c__Sphingobacteriia	o__Sphingobacteriales			OTU_517	0
k__Bacteria	p__Gracilibacteria	c__	o__	f__	g__	OTU_328	0
k__Bacteria	p__Proteobacteria	c__Alphaproteobacteria				OTU_388	0
k__Bacteria	p__Firmicutes	c__Clostridia	o__Clostridiales	f__Clostridiaceae 1	g__Clostridium sensu stricto 1	OTU_1266	0
k__Bacteria	p__Gracilibacteria	c__	o__	f__	g__	OTU_452	0
k__Bacteria	p__Chlorobi	c__Chlorobia	o__Chlorobiales	f__SJA-28	g__K2-30-37	OTU_419	0
k__Bacteria	p__Bacteroidetes	c__Bacteroidia	o__Bacteroidales	f__Rikenellaceae	g__Blvii28 wastewater-sludge group	OTU_998	0
k__Bacteria	p__Bacteroidetes	c__Sphingobacteriia	o__Sphingobacteriales	f__Chitinophagaceae	g__uncultured	OTU_440	0
k__Bacteria	p__Proteobacteria	c__Alphaproteobacteria	o__Sphingomonadales	f__Erythrobacteraceae	g__Altererythrobacter	OTU_704	0
k__Bacteria	p__Firmicutes	c__Bacilli	o__Lactobacillales	f__Streptococcaceae	g__Lactococcus	OTU_584	0
k__Bacteria	p__Saccharibacteria	c__	o__	f__	g__	OTU_502	0
k__Bacteria	p__Chloroflexi	c__Anaerolineae	o__Anaerolineales	f__Anaerolineaceae	g__T78	OTU_265	0
k__Bacteria	p__Proteobacteria	c__Alphaproteobacteria	o__Rhizobiales	f__B142	g__	OTU_404	0
k__Bacteria	p__Actinobacteria	c__Acidimicrobiia	o__Acidimicrobiales	f__Microthricaceae	g__Candidatus Microthrix	OTU_487	0
k__Bacteria	p__Proteobacteria	c__Betaproteobacteria	o__Burkholderiales	f__Comamonadaceae	g__Rhodoferax	OTU_968	0
k__Bacteria	p__Bacteroidetes	c__Sphingobacteriia	o__Sphingobacteriales	f__Chitinophagaceae	g__uncultured	OTU_505	0
k__Bacteria	p__Chloroflexi	c__Anaerolineae	o__Anaerolineales	f__Anaerolineaceae	g__uncultured	OTU_475	0
k__Bacteria	p__Actinobacteria	c__Acidimicrobiia	o__Acidimicrobiales	f__Acidimicrobiaceae	g__CL500-29 marine group	OTU_495	0
k__Bacteria	p__Proteobacteria	c__Deltaproteobacteria	o__Desulfuromonadales	f__Geobacteraceae	g__Geobacter	OTU_1007	0
k__Bacteria	p__Proteobacteria	c__Alphaproteobacteria	o__Rhizobiales	f__Rhizobiaceae		OTU_429	0
k__Bacteria	p__Chloroflexi	c__Ardenticatenia	o__uncultured	f__	g__	OTU_450	0
k__Bacteria	p__Proteobacteria	c__Epsilonproteobacteria	o__Campylobacterales	f__Campylobacteraceae	g__Arcobacter	OTU_414	0
k__Bacteria	p__Proteobacteria	c__Betaproteobacteria	o__Burkholderiales	f__Comamonadaceae	g__Delftia	OTU_766	0
k__Bacteria	p__Bacteroidetes	c__Sphingobacteriia	o__Sphingobacteriales	f__Saprospiraceae	g__uncultured	OTU_568	0
k__Bacteria	p__Proteobacteria	c__Alphaproteobacteria	o__Rhizobiales	f__Rhizobiales Incertae Sedis	g__Alsobacter	OTU_1163	0
k__Bacteria	p__Bacteroidetes	c__Sphingobacteriia	o__Sphingobacteriales	f__Chitinophagaceae	g__Hydrotalea	OTU_392	0
k__Bacteria	p__Firmicutes	c__Negativicutes	o__Selenomonadales	f__Veillonellaceae	g__Megamonas	OTU_1140	0
k__Bacteria	p__Bacteroidetes	c__Cytophagia	o__Cytophagales	f__Cytophagaceae	g__uncultured	OTU_516	0
k__Bacteria	p__Bacteroidetes	c__Sphingobacteriia	o__Sphingobacteriales	f__Chitinophagaceae	g__uncultured	OTU_435	0
k__Bacteria	p__Acidobacteria	c__Acidobacteria	o__Subgroup 3	f__Unknown Family	g__Bryobacter	OTU_431	0
k__Bacteria	p__Acidobacteria	c__Acidobacteria	o__Subgroup 4	f__DS-100	g__T1-5	OTU_765	0
k__Bacteria	p__Actinobacteria	c__Thermoleophilia	o__Solirubrobacterales	f__480-2	g__	OTU_567	0
k__Bacteria	p__Proteobacteria	c__Betaproteobacteria	o__B1-7BS	f__	g__	OTU_621	0
k__Bacteria	p__Saccharibacteria	c__	o__	f__	g__	OTU_497	0
k__Bacteria	p__Proteobacteria	c__Betaproteobacteria	o__Betaproteobacteria Incertae Sedis	f__Unknown Family	g__Chitinivorax	OTU_897	0
k__Bacteria	p__WCHB1-60	c__	o__	f__	g__	OTU_531	0
k__Bacteria	p__Saccharibacteria	c__Unknown Class	o__FW73	f__S29	g__Skagenf80	OTU_477	0
k__Bacteria	p__Bacteroidetes	c__Cytophagia	o__Cytophagales	f__Cytophagaceae	g__uncultured	OTU_819	0
k__Bacteria	p__Firmicutes	c__Clostridia	o__Clostridiales	f__Lachnospiraceae		OTU_965	0
k__Bacteria	p__Proteobacteria	c__Deltaproteobacteria	o__Myxococcales	f__mle1-27	g__mle1-27	OTU_775	0
k__Bacteria	p__Proteobacteria	c__SPOTSOCT00m83	o__	f__	g__	OTU_707	0
k__Bacteria	p__Proteobacteria	c__Betaproteobacteria	o__Rhodocyclales	f__Rhodocyclaceae		OTU_422	0
k__Bacteria	p__Chloroflexi	c__Anaerolineae	o__Anaerolineales	f__Anaerolineaceae		OTU_466	0
k__Bacteria	p__Proteobacteria	c__Alphaproteobacteria	o__Rhizobiales	f__Hyphomicrobiaceae	g__Rhodoplanes	OTU_3629	0
k__Bacteria	p__Firmicutes	c__Negativicutes	o__Selenomonadales	f__Veillonellaceae	g__Veillonella	OTU_864	0
k__Bacteria	p__Proteobacteria	c__Alphaproteobacteria				OTU_623	0
k__Bacteria	p__Proteobacteria	c__Betaproteobacteria	o__Nitrosomonadales	f__Nitrosomonadaceae		OTU_648	0
k__Bacteria	p__Armatimonadetes	c__	o__	f__	g__	OTU_595	0
k__Bacteria	p__SM2F11	c__	o__	f__	g__	OTU_372	0
k__Bacteria						OTU_854	0
k__Bacteria	p__Gemmatimonadetes	c__Gemmatimonadetes	o__Gemmatimonadales	f__Gemmatimonadaceae	g__Gemmatimonas	OTU_577	0
k__Bacteria	p__Actinobacteria	c__Acidimicrobiia	o__Acidimicrobiales	f__Microthricaceae	g__ML817J-10	OTU_945	0
k__Bacteria						OTU_391	0
k__Bacteria	p__Actinobacteria	c__Acidimicrobiia	o__Acidimicrobiales	f__Acidimicrobiaceae	g__uncultured	OTU_483	0
k__Bacteria	p__Proteobacteria	c__Deltaproteobacteria	o__Myxococcales	f__mle1-27	g__	OTU_1272	0
k__Bacteria	p__Chlorobi	c__Chlorobia	o__Chlorobiales	f__SJA-28	g__	OTU_525	0
k__Bacteria	p__Actinobacteria	c__Actinobacteria	o__PeM15	f__PeM15	g__	OTU_3099	0
k__Bacteria	p__Proteobacteria	c__Betaproteobacteria	o__Betaproteobacteria Incertae Sedis	f__Unknown Family	g__Chitinivorax	OTU_793	0
k__Bacteria	p__Proteobacteria	c__Deltaproteobacteria	o__Myxococcales	f__Polyangiaceae	g__Byssovorax	OTU_532	0
k__Bacteria	p__Proteobacteria	c__Alphaproteobacteria	o__Rhizobiales	f__Rhizobiales Incertae Sedis	g__Bauldia	OTU_627	0
k__Bacteria	p__Firmicutes	c__Bacilli	o__Lactobacillales	f__Streptococcaceae	g__Streptococcus	OTU_588	0
k__Bacteria	p__Proteobacteria	c__Alphaproteobacteria	o__Rhizobiales	f__Hyphomicrobiaceae	g__uncultured	OTU_701	0
k__Bacteria	p__Cyanobacteria	c__Chloroplast	o__	f__	g__	OTU_482	0
k__Bacteria	p__Bacteroidetes	c__Sphingobacteriia	o__Sphingobacteriales	f__Chitinophagaceae	g__uncultured	OTU_747	0
k__Bacteria	p__Lentisphaerae	c__PBS-III-20	o__	f__	g__	OTU_642	0
k__Bacteria	p__Proteobacteria	c__Alphaproteobacteria	o__Sphingomonadales	f__Sphingomonadaceae	g__Sandaracinobacter	OTU_2018	0
k__Bacteria	p__Actinobacteria	c__Actinobacteria	o__Propionibacteriales	f__Propionibacteriaceae	g__Propioniciclava	OTU_544	0
k__Bacteria	p__Gemmatimonadetes	c__Gemmatimonadetes	o__Gemmatimonadales	f__Gemmatimonadaceae	g__Gemmatimonas	OTU_570	0
k__Bacteria	p__Bacteroidetes	c__Bacteroidia	o__Bacteroidales	f__Porphyromonadaceae	g__Paludibacter	OTU_526	0
k__Bacteria	p__Proteobacteria	c__Gammaproteobacteria	o__Xanthomonadales	f__Competibacteraceae	g__CPB_S18	OTU_721	0
k__Bacteria	p__Proteobacteria	c__Gammaproteobacteria	o__Xanthomonadales	f__Xanthomonadales Incertae Sedis	g__Acidibacter	OTU_653	0
k__Bacteria	p__Actinobacteria	c__Actinobacteria	o__Propionibacteriales	f__Nocardioidaceae	g__Nocardioides	OTU_829	0
k__Bacteria	p__Acidobacteria	c__Holophagae	o__Holophagales	f__Holophagaceae		OTU_686	0
k__Bacteria	p__Saccharibacteria	c__	o__	f__	g__	OTU_468	0
k__Bacteria	p__Proteobacteria	c__Deltaproteobacteria	o__Myxococcales	f__Polyangiaceae	g__Byssovorax	OTU_1024	0
k__Bacteria	p__SM2F11	c__	o__	f__	g__	OTU_460	0
k__Bacteria	p__Bacteroidetes	c__Sphingobacteriia	o__Sphingobacteriales	f__NS11-12 marine group	g__	OTU_782	0
k__Bacteria	p__Proteobacteria	c__Alphaproteobacteria	o__Rhizobiales			OTU_1636	0
k__Bacteria	p__Bacteroidetes	c__Flavobacteriia	o__Flavobacteriales	f__Flavobacteriaceae	g__Flavobacterium	OTU_628	0
k__Bacteria	p__Elusimicrobia	c__Elusimicrobia	o__MVP-88	f__	g__	OTU_1065	0
k__Bacteria	p__Bacteroidetes	c__Sphingobacteriia	o__Sphingobacteriales	f__PHOS-HE51	g__	OTU_583	0
k__Bacteria	p__Proteobacteria	c__Betaproteobacteria	o__Rhodocyclales	f__Rhodocyclaceae	g__uncultured	OTU_1017	0
k__Bacteria	p__Proteobacteria	c__Betaproteobacteria	o__Rhodocyclales	f__Rhodocyclaceae	g__Propionivibrio	OTU_1326	0
k__Bacteria	p__Proteobacteria	c__Gammaproteobacteria	o__Xanthomonadales	f__Competibacteraceae		OTU_412	0
k__Bacteria	p__Actinobacteria	c__Actinobacteria	o__Micrococcales	f__Microbacteriaceae	g__Microbacterium	OTU_849	0
k__Bacteria	p__Bacteroidetes	c__Bacteroidia	o__Bacteroidales	f__Prevotellaceae	g__Prevotella 9	OTU_1136	0
k__Bacteria	p__Proteobacteria	c__Betaproteobacteria	o__Burkholderiales	f__Comamonadaceae	g__Ramlibacter	OTU_3451	0
k__Bacteria	p__Bacteroidetes	c__Flavobacteriia	o__Flavobacteriales	f__NS9 Marine group	g__PHOS-HE28	OTU_663	0
k__Bacteria	p__Bacteroidetes	c__Sphingobacteriia	o__Sphingobacteriales	f__Chitinophagaceae	g__Ferruginibacter	OTU_596	0
k__Bacteria	p__Chloroflexi	c__JG30-KF-CM66	o__	f__	g__	OTU_484	0
k__Bacteria	p__Chloroflexi	c__Thermomicrobia	o__JG30-KF-CM45	f__	g__	OTU_702	0
k__Bacteria	p__Proteobacteria	c__Betaproteobacteria	o__Nitrosomonadales	f__Nitrosomonadaceae	g__Nitrosomonas	OTU_511	0
k__Bacteria	p__Chloroflexi	c__WCHB1-50	o__WCHB1-50	f__	g__	OTU_1174	0
k__Bacteria	p__Actinobacteria	c__Thermoleophilia	o__Solirubrobacterales	f__480-2	g__	OTU_1444	0
k__Bacteria	p__Proteobacteria	c__Alphaproteobacteria	o__Caulobacterales	f__Caulobacteraceae	g__Phenylobacterium	OTU_2629	0
k__Bacteria	p__Acidobacteria	c__Acidobacteria	o__Subgroup 4	f__Unknown Family	g__Blastocatella	OTU_536	0
k__Bacteria	p__Proteobacteria	c__Alphaproteobacteria	o__Rhizobiales	f__Rhizobiaceae	g__Rhizobium	OTU_463	0
k__Bacteria	p__Firmicutes	c__Clostridia	o__Clostridiales	f__Lachnospiraceae	g__Blautia	OTU_3190	0
k__Bacteria	p__Proteobacteria	c__Betaproteobacteria	o__Burkholderiales			OTU_657	0
k__Bacteria	p__Proteobacteria	c__Betaproteobacteria	o__Rhodocyclales	f__Rhodocyclaceae	g__Denitratisoma	OTU_631	0
k__Bacteria	p__Actinobacteria	c__Acidimicrobiia	o__Acidimicrobiales	f__Acidimicrobiaceae	g__uncultured	OTU_534	0
k__Bacteria	p__Proteobacteria	c__Betaproteobacteria	o__Burkholderiales	f__Burkholderiaceae	g__Lautropia	OTU_3091	0
k__Bacteria	p__Chloroflexi	c__Anaerolineae	o__Anaerolineales	f__Anaerolineaceae	g__uncultured	OTU_601	0
k__Bacteria	p__Proteobacteria	c__Betaproteobacteria	o__Burkholderiales	f__Comamonadaceae	g__Rhodoferax	OTU_884	0
k__Bacteria	p__Chloroflexi	c__Anaerolineae	o__Anaerolineales	f__Anaerolineaceae		OTU_708	0
k__Bacteria	p__Firmicutes	c__Clostridia	o__Clostridiales	f__Clostridiaceae 4	g__Caminicella	OTU_2362	0
k__Bacteria	p__Proteobacteria	c__Betaproteobacteria	o__Neisseriales	f__Neisseriaceae	g__uncultured	OTU_562	0
k__Bacteria	p__Proteobacteria	c__Deltaproteobacteria	o__Bdellovibrionales	f__Bdellovibrionaceae	g__OM27 clade	OTU_729	0
k__Bacteria	p__Synergistetes	c__Synergistia	o__Synergistales	f__Synergistaceae	g__uncultured	OTU_545	0
k__Bacteria	p__Actinobacteria	c__Thermoleophilia	o__Solirubrobacterales	f__480-2	g__	OTU_1918	0
k__Bacteria	p__Proteobacteria	c__Deltaproteobacteria	o__Bdellovibrionales	f__Bdellovibrionaceae	g__OM27 clade	OTU_542	0
k__Bacteria	p__Proteobacteria	c__Betaproteobacteria	o__Burkholderiales	f__Comamonadaceae		OTU_860	0
k__Bacteria	p__Proteobacteria	c__Alphaproteobacteria	o__Rhodospirillales	f__I-10	g__	OTU_716	0
k__Bacteria	p__Proteobacteria	c__Epsilonproteobacteria	o__Campylobacterales	f__Campylobacteraceae	g__Arcobacter	OTU_390	0
k__Bacteria	p__Proteobacteria	c__Betaproteobacteria	o__Rhodocyclales	f__Rhodocyclaceae		OTU_4009	0
k__Bacteria	p__Chloroflexi	c__Chloroflexia	o__Chloroflexales	f__Roseiflexaceae	g__	OTU_539	0
k__Bacteria	p__Proteobacteria	c__Alphaproteobacteria	o__Rickettsiales	f__Rickettsiales Incertae Sedis	g__Candidatus Odyssella	OTU_338	0
k__Bacteria	p__Proteobacteria	c__Betaproteobacteria	o__Rhodocyclales	f__Rhodocyclaceae	g__Dechloromonas	OTU_691	0
k__Bacteria	p__Proteobacteria	c__Betaproteobacteria	o__Nitrosomonadales	f__Nitrosomonadaceae	g__Nitrosomonas	OTU_838	0
k__Bacteria	p__Proteobacteria	c__Betaproteobacteria	o__Nitrosomonadales	f__Nitrosomonadaceae	g__uncultured	OTU_651	0
k__Bacteria	p__Bacteroidetes	c__Sphingobacteriia	o__Sphingobacteriales	f__Chitinophagaceae	g__uncultured	OTU_771	0
k__Bacteria	p__Proteobacteria	c__Alphaproteobacteria	o__Rhizobiales	f__Beijerinckiaceae	g__Methylorosula	OTU_1406	0
k__Bacteria	p__Proteobacteria	c__Betaproteobacteria	o__Betaproteobacteria Incertae Sedis	f__Unknown Family	g__Chitinivorax	OTU_2443	0
k__Bacteria						OTU_865	0
k__Bacteria	p__Bacteroidetes	c__Bacteroidia	o__Bacteroidales	f__Porphyromonadaceae	g__Paludibacter	OTU_797	0
k__Bacteria	p__Bacteroidetes	c__Sphingobacteriia	o__Sphingobacteriales	f__WCHB1-69	g__	OTU_768	0
k__Bacteria	p__Proteobacteria	c__Betaproteobacteria	o__Burkholderiales	f__Comamonadaceae	g__Aquabacterium	OTU_632	0
k__Bacteria	p__Saccharibacteria					OTU_664	0
k__Bacteria	p__Proteobacteria	c__Deltaproteobacteria	o__Myxococcales	f__Haliangiaceae	g__Haliangium	OTU_1125	0
k__Bacteria	p__Acidobacteria	c__Acidobacteria	o__Subgroup 17	f__CCU21	g__Btb7_22	OTU_990	0
k__Bacteria	p__Cyanobacteria	c__ML635J-21	o__	f__	g__	OTU_710	0
k__Bacteria	p__Actinobacteria	c__Actinobacteria	o__Micrococcales	f__Microbacteriaceae	g__Leucobacter	OTU_1068	0
k__Bacteria	p__Proteobacteria	c__Alphaproteobacteria	o__Rhodospirillales	f__Acetobacteraceae	g__Roseomonas	OTU_752	0
k__Bacteria	p__Acidobacteria	c__Acidobacteria	o__Subgroup 4	f__11-24	g__	OTU_706	0
k__Bacteria	p__Acidobacteria	c__Holophagae	o__Subgroup 10	f__ABS-19	g__p7o14	OTU_757	0
k__Bacteria	p__Firmicutes	c__Negativicutes	o__Selenomonadales	f__Veillonellaceae	g__Anaerosinus	OTU_1301	0
k__Bacteria	p__Acidobacteria	c__Acidobacteria	o__Subgroup 4	f__11-24	g__	OTU_640	0
k__Bacteria	p__Actinobacteria	c__Actinobacteria	o__Micrococcales	f__Intrasporangiaceae		OTU_626	0
k__Bacteria	p__Bacteroidetes	c__Sphingobacteriia	o__Sphingobacteriales	f__Chitinophagaceae	g__uncultured	OTU_602	0
k__Bacteria	p__Proteobacteria	c__Alphaproteobacteria	o__Rhodospirillales	f__I-10	g__	OTU_553	0
k__Bacteria	p__Chloroflexi	c__Anaerolineae	o__Anaerolineales	f__Anaerolineaceae	g__uncultured	OTU_937	0
k__Bacteria	p__Proteobacteria	c__Betaproteobacteria	o__Burkholderiales	f__Comamonadaceae	g__Alicycliphilus	OTU_3179	0
k__Bacteria	p__Proteobacteria	c__Gammaproteobacteria	o__Xanthomonadales			OTU_714	0
k__Bacteria	p__Actinobacteria	c__Acidimicrobiia	o__Acidimicrobiales	f__Microthricaceae	g__Candidatus Microthrix	OTU_742	0
k__Bacteria	p__Bacteroidetes	c__Sphingobacteriia	o__Sphingobacteriales	f__Saprospiraceae		OTU_635	0
k__Bacteria	p__Actinobacteria	c__Actinobacteria	o__Micrococcales	f__Microbacteriaceae	g__Leucobacter	OTU_619	0
k__Bacteria	p__Bacteroidetes	c__Sphingobacteriia	o__Sphingobacteriales	f__WCHB1-69	g__	OTU_1148	0
k__Bacteria	p__Cyanobacteria	c__Melainabacteria	o__Gastranaerophilales	f__	g__	OTU_758	0
k__Bacteria	p__Proteobacteria	c__Betaproteobacteria	o__Rhodocyclales	f__Rhodocyclaceae	g__Uliginosibacterium	OTU_739	0
k__Bacteria	p__Proteobacteria	c__Deltaproteobacteria	o__Desulfuromonadales	f__Geobacteraceae	g__Geobacter	OTU_1562	0
k__Bacteria	p__Bacteroidetes	c__Sphingobacteriia	o__Sphingobacteriales	f__Chitinophagaceae	g__uncultured	OTU_1013	0
k__Bacteria						OTU_667	0
k__Bacteria	p__Bacteroidetes	c__Sphingobacteriia	o__Sphingobacteriales	f__Chitinophagaceae	g__Ferruginibacter	OTU_665	0
k__Bacteria	p__Planctomycetes	c__Planctomycetacia	o__Planctomycetales	f__Planctomycetaceae	g__uncultured	OTU_763	0
k__Bacteria	p__Chloroflexi	c__JG30-KF-CM66	o__	f__	g__	OTU_764	0
k__Bacteria	p__Bacteroidetes	c__Sphingobacteriia	o__Sphingobacteriales	f__env.OPS 17	g__	OTU_689	0
k__Bacteria	p__Proteobacteria	c__Gammaproteobacteria	o__Legionellales	f__Legionellaceae	g__Legionella	OTU_566	0
k__Bacteria	p__Proteobacteria	c__Alphaproteobacteria	o__Rhizobiales	f__Rhizobiaceae		OTU_894	0
k__Bacteria	p__Bacteroidetes	c__Sphingobacteriia	o__Sphingobacteriales	f__Chitinophagaceae	g__Ferruginibacter	OTU_2073	0
k__Bacteria	p__Gemmatimonadetes	c__Gemmatimonadetes	o__Gemmatimonadales	f__Gemmatimonadaceae	g__Skagen138	OTU_794	0
k__Bacteria	p__Chlorobi	c__Ignavibacteria	o__Ignavibacteriales	f__SR-FBR-L83	g__	OTU_3309	0
k__Bacteria	p__Firmicutes	c__Erysipelotrichia	o__Erysipelotrichales	f__Erysipelotrichaceae	g__Holdemanella	OTU_1571	0
k__Bacteria	p__Proteobacteria	c__Alphaproteobacteria	o__Rhodospirillales	f__Acetobacteraceae	g__Stella	OTU_811	0
k__Bacteria	p__Chloroflexi	c__Anaerolineae	o__Anaerolineales	f__Anaerolineaceae		OTU_603	0
k__Bacteria	p__Cyanobacteria	c__ML635J-21	o__	f__	g__	OTU_574	0
k__Bacteria	p__Proteobacteria	c__Deltaproteobacteria	o__Myxococcales	f__Haliangiaceae	g__Haliangium	OTU_814	0
k__Bacteria	p__Bacteroidetes	c__Flavobacteriia	o__Flavobacteriales	f__Flavobacteriaceae	g__Flavobacterium	OTU_591	0
k__Bacteria	p__Proteobacteria	c__Betaproteobacteria	o__Neisseriales	f__Neisseriaceae	g__uncultured	OTU_512	0
k__Bacteria	p__Bacteroidetes	c__Cytophagia	o__Cytophagales	f__Cytophagaceae	g__uncultured	OTU_658	0
k__Bacteria	p__Proteobacteria	c__Betaproteobacteria	o__Burkholderiales			OTU_3050	0
k__Bacteria	p__Proteobacteria	c__Deltaproteobacteria	o__Myxococcales	f__Sandaracinaceae	g__Sandaracinus	OTU_959	0
k__Bacteria	p__Firmicutes	c__Clostridia	o__Clostridiales	f__Ruminococcaceae	g__Ruminococcus 2	OTU_1607	0
k__Bacteria	p__Proteobacteria	c__Betaproteobacteria	o__SC-I-84	f__	g__	OTU_789	0
k__Bacteria	p__Bacteroidetes	c__Sphingobacteriia	o__Sphingobacteriales	f__Chitinophagaceae	g__uncultured	OTU_609	0
k__Bacteria	p__Chloroflexi	c__WCHB1-50	o__WCHB1-50	f__WCHB1-50	g__WCHB1-50	OTU_755	0
k__Bacteria	p__Cyanobacteria	c__ML635J-21	o__	f__	g__	OTU_687	0
k__Bacteria	p__Proteobacteria	c__Deltaproteobacteria	o__Bdellovibrionales	f__Bacteriovoracaceae	g__Peredibacter	OTU_744	0
k__Bacteria	p__Proteobacteria	c__Deltaproteobacteria	o__Myxococcales	f__Haliangiaceae	g__Haliangium	OTU_788	0
k__Bacteria	p__Firmicutes	c__Clostridia	o__Clostridiales	f__Ruminococcaceae	g__Ruminococcus 1	OTU_441	0
k__Bacteria	p__Actinobacteria	c__Acidimicrobiia	o__Acidimicrobiales	f__Iamiaceae	g__Iamia	OTU_618	0
k__Bacteria	p__Chloroflexi	c__Anaerolineae	o__Anaerolineales	f__Anaerolineaceae	g__uncultured	OTU_676	0
k__Bacteria	p__Proteobacteria	c__Betaproteobacteria	o__Burkholderiales	f__Alcaligenaceae		OTU_931	0
k__Bacteria	p__Proteobacteria	c__Alphaproteobacteria	o__Rhodospirillales	f__Acetobacteraceae	g__Roseomonas	OTU_481	0
k__Bacteria	p__Proteobacteria	c__Betaproteobacteria	o__Rhodocyclales	f__Rhodocyclaceae	g__Azonexus	OTU_489	0
k__Bacteria	p__Firmicutes	c__Clostridia	o__Clostridiales	f__Eubacteriaceae	g__uncultured	OTU_1559	0
k__Bacteria	p__Actinobacteria	c__Actinobacteria	o__Frankiales	f__Cryptosporangiaceae	g__Fodinicola	OTU_812	0
k__Bacteria	p__Proteobacteria	c__Alphaproteobacteria	o__Rhizobiales	f__Hyphomicrobiaceae	g__Prosthecomicrobium	OTU_560	0
k__Bacteria	p__Proteobacteria	c__Betaproteobacteria	o__Neisseriales	f__Neisseriaceae	g__uncultured	OTU_769	0
k__Bacteria	p__Chloroflexi	c__Anaerolineae	o__Anaerolineales	f__Anaerolineaceae	g__Candidatus Villogracilis	OTU_671	0
k__Bacteria	p__Proteobacteria	c__Alphaproteobacteria	o__Rhizobiales	f__Hyphomicrobiaceae		OTU_3777	0
k__Bacteria	p__Proteobacteria	c__Alphaproteobacteria	o__Rhodobacterales	f__Rhodobacteraceae	g__Gemmobacter	OTU_625	0
k__Bacteria	p__Actinobacteria	c__Actinobacteria	o__Micrococcales	f__Dermatophilaceae	g__uncultured	OTU_673	0
k__Bacteria	p__Proteobacteria	c__Alphaproteobacteria	o__Rhodospirillales	f__I-10	g__	OTU_616	0
k__Bacteria	p__Chloroflexi	c__SJA-15	o__	f__	g__	OTU_683	0
k__Bacteria	p__Proteobacteria	c__Alphaproteobacteria	o__Rhizobiales	f__Rhizobiales Incertae Sedis	g__Bauldia	OTU_538	0
k__Bacteria	p__Chloroflexi	c__Anaerolineae	o__Anaerolineales	f__Anaerolineaceae	g__uncultured	OTU_718	0
k__Bacteria	p__Proteobacteria	c__Deltaproteobacteria	o__Desulfarculales	f__Desulfarculaceae	g__uncultured	OTU_1170	0
k__Bacteria	p__Acidobacteria	c__Acidobacteria	o__Subgroup 3			OTU_610	0
k__Bacteria						OTU_815	0
k__Bacteria	p__Firmicutes	c__Clostridia	o__Clostridiales	f__Eubacteriaceae	g__uncultured	OTU_863	0
k__Bacteria	p__Chloroflexi	c__Anaerolineae	o__Anaerolineales	f__Anaerolineaceae	g__uncultured	OTU_859	0
k__Bacteria	p__Proteobacteria	c__Alphaproteobacteria	o__Rhodospirillales	f__I-10	g__	OTU_936	0
k__Bacteria	p__Proteobacteria	c__Alphaproteobacteria	o__Rhodospirillales	f__Rhodospirillaceae	g__uncultured	OTU_589	0
k__Bacteria	p__Chloroflexi	c__SJA-15	o__1-20	f__1-20	g__Candidatus Sarcinathrix	OTU_911	0
k__Bacteria	p__Acidobacteria	c__Holophagae	o__Holophagales	f__Holophagaceae	g__Geothrix	OTU_840	0
k__Bacteria	p__Bacteroidetes	c__Sphingobacteriia	o__Sphingobacteriales	f__Chitinophagaceae	g__uncultured	OTU_743	0
k__Bacteria	p__Bacteroidetes	c__Sphingobacteriia	o__Sphingobacteriales	f__Chitinophagaceae	g__Chitinophaga	OTU_762	0
k__Bacteria	p__Proteobacteria	c__Betaproteobacteria	o__Burkholderiales	f__Alcaligenaceae	g__uncultured	OTU_644	0
k__Bacteria	p__Spirochaetae	c__Spirochaetes	o__Spirochaetales	f__Leptospiraceae	g__Leptonema	OTU_842	0
k__Bacteria	p__Bacteroidetes	c__Sphingobacteriia	o__Sphingobacteriales	f__Saprospiraceae	g__Lewinella	OTU_720	0
k__Bacteria	p__Proteobacteria	c__Betaproteobacteria	o__Burkholderiales	f__Alcaligenaceae	g__uncultured	OTU_1146	0
k__Bacteria	p__Proteobacteria	c__Alphaproteobacteria	o__Rhizobiales	f__Hyphomicrobiaceae	g__Prosthecomicrobium	OTU_4216	0
k__Bacteria	p__Bacteroidetes	c__vadinHA17	o__vadinHA17	f__WCHB1-53	g__TSI14	OTU_778	0
k__Bacteria	p__Proteobacteria	c__Deltaproteobacteria	o__Myxococcales	f__Polyangiaceae	g__Sorangium	OTU_921	0
k__Bacteria	p__Acidobacteria	c__Holophagae	o__Holophagae Incertae Sedis	f__Unknown Family	g__Thermoanaerobaculum	OTU_519	0
k__Bacteria	p__Proteobacteria	c__Betaproteobacteria	o__Rhodocyclales	f__Rhodocyclaceae	g__12up	OTU_1347	0
k__Bacteria	p__Proteobacteria	c__Betaproteobacteria	o__Burkholderiales	f__Burkholderiaceae	g__Lautropia	OTU_1654	0
k__Bacteria	p__Firmicutes	c__Clostridia	o__Clostridiales	f__Peptostreptococcaceae	g__Peptoclostridium	OTU_777	0
k__Bacteria	p__Proteobacteria	c__Betaproteobacteria	o__Burkholderiales	f__Comamonadaceae		OTU_879	0
k__Bacteria	p__Firmicutes	c__Clostridia	o__Clostridiales	f__Lachnospiraceae	g__Blautia	OTU_1313	0
k__Bacteria	p__WCHB1-60	c__	o__	f__	g__	OTU_813	0
k__Bacteria	p__Proteobacteria	c__Betaproteobacteria	o__Nitrosomonadales	f__Nitrosomonadaceae	g__Nitrosomonas	OTU_773	0
k__Bacteria	p__SHA-109	c__	o__	f__	g__	OTU_576	0
k__Bacteria	p__Chloroflexi	c__SJA-15	o__	f__	g__	OTU_624	0
k__Bacteria	p__Proteobacteria	c__Gammaproteobacteria	o__Xanthomonadales	f__Xanthomonadaceae		OTU_785	0
k__Bacteria	p__Proteobacteria	c__Betaproteobacteria	o__Neisseriales	f__Neisseriaceae	g__Leeia	OTU_736	0
k__Bacteria	p__Bacteroidetes	c__Sphingobacteriia	o__Sphingobacteriales	f__Saprospiraceae	g__uncultured	OTU_639	0
k__Bacteria	p__Proteobacteria	c__Deltaproteobacteria	o__Myxococcales	f__Polyangiaceae	g__Sorangium	OTU_880	0
k__Bacteria	p__Proteobacteria	c__Deltaproteobacteria	o__Myxococcales	f__Nannocystaceae	g__Nannocystis	OTU_2207	0
k__Bacteria	p__Proteobacteria	c__Betaproteobacteria	o__Rhodocyclales	f__Rhodocyclaceae	g__Quatrionicoccus	OTU_1413	0
k__Bacteria	p__Chloroflexi	c__Anaerolineae	o__Anaerolineales	f__Anaerolineaceae	g__T78	OTU_587	0
k__Bacteria	p__Chloroflexi	c__WCHB1-50	o__WCHB1-50	f__WCHB1-50	g__SM1F10	OTU_711	0
k__Bacteria	p__Bacteroidetes	c__Sphingobacteriia	o__Sphingobacteriales	f__Chitinophagaceae	g__Ferruginibacter	OTU_1366	0
k__Bacteria	p__Proteobacteria	c__Deltaproteobacteria	o__Desulfobacterales	f__Desulfobulbaceae	g__uncultured	OTU_975	0
k__Bacteria	p__Proteobacteria	c__TA18	o__	f__	g__	OTU_622	0
k__Bacteria	p__Bacteroidetes	c__Flavobacteriia	o__Flavobacteriales	f__Flavobacteriaceae	g__Cloacibacterium	OTU_1045	0
k__Bacteria	p__Firmicutes	c__Clostridia	o__Clostridiales	f__Clostridiaceae 1	g__Clostridium sensu stricto 1	OTU_3200	0
k__Bacteria	p__Proteobacteria	c__Deltaproteobacteria	o__Desulfuromonadales	f__GR-WP33-58	g__32C6	OTU_1143	0
k__Bacteria	p__Proteobacteria	c__Deltaproteobacteria	o__Myxococcales	f__Phaselicystidaceae	g__Phaselicystis	OTU_1282	0
k__Bacteria	p__Firmicutes	c__Clostridia	o__Clostridiales	f__Lachnospiraceae	g__Blautia	OTU_1199	0
k__Bacteria	p__Chloroflexi	c__Thermomicrobia	o__AKYG1722	f__	g__	OTU_1036	0
k__Bacteria	p__Chlorobi	c__Chlorobia	o__Chlorobiales	f__OPB56	g__	OTU_555	0
k__Bacteria	p__Proteobacteria	c__Deltaproteobacteria	o__Bdellovibrionales	f__Bdellovibrionaceae	g__OM27 clade	OTU_569	0
k__Bacteria	p__Acidobacteria	c__Acidobacteria	o__Subgroup 6	f__	g__	OTU_1091	0
k__Bacteria	p__Proteobacteria	c__Betaproteobacteria	o__Rhodocyclales	f__Rhodocyclaceae	g__Thauera	OTU_2611	0
k__Bacteria	p__Saccharibacteria	c__	o__	f__	g__	OTU_1165	0
k__Bacteria	p__Proteobacteria	c__Gammaproteobacteria	o__Xanthomonadales	f__Xanthomonadaceae	g__Aquimonas	OTU_930	0
k__Bacteria	p__Bacteroidetes	c__Sphingobacteriia	o__Sphingobacteriales	f__Chitinophagaceae	g__Flavihumibacter	OTU_695	0
k__Bacteria	p__Proteobacteria	c__TA18	o__	f__	g__	OTU_830	0
k__Bacteria	p__Firmicutes	c__Bacilli	o__Lactobacillales	f__Lactobacillaceae	g__Lactobacillus	OTU_1712	0
k__Bacteria	p__Proteobacteria	c__Alphaproteobacteria	o__Rhizobiales	f__A0839	g__	OTU_2736	0
k__Bacteria	p__Proteobacteria	c__Betaproteobacteria	o__Nitrosomonadales	f__Nitrosomonadaceae	g__A0837	OTU_575	0
k__Bacteria	p__Proteobacteria	c__Deltaproteobacteria	o__Oligoflexales	f__	g__	OTU_870	0
k__Bacteria	p__Saccharibacteria					OTU_646	0
k__Bacteria	p__Actinobacteria	c__Actinobacteria	o__Propionibacteriales	f__Nocardioidaceae	g__Nocardioides	OTU_1145	0
k__Bacteria	p__Verrucomicrobia	c__OPB35 soil group	o__	f__	g__	OTU_935	0
k__Bacteria	p__Proteobacteria	c__Betaproteobacteria	o__Nitrosomonadales	f__Nitrosomonadaceae	g__Nitrosomonas	OTU_943	0
k__Bacteria	p__Bacteroidetes	c__Bacteroidia	o__Bacteroidales	f__M2PB4-65 termite group	g__	OTU_1003	0
k__Bacteria	p__Bacteroidetes	c__Cytophagia	o__Cytophagales	f__Cytophagaceae	g__uncultured	OTU_1233	0
k__Bacteria	p__Proteobacteria	c__Deltaproteobacteria	o__Myxococcales	f__mle1-27	g__mle1-27	OTU_2063	0
k__Bacteria	p__Proteobacteria	c__Alphaproteobacteria	o__Sphingomonadales	f__Sphingomonadaceae	g__Novosphingobium	OTU_1637	0
k__Bacteria	p__Proteobacteria	c__Gammaproteobacteria	o__Xanthomonadales	f__Xanthomonadaceae	g__uncultured	OTU_790	0
k__Bacteria	p__Bacteroidetes					OTU_978	0
k__Bacteria	p__Proteobacteria	c__Alphaproteobacteria	o__Rhodospirillales	f__Acetobacteraceae	g__uncultured	OTU_565	0
k__Bacteria	p__Proteobacteria	c__Deltaproteobacteria	o__Myxococcales	f__Haliangiaceae	g__Haliangium	OTU_1478	0
k__Bacteria	p__Spirochaetae	c__Spirochaetes	o__Spirochaetales	f__Spirochaetaceae	g__uncultured	OTU_861	0
k__Bacteria	p__Bacteroidetes	c__Bacteroidia	o__Bacteroidales	f__Porphyromonadaceae	g__uncultured	OTU_724	0
k__Bacteria	p__Chloroflexi	c__Anaerolineae	o__Anaerolineales	f__Anaerolineaceae	g__Longilinea	OTU_882	0
k__Bacteria	p__Chlorobi	c__Ignavibacteria	o__Ignavibacteriales	f__Ignavibacteriaceae	g__Ignavibacterium	OTU_535	0
k__Bacteria	p__Actinobacteria	c__Thermoleophilia	o__Solirubrobacterales			OTU_1212	0
k__Bacteria	p__Acidobacteria	c__Acidobacteria	o__Subgroup 4	f__11-24	g__	OTU_827	0
k__Bacteria	p__Firmicutes	c__Clostridia	o__Clostridiales	f__Peptostreptococcaceae	g__Terrisporobacter	OTU_940	0
k__Bacteria	p__Proteobacteria	c__Gammaproteobacteria	o__Run-SP154	f__Run-SP154	g__QEEB1BB10	OTU_984	0
k__Bacteria	p__Proteobacteria	c__Alphaproteobacteria	o__Rhodospirillales	f__Rhodospirillaceae		OTU_810	0
k__Bacteria	p__Chloroflexi	c__Anaerolineae	o__Anaerolineales	f__Anaerolineaceae	g__T78	OTU_914	0
k__Bacteria	p__Bacteroidetes	c__Bacteroidia	o__Bacteroidia Incertae Sedis	f__Draconibacteriaceae	g__uncultured	OTU_1258	0
k__Bacteria	p__Proteobacteria	c__Deltaproteobacteria	o__Oligoflexales	f__	g__	OTU_748	0
k__Bacteria	p__Bacteroidetes	c__Cytophagia	o__Cytophagales	f__Cytophagaceae		OTU_756	0
k__Bacteria	p__Chlorobi	c__Chlorobia	o__Chlorobiales	f__OPB56	g__	OTU_893	0
k__Bacteria	p__Proteobacteria	c__Alphaproteobacteria	o__Rhodospirillales	f__Acetobacteraceae	g__Roseomonas	OTU_791	0
k__Bacteria	p__Chloroflexi	c__Anaerolineae	o__Anaerolineales	f__Anaerolineaceae	g__uncultured	OTU_530	0
k__Bacteria	p__Bacteroidetes	c__Sphingobacteriia	o__Sphingobacteriales	f__Saprospiraceae	g__CYCU-0281	OTU_822	0
k__Bacteria	p__Proteobacteria	c__Deltaproteobacteria	o__Myxococcales	f__P3OB-42	g__	OTU_817	0
k__Bacteria	p__Firmicutes	c__Clostridia	o__Clostridiales	f__Ruminococcaceae	g__Subdoligranulum	OTU_2822	0
k__Bacteria	p__Chloroflexi	c__Ardenticatenia	o__uncultured	f__	g__	OTU_677	0
k__Bacteria	p__Saccharibacteria	c__	o__	f__	g__	OTU_645	0
k__Bacteria	p__Proteobacteria	c__Deltaproteobacteria	o__Myxococcales	f__mle1-27	g__mle1-27	OTU_1735	0
k__Bacteria	p__Chlorobi	c__Chlorobia	o__Chlorobiales	f__Chlorobiaceae	g__Chlorobaculum	OTU_594	0
k__Bacteria	p__Bacteroidetes	c__Flavobacteriia	o__Flavobacteriales	f__Flavobacteriaceae	g__Flavobacterium	OTU_3305	0
k__Bacteria	p__Bacteroidetes	c__Sphingobacteriia	o__Sphingobacteriales	f__Chitinophagaceae	g__Lacibacter	OTU_759	0
k__Bacteria	p__Proteobacteria	c__Deltaproteobacteria	o__Desulfuromonadales	f__GR-WP33-58	g__	OTU_1221	0
k__Bacteria	p__Acidobacteria	c__Acidobacteria	o__Subgroup 4	f__Unknown Family	g__Blastocatella	OTU_682	0
k__Bacteria	p__Actinobacteria					OTU_885	0
k__Bacteria	p__Chloroflexi	c__Thermomicrobia	o__JG30-KF-CM45	f__	g__	OTU_974	0
k__Bacteria	p__Proteobacteria	c__Deltaproteobacteria	o__Myxococcales	f__Polyangiaceae	g__Sorangium	OTU_816	0
k__Bacteria	p__Chloroflexi	c__Anaerolineae	o__Anaerolineales	f__Anaerolineaceae		OTU_606	0
k__Bacteria	p__Firmicutes	c__Bacilli	o__Lactobacillales	f__Lactobacillaceae	g__Lactobacillus	OTU_1034	0
k__Bacteria	p__Saccharibacteria					OTU_783	0
k__Bacteria	p__Chloroflexi	c__Anaerolineae	o__Anaerolineales	f__Anaerolineaceae	g__uncultured	OTU_1181	0
k__Bacteria	p__Proteobacteria	c__Deltaproteobacteria	o__Myxococcales	f__mle1-27	g__mle1-27	OTU_1197	0
k__Bacteria	p__Firmicutes	c__Clostridia	o__Clostridiales	f__Eubacteriaceae	g__Acetobacterium	OTU_1092	0
k__Bacteria	p__Proteobacteria	c__Deltaproteobacteria	o__Myxococcales	f__Sandaracinaceae	g__uncultured	OTU_1544	0
k__Bacteria	p__Actinobacteria	c__KIST-JJY010	o__	f__	g__	OTU_731	0
k__Bacteria						OTU_1118	0
k__Bacteria	p__Bacteroidetes	c__Flavobacteriia	o__Flavobacteriales	f__Flavobacteriaceae	g__Flavobacterium	OTU_805	0
k__Bacteria	p__Proteobacteria	c__Alphaproteobacteria	o__Caulobacterales	f__Caulobacteraceae	g__Phenylobacterium	OTU_740	0
k__Bacteria	p__Cyanobacteria	c__ML635J-21	o__	f__	g__	OTU_713	0
k__Bacteria	p__Chloroflexi	c__TK10	o__mle1-48	f__mle1-48	g__mle1-48	OTU_647	0
k__Bacteria	p__Firmicutes	c__Bacilli	o__Lactobacillales	f__Streptococcaceae	g__Streptococcus	OTU_1407	0
k__Bacteria	p__Proteobacteria	c__Betaproteobacteria	o__Burkholderiales	f__Comamonadaceae	g__Comamonas	OTU_705	0
k__Bacteria	p__Bacteroidetes	c__Sphingobacteriia	o__Sphingobacteriales	f__env.OPS 17	g__	OTU_558	0
k__Bacteria	p__Proteobacteria	c__Betaproteobacteria	o__Rhodocyclales	f__Rhodocyclaceae	g__Sterolibacterium	OTU_1363	0
k__Bacteria	p__Proteobacteria	c__Betaproteobacteria	o__Rhodocyclales	f__Rhodocyclaceae	g__Zoogloea	OTU_4258	0
k__Bacteria	p__Chloroflexi	c__Chloroflexia	o__Chloroflexales	f__Roseiflexaceae		OTU_779	0
k__Bacteria	p__Proteobacteria	c__Alphaproteobacteria	o__Rhodospirillales	f__Rhodospirillaceae	g__uncultured	OTU_1064	0
k__Bacteria	p__Bacteroidetes	c__Sphingobacteriia	o__Sphingobacteriales	f__ST-12K33	g__	OTU_455	0
k__Bacteria	p__Saccharibacteria	c__	o__	f__	g__	OTU_845	0
k__Bacteria	p__Proteobacteria	c__Alphaproteobacteria	o__Rickettsiales	f__TK34	g__	OTU_684	0
k__Bacteria	p__Firmicutes	c__Bacilli	o__Bacillales	f__Alicyclobacillaceae	g__Tumebacillus	OTU_1592	0
k__Bacteria	p__Proteobacteria	c__Betaproteobacteria				OTU_868	0
k__Bacteria	p__Bacteroidetes	c__Flavobacteriia	o__Flavobacteriales	f__Flavobacteriaceae	g__Flavobacterium	OTU_929	0
k__Bacteria	p__Chloroflexi	c__SJA-15	o__	f__	g__	OTU_1011	0
k__Bacteria	p__Firmicutes	c__Bacilli	o__Lactobacillales	f__Leuconostocaceae	g__Weissella	OTU_2162	0
k__Bacteria	p__Proteobacteria	c__Alphaproteobacteria	o__Rhodospirillales	f__I-10	g__	OTU_650	0
k__Bacteria	p__Synergistetes	c__Synergistia	o__Synergistales	f__Synergistaceae	g__Thermovirga	OTU_680	0
k__Bacteria	p__Firmicutes	c__Clostridia	o__Clostridiales	f__Lachnospiraceae	g__Fusicatenibacter	OTU_1841	0
k__Bacteria	p__Bacteroidetes	c__Flavobacteriia	o__Flavobacteriales	f__NS9 marine group	g__	OTU_709	0
k__Bacteria	p__Candidate division SR1	c__	o__	f__	g__	OTU_795	0
k__Bacteria	p__Proteobacteria	c__Betaproteobacteria	o__Rhodocyclales	f__Rhodocyclaceae	g__Sterolibacterium	OTU_957	0
k__Bacteria	p__Gemmatimonadetes	c__Gemmatimonadetes	o__Gemmatimonadales	f__Gemmatimonadaceae	g__C1711WL	OTU_982	0
k__Bacteria	p__Firmicutes	c__Bacilli	o__Bacillales	f__Bacillaceae	g__Bacillus	OTU_1688	0
k__Bacteria	p__Actinobacteria	c__Actinobacteria	o__Micrococcales	f__Dermatophilaceae	g__Kineosphaera	OTU_730	0
k__Bacteria	p__WCHB1-60	c__	o__	f__	g__	OTU_1603	0
k__Bacteria	p__Chloroflexi	c__Thermomicrobia	o__JG30-KF-CM45	f__	g__	OTU_1097	0
k__Bacteria	p__Chloroflexi	c__Anaerolineae	o__Anaerolineales	f__Anaerolineaceae	g__B3-65	OTU_745	0
k__Bacteria	p__Proteobacteria	c__Gammaproteobacteria	o__Thiotrichales	f__Thiotrichaceae	g__Thiothrix	OTU_2201	0
k__Bacteria	p__Proteobacteria	c__Alphaproteobacteria	o__Sphingomonadales	f__Sphingomonadaceae	g__Sphingopyxis	OTU_753	0
k__Bacteria	p__Proteobacteria	c__Deltaproteobacteria	o__Myxococcales	f__BIrii41	g__	OTU_1025	0
k__Bacteria	p__Proteobacteria	c__Gammaproteobacteria	o__Xanthomonadales	f__Xanthomonadaceae		OTU_839	0
k__Bacteria	p__Proteobacteria	c__Betaproteobacteria				OTU_1203	0
k__Bacteria	p__Proteobacteria	c__SPOTSOCT00m83	o__	f__	g__	OTU_941	0
k__Bacteria	p__Bacteroidetes	c__Bacteroidia	o__Bacteroidales	f__Rikenellaceae	g__vadinBC27 wastewater-sludge group	OTU_780	0
k__Bacteria						OTU_933	0
k__Bacteria	p__Chloroflexi	c__Caldilineae	o__Caldilineales	f__Caldilineaceae	g__Candidatus Defluviifilum	OTU_1245	0
k__Bacteria	p__Bacteroidetes	c__Bacteroidia	o__Bacteroidales	f__Bacteroidaceae	g__Bacteroides	OTU_1187	0
k__Bacteria	p__Proteobacteria	c__Gammaproteobacteria	o__Xanthomonadales	f__Competibacteraceae	g__Candidatus Contendobacter	OTU_1257	0
k__Bacteria	p__Proteobacteria	c__Alphaproteobacteria	o__Rhizobiales			OTU_749	0
k__Bacteria	p__Fusobacteria	c__Fusobacteriia	o__Fusobacteriales	f__Leptotrichiaceae		OTU_950	0
k__Bacteria	p__Proteobacteria	c__Alphaproteobacteria	o__Sphingomonadales	f__Sphingomonadaceae	g__Sphingosinicella	OTU_2465	0
k__Bacteria	p__Proteobacteria	c__Alphaproteobacteria	o__Rhizobiales	f__Methylocystaceae	g__Pleomorphomonas	OTU_1623	0
k__Bacteria	p__Chloroflexi	c__Anaerolineae	o__Anaerolineales	f__Anaerolineaceae	g__Anaerolinea	OTU_796	0
k__Bacteria	p__Acidobacteria	c__Holophagae	o__Holophagales	f__Holophagaceae	g__Geothrix	OTU_1988	0
k__Bacteria	p__Proteobacteria	c__Alphaproteobacteria	o__Rhizobiales	f__Beijerinckiaceae		OTU_2303	0
k__Bacteria	p__Bacteroidetes	c__Sphingobacteriia	o__Sphingobacteriales	f__env.OPS 17	g__	OTU_989	0
k__Bacteria	p__Proteobacteria	c__Alphaproteobacteria	o__Rhodospirillales	f__B79	g__	OTU_853	0
k__Bacteria	p__Bacteroidetes	c__Bacteroidia	o__Bacteroidales	f__Bacteroidaceae	g__Bacteroides	OTU_1276	0
k__Bacteria	p__Firmicutes	c__Bacilli	o__Lactobacillales	f__Streptococcaceae	g__Streptococcus	OTU_1144	0
k__Bacteria	p__Bacteroidetes	c__Sphingobacteriia	o__Sphingobacteriales	f__Saprospiraceae	g__Candidatus Epiflobacter	OTU_821	0
k__Bacteria	p__Firmicutes	c__Clostridia	o__Clostridiales	f__Ruminococcaceae	g__Ruminococcus 1	OTU_754	0
k__Bacteria	p__Proteobacteria	c__Gammaproteobacteria	o__Xanthomonadales	f__uncultured	g__	OTU_946	0
k__Bacteria	p__Gemmatimonadetes	c__Gemmatimonadetes	o__Gemmatimonadales	f__Gemmatimonadaceae	g__Skagen138	OTU_2107	0
k__Bacteria	p__Proteobacteria	c__Deltaproteobacteria	o__Myxococcales	f__mle1-27	g__mle1-27	OTU_1262	0
k__Bacteria	p__Proteobacteria	c__Alphaproteobacteria	o__Rhizobiales	f__Nordellaceae	g__JG35-K1-AG5	OTU_1044	0
k__Bacteria	p__Gracilibacteria	c__	o__	f__	g__	OTU_656	0
k__Bacteria	p__Bacteroidetes	c__Sphingobacteriia	o__Sphingobacteriales	f__WCHB1-69	g__009E01	OTU_499	0
k__Bacteria	p__Proteobacteria	c__Alphaproteobacteria	o__Sphingomonadales	f__Sphingomonadaceae	g__Sphingobium	OTU_674	0
k__Bacteria	p__Proteobacteria	c__TA18	o__	f__	g__	OTU_906	0
k__Bacteria	p__Cyanobacteria	c__Chloroplast	o__	f__	g__	OTU_638	0
k__Bacteria	p__Bacteroidetes	c__Sphingobacteriia	o__Sphingobacteriales	f__Chitinophagaceae	g__uncultured	OTU_774	0
k__Bacteria	p__Chloroflexi	c__Caldilineae	o__Caldilineales	f__Caldilineaceae	g__Litorilinea	OTU_979	0
k__Bacteria	p__Proteobacteria	c__Alphaproteobacteria	o__Rickettsiales	f__SM2D12	g__	OTU_692	0
k__Bacteria	p__Proteobacteria	c__Alphaproteobacteria	o__Rickettsiales	f__AKIW1012	g__	OTU_540	0
k__Bacteria	p__Proteobacteria	c__Alphaproteobacteria	o__Rhizobiales	f__Rhizobiales Incertae Sedis	g__Rhizomicrobium	OTU_715	0
k__Bacteria	p__Proteobacteria	c__Alphaproteobacteria	o__Sphingomonadales	f__Sphingomonadaceae	g__Sphingobium	OTU_585	0
k__Bacteria						OTU_949	0
k__Bacteria	p__Planctomycetes	c__Phycisphaerae				OTU_699	0
k__Bacteria	p__Proteobacteria	c__Alphaproteobacteria				OTU_543	0
k__Bacteria	p__Synergistetes	c__Synergistia	o__Synergistales	f__Synergistaceae	g__uncultured	OTU_862	0
k__Bacteria	p__Bacteroidetes	c__Sphingobacteriia	o__Sphingobacteriales	f__WCHB1-69	g__	OTU_1485	0
k__Bacteria	p__Proteobacteria	c__Betaproteobacteria	o__Burkholderiales	f__Comamonadaceae	g__Sphaerotilus	OTU_843	0
k__Bacteria						OTU_916	0
k__Bacteria	p__Actinobacteria	c__Actinobacteria	o__Micrococcales	f__Microbacteriaceae	g__Leucobacter	OTU_1182	0
k__Bacteria	p__Proteobacteria	c__Alphaproteobacteria	o__Rhodospirillales	f__Acetobacteraceae	g__Roseomonas	OTU_3535	0
k__Bacteria	p__Actinobacteria	c__Acidimicrobiia	o__Acidimicrobiales	f__Microthricaceae	g__P58	OTU_1770	0
k__Bacteria	p__Proteobacteria	c__Epsilonproteobacteria	o__Campylobacterales	f__Campylobacteraceae	g__Sulfurospirillum	OTU_1431	0
k__Bacteria	p__Chloroflexi					OTU_761	0
k__Bacteria	p__Proteobacteria	c__Betaproteobacteria	o__SC-I-84	f__A21b	g__	OTU_1124	0
k__Bacteria	p__Proteobacteria	c__Deltaproteobacteria	o__Myxococcales			OTU_1464	0
k__Bacteria	p__Bacteroidetes	c__Sphingobacteriia	o__Sphingobacteriales	f__Chitinophagaceae	g__Niabella	OTU_1179	0
k__Bacteria	p__Proteobacteria	c__Deltaproteobacteria	o__Oligoflexales	f__	g__	OTU_988	0
k__Bacteria	p__Proteobacteria	c__Gammaproteobacteria	o__Enterobacteriales	f__Enterobacteriaceae	g__Escherichia-Shigella	OTU_1371	0
k__Bacteria	p__Proteobacteria	c__Deltaproteobacteria	o__Myxococcales	f__P3OB-42	g__	OTU_787	0
k__Bacteria	p__Proteobacteria	c__Betaproteobacteria	o__SC-I-84	f__	g__	OTU_1722	0
k__Bacteria	p__Gemmatimonadetes	c__Gemmatimonadetes	o__Gemmatimonadales	f__Gemmatimonadaceae	g__C1711WL	OTU_719	0
k__Bacteria	p__Proteobacteria	c__Deltaproteobacteria	o__Myxococcales	f__Haliangiaceae	g__Haliangium	OTU_1052	0
k__Bacteria	p__Actinobacteria					OTU_947	0
k__Bacteria	p__Firmicutes	c__Clostridia	o__Clostridiales	f__Family XII	g__Acidaminobacter	OTU_986	0
k__Bacteria	p__Chloroflexi	c__Anaerolineae	o__Anaerolineales	f__Anaerolineaceae	g__Leptolinea	OTU_831	0
k__Bacteria	p__Proteobacteria	c__Alphaproteobacteria	o__DB1-14	f__	g__	OTU_620	0
k__Bacteria	p__Bacteroidetes	c__Sphingobacteriia	o__Sphingobacteriales	f__Chitinophagaceae	g__uncultured	OTU_888	0
k__Bacteria	p__Proteobacteria	c__Alphaproteobacteria				OTU_524	0
k__Bacteria	p__Proteobacteria	c__Alphaproteobacteria	o__Rickettsiales	f__SM2D12	g__	OTU_3603	0
k__Bacteria	p__Bacteroidetes	c__Sphingobacteriia	o__Sphingobacteriales	f__Saprospiraceae	g__uncultured	OTU_1058	0
k__Bacteria	p__Bacteroidetes	c__vadinHA17	o__vadinHA17			OTU_1156	0
k__Bacteria	p__Actinobacteria	c__Actinobacteria	o__Micrococcales	f__Intrasporangiaceae	g__Ornithinimicrobium	OTU_1071	0
k__Bacteria	p__TA06	c__	o__	f__	g__	OTU_898	0
k__Bacteria	p__Proteobacteria	c__Deltaproteobacteria	o__Oligoflexales	f__	g__	OTU_850	0
k__Bacteria	p__Actinobacteria	c__Acidimicrobiia	o__Acidimicrobiales			OTU_767	0
k__Bacteria	p__Bacteroidetes	c__Flavobacteriia	o__Flavobacteriales	f__Flavobacteriaceae	g__Flavobacterium	OTU_598	0
k__Bacteria	p__Chloroflexi	c__Anaerolineae	o__Anaerolineales	f__Anaerolineaceae	g__T78	OTU_1577	0
k__Bacteria	p__Chloroflexi	c__Anaerolineae	o__Anaerolineales	f__Anaerolineaceae	g__uncultured	OTU_1043	0
k__Bacteria	p__Proteobacteria	c__Gammaproteobacteria	o__Xanthomonadales	f__Xanthomonadaceae	g__Arenimonas	OTU_1184	0
k__Bacteria	p__Bacteroidetes	c__Sphingobacteriia	o__Sphingobacteriales	f__Saprospiraceae	g__uncultured	OTU_907	0
k__Bacteria	p__Saccharibacteria	c__Unknown Class	o__FW73	f__S29		OTU_737	0
k__Bacteria	p__Firmicutes	c__Erysipelotrichia	o__Erysipelotrichales	f__Erysipelotrichaceae	g__Catenibacterium	OTU_1674	0
k__Bacteria	p__Chloroflexi	c__Anaerolineae	o__Anaerolineales	f__Anaerolineaceae	g__Leptolinea	OTU_593	0
k__Bacteria	p__Proteobacteria	c__Alphaproteobacteria	o__Rhizobiales	f__Hyphomicrobiaceae		OTU_1668	0
k__Bacteria	p__Saccharibacteria	c__Unknown Class	o__Unknown Order	f__SBR2060	g__SBR2113	OTU_672	0
k__Bacteria	p__Planctomycetes	c__Planctomycetacia	o__Planctomycetales	f__Planctomycetaceae	g__Planctomyces	OTU_1005	0
k__Bacteria	p__Proteobacteria	c__Betaproteobacteria	o__Burkholderiales	f__Comamonadaceae	g__Sphaerotilus	OTU_4251	0
k__Bacteria	p__Proteobacteria	c__Deltaproteobacteria	o__Myxococcales	f__mle1-27	g__	OTU_1167	0
k__Bacteria	p__Chloroflexi	c__Caldilineae	o__Caldilineales	f__Caldilineaceae	g__uncultured	OTU_828	0
k__Bacteria	p__Proteobacteria	c__Gammaproteobacteria	o__Xanthomonadales	f__Xanthomonadaceae	g__Luteimonas	OTU_971	0
k__Bacteria	p__Proteobacteria	c__Betaproteobacteria	o__Burkholderiales	f__Comamonadaceae		OTU_1560	0
k__Bacteria	p__Actinobacteria	c__Actinobacteria	o__Micrococcales	f__Microbacteriaceae		OTU_1004	0
k__Bacteria	p__Firmicutes	c__Bacilli	o__Lactobacillales	f__Enterococcaceae	g__Enterococcus	OTU_2472	0
k__Bacteria	p__Proteobacteria	c__Alphaproteobacteria	o__Rhizobiales	f__Hyphomicrobiaceae		OTU_1037	0
k__Bacteria	p__Actinobacteria	c__Thermoleophilia	o__Solirubrobacterales	f__480-2	g__K2-78	OTU_977	0
k__Bacteria	p__Proteobacteria	c__Epsilonproteobacteria	o__Campylobacterales	f__Campylobacteraceae	g__Arcobacter	OTU_847	0
k__Bacteria	p__Firmicutes	c__Clostridia	o__Clostridiales	f__Family XII	g__Fusibacter	OTU_1042	0
k__Bacteria	p__Proteobacteria	c__Alphaproteobacteria	o__Rickettsiales	f__Mitochondria	g__	OTU_924	0
k__Bacteria	p__SHA-109	c__	o__	f__	g__	OTU_923	0
k__Bacteria	p__Proteobacteria	c__Alphaproteobacteria				OTU_666	0
k__Bacteria	p__Proteobacteria	c__Alphaproteobacteria	o__Rhizobiales	f__Rhizobiales Incertae Sedis	g__Rhizomicrobium	OTU_2979	0
k__Bacteria	p__Proteobacteria	c__Alphaproteobacteria	o__Rhizobiales	f__A0839	g__	OTU_693	0
k__Bacteria						OTU_513	0
k__Bacteria	p__Gemmatimonadetes	c__Gemmatimonadetes	o__Gemmatimonadales	f__Gemmatimonadaceae	g__C1711WL	OTU_994	0
k__Bacteria	p__Proteobacteria	c__Alphaproteobacteria	o__Rickettsiales	f__SM2D12	g__	OTU_728	0
k__Bacteria	p__Firmicutes	c__Clostridia	o__Clostridiales	f__Christensenellaceae	g__Christensenellaceae R-7 group	OTU_1088	0
k__Bacteria	p__Firmicutes	c__Bacilli	o__Lactobacillales	f__Streptococcaceae	g__Streptococcus	OTU_1432	0
k__Bacteria	p__Bacteroidetes	c__Bacteroidia	o__Bacteroidales	f__Porphyromonadaceae	g__Paludibacter	OTU_1223	0
k__Bacteria	p__Planctomycetes	c__Phycisphaerae	o__Phycisphaerales	f__Phycisphaeraceae	g__SM1A02	OTU_533	0
k__Bacteria	p__Chloroflexi	c__Caldilineae	o__Caldilineales	f__Caldilineaceae		OTU_844	0
k__Bacteria	p__Acidobacteria	c__Acidobacteria	o__Subgroup 4	f__Unknown Family	g__Blastocatella	OTU_733	0
k__Bacteria	p__Proteobacteria	c__Alphaproteobacteria	o__Rhodospirillales	f__Rhodospirillaceae	g__uncultured	OTU_581	0
k__Bacteria	p__Proteobacteria	c__Deltaproteobacteria	o__Oligoflexales	f__	g__	OTU_832	0
Unclassified						OTU_926	0
k__Bacteria	p__Cloacimonetes	c__Cloacimonetes Incertae Sedis	o__Unknown Order	f__Unknown Family	g__Candidatus Cloacamonas	OTU_564	0
k__Bacteria	p__Bacteroidetes	c__Cytophagia	o__Cytophagales	f__Cytophagaceae	g__Runella	OTU_858	0
k__Bacteria	p__WCHB1-60	c__	o__	f__	g__	OTU_891	0
k__Bacteria	p__Proteobacteria	c__Deltaproteobacteria	o__Myxococcales	f__Phaselicystidaceae	g__Phaselicystis	OTU_1377	0
k__Bacteria	p__Bacteroidetes	c__Sphingobacteriia	o__Sphingobacteriales	f__Saprospiraceae	g__uncultured	OTU_983	0
k__Bacteria	p__Proteobacteria	c__Betaproteobacteria	o__Rhodocyclales	f__Rhodocyclaceae		OTU_3712	0
k__Bacteria	p__Firmicutes	c__Bacilli	o__Lactobacillales	f__Streptococcaceae	g__Streptococcus	OTU_1599	0
k__Bacteria	p__Proteobacteria	c__Betaproteobacteria	o__Nitrosomonadales	f__Nitrosomonadaceae	g__A0837	OTU_3767	0
k__Bacteria	p__Chloroflexi	c__Caldilineae	o__Caldilineales	f__Caldilineaceae	g__uncultured	OTU_2304	0
k__Bacteria	p__Chloroflexi	c__Anaerolineae	o__Anaerolineales	f__Anaerolineaceae	g__uncultured	OTU_1952	0
k__Bacteria	p__Bacteroidetes	c__Sphingobacteriia	o__Sphingobacteriales	f__Saprospiraceae	g__uncultured	OTU_2399	0
k__Bacteria	p__Proteobacteria	c__Alphaproteobacteria	o__Sphingomonadales	f__Sphingomonadaceae	g__Sphingopyxis	OTU_2010	0
k__Bacteria	p__Firmicutes	c__Clostridia	o__Clostridiales	f__Gracilibacteraceae		OTU_1319	0
k__Bacteria	p__Bacteroidetes	c__Flavobacteriia	o__Flavobacteriales	f__Flavobacteriaceae	g__Flavobacterium	OTU_801	0
k__Bacteria	p__Proteobacteria	c__Deltaproteobacteria	o__GR-WP33-30	f__	g__	OTU_1479	0
k__Bacteria	p__Bacteroidetes	c__Bacteroidia	o__Bacteroidales	f__Bacteroidaceae	g__Bacteroides	OTU_1658	0
k__Bacteria	p__Proteobacteria	c__Deltaproteobacteria	o__Myxococcales	f__mle1-27	g__mle1-27	OTU_2495	0
k__Bacteria	p__Firmicutes	c__Clostridia	o__Clostridiales	f__Lachnospiraceae	g__Pseudobutyrivibrio	OTU_1875	0
k__Bacteria	p__Planctomycetes	c__Planctomycetacia	o__Planctomycetales	f__Planctomycetaceae	g__Planctomyces	OTU_928	0
k__Bacteria	p__Bacteroidetes	c__Bacteroidia	o__Bacteroidales	f__Rikenellaceae	g__Blvii28 wastewater-sludge group	OTU_1439	0
k__Bacteria	p__OC31	c__	o__	f__	g__	OTU_1205	0
k__Bacteria	p__Planctomycetes	c__Planctomycetacia	o__Planctomycetales	f__Planctomycetaceae	g__uncultured	OTU_922	0
k__Bacteria	p__Actinobacteria	c__Thermoleophilia	o__Gaiellales	f__BVA77	g__LF_BF07	OTU_1084	0
k__Bacteria	p__Proteobacteria	c__Deltaproteobacteria	o__Myxococcales	f__Phaselicystidaceae	g__Phaselicystis	OTU_904	0
k__Bacteria	p__Proteobacteria	c__Betaproteobacteria	o__Rhodocyclales	f__Rhodocyclaceae	g__Azovibrio	OTU_1250	0
k__Bacteria	p__Candidate division OP3	c__	o__	f__	g__	OTU_1216	0
k__Bacteria	p__Firmicutes	c__Erysipelotrichia	o__Erysipelotrichales	f__Erysipelotrichaceae	g__Erysipelotrichaceae UCG-003	OTU_905	0
k__Bacteria	p__Firmicutes	c__Clostridia	o__Clostridiales	f__Family XII	g__Fusibacter	OTU_1105	0
k__Bacteria	p__Bacteroidetes	c__Sphingobacteriia	o__Sphingobacteriales	f__NS11-12 marine group	g__	OTU_1023	0
k__Bacteria	p__Proteobacteria	c__Alphaproteobacteria	o__Rhodospirillales	f__Rhodospirillaceae	g__Defluviicoccus	OTU_1760	0
k__Bacteria	p__Acidobacteria	c__Acidobacteria	o__Subgroup 3	f__Unknown Family	g__Bryobacter	OTU_798	0
k__Bacteria	p__Proteobacteria	c__Deltaproteobacteria	o__Oligoflexales	f__	g__	OTU_1228	0
k__Bacteria	p__Proteobacteria	c__Deltaproteobacteria	o__Bdellovibrionales	f__Bacteriovoracaceae	g__Peredibacter	OTU_851	0
k__Bacteria	p__Chloroflexi	c__Anaerolineae	o__Anaerolineales	f__Anaerolineaceae	g__Anaerolinea	OTU_1194	0
k__Bacteria	p__Proteobacteria	c__Alphaproteobacteria	o__Caulobacterales	f__Caulobacteraceae		OTU_723	0
k__Bacteria	p__Actinobacteria	c__Acidimicrobiia	o__Acidimicrobiales			OTU_1026	0
k__Bacteria	p__Firmicutes	c__Bacilli	o__Lactobacillales	f__Lactobacillaceae	g__Lactobacillus	OTU_1628	0
k__Bacteria	p__Firmicutes	c__Clostridia	o__Clostridiales	f__Lachnospiraceae	g__Lachnoclostridium	OTU_1077	0
k__Bacteria	p__Actinobacteria	c__Thermoleophilia	o__Gaiellales	f__BVA77	g__LF_BF07	OTU_1448	0
k__Bacteria	p__Chloroflexi	c__Anaerolineae	o__Anaerolineales	f__Anaerolineaceae	g__uncultured	OTU_2561	0
k__Bacteria	p__Proteobacteria	c__Deltaproteobacteria	o__Myxococcales	f__BIrii41	g__	OTU_1022	0
k__Bacteria	p__Proteobacteria	c__Alphaproteobacteria	o__DB1-14	f__	g__	OTU_784	0
k__Bacteria	p__Proteobacteria	c__Alphaproteobacteria	o__Rhizobiales	f__Rhizobiaceae		OTU_1234	0
k__Bacteria	p__Proteobacteria	c__Betaproteobacteria	o__Hydrogenophilales	f__Hydrogenophilaceae	g__uncultured	OTU_2103	0
k__Bacteria	p__Acidobacteria	c__Acidobacteria	o__Subgroup 4	f__11-24	g__	OTU_1440	0
k__Bacteria	p__Gemmatimonadetes	c__Gemmatimonadetes	o__Gemmatimonadales	f__Gemmatimonadaceae	g__uncultured	OTU_889	0
k__Bacteria	p__Cyanobacteria	c__Melainabacteria	o__Obscuribacterales	f__	g__	OTU_1974	0
k__Bacteria	p__Chloroflexi	c__KD4-96	o__	f__	g__	OTU_908	0
k__Bacteria	p__Bacteroidetes	c__Sphingobacteriia	o__Sphingobacteriales	f__Saprospiraceae	g__uncultured	OTU_1066	0
k__Bacteria	p__Chloroflexi	c__Chloroflexia	o__Chloroflexales	f__Roseiflexaceae	g__Kouleothrix	OTU_826	0
k__Bacteria	p__Proteobacteria	c__Deltaproteobacteria	o__Syntrophobacterales	f__Syntrophaceae	g__uncultured	OTU_960	0
k__Bacteria	p__Actinobacteria	c__Actinobacteria	o__Propionibacteriales	f__Propionibacteriaceae	g__uncultured	OTU_1002	0
k__Bacteria						OTU_997	0
k__Bacteria	p__Bacteroidetes	c__Flavobacteriia	o__Flavobacteriales	f__Flavobacteriaceae	g__Chryseobacterium	OTU_1107	0
k__Bacteria	p__Firmicutes	c__Clostridia	o__Clostridiales	f__Clostridiaceae 1	g__Clostridium sensu stricto 1	OTU_1160	0
k__Bacteria	p__Bacteroidetes	c__Cytophagia	o__Cytophagales	f__Cytophagaceae	g__uncultured	OTU_899	0
k__Bacteria	p__Chloroflexi	c__Anaerolineae	o__Anaerolineales	f__Anaerolineaceae	g__Candidatus Villogracilis	OTU_776	0
k__Bacteria	p__Chloroflexi	c__Anaerolineae	o__Anaerolineales	f__Anaerolineaceae	g__A6	OTU_668	0
k__Bacteria	p__Proteobacteria	c__Betaproteobacteria	o__Neisseriales	f__Neisseriaceae	g__Laribacter	OTU_1086	0
k__Bacteria	p__Proteobacteria	c__Gammaproteobacteria	o__Xanthomonadales	f__Competibacteraceae	g__Plasticicumulans	OTU_1108	0
k__Bacteria	p__Firmicutes	c__Clostridia	o__Clostridiales	f__Family XIII	g__Family XIII AD3011 group	OTU_999	0
k__Bacteria	p__Proteobacteria	c__Alphaproteobacteria	o__Caulobacterales	f__Hyphomonadaceae	g__uncultured	OTU_1142	0
k__Bacteria	p__Proteobacteria	c__Deltaproteobacteria	o__Myxococcales	f__Polyangiaceae	g__Sorangium	OTU_1352	0
k__Bacteria	p__Verrucomicrobia	c__Opitutae	o__Opitutales	f__Opitutaceae	g__Opitutus	OTU_1661	0
k__Bacteria	p__Proteobacteria	c__Alphaproteobacteria	o__Rhizobiales	f__Hyphomicrobiaceae	g__Rhodoplanes	OTU_781	0
k__Bacteria	p__Chloroflexi	c__Thermomicrobia	o__AKYG1722	f__	g__	OTU_991	0
k__Bacteria	p__Gemmatimonadetes	c__Gemmatimonadetes	o__Gemmatimonadales	f__Gemmatimonadaceae	g__uncultured	OTU_1082	0
k__Bacteria	p__Proteobacteria	c__Betaproteobacteria	o__Neisseriales	f__Neisseriaceae	g__Vogesella	OTU_1403	0
k__Bacteria	p__Proteobacteria	c__Gammaproteobacteria	o__Xanthomonadales	f__uncultured	g__	OTU_1139	0
k__Bacteria	p__Latescibacteria	c__	o__	f__	g__	OTU_1517	0
k__Bacteria	p__Chlorobi	c__Ignavibacteria	o__Ignavibacteriales			OTU_694	0
k__Bacteria	p__Saccharibacteria	c__	o__	f__	g__	OTU_910	0
k__Bacteria	p__Proteobacteria	c__Alphaproteobacteria	o__Rhizobiales			OTU_820	0
k__Bacteria						OTU_734	0
k__Bacteria	p__Proteobacteria	c__Deltaproteobacteria	o__Myxococcales	f__Nannocystaceae		OTU_2078	0
k__Bacteria	p__Proteobacteria	c__Betaproteobacteria	o__Neisseriales	f__Neisseriaceae	g__Conchiformibius	OTU_1600	0
k__Bacteria	p__Proteobacteria	c__Betaproteobacteria	o__Nitrosomonadales	f__Nitrosomonadaceae	g__uncultured	OTU_1989	0
k__Bacteria	p__Actinobacteria	c__Actinobacteria	o__Propionibacteriales	f__Nocardioidaceae	g__Nocardioides	OTU_1099	0
k__Bacteria	p__Firmicutes	c__Clostridia	o__Clostridiales	f__Christensenellaceae	g__Christensenellaceae R-7 group	OTU_2474	0
k__Bacteria	p__Chloroflexi	c__Ardenticatenia	o__uncultured	f__	g__	OTU_1186	0
k__Bacteria	p__Saccharibacteria	c__Unknown Class	o__FW73			OTU_944	0
k__Bacteria	p__Proteobacteria	c__Alphaproteobacteria	o__Sphingomonadales	f__Sphingomonadaceae		OTU_803	0
k__Bacteria	p__Chloroflexi	c__Caldilineae	o__Caldilineales	f__Caldilineaceae	g__Candidatus Defluviifilum	OTU_3351	0
k__Bacteria	p__Proteobacteria	c__Betaproteobacteria	o__Neisseriales	f__Neisseriaceae	g__	OTU_993	0
k__Bacteria	p__Bacteroidetes	c__Sphingobacteriia	o__Sphingobacteriales	f__Chitinophagaceae	g__Sediminibacterium	OTU_1369	0
k__Bacteria	p__Saccharibacteria	c__	o__	f__	g__	OTU_818	0
k__Bacteria	p__Bacteroidetes	c__Bacteroidia	o__Bacteroidales	f__Bacteroidaceae	g__Bacteroides	OTU_995	0
k__Bacteria	p__Lentisphaerae	c__PBS-III-20	o__	f__	g__	OTU_1253	0
k__Bacteria	p__Chloroflexi	c__TK10	o__	f__	g__	OTU_1706	0
k__Bacteria	p__Parcubacteria	c__	o__	f__	g__	OTU_1264	0
k__Bacteria	p__Proteobacteria	c__Betaproteobacteria	o__Burkholderiales	f__Comamonadaceae	g__Brachymonas	OTU_1128	0
k__Bacteria	p__Proteobacteria	c__Deltaproteobacteria	o__Myxococcales	f__Sandaracinaceae	g__Sandaracinus	OTU_1340	0
k__Bacteria	p__Acidobacteria	c__Acidobacteria	o__Subgroup 17	f__CCU21	g__Btb7_22	OTU_1423	0
k__Bacteria	p__Proteobacteria	c__Alphaproteobacteria	o__Rhodobacterales	f__Rhodobacteraceae	g__Rhodobacter	OTU_1249	0
k__Bacteria	p__Bacteroidetes	c__Sphingobacteriia	o__Sphingobacteriales	f__NS11-12 marine group	g__	OTU_953	0
k__Bacteria	p__Proteobacteria	c__Deltaproteobacteria	o__Myxococcales	f__mle1-27	g__	OTU_1175	0
k__Bacteria	p__Bacteroidetes	c__Sphingobacteriia	o__Sphingobacteriales	f__Chitinophagaceae	g__Filimonas	OTU_1134	0
k__Bacteria	p__Saccharibacteria	c__	o__	f__	g__	OTU_896	0
k__Bacteria	p__Saccharibacteria					OTU_932	0
k__Bacteria	p__Bacteroidetes	c__Bacteroidia	o__Bacteroidia Incertae Sedis	f__Draconibacteriaceae	g__uncultured	OTU_942	0
k__Bacteria	p__Firmicutes	c__Clostridia	o__Clostridiales	f__Ruminococcaceae	g__Faecalibacterium	OTU_3283	0
k__Bacteria						OTU_1650	0
k__Bacteria	p__Proteobacteria	c__Gammaproteobacteria	o__Xanthomonadales	f__Competibacteraceae		OTU_973	0
k__Bacteria	p__Armatimonadetes	c__Armatimonadia	o__Armatimonadales			OTU_1126	0
k__Bacteria	p__Bacteroidetes	c__Sphingobacteriia	o__Sphingobacteriales	f__Chitinophagaceae	g__uncultured	OTU_881	0
k__Bacteria	p__Firmicutes	c__Negativicutes	o__Selenomonadales	f__Veillonellaceae	g__Megasphaera	OTU_2887	0
k__Bacteria	p__Actinobacteria	c__Acidimicrobiia	o__Acidimicrobiales	f__Acidimicrobiaceae	g__CL500-29 marine group	OTU_1153	0
k__Bacteria						OTU_1122	0
k__Bacteria	p__Proteobacteria	c__Betaproteobacteria	o__Burkholderiales	f__Comamonadaceae		OTU_964	0
k__Bacteria	p__Verrucomicrobia	c__OPB35 soil group	o__	f__	g__	OTU_1345	0
k__Bacteria	p__Chloroflexi	c__Anaerolineae	o__Anaerolineales	f__Anaerolineaceae		OTU_867	0
k__Bacteria	p__Chloroflexi	c__WCHB1-50	o__WCHB1-50	f__WCHB1-50	g__	OTU_1127	0
k__Bacteria	p__Bacteroidetes	c__vadinHA17	o__vadinHA17	f__	g__	OTU_557	0
k__Bacteria	p__Chloroflexi	c__WCHB1-50	o__WCHB1-50	f__WCHB1-50	g__WCHB1-50	OTU_875	0
k__Bacteria	p__Proteobacteria	c__Epsilonproteobacteria	o__Campylobacterales	f__Campylobacteraceae	g__Arcobacter	OTU_2661	0
k__Bacteria	p__Chloroflexi	c__Anaerolineae	o__Anaerolineales	f__Anaerolineaceae		OTU_732	0
k__Bacteria	p__Chloroflexi	c__Ardenticatenia	o__uncultured	f__	g__	OTU_661	0
k__Bacteria	p__Proteobacteria	c__Alphaproteobacteria	o__Rickettsiales	f__SM1B06	g__	OTU_876	0
k__Bacteria	p__Saccharibacteria	c__	o__	f__	g__	OTU_1162	0
k__Bacteria	p__Proteobacteria	c__Alphaproteobacteria	o__DB1-14	f__	g__	OTU_1060	0
k__Bacteria	p__Proteobacteria	c__Deltaproteobacteria	o__Myxococcales	f__Haliangiaceae	g__Haliangium	OTU_1050	0
k__Bacteria	p__Proteobacteria	c__Deltaproteobacteria	o__GR-WP33-30	f__	g__	OTU_1033	0
k__Bacteria	p__Bacteroidetes	c__Sphingobacteriia	o__Sphingobacteriales	f__Saprospiraceae	g__uncultured	OTU_1350	0
k__Bacteria						OTU_1278	0
k__Bacteria	p__Proteobacteria	c__Alphaproteobacteria	o__Rhizobiales	f__Xanthobacteraceae		OTU_972	0
k__Bacteria	p__Chlorobi	c__Ignavibacteria	o__Ignavibacteriales	f__PHOS-HE36	g__oca15	OTU_3752	0
k__Bacteria	p__Actinobacteria	c__Actinobacteria	o__PeM15	f__PeM15	g__	OTU_1324	0
k__Bacteria	p__Bacteroidetes	c__Sphingobacteriia	o__Sphingobacteriales			OTU_1349	0
k__Bacteria	p__Firmicutes	c__Clostridia	o__Clostridiales	f__Eubacteriaceae	g__Eubacterium	OTU_1780	0
k__Bacteria	p__Proteobacteria	c__Alphaproteobacteria	o__Rhizobiales	f__Rhizobiaceae		OTU_4335	0
k__Bacteria	p__Bacteroidetes	c__Sphingobacteriia	o__Sphingobacteriales	f__Chitinophagaceae	g__uncultured	OTU_1511	0
k__Bacteria	p__Firmicutes	c__Clostridia	o__Clostridiales	f__Lachnospiraceae	g__Anaerostipes	OTU_2079	0
k__Bacteria	p__Latescibacteria	c__	o__	f__	g__	OTU_2896	0
k__Bacteria	p__Parcubacteria	c__	o__	f__	g__	OTU_900	0
k__Bacteria	p__Proteobacteria	c__Deltaproteobacteria	o__Oligoflexales	f__Oligoflexaceae	g__	OTU_1568	0
k__Bacteria	p__Chloroflexi	c__SJA-15	o__	f__	g__	OTU_1771	0
k__Bacteria	p__Bacteroidetes					OTU_1594	0
k__Bacteria	p__Proteobacteria	c__Alphaproteobacteria	o__Rhodospirillales			OTU_660	0
k__Bacteria	p__Firmicutes	c__Bacilli	o__Lactobacillales	f__Aerococcaceae	g__Dolosicoccus	OTU_1815	0
k__Bacteria	p__Acidobacteria	c__Acidobacteria	o__Subgroup 4	f__11-24	g__	OTU_1284	0
k__Bacteria	p__Planctomycetes	c__Phycisphaerae	o__WD2101 soil group	f__	g__	OTU_925	0
k__Bacteria	p__Verrucomicrobia	c__Opitutae	o__Opitutales	f__Opitutaceae	g__Opitutus	OTU_1073	0
k__Bacteria	p__Saccharibacteria	c__Unknown Class	o__FW73	f__S29		OTU_837	0
k__Bacteria	p__Saccharibacteria	c__	o__	f__	g__	OTU_1921	0
k__Bacteria	p__Proteobacteria	c__Deltaproteobacteria				OTU_1677	0
k__Bacteria						OTU_1274	0
k__Bacteria	p__Proteobacteria	c__Betaproteobacteria	o__Nitrosomonadales	f__Nitrosomonadaceae	g__uncultured	OTU_1728	0
k__Bacteria	p__Actinobacteria	c__Actinobacteria	o__Actinomycetales	f__Actinomycetaceae	g__	OTU_1192	0
k__Bacteria	p__Firmicutes	c__Clostridia	o__Clostridiales	f__Ruminococcaceae	g__Ruminococcaceae UCG-013	OTU_1845	0
k__Bacteria	p__Proteobacteria	c__Deltaproteobacteria	o__Oligoflexales	f__	g__	OTU_1380	0
k__Bacteria	p__Actinobacteria	c__Actinobacteria	o__Corynebacteriales	f__Nocardiaceae	g__Gordonia	OTU_1224	0
k__Bacteria	p__Chloroflexi	c__WCHB1-50	o__WCHB1-50	f__WCHB1-50	g__WCHB1-50	OTU_857	0
k__Bacteria	p__Hydrogenedentes	c__	o__	f__	g__	OTU_1311	0
k__Bacteria	p__Bacteroidetes	c__WCHB1-32	o__	f__	g__	OTU_1437	0
k__Bacteria	p__Candidate division SR1	c__	o__	f__	g__	OTU_1029	0
k__Bacteria	p__Cloacimonetes	c__W5	o__Unknown Order	f__Unknown Family	g__HAW-RM37	OTU_804	0
k__Bacteria	p__Cyanobacteria	c__Melainabacteria	o__Vampirovibrionales	f__	g__	OTU_834	0
k__Bacteria	p__Firmicutes	c__Negativicutes	o__Selenomonadales	f__Veillonellaceae	g__uncultured	OTU_2365	0
k__Bacteria	p__Chloroflexi	c__Anaerolineae	o__Anaerolineales	f__Anaerolineaceae	g__uncultured	OTU_1173	0
k__Bacteria	p__Firmicutes	c__Bacilli	o__Lactobacillales	f__Lactobacillaceae	g__Lactobacillus	OTU_2114	0
k__Bacteria	p__Actinobacteria	c__Actinobacteria	o__Corynebacteriales	f__Nocardiaceae	g__Gordonia	OTU_1101	0
k__Bacteria	p__Bacteroidetes	c__Bacteroidia	o__Bacteroidales	f__Rikenellaceae	g__vadinBC27 wastewater-sludge group	OTU_823	0
k__Bacteria	p__Bacteroidetes	c__Sphingobacteriia	o__Sphingobacteriales			OTU_1027	0
k__Bacteria	p__Proteobacteria	c__Deltaproteobacteria	o__Deltaproteobacteria Incertae Sedis	f__Syntrophorhabdaceae	g__Syntrophorhabdus	OTU_1080	0
k__Bacteria	p__Proteobacteria	c__Alphaproteobacteria	o__Rickettsiales	f__SM1B06	g__	OTU_1072	0
k__Bacteria	p__Proteobacteria	c__Alphaproteobacteria				OTU_873	0
k__Bacteria	p__Proteobacteria	c__Deltaproteobacteria	o__Myxococcales	f__mle1-27	g__	OTU_1682	0
k__Bacteria	p__Firmicutes	c__Clostridia	o__Clostridiales	f__Lachnospiraceae	g__Lachnoclostridium	OTU_1450	0
k__Bacteria	p__Bacteroidetes	c__Sphingobacteriia	o__Sphingobacteriales	f__Chitinophagaceae	g__Terrimonas	OTU_951	0
k__Bacteria	p__Chloroflexi	c__Anaerolineae	o__Anaerolineales	f__Anaerolineaceae	g__uncultured	OTU_1336	0
k__Bacteria	p__Actinobacteria	c__Actinobacteria	o__Propionibacteriales	f__Nocardioidaceae	g__Nocardioides	OTU_1279	0
k__Bacteria	p__Chlorobi	c__Ignavibacteria	o__Ignavibacteriales			OTU_760	0
k__Bacteria	p__TM6	c__	o__	f__	g__	OTU_1102	0
k__Bacteria	p__Saccharibacteria	c__Unknown Class	o__FW73	f__S29	g__	OTU_948	0
k__Bacteria	p__Bacteroidetes	c__Bacteroidia	o__Bacteroidales	f__Prevotellaceae	g__Prevotella 9	OTU_3654	0
k__Bacteria	p__Proteobacteria	c__Alphaproteobacteria	o__Rickettsiales	f__Rickettsiales Incertae Sedis	g__Candidatus Odyssella	OTU_1863	0
k__Bacteria	p__Bacteroidetes	c__WCHB1-32	o__	f__	g__	OTU_3158	0
k__Bacteria	p__Firmicutes	c__Bacilli	o__Lactobacillales	f__Enterococcaceae	g__Enterococcus	OTU_2229	0
k__Bacteria	p__Actinobacteria	c__Actinobacteria	o__Micrococcales	f__Dermatophilaceae	g__uncultured	OTU_1150	0
k__Bacteria	p__Proteobacteria	c__Gammaproteobacteria	o__Xanthomonadales	f__Steroidobacteraceae	g__35-7A	OTU_1611	0
k__Bacteria	p__Firmicutes	c__Negativicutes	o__Selenomonadales	f__Acidaminococcaceae	g__Succiniclasticum	OTU_3084	0
k__Bacteria	p__Proteobacteria	c__Alphaproteobacteria	o__Rickettsiales	f__RB446	g__	OTU_1015	0
k__Bacteria	p__Proteobacteria	c__TA18	o__	f__	g__	OTU_1379	0
k__Bacteria	p__Elusimicrobia	c__Elusimicrobia	o__MVP-88	f__	g__	OTU_2001	0
k__Bacteria	p__Proteobacteria	c__Deltaproteobacteria	o__Myxococcales			OTU_1325	0
k__Bacteria	p__Proteobacteria	c__Betaproteobacteria	o__Nitrosomonadales	f__Nitrosomonadaceae		OTU_1225	0
k__Bacteria	p__Chloroflexi	c__Anaerolineae	o__Anaerolineales	f__Anaerolineaceae	g__uncultured	OTU_1473	0
k__Bacteria	p__Proteobacteria	c__Alphaproteobacteria	o__Rhizobiales	f__A0839	g__	OTU_919	0
k__Bacteria	p__Planctomycetes	c__Planctomycetacia	o__Planctomycetales	f__Planctomycetaceae	g__uncultured	OTU_1455	0
k__Bacteria	p__WCHB1-60	c__	o__	f__	g__	OTU_1527	0
k__Bacteria	p__Proteobacteria	c__Betaproteobacteria	o__Rhodocyclales	f__Rhodocyclaceae	g__Dechloromonas	OTU_1335	0
k__Bacteria	p__Actinobacteria	c__Actinobacteria	o__Propionibacteriales	f__Propionibacteriaceae	g__Propioniciclava	OTU_1362	0
k__Bacteria	p__Proteobacteria	c__Deltaproteobacteria	o__Sh765B-TzT-29	f__	g__	OTU_1204	0
k__Bacteria	p__Proteobacteria	c__Gammaproteobacteria	o__Xanthomonadales	f__Xanthomonadaceae		OTU_1028	0
k__Bacteria	p__Nitrospirae	c__Nitrospira	o__Nitrospirales	f__Nitrospiraceae	g__Nitrospira	OTU_1434	0
k__Bacteria	p__Proteobacteria	c__Deltaproteobacteria	o__Myxococcales	f__mle1-27	g__mle1-27	OTU_3716	0
k__Bacteria	p__Saccharibacteria	c__Unknown Class	o__FW73			OTU_833	0
k__Bacteria	p__Bacteroidetes	c__Sphingobacteriia	o__Sphingobacteriales	f__env.OPS 17	g__	OTU_1312	0
k__Bacteria	p__Microgenomates	c__	o__	f__	g__	OTU_887	0
k__Bacteria	p__Chloroflexi	c__KD4-96	o__	f__	g__	OTU_1147	0
k__Bacteria	p__Proteobacteria	c__Deltaproteobacteria	o__Desulfobacterales	f__Desulfobulbaceae	g__Desulfobulbus	OTU_1461	0
k__Bacteria	p__Actinobacteria	c__Acidimicrobiia	o__Acidimicrobiales	f__Microthricaceae	g__P58	OTU_1778	0
k__Bacteria	p__Actinobacteria	c__Actinobacteria	o__Micrococcales	f__Intrasporangiaceae		OTU_1307	0
Unclassified						OTU_909	0
k__Bacteria	p__Proteobacteria	c__Betaproteobacteria	o__Burkholderiales	f__Comamonadaceae		OTU_1290	0
k__Bacteria	p__Proteobacteria	c__Betaproteobacteria	o__Betaproteobacteria Incertae Sedis	f__Unknown Family	g__Chitinivorax	OTU_3310	0
k__Bacteria	p__Proteobacteria	c__Epsilonproteobacteria				OTU_866	0
k__Bacteria						OTU_1132	0
k__Bacteria	p__Lentisphaerae	c__PBS-III-20	o__	f__	g__	OTU_1567	0
k__Bacteria	p__Proteobacteria	c__Alphaproteobacteria	o__Rhizobiales			OTU_996	0
k__Bacteria	p__Proteobacteria	c__Deltaproteobacteria	o__Desulfuromonadales	f__GR-WP33-58	g__	OTU_1827	0
k__Bacteria	p__Planctomycetes	c__Planctomycetacia	o__Planctomycetales	f__Planctomycetaceae	g__uncultured	OTU_1846	0
k__Bacteria	p__Chloroflexi	c__Anaerolineae	o__Anaerolineales	f__Anaerolineaceae	g__uncultured	OTU_1094	0
k__Bacteria	p__Proteobacteria	c__Deltaproteobacteria	o__Oligoflexales	f__Oligoflexaceae	g__	OTU_1260	0
k__Bacteria	p__Proteobacteria	c__SPOTSOCT00m83	o__	f__	g__	OTU_4084	0
k__Bacteria	p__Firmicutes	c__Clostridia	o__Clostridiales	f__Ruminococcaceae	g__Ruminococcaceae UCG-002	OTU_2883	0
k__Bacteria	p__Planctomycetes	c__Planctomycetacia	o__Planctomycetales	f__Planctomycetaceae	g__Pirellula	OTU_1244	0
k__Bacteria	p__Proteobacteria	c__Alphaproteobacteria	o__Rickettsiales	f__Mitochondria	g__	OTU_874	0
k__Bacteria	p__Firmicutes	c__Clostridia	o__Clostridiales	f__Peptostreptococcaceae	g__Proteocatella	OTU_1375	0
k__Bacteria	p__Chloroflexi	c__Thermomicrobia	o__JG30-KF-CM45	f__	g__	OTU_1546	0
k__Bacteria	p__Actinobacteria	c__Actinobacteria	o__Propionibacteriales	f__Propionibacteriaceae	g__Propionibacterium	OTU_1924	0
k__Bacteria	p__Firmicutes	c__Negativicutes	o__Selenomonadales	f__Veillonellaceae	g__Veillonella	OTU_2224	0
k__Bacteria	p__Planctomycetes	c__Planctomycetacia	o__Planctomycetales	f__Planctomycetaceae	g__uncultured	OTU_1000	0
k__Bacteria	p__Proteobacteria	c__Epsilonproteobacteria	o__Campylobacterales	f__Helicobacteraceae	g__Sulfuricurvum	OTU_1856	0
k__Bacteria	p__Proteobacteria	c__Betaproteobacteria	o__Burkholderiales	f__Alcaligenaceae	g__Castellaniella	OTU_1183	0
k__Bacteria	p__Proteobacteria	c__Deltaproteobacteria	o__Myxococcales	f__Sandaracinaceae	g__	OTU_1237	0
k__Bacteria	p__Chloroflexi	c__Anaerolineae	o__Anaerolineales	f__Anaerolineaceae	g__H39	OTU_688	0
k__Bacteria	p__Proteobacteria	c__Alphaproteobacteria	o__Rickettsiales	f__Holosporaceae	g__uncultured	OTU_2055	0
k__Bacteria	p__Acidobacteria	c__Acidobacteria	o__Subgroup 3	f__Elev-16S-1166	g__	OTU_1358	0
k__Bacteria	p__Proteobacteria	c__Betaproteobacteria				OTU_1318	0
k__Bacteria	p__Proteobacteria	c__Deltaproteobacteria	o__Myxococcales	f__Haliangiaceae	g__Haliangium	OTU_2475	0
k__Bacteria	p__Bacteroidetes	c__Sphingobacteriia	o__Sphingobacteriales	f__Chitinophagaceae	g__uncultured	OTU_1344	0
k__Bacteria	p__Bacteroidetes	c__Sphingobacteriia	o__Sphingobacteriales	f__env.OPS 17	g__	OTU_1095	0
k__Bacteria	p__Proteobacteria	c__Alphaproteobacteria	o__Caulobacterales	f__Caulobacteraceae	g__uncultured	OTU_1411	0
k__Bacteria	p__Proteobacteria	c__Betaproteobacteria	o__Burkholderiales	f__Comamonadaceae	g__Comamonas	OTU_1321	0
k__Bacteria	p__Proteobacteria	c__Betaproteobacteria	o__Burkholderiales	f__Comamonadaceae	g__Simplicispira	OTU_3372	0
k__Bacteria	p__Bacteroidetes	c__Bacteroidia	o__Bacteroidales	f__Bacteroidaceae	g__Bacteroides	OTU_2370	0
k__Bacteria	p__Proteobacteria	c__Alphaproteobacteria	o__Caulobacterales	f__Caulobacteraceae	g__Caulobacter	OTU_1053	0
k__Bacteria	p__Bacteroidetes	c__Flavobacteriia	o__Flavobacteriales	f__Flavobacteriaceae	g__Chryseobacterium	OTU_1057	0
k__Bacteria	p__Proteobacteria	c__Betaproteobacteria	o__Rhodocyclales	f__Rhodocyclaceae		OTU_1525	0
k__Bacteria	p__Actinobacteria	c__Acidimicrobiia	o__Acidimicrobiales	f__Iamiaceae	g__Iamia	OTU_1090	0
k__Bacteria	p__Bacteroidetes	c__Sphingobacteriia	o__Sphingobacteriales	f__NS11-12 marine group	g__	OTU_1177	0
k__Bacteria	p__Proteobacteria	c__Alphaproteobacteria	o__Sphingomonadales	f__Sphingomonadaceae	g__Sphingobium	OTU_1198	0
k__Bacteria	p__Firmicutes	c__Bacilli	o__Lactobacillales	f__Lactobacillaceae	g__Lactobacillus	OTU_2882	0
k__Bacteria	p__Firmicutes	c__Clostridia	o__Clostridiales	f__Lachnospiraceae	g__Dorea	OTU_2749	0
k__Bacteria	p__Actinobacteria	c__Actinobacteria	o__Kineosporiales	f__Kineosporiaceae	g__Kineosporia	OTU_1494	0
k__Bacteria	p__Proteobacteria	c__Deltaproteobacteria	o__Myxococcales	f__Polyangiaceae	g__Sorangium	OTU_1367	0
k__Bacteria	p__Firmicutes	c__Erysipelotrichia	o__Erysipelotrichales	f__Erysipelotrichaceae	g__Erysipelotrichaceae UCG-004	OTU_1159	0
k__Bacteria	p__Proteobacteria	c__Gammaproteobacteria	o__Xanthomonadales	f__Steroidobacteraceae	g__35-7A	OTU_1252	0
k__Bacteria	p__Deinococcus-Thermus	c__Deinococci				OTU_1235	0
k__Bacteria	p__Actinobacteria	c__Actinobacteria				OTU_1329	0
k__Bacteria	p__Bacteroidetes	c__Sphingobacteriia	o__Sphingobacteriales			OTU_955	0
k__Bacteria	p__Firmicutes	c__Clostridia	o__Clostridiales	f__Christensenellaceae	g__Christensenellaceae R-7 group	OTU_2502	0
k__Bacteria	p__Hydrogenedentes	c__	o__	f__	g__	OTU_1149	0
k__Bacteria	p__Chloroflexi	c__Anaerolineae	o__Anaerolineales	f__Anaerolineaceae	g__uncultured	OTU_1791	0
k__Bacteria	p__Planctomycetes	c__Planctomycetacia	o__Planctomycetales	f__Planctomycetaceae	g__Gemmata	OTU_1395	0
k__Bacteria	p__Chloroflexi					OTU_1823	0
k__Bacteria	p__Proteobacteria	c__Deltaproteobacteria	o__Myxococcales	f__Polyangiaceae	g__Sorangium	OTU_3034	0
k__Bacteria	p__Proteobacteria	c__Deltaproteobacteria	o__Myxococcales	f__Phaselicystidaceae	g__Phaselicystis	OTU_1550	0
k__Bacteria	p__Bacteroidetes	c__Flavobacteriia	o__Flavobacteriales	f__NS9 Marine group	g__PHOS-HE28	OTU_1085	0
k__Bacteria	p__Actinobacteria	c__Acidimicrobiia	o__Acidimicrobiales	f__uncultured	g__	OTU_1316	0
k__Bacteria	p__Bacteroidetes	c__Sphingobacteriia	o__Sphingobacteriales	f__Saprospiraceae	g__Lewinella	OTU_1246	0
k__Bacteria	p__Proteobacteria	c__TA18	o__	f__	g__	OTU_1317	0
k__Bacteria	p__Proteobacteria	c__Deltaproteobacteria	o__Desulfobacterales	f__Desulfobulbaceae	g__Desulfobulbus	OTU_1507	0
k__Bacteria	p__Firmicutes	c__Erysipelotrichia	o__Erysipelotrichales	f__Erysipelotrichaceae	g__Erysipelothrix	OTU_1579	0
k__Bacteria	p__Bacteroidetes	c__Sphingobacteriia	o__Sphingobacteriales	f__KD3-93	g__	OTU_1008	0
k__Bacteria	p__Actinobacteria	c__Actinobacteria	o__Propionibacteriales	f__Nocardioidaceae	g__Nocardioides	OTU_1164	0
k__Bacteria	p__Proteobacteria	c__Betaproteobacteria	o__Burkholderiales	f__Burkholderiaceae	g__Chitinimonas	OTU_895	0
k__Bacteria	p__Firmicutes	c__Clostridia	o__Clostridiales	f__Ruminococcaceae	g__Anaerofilum	OTU_1973	0
k__Bacteria	p__Proteobacteria	c__Alphaproteobacteria	o__Caulobacterales	f__Hyphomonadaceae		OTU_1803	0
k__Bacteria	p__Chloroflexi	c__Anaerolineae	o__Anaerolineales	f__Anaerolineaceae	g__Leptolinea	OTU_952	0
k__Bacteria	p__Proteobacteria	c__Deltaproteobacteria	o__Bdellovibrionales	f__Bdellovibrionaceae	g__OM27 clade	OTU_1822	0
k__Bacteria	p__Chloroflexi	c__Anaerolineae	o__Anaerolineales	f__Anaerolineaceae	g__Anaerolineaceae UCG-001	OTU_1361	0
k__Bacteria	p__Bacteroidetes	c__Bacteroidetes VC2.1 Bac22	o__	f__	g__	OTU_3467	0
k__Bacteria	p__Proteobacteria	c__Alphaproteobacteria	o__Rhizobiales	f__Meganemaceae	g__	OTU_1368	0
k__Bacteria	p__Chloroflexi	c__Thermomicrobia	o__JG30-KF-CM45	f__	g__	OTU_1389	0
k__Bacteria	p__Cyanobacteria	c__Cyanobacteria	o__SubsectionIII	f__FamilyI	g__Leptolyngbya	OTU_1001	0
k__Bacteria	p__Bacteroidetes	c__Flavobacteriia	o__Flavobacteriales	f__Flavobacteriaceae	g__Flavobacterium	OTU_1222	0
k__Bacteria	p__Chloroflexi	c__Anaerolineae	o__Anaerolineales	f__Anaerolineaceae	g__Anaerolineaceae UCG-001	OTU_1585	0
k__Bacteria	p__Bacteroidetes	c__Bacteroidia	o__Bacteroidales	f__Porphyromonadaceae	g__Petrimonas	OTU_1374	0
k__Bacteria	p__Acidobacteria	c__Acidobacteria	o__Subgroup 3	f__SJA-149	g__	OTU_1255	0
k__Bacteria	p__Actinobacteria	c__Actinobacteria	o__Micrococcales	f__Microbacteriaceae	g__Leucobacter	OTU_1062	0
k__Bacteria	p__Bacteroidetes	c__Sphingobacteriia	o__Sphingobacteriales	f__env.OPS 17	g__	OTU_1232	0
k__Bacteria	p__Chloroflexi	c__Anaerolineae	o__Anaerolineales	f__Anaerolineaceae	g__uncultured	OTU_1048	0
k__Bacteria	p__Bacteroidetes	c__Sphingobacteriia	o__Sphingobacteriales	f__Z4MB62	g__	OTU_1201	0
k__Bacteria	p__Bacteroidetes	c__vadinHA17	o__vadinHA17	f__SHA-94	g__SHA-94	OTU_1154	0
k__Bacteria	p__Proteobacteria	c__Alphaproteobacteria	o__DB1-14	f__	g__	OTU_981	0
k__Bacteria	p__Bacteroidetes	c__Cytophagia	o__Cytophagales	f__Cytophagaceae	g__uncultured	OTU_1392	0
k__Bacteria	p__Firmicutes	c__Clostridia	o__Clostridiales	f__Family XI		OTU_2945	0
k__Bacteria	p__Saccharibacteria	c__	o__	f__	g__	OTU_1213	0
k__Bacteria	p__Parcubacteria	c__	o__	f__	g__	OTU_1076	0
k__Bacteria	p__Firmicutes	c__Clostridia	o__Clostridiales	f__Family XII	g__Fusibacter	OTU_2417	0
k__Bacteria	p__GOUTA4	c__	o__	f__	g__	OTU_985	0
k__Bacteria	p__Proteobacteria	c__Deltaproteobacteria	o__Myxococcales	f__P3OB-42	g__	OTU_2017	0
k__Bacteria	p__WCHB1-60	c__	o__	f__	g__	OTU_992	0
k__Bacteria	p__Bacteroidetes	c__Sphingobacteriia	o__Sphingobacteriales	f__Chitinophagaceae	g__Filimonas	OTU_1499	0
k__Bacteria	p__Gracilibacteria	c__	o__	f__	g__	OTU_1032	0
k__Bacteria	p__Proteobacteria	c__Epsilonproteobacteria	o__Campylobacterales	f__Helicobacteraceae	g__uncultured	OTU_3175	0
k__Bacteria	p__Saccharibacteria	c__Unknown Class	o__Unknown Order	f__SBR2060	g__SBR2113	OTU_1135	0
k__Bacteria	p__Planctomycetes	c__Planctomycetacia	o__Planctomycetales	f__Planctomycetaceae	g__uncultured	OTU_1133	0
k__Bacteria	p__Bacteroidetes	c__Sphingobacteriia	o__Sphingobacteriales	f__Chitinophagaceae	g__uncultured	OTU_1067	0
k__Bacteria	p__Firmicutes	c__Clostridia	o__Clostridiales	f__Ruminococcaceae	g__Ruminococcaceae UCG-013	OTU_4253	0
k__Bacteria	p__Chloroflexi	c__Thermomicrobia	o__JG30-KF-CM45	f__	g__	OTU_3819	0
k__Bacteria	p__Acidobacteria	c__Holophagae	o__Subgroup 10	f__ABS-19	g__MSB-1F2	OTU_1575	0
k__Bacteria	p__Lentisphaerae	c__Lentisphaeria	o__Victivallales	f__Victivallaceae	g__Victivallis	OTU_1189	0
k__Bacteria	p__Acidobacteria	c__Holophagae	o__Holophagales	f__Holophagaceae	g__uncultured	OTU_970	0
k__Bacteria	p__Proteobacteria	c__Gammaproteobacteria	o__Xanthomonadales	f__Steroidobacteraceae	g__	OTU_1328	0
k__Bacteria	p__Gracilibacteria	c__	o__	f__	g__	OTU_903	0
k__Bacteria	p__Chlorobi	c__Ignavibacteria	o__Ignavibacteriales			OTU_869	0
k__Bacteria	p__Chloroflexi	c__Anaerolineae	o__Anaerolineales	f__Anaerolineaceae	g__Candidatus Villogracilis	OTU_2761	0
k__Bacteria	p__Actinobacteria	c__Actinobacteria	o__PeM15	f__PeM15	g__rJ14	OTU_2697	0
k__Bacteria	p__Proteobacteria	c__Deltaproteobacteria	o__Myxococcales	f__Haliangiaceae	g__Haliangium	OTU_1442	0
k__Bacteria	p__Bacteroidetes	c__Flavobacteriia	o__Flavobacteriales	f__NS9 Marine group	g__PHOS-HE28	OTU_2375	0
k__Bacteria	p__Proteobacteria	c__Gammaproteobacteria	o__Xanthomonadales	f__Competibacteraceae		OTU_1315	0
k__Bacteria	p__Acidobacteria	c__Acidobacteria	o__Subgroup 3	f__SJA-149	g__	OTU_1209	0
k__Bacteria	p__Proteobacteria	c__Alphaproteobacteria	o__Rhodobacterales	f__Rhodobacteraceae	g__Rhodobacter	OTU_902	0
k__Bacteria	p__Chloroflexi	c__Thermomicrobia	o__JG30-KF-CM45	f__	g__	OTU_1920	0
k__Bacteria	p__Firmicutes	c__Clostridia	o__Clostridiales	f__Lachnospiraceae	g__Incertae Sedis	OTU_2069	0
k__Bacteria	p__Bacteroidetes	c__Cytophagia	o__Cytophagales	f__Cytophagaceae	g__uncultured	OTU_1531	0
k__Bacteria	p__Proteobacteria	c__Deltaproteobacteria	o__Oligoflexales	f__	g__	OTU_1267	0
k__Bacteria	p__Proteobacteria	c__Alphaproteobacteria	o__Rhizobiales	f__Hyphomicrobiaceae		OTU_1490	0
k__Bacteria	p__Proteobacteria	c__Alphaproteobacteria	o__Rhizobiales	f__Meganemaceae	g__Meganema	OTU_980	0
k__Bacteria	p__TM6	c__	o__	f__	g__	OTU_1320	0
k__Bacteria	p__Proteobacteria	c__Betaproteobacteria	o__Burkholderiales	f__Alcaligenaceae	g__uncultured	OTU_3809	0
k__Bacteria	p__Proteobacteria	c__Gammaproteobacteria	o__Xanthomonadales	f__Xanthomonadaceae		OTU_1540	0
k__Bacteria	p__Chloroflexi	c__WCHB1-50	o__WCHB1-50	f__	g__	OTU_1569	0
k__Bacteria	p__Proteobacteria	c__Alphaproteobacteria	o__Rhodospirillales	f__Rhodospirillaceae	g__Defluviicoccus	OTU_1014	0
k__Bacteria	p__Synergistetes	c__Synergistia	o__Synergistales	f__Synergistaceae	g__uncultured	OTU_1453	0
k__Bacteria	p__Proteobacteria	c__TA18	o__	f__	g__	OTU_1236	0
k__Bacteria	p__Bacteroidetes	c__Bacteroidia	o__Bacteroidales	f__Porphyromonadaceae	g__Petrimonas	OTU_2581	0
k__Bacteria	p__Proteobacteria	c__Betaproteobacteria	o__Burkholderiales	f__Burkholderiales Incertae Sedis	g__Thiomonas	OTU_1996	0
k__Bacteria	p__SHA-109	c__	o__	f__	g__	OTU_841	0
k__Bacteria	p__Proteobacteria	c__Gammaproteobacteria	o__Legionellales	f__Legionellaceae	g__Legionella	OTU_1353	0
k__Bacteria	p__Spirochaetae	c__Spirochaetes	o__Spirochaetales	f__Spirochaetaceae	g__Spirochaeta 2	OTU_1109	0
k__Bacteria	p__Verrucomicrobia	c__Opitutae	o__Opitutales	f__Opitutaceae	g__Opitutus	OTU_1465	0
k__Bacteria	p__Actinobacteria	c__Acidimicrobiia	o__Acidimicrobiales	f__Microthricaceae		OTU_1660	0
k__Bacteria	p__Proteobacteria	c__Betaproteobacteria				OTU_1123	0
k__Bacteria	p__Bacteroidetes	c__Sphingobacteriia	o__Sphingobacteriales	f__Saprospiraceae	g__Phaeodactylibacter	OTU_1393	0
k__Bacteria	p__Proteobacteria	c__Deltaproteobacteria	o__Myxococcales	f__Haliangiaceae	g__Haliangium	OTU_1635	0
k__Bacteria	p__Aminicenantes	c__	o__	f__	g__	OTU_2597	0
k__Bacteria	p__Chloroflexi	c__Thermomicrobia	o__JG30-KF-CM45	f__	g__	OTU_1484	0
k__Bacteria	p__Armatimonadetes					OTU_1038	0
k__Bacteria	p__Chloroflexi	c__Anaerolineae	o__Anaerolineales	f__Anaerolineaceae	g__Levilinea	OTU_963	0
k__Bacteria	p__Proteobacteria	c__Deltaproteobacteria	o__Oligoflexales	f__	g__	OTU_1390	0
k__Bacteria	p__Firmicutes	c__Bacilli	o__Lactobacillales	f__Lactobacillaceae	g__Lactobacillus	OTU_1721	0
k__Bacteria	p__Firmicutes	c__Clostridia	o__Clostridiales	f__Lachnospiraceae	g__Dorea	OTU_1910	0
k__Bacteria	p__Fusobacteria	c__Fusobacteriia	o__Fusobacteriales	f__Leptotrichiaceae	g__Sebaldella	OTU_2227	0
k__Bacteria	p__Proteobacteria	c__Alphaproteobacteria	o__DB1-14	f__	g__	OTU_1039	0
k__Bacteria	p__Proteobacteria	c__Alphaproteobacteria	o__DB1-14	f__	g__	OTU_1115	0
k__Bacteria	p__Proteobacteria	c__Alphaproteobacteria	o__Sphingomonadales	f__Sphingomonadaceae	g__Sphingobium	OTU_1239	0
k__Bacteria	p__Fibrobacteres	c__Fibrobacteria	o__	f__	g__	OTU_2292	0
k__Bacteria	p__Proteobacteria	c__Gammaproteobacteria	o__Xanthomonadales	f__Xanthomonadaceae	g__B63	OTU_1820	0
k__Bacteria	p__Proteobacteria	c__Alphaproteobacteria	o__Rhizobiales			OTU_1378	0
k__Bacteria	p__Proteobacteria	c__Gammaproteobacteria	o__Legionellales	f__Coxiellaceae		OTU_855	0
k__Bacteria	p__Chloroflexi	c__Thermomicrobia	o__JG30-KF-CM45	f__	g__	OTU_1447	0
k__Bacteria	p__Bacteroidetes	c__Sphingobacteriia	o__Sphingobacteriales	f__AKYH767	g__	OTU_1436	0
k__Bacteria	p__Cyanobacteria	c__Chloroplast	o__	f__	g__	OTU_1293	0
k__Bacteria	p__Bacteroidetes	c__Sphingobacteriia	o__Sphingobacteriales	f__Chitinophagaceae	g__uncultured	OTU_2166	0
k__Bacteria	p__Firmicutes	c__Clostridia	o__Clostridiales	f__Christensenellaceae	g__Christensenellaceae R-7 group	OTU_1314	0
k__Bacteria	p__Actinobacteria	c__Actinobacteria	o__Propionibacteriales	f__Propionibacteriaceae	g__Tessaracoccus	OTU_1151	0
k__Bacteria	p__Proteobacteria	c__Deltaproteobacteria	o__Oligoflexales	f__	g__	OTU_1343	0
k__Bacteria	p__Actinobacteria	c__Actinobacteria	o__Corynebacteriales	f__Nocardiaceae	g__Gordonia	OTU_2256	0
k__Bacteria	p__Actinobacteria	c__Actinobacteria	o__Micrococcales	f__Microbacteriaceae		OTU_2046	0
k__Bacteria	p__Proteobacteria	c__Deltaproteobacteria	o__Myxococcales	f__mle1-27	g__	OTU_1532	0
k__Bacteria	p__Bacteroidetes					OTU_1006	0
k__Bacteria	p__Proteobacteria	c__Deltaproteobacteria	o__Bdellovibrionales	f__Bdellovibrionaceae	g__OM27 clade	OTU_1087	0
k__Bacteria	p__Saccharibacteria	c__	o__	f__	g__	OTU_3706	0
k__Bacteria	p__Hydrogenedentes	c__	o__	f__	g__	OTU_1277	0
k__Bacteria	p__Proteobacteria	c__Alphaproteobacteria	o__Rhodobacterales	f__Rhodobacteraceae	g__Paracocccus	OTU_1063	0
k__Bacteria	p__Proteobacteria	c__Deltaproteobacteria	o__Bdellovibrionales	f__Bdellovibrionaceae	g__OM27 clade	OTU_1535	0
k__Bacteria	p__Marinimicrobia (SAR406 clade)	c__	o__	f__	g__	OTU_825	0
k__Bacteria	p__Hydrogenedentes	c__	o__	f__	g__	OTU_1529	0
k__Bacteria	p__Actinobacteria	c__Actinobacteria	o__Propionibacteriales	f__Propionibacteriaceae	g__sbr-gs28	OTU_3103	0
k__Bacteria	p__Bacteroidetes	c__Sphingobacteriia	o__Sphingobacteriales	f__Chitinophagaceae		OTU_1096	0
k__Bacteria	p__Proteobacteria	c__Deltaproteobacteria	o__Bdellovibrionales	f__Bdellovibrionaceae	g__OM27 clade	OTU_1640	0
k__Bacteria	p__Chloroflexi	c__Caldilineae	o__Caldilineales	f__Caldilineaceae	g__Candidatus Defluviifilum	OTU_2102	0
k__Bacteria	p__Bacteroidetes	c__Sphingobacteriia	o__Sphingobacteriales	f__Saprospiraceae	g__Phaeodactylibacter	OTU_1576	0
k__Bacteria	p__Bacteroidetes	c__Flavobacteriia	o__Flavobacteriales	f__Flavobacteriaceae	g__Flavobacterium	OTU_2840	0
k__Bacteria	p__Proteobacteria	c__Betaproteobacteria	o__Rhodocyclales	f__Rhodocyclaceae		OTU_1426	0
k__Bacteria	p__Firmicutes	c__Clostridia	o__Clostridiales	f__Family XI	g__Gallicola	OTU_1964	0
k__Bacteria	p__Actinobacteria	c__Acidimicrobiia	o__Acidimicrobiales	f__Acidimicrobiaceae	g__CL500-29 marine group	OTU_1590	0
k__Bacteria	p__Bacteroidetes	c__Sphingobacteriia	o__Sphingobacteriales	f__Saprospiraceae	g__CYCU-0281	OTU_2754	0
k__Bacteria	p__Planctomycetes	c__Planctomycetacia	o__Planctomycetales	f__Planctomycetaceae	g__uncultured	OTU_1309	0
k__Bacteria	p__Firmicutes	c__Negativicutes	o__Selenomonadales	f__Acidaminococcaceae	g__uncultured	OTU_2624	0
k__Bacteria	p__Proteobacteria	c__Alphaproteobacteria	o__Rhodospirillales	f__Rhodospirillaceae	g__uncultured	OTU_1070	0
k__Bacteria	p__Proteobacteria	c__Deltaproteobacteria	o__Oligoflexales	f__	g__	OTU_1612	0
k__Bacteria	p__Firmicutes	c__Clostridia	o__Clostridiales	f__Peptostreptococcaceae	g__Romboutsia	OTU_2144	0
k__Bacteria	p__Parcubacteria	c__	o__	f__	g__	OTU_1218	0
k__Bacteria	p__Bacteroidetes	c__Sphingobacteriia	o__Sphingobacteriales	f__Chitinophagaceae	g__uncultured	OTU_1292	0
k__Bacteria	p__Deinococcus-Thermus	c__Deinococci	o__Deinococcales	f__Deinococcaceae	g__Deinococcus	OTU_1888	0
k__Bacteria	p__Proteobacteria	c__Deltaproteobacteria	o__Bdellovibrionales	f__Bacteriovoracaceae	g__Bacteriovorax	OTU_1959	0
k__Bacteria	p__Proteobacteria	c__Alphaproteobacteria	o__Rhodospirillales	f__Rhodospirillaceae	g__Dongia	OTU_1538	0
k__Bacteria	p__Proteobacteria	c__Alphaproteobacteria	o__Rhodospirillales	f__Acetobacteraceae		OTU_1932	0
k__Bacteria	p__Chlorobi	c__Ignavibacteria	o__Ignavibacteriales	f__BSV26	g__	OTU_1155	0
k__Bacteria	p__Proteobacteria	c__Alphaproteobacteria	o__Rhodospirillales	f__Acetobacteraceae	g__uncultured	OTU_1589	0
k__Bacteria	p__Actinobacteria	c__Actinobacteria	o__Propionibacteriales	f__Propionibacteriaceae		OTU_2572	0
k__Bacteria	p__Latescibacteria	c__	o__	f__	g__	OTU_2014	0
k__Bacteria						OTU_1937	0
k__Bacteria	p__Firmicutes	c__Clostridia	o__Clostridiales	f__Clostridiaceae 1		OTU_1269	0
k__Bacteria	p__Proteobacteria	c__Alphaproteobacteria	o__DB1-14	f__	g__	OTU_1900	0
k__Bacteria	p__Chloroflexi	c__SJA-15	o__C10_SB1A	f__C10_SB1A	g__Candidatus Amarilinum	OTU_3866	0
k__Bacteria	p__Bacteroidetes	c__Flavobacteriia	o__Flavobacteriales	f__Flavobacteriaceae	g__Flavobacterium	OTU_3575	0
k__Bacteria	p__Proteobacteria	c__Betaproteobacteria	o__Rhodocyclales	f__Rhodocyclaceae		OTU_3699	0
k__Bacteria	p__Firmicutes	c__Clostridia	o__Clostridiales	f__Ruminococcaceae	g__Ruminococcaceae UCG-014	OTU_1862	0
k__Bacteria	p__Spirochaetae	c__Spirochaetes	o__Spirochaetales	f__Leptospiraceae	g__Turneriella	OTU_1487	0
k__Bacteria	p__Proteobacteria	c__Gammaproteobacteria	o__Xanthomonadales	f__Xanthomonadaceae	g__B63	OTU_1671	0
k__Bacteria	p__Proteobacteria	c__Alphaproteobacteria				OTU_1106	0
k__Bacteria	p__Chloroflexi	c__Anaerolineae	o__Anaerolineales	f__Anaerolineaceae	g__uncultured	OTU_2111	0
k__Bacteria	p__Firmicutes	c__Clostridia	o__Clostridiales	f__Ruminococcaceae	g__uncultured	OTU_1476	0
k__Bacteria	p__Bacteroidetes	c__Sphingobacteriia	o__Sphingobacteriales	f__PHOS-HE51	g__	OTU_1666	0
k__Bacteria	p__Planctomycetes	c__Phycisphaerae	o__Phycisphaerales	f__Phycisphaeraceae	g__SM1A02	OTU_1030	0
k__Bacteria	p__Planctomycetes	c__Planctomycetacia	o__Planctomycetales	f__Planctomycetaceae	g__Planctomyces	OTU_1332	0
k__Bacteria	p__Bacteroidetes	c__Flavobacteriia	o__Flavobacteriales	f__Flavobacteriaceae	g__Flavobacterium	OTU_3487	0
k__Bacteria	p__Actinobacteria	c__Actinobacteria	o__Corynebacteriales	f__Mycobacteriaceae	g__Mycobacterium	OTU_1306	0
k__Bacteria	p__Gracilibacteria	c__	o__	f__	g__	OTU_1247	0
k__Bacteria	p__Actinobacteria	c__Actinobacteria	o__Corynebacteriales	f__Mycobacteriaceae	g__Mycobacterium	OTU_1572	0
k__Bacteria	p__Bacteroidetes	c__Flavobacteriia	o__Flavobacteriales	f__Flavobacteriaceae	g__Flavobacterium	OTU_3576	0
k__Bacteria	p__Planctomycetes	c__Planctomycetacia	o__Planctomycetales	f__Planctomycetaceae	g__Planctomyces	OTU_1472	0
k__Bacteria	p__Spirochaetae	c__Spirochaetes	o__Spirochaetales	f__Spirochaetaceae	g__uncultured	OTU_2487	0
k__Bacteria	p__Bacteroidetes	c__Sphingobacteriia	o__Sphingobacteriales	f__Chitinophagaceae	g__uncultured	OTU_1031	0
k__Bacteria	p__Bacteroidetes	c__Bacteroidia	o__Bacteroidales	f__Porphyromonadaceae	g__Microbacter	OTU_1178	0
k__Bacteria	p__Planctomycetes	c__Phycisphaerae	o__Phycisphaerales	f__Phycisphaeraceae	g__CL500-3	OTU_1113	0
k__Bacteria	p__Chloroflexi	c__Anaerolineae	o__Anaerolineales	f__Anaerolineaceae	g__uncultured	OTU_4212	0
k__Bacteria	p__Firmicutes	c__Clostridia	o__Clostridiales	f__Family XIII	g__[Eubacterium] brachy group	OTU_1709	0
k__Bacteria	p__Actinobacteria	c__Actinobacteria	o__Propionibacteriales	f__Propionibacteriaceae	g__Tessaracoccus	OTU_1296	0
k__Bacteria	p__Firmicutes	c__Clostridia	o__Clostridiales	f__Lachnospiraceae	g__Lachnospira	OTU_1991	0
k__Bacteria	p__TM6	c__	o__	f__	g__	OTU_1860	0
k__Bacteria	p__Bacteroidetes	c__Sphingobacteriia	o__Sphingobacteriales	f__Saprospiraceae	g__uncultured	OTU_1333	0
k__Bacteria	p__Proteobacteria	c__Betaproteobacteria	o__Burkholderiales	f__Comamonadaceae		OTU_3637	0
k__Bacteria	p__Actinobacteria	c__Actinobacteria	o__Micrococcales	f__Microbacteriaceae	g__Leucobacter	OTU_1683	0
k__Bacteria	p__Proteobacteria	c__Deltaproteobacteria	o__Bdellovibrionales	f__Bdellovibrionaceae	g__OM27 clade	OTU_1229	0
k__Bacteria	p__Proteobacteria	c__Betaproteobacteria	o__Burkholderiales	f__Comamonadaceae		OTU_2712	0
k__Bacteria	p__Proteobacteria	c__Gammaproteobacteria	o__Xanthomonadales	f__Steroidobacteraceae	g__35-7A	OTU_3232	0
k__Bacteria	p__Chloroflexi	c__Anaerolineae	o__Anaerolineales	f__Anaerolineaceae	g__Candidatus Villogracilis	OTU_3643	0
k__Bacteria	p__Chloroflexi	c__Chloroflexia	o__Chloroflexales	f__Roseiflexaceae	g__Kouleothrix	OTU_1573	0
k__Bacteria	p__SHA-109	c__	o__	f__	g__	OTU_1359	0
k__Bacteria	p__Bacteroidetes	c__Sphingobacteriia	o__Sphingobacteriales	f__Saprospiraceae	g__uncultured	OTU_1563	0
k__Bacteria	p__Proteobacteria	c__Betaproteobacteria	o__Burkholderiales	f__Comamonadaceae	g__Rhizobacter	OTU_1541	0
k__Bacteria	p__Proteobacteria	c__Deltaproteobacteria	o__Oligoflexales	f__	g__	OTU_1304	0
k__Bacteria	p__Chloroflexi	c__TK10	o__mle1-48	f__mle1-48	g__mle1-48	OTU_1202	0
k__Bacteria	p__Proteobacteria	c__Alphaproteobacteria	o__Rhizobiales	f__Hyphomicrobiaceae		OTU_938	0
k__Bacteria	p__Bacteroidetes	c__Sphingobacteriia	o__Sphingobacteriales	f__WCHB1-69	g__G35_D8	OTU_1119	0
k__Bacteria	p__Firmicutes	c__Negativicutes	o__Selenomonadales	f__Veillonellaceae	g__Dialister	OTU_2214	0
k__Bacteria	p__WCHB1-60	c__	o__	f__	g__	OTU_1830	0
k__Bacteria	p__Planctomycetes	c__Planctomycetacia	o__Planctomycetales	f__Planctomycetaceae	g__Gemmata	OTU_1582	0
k__Bacteria	p__Chloroflexi	c__Ardenticatenia	o__uncultured	f__	g__	OTU_2065	0
k__Bacteria	p__Planctomycetes	c__Phycisphaerae	o__mle1-8	f__	g__	OTU_1586	0
k__Bacteria	p__Bacteroidetes	c__Sphingobacteriia	o__Sphingobacteriales	f__Saprospiraceae		OTU_2238	0
k__Bacteria	p__Armatimonadetes	c__Chthonomonadetes	o__Chthonomonadales	f__Chthonomonadaceae	g__Chthonomonas	OTU_2244	0
k__Bacteria	p__Acidobacteria	c__Acidobacteria	o__Subgroup 6	f__mb2424	g__SBRFL126	OTU_1756	0
k__Bacteria	p__Proteobacteria	c__Deltaproteobacteria	o__Oligoflexales	f__	g__	OTU_1271	0
k__Bacteria	p__Chloroflexi	c__Caldilineae	o__Caldilineales	f__Caldilineaceae		OTU_1193	0
k__Bacteria	p__Proteobacteria	c__Betaproteobacteria	o__Neisseriales	f__Neisseriaceae	g__	OTU_1463	0
k__Bacteria	p__Saccharibacteria	c__	o__	f__	g__	OTU_1075	0
k__Bacteria	p__Proteobacteria	c__Deltaproteobacteria	o__Myxococcales	f__Phaselicystidaceae	g__Phaselicystis	OTU_1835	0
k__Bacteria	p__Proteobacteria	c__Alphaproteobacteria	o__DB1-14	f__	g__	OTU_1542	0
k__Bacteria	p__Bacteroidetes	c__Bacteroidia	o__Bacteroidales	f__Porphyromonadaceae	g__Parabacteroides	OTU_1638	0
k__Bacteria	p__Chloroflexi	c__Anaerolineae	o__Anaerolineales	f__Anaerolineaceae	g__uncultured	OTU_1414	0
k__Bacteria	p__Planctomycetes	c__Planctomycetacia	o__Planctomycetales	f__Planctomycetaceae	g__Gemmata	OTU_4382	0
k__Bacteria	p__Acidobacteria	c__Holophagae	o__Subgroup 10	f__ABS-19	g__Kaga01	OTU_1931	0
k__Bacteria	p__Actinobacteria	c__Actinobacteria	o__Propionibacteriales	f__Nocardioidaceae		OTU_2117	0
k__Bacteria	p__Proteobacteria	c__Deltaproteobacteria	o__Myxococcales	f__Polyangiaceae	g__Sorangium	OTU_1524	0
k__Bacteria	p__Bacteroidetes	c__Sphingobacteriia	o__Sphingobacteriales	f__NS11-12 marine group	g__	OTU_1215	0
k__Bacteria	p__Cyanobacteria	c__ML635J-21	o__	f__	g__	OTU_4347	0
k__Bacteria	p__Atribacteria	c__Atribacteria Incertae Sedis	o__Unknown Order	f__Caldatribacteriaceae	g__	OTU_1552	0
k__Bacteria	p__Chloroflexi	c__Anaerolineae	o__Anaerolineales	f__Anaerolineaceae	g__Anaerolinea	OTU_976	0
k__Bacteria	p__Actinobacteria	c__Thermoleophilia	o__Gaiellales	f__BVA77	g__	OTU_1166	0
k__Bacteria	p__Actinobacteria	c__Thermoleophilia	o__Gaiellales	f__BVA77	g__LF_BF07	OTU_1185	0
k__Bacteria	p__Bacteroidetes	c__Bacteroidia	o__Bacteroidales	f__Porphyromonadaceae		OTU_1265	0
k__Bacteria	p__Actinobacteria	c__Actinobacteria	o__Propionibacteriales	f__Nocardioidaceae	g__Nocardioides	OTU_3134	0
k__Bacteria	p__Proteobacteria	c__Alphaproteobacteria	o__Rickettsiales			OTU_1046	0
k__Bacteria	p__Proteobacteria	c__Betaproteobacteria	o__Rhodocyclales	f__Rhodocyclaceae	g__Propionivibrio	OTU_2914	0
k__Bacteria	p__Proteobacteria	c__Alphaproteobacteria	o__Rhizobiales	f__Rhizobiales Incertae Sedis	g__Bauldia	OTU_1059	0
k__Bacteria	p__Actinobacteria	c__Actinobacteria	o__Micrococcales	f__Microbacteriaceae	g__Lysinimonas	OTU_1243	0
k__Bacteria	p__Proteobacteria	c__Betaproteobacteria	o__Rhodocyclales	f__Rhodocyclaceae	g__Propionivibrio	OTU_1893	0
k__Bacteria	p__Elusimicrobia	c__Elusimicrobia	o__MVP-88	f__	g__	OTU_1079	0
k__Bacteria	p__Bacteroidetes	c__Sphingobacteriia	o__Sphingobacteriales	f__Chitinophagaceae	g__uncultured	OTU_966	0
k__Bacteria	p__Chloroflexi	c__Thermomicrobia	o__AKYG1722	f__	g__	OTU_1536	0
k__Bacteria	p__Firmicutes	c__Negativicutes	o__Selenomonadales	f__Veillonellaceae		OTU_2289	0
k__Bacteria	p__Acidobacteria	c__Holophagae	o__Subgroup 10	f__ABS-19	g__B1-K1A-105	OTU_1583	0
k__Bacteria	p__Bacteroidetes	c__Sphingobacteriia	o__Sphingobacteriales	f__Saprospiraceae		OTU_1502	0
k__Bacteria	p__Firmicutes	c__Clostridia	o__Clostridiales	f__Ruminococcaceae	g__Ruminococcaceae UCG-002	OTU_2217	0
k__Bacteria	p__Proteobacteria	c__Alphaproteobacteria				OTU_1112	0
k__Bacteria	p__Cyanobacteria	c__Melainabacteria	o__Obscuribacterales	f__	g__	OTU_1217	0
k__Bacteria	p__Planctomycetes	c__Planctomycetacia	o__Planctomycetales	f__Planctomycetaceae	g__Planctomyces	OTU_2313	0
k__Bacteria	p__Proteobacteria	c__Betaproteobacteria	o__Burkholderiales	f__Comamonadaceae		OTU_1968	0
k__Bacteria	p__Proteobacteria	c__Deltaproteobacteria	o__Bdellovibrionales	f__Bdellovibrionaceae	g__OM27 clade	OTU_1275	0
k__Bacteria	p__Bacteroidetes	c__Bacteroidia	o__Bacteroidales	f__Porphyromonadaceae	g__Paludibacter	OTU_2133	0
k__Bacteria	p__Proteobacteria	c__TA18	o__	f__	g__	OTU_1469	0
k__Bacteria	p__Bacteroidetes	c__Sphingobacteriia	o__Sphingobacteriales	f__Chitinophagaceae	g__Terrimonas	OTU_1503	0
k__Bacteria	p__Firmicutes	c__Erysipelotrichia	o__Erysipelotrichales	f__Erysipelotrichaceae	g__Erysipelotrichaceae UCG-001	OTU_1795	0
k__Bacteria	p__Bacteroidetes	c__Sphingobacteriia	o__Sphingobacteriales	f__Chitinophagaceae	g__Filimonas	OTU_1518	0
k__Bacteria	p__Planctomycetes	c__Planctomycetacia	o__Planctomycetales	f__Planctomycetaceae	g__Pirellula	OTU_1522	0
k__Bacteria	p__Proteobacteria	c__Deltaproteobacteria	o__Myxococcales	f__Polyangiaceae	g__Sorangium	OTU_1422	0
k__Bacteria	p__Bacteroidetes	c__Bacteroidia	o__Bacteroidales	f__Porphyromonadaceae	g__Parabacteroides	OTU_3308	0
k__Bacteria	p__Synergistetes	c__Synergistia	o__Synergistales	f__Synergistaceae	g__Lactivibrio	OTU_2977	0
k__Bacteria	p__Proteobacteria	c__Betaproteobacteria	o__Rhodocyclales	f__Rhodocyclaceae	g__Dechloromonas	OTU_1965	0
k__Bacteria	p__Bacteroidetes	c__Bacteroidia	o__Bacteroidales	f__Porphyromonadaceae	g__Paludibacter	OTU_1220	0
k__Bacteria	p__Saccharibacteria	c__	o__	f__	g__	OTU_1291	0
k__Bacteria	p__Cyanobacteria	c__ML635J-21	o__	f__	g__	OTU_1141	0
k__Bacteria	p__Spirochaetae	c__Spirochaetes	o__Spirochaetales	f__Spirochaetaceae	g__Spirochaeta 2	OTU_1138	0
k__Bacteria	p__Proteobacteria	c__Epsilonproteobacteria	o__Campylobacterales	f__Helicobacteraceae	g__uncultured	OTU_1288	0
k__Bacteria	p__Proteobacteria	c__Gammaproteobacteria	o__NKB5	f__	g__	OTU_2286	0
k__Bacteria	p__Proteobacteria	c__Epsilonproteobacteria	o__Campylobacterales	f__Helicobacteraceae	g__Sulfuricurvum	OTU_2471	0
k__Bacteria	p__Chloroflexi	c__Anaerolineae	o__Anaerolineales	f__Anaerolineaceae	g__Anaerolinea	OTU_1129	0
k__Bacteria	p__Proteobacteria	c__Deltaproteobacteria	o__Myxococcales	f__P3OB-42	g__	OTU_1890	0
k__Bacteria	p__Proteobacteria	c__Betaproteobacteria	o__Hydrogenophilales	f__Hydrogenophilaceae	g__Thiobacillus	OTU_1121	0
k__Bacteria	p__Microgenomates	c__	o__	f__	g__	OTU_954	0
k__Bacteria	p__Proteobacteria	c__Alphaproteobacteria	o__Rhodobacterales	f__Rhodobacteraceae	g__Amaricoccus	OTU_1172	0
k__Bacteria	p__Thermotogae	c__Thermotogae	o__Thermotogales	f__Thermotogaceae	g__SC103	OTU_969	0
k__Bacteria	p__Acidobacteria	c__Holophagae	o__Subgroup 10	f__ABS-19	g__B1-K1A-105	OTU_1477	0
k__Bacteria	p__Spirochaetae	c__Spirochaetes	o__Spirochaetales	f__Spirochaetaceae	g__Treponema 2	OTU_1415	0
k__Bacteria	p__Proteobacteria	c__Deltaproteobacteria	o__Desulfovibrionales	f__Desulfovibrionaceae	g__Desulfovibrio	OTU_2374	0
k__Bacteria						OTU_1557	0
k__Bacteria	p__Bacteroidetes	c__Sphingobacteriia	o__Sphingobacteriales	f__Saprospiraceae	g__uncultured	OTU_2312	0
k__Bacteria	p__Chloroflexi	c__Anaerolineae	o__Anaerolineales	f__Anaerolineaceae	g__uncultured	OTU_920	0
k__Bacteria	p__Chloroflexi	c__Anaerolineae	o__Anaerolineales	f__Anaerolineaceae	g__Anaerolinea	OTU_2622	0
k__Bacteria	p__Proteobacteria	c__Deltaproteobacteria	o__Myxococcales	f__KD3-10	g__	OTU_2446	0
k__Bacteria	p__Cyanobacteria	c__Melainabacteria	o__Vampirovibrionales	f__	g__	OTU_1103	0
k__Bacteria	p__Chloroflexi	c__Anaerolineae	o__Anaerolineales	f__Anaerolineaceae	g__uncultured	OTU_1701	0
k__Bacteria	p__Proteobacteria	c__TA18	o__	f__	g__	OTU_1338	0
k__Bacteria	p__Firmicutes	c__Bacilli	o__Lactobacillales	f__Streptococcaceae	g__Streptococcus	OTU_1608	0
k__Bacteria	p__Proteobacteria	c__Deltaproteobacteria	o__Desulfuromonadales	f__GR-WP33-58	g__32C6	OTU_3129	0
k__Bacteria	p__Proteobacteria	c__Alphaproteobacteria				OTU_1117	0
k__Bacteria	p__Spirochaetae	c__Spirochaetes	o__Spirochaetales	f__Leptospiraceae	g__	OTU_1681	0
k__Bacteria	p__Proteobacteria	c__Gammaproteobacteria	o__Xanthomonadales	f__Competibacteraceae		OTU_1513	0
k__Bacteria	p__Chloroflexi	c__SJA-15	o__	f__	g__	OTU_1074	0
k__Bacteria	p__Firmicutes	c__Clostridia	o__Clostridiales	f__Christensenellaceae	g__Christensenellaceae R-7 group	OTU_1180	0
k__Bacteria	p__Cyanobacteria	c__ML635J-21	o__	f__	g__	OTU_2027	0
k__Bacteria	p__Proteobacteria	c__TA18	o__	f__	g__	OTU_1130	0
k__Bacteria	p__Proteobacteria	c__Deltaproteobacteria	o__Syntrophobacterales	f__Syntrophaceae	g__Smithella	OTU_883	0
k__Bacteria	p__Spirochaetae	c__Spirochaetes	o__Spirochaetales	f__Leptospiraceae	g__Turneriella	OTU_1483	0
k__Bacteria	p__Firmicutes	c__Clostridia	o__Clostridiales	f__Lachnospiraceae	g__Coprococcus 3	OTU_2888	0
k__Bacteria	p__Actinobacteria	c__Thermoleophilia	o__Gaiellales	f__BVA77	g__LF_BF07	OTU_1739	0
k__Bacteria	p__Chloroflexi	c__Anaerolineae	o__Anaerolineales	f__Anaerolineaceae	g__H39	OTU_1758	0
k__Bacteria	p__Proteobacteria	c__Deltaproteobacteria	o__Myxococcales	f__mle1-27	g__mle1-27	OTU_1943	0
Unclassified						OTU_1114	0
k__Bacteria	p__Proteobacteria	c__Deltaproteobacteria	o__Myxococcales	f__P3OB-42	g__	OTU_1578	0
k__Bacteria	p__Armatimonadetes	c__	o__	f__	g__	OTU_1299	0
k__Bacteria	p__Proteobacteria	c__Betaproteobacteria	o__Rhodocyclales	f__Rhodocyclaceae	g__Candidatus Accumulibacter	OTU_2513	0
k__Bacteria	p__Actinobacteria	c__Coriobacteriia	o__Coriobacteriales	f__Coriobacteriaceae	g__Atopobium	OTU_1420	0
k__Bacteria	p__Bacteroidetes	c__Sphingobacteriia	o__Sphingobacteriales	f__Saprospiraceae	g__CYCU-0281	OTU_1685	0
k__Bacteria	p__Verrucomicrobia	c__Spartobacteria	o__Chthoniobacterales	f__LD29	g__	OTU_2012	0
k__Bacteria	p__Acidobacteria	c__Acidobacteria	o__Subgroup 4	f__11-24	g__	OTU_1834	0
k__Bacteria	p__Proteobacteria	c__Gammaproteobacteria	o__NKB5	f__	g__	OTU_1885	0
k__Bacteria	p__Chlorobi	c__Chlorobia	o__Chlorobiales	f__OPB56	g__	OTU_1631	0
k__Bacteria	p__Bacteroidetes	c__Sphingobacteriia	o__Sphingobacteriales	f__Chitinophagaceae	g__uncultured	OTU_1188	0
k__Bacteria	p__Proteobacteria	c__Deltaproteobacteria	o__Myxococcales			OTU_1825	0
k__Bacteria	p__Fusobacteria	c__Fusobacteriia	o__Fusobacteriales	f__Leptotrichiaceae	g__uncultured	OTU_1876	0
k__Bacteria	p__Proteobacteria	c__Deltaproteobacteria	o__Myxococcales	f__Sandaracinaceae	g__Sandaracinus	OTU_1597	0
k__Bacteria	p__Proteobacteria	c__Alphaproteobacteria	o__Rhizobiales	f__Hyphomicrobiaceae	g__Ancalomicrobium	OTU_1364	0
k__Bacteria	p__Bacteroidetes	c__Bacteroidia	o__Bacteroidales	f__Prevotellaceae	g__Prevotella 7	OTU_2135	0
k__Bacteria	p__Proteobacteria	c__Alphaproteobacteria	o__Rhizobiales	f__Rhizobiaceae	g__Kaistia	OTU_2395	0
k__Bacteria	p__Bacteroidetes	c__Sphingobacteriia	o__Sphingobacteriales	f__Saprospiraceae	g__MK04	OTU_1351	0
k__Bacteria	p__Bacteroidetes	c__Cytophagia	o__Cytophagales	f__Cytophagaceae		OTU_1386	0
k__Bacteria	p__Planctomycetes	c__Planctomycetacia	o__Planctomycetales	f__Planctomycetaceae	g__Pirellula	OTU_1398	0
k__Bacteria	p__Planctomycetes	c__Phycisphaerae	o__Phycisphaerales	f__Phycisphaeraceae	g__SM1A02	OTU_1254	0
k__Bacteria	p__Firmicutes	c__Negativicutes	o__Selenomonadales	f__Acidaminococcaceae	g__Phascolarctobacterium	OTU_2485	0
k__Bacteria	p__Bacteroidetes	c__Sphingobacteriia	o__Sphingobacteriales	f__Saprospiraceae	g__uncultured	OTU_2723	0
k__Bacteria	p__Bacteroidetes	c__Sphingobacteriia	o__Sphingobacteriales			OTU_1471	0
k__Bacteria	p__Saccharibacteria	c__Unknown Class	o__FW73			OTU_1565	0
k__Bacteria	p__Proteobacteria	c__Deltaproteobacteria	o__Oligoflexales	f__	g__	OTU_1652	0
k__Bacteria	p__Saccharibacteria					OTU_1605	0
k__Bacteria	p__Proteobacteria	c__Gammaproteobacteria	o__Legionellales	f__Legionellaceae	g__Legionella	OTU_1120	0
k__Bacteria	p__Proteobacteria	c__Deltaproteobacteria	o__Myxococcales	f__KD3-10	g__	OTU_1941	0
k__Bacteria	p__Bacteroidetes	c__Sphingobacteriia	o__Sphingobacteriales	f__Chitinophagaceae	g__Flavihumibacter	OTU_1241	0
k__Bacteria	p__Proteobacteria	c__Alphaproteobacteria	o__Rickettsiales	f__Mitochondria	g__	OTU_1110	0
k__Bacteria	p__Proteobacteria	c__Betaproteobacteria	o__Burkholderiales	f__Burkholderiaceae	g__Lautropia	OTU_2029	0
k__Bacteria	p__Actinobacteria	c__Acidimicrobiia	o__Acidimicrobiales			OTU_1818	0
k__Bacteria	p__Proteobacteria	c__Betaproteobacteria	o__Nitrosomonadales	f__Nitrosomonadaceae	g__uncultured	OTU_1412	0
k__Bacteria	p__Chloroflexi	c__KD4-96	o__	f__	g__	OTU_1659	0
k__Bacteria	p__Chloroflexi	c__Thermomicrobia	o__JG30-KF-CM45	f__	g__	OTU_2956	0
k__Bacteria	p__Gracilibacteria	c__	o__	f__	g__	OTU_1449	0
k__Bacteria	p__Bacteroidetes	c__Sphingobacteriia	o__Sphingobacteriales	f__Chitinophagaceae	g__uncultured	OTU_1273	0
k__Bacteria	p__Proteobacteria	c__Alphaproteobacteria	o__Rickettsiales	f__SM2D12	g__	OTU_2112	0
k__Bacteria	p__Firmicutes	c__Clostridia	o__Clostridiales	f__Clostridiaceae 1	g__Clostridium sensu stricto 12	OTU_1892	0
k__Bacteria	p__Planctomycetes	c__Planctomycetacia	o__Planctomycetales	f__Planctomycetaceae	g__Planctomyces	OTU_2389	0
k__Bacteria	p__Firmicutes	c__Negativicutes	o__Selenomonadales	f__Veillonellaceae	g__	OTU_1902	0
k__Bacteria	p__Planctomycetes	c__Planctomycetacia	o__Planctomycetales	f__Planctomycetaceae	g__Pirellula	OTU_1331	0
k__Bacteria	p__Bacteroidetes	c__vadinHA17	o__vadinHA17	f__WCHB1-53	g__	OTU_1419	0
k__Bacteria	p__Firmicutes	c__Clostridia	o__Clostridiales	f__Ruminococcaceae	g__Ruminococcus 2	OTU_2419	0
k__Bacteria	p__Firmicutes	c__Negativicutes	o__Selenomonadales	f__Veillonellaceae		OTU_2524	0
k__Bacteria	p__Firmicutes	c__Negativicutes	o__Selenomonadales	f__Acidaminococcaceae	g__Acidaminococcus	OTU_1676	0
k__Bacteria	p__Planctomycetes	c__Phycisphaerae	o__Phycisphaerales	f__Phycisphaeraceae	g__SM1A02	OTU_1206	0
k__Bacteria	p__Actinobacteria	c__Acidimicrobiia	o__Acidimicrobiales	f__uncultured	g__	OTU_1749	0
k__Bacteria	p__Proteobacteria	c__Deltaproteobacteria	o__Oligoflexales	f__	g__	OTU_1625	0
k__Bacteria	p__Proteobacteria	c__Betaproteobacteria	o__Burkholderiales	f__Comamonadaceae	g__Curvibacter	OTU_1240	0
k__Bacteria	p__Chloroflexi	c__Chloroflexia	o__Chloroflexales	f__Roseiflexaceae	g__	OTU_1226	0
k__Bacteria	p__Fusobacteria	c__Fusobacteriia	o__Fusobacteriales	f__Leptotrichiaceae	g__Leptotrichia	OTU_2049	0
k__Bacteria	p__Bacteroidetes	c__Sphingobacteriia	o__Sphingobacteriales	f__Saprospiraceae	g__uncultured	OTU_1424	0
k__Bacteria	p__Proteobacteria	c__Deltaproteobacteria	o__Desulfobacterales	f__Desulfobulbaceae	g__Desulfocapsa	OTU_1808	0
k__Bacteria	p__Proteobacteria	c__Gammaproteobacteria	o__Xanthomonadales	f__Xanthomonadaceae	g__Stenotrophomonas	OTU_2336	0
k__Bacteria	p__Bacteroidetes	c__Sphingobacteriia	o__Sphingobacteriales	f__Chitinophagaceae	g__uncultured	OTU_1644	0
k__Bacteria	p__Firmicutes	c__Clostridia	o__Clostridiales	f__Lachnospiraceae	g__Lachnospiraceae UCG-005	OTU_2980	0
k__Bacteria	p__Proteobacteria	c__Alphaproteobacteria	o__DB1-14	f__	g__	OTU_1137	0
k__Bacteria	p__Proteobacteria	c__Betaproteobacteria	o__Rhodocyclales	f__Rhodocyclaceae		OTU_1523	0
k__Bacteria	p__Proteobacteria	c__TA18	o__	f__	g__	OTU_1285	0
k__Bacteria	p__Firmicutes	c__Clostridia	o__D8A-2	f__MRE50b23	g__MRE50b23	OTU_1874	0
k__Bacteria	p__Actinobacteria	c__Acidimicrobiia	o__Acidimicrobiales	f__Iamiaceae	g__Iamia	OTU_4252	0
k__Bacteria	p__Chloroflexi	c__Chloroflexia	o__Chloroflexales	f__Roseiflexaceae		OTU_1510	0
k__Bacteria	p__Proteobacteria	c__Deltaproteobacteria	o__Oligoflexales	f__	g__	OTU_1323	0
k__Bacteria	p__Bacteroidetes					OTU_1263	0
k__Bacteria	p__Chloroflexi	c__WCHB1-50	o__WCHB1-50	f__	g__	OTU_2175	0
k__Bacteria	p__Bacteroidetes					OTU_1270	0
k__Bacteria	p__Acidobacteria	c__Acidobacteria	o__Subgroup 6	f__	g__	OTU_2347	0
k__Bacteria	p__Proteobacteria	c__Betaproteobacteria	o__Neisseriales	f__Neisseriaceae	g__Paludibacterium	OTU_2086	0
k__Bacteria	p__Proteobacteria	c__Alphaproteobacteria	o__Rickettsiales	f__SM2D12	g__	OTU_1348	0
k__Bacteria	p__Proteobacteria	c__Alphaproteobacteria	o__Rickettsiales	f__SM2D12	g__	OTU_1300	0
k__Bacteria	p__Fusobacteria	c__Fusobacteriia	o__Fusobacteriales	f__Leptotrichiaceae		OTU_1848	0
k__Bacteria	p__Microgenomates	c__	o__	f__	g__	OTU_1035	0
k__Bacteria	p__Spirochaetae	c__Spirochaetes	o__Spirochaetales	f__Spirochaetaceae		OTU_1831	0
k__Bacteria						OTU_2275	0
k__Bacteria	p__Chloroflexi	c__Anaerolineae	o__Anaerolineales	f__Anaerolineaceae	g__SJA-170	OTU_1486	0
k__Bacteria	p__Saccharibacteria	c__	o__	f__	g__	OTU_1438	0
k__Bacteria	p__Chloroflexi	c__WCHB1-50	o__WCHB1-50	f__	g__	OTU_1410	0
k__Bacteria	p__Proteobacteria	c__Deltaproteobacteria	o__Myxococcales	f__uncultured	g__	OTU_1909	0
k__Bacteria	p__Chloroflexi	c__WCHB1-50	o__WCHB1-50	f__	g__	OTU_2156	0
k__Bacteria	p__Bacteroidetes	c__Sphingobacteriia	o__Sphingobacteriales	f__Chitinophagaceae	g__Filimonas	OTU_2205	0
k__Bacteria	p__Bacteroidetes	c__Bacteroidia	o__Bacteroidales	f__Porphyromonadaceae		OTU_1505	0
k__Bacteria	p__Lentisphaerae					OTU_2199	0
k__Bacteria	p__Chlorobi	c__Chlorobia	o__Chlorobiales	f__Chlorobiaceae	g__Chlorobaculum	OTU_3749	0
k__Bacteria	p__Actinobacteria	c__Actinobacteria	o__Corynebacteriales	f__Nocardiaceae	g__Rhodococcus	OTU_1645	0
k__Bacteria	p__Proteobacteria	c__Betaproteobacteria	o__Nitrosomonadales	f__Nitrosomonadaceae	g__Nitrosomonas	OTU_2328	0
k__Bacteria	p__Proteobacteria	c__Deltaproteobacteria	o__Desulfobacterales	f__Desulfobulbaceae	g__Desulfobulbus	OTU_1816	0
k__Bacteria	p__Proteobacteria	c__Alphaproteobacteria	o__DB1-14	f__	g__	OTU_3549	0
k__Bacteria	p__Microgenomates	c__	o__	f__	g__	OTU_1157	0
k__Bacteria	p__Microgenomates	c__	o__	f__	g__	OTU_1441	0
k__Bacteria	p__Bacteroidetes	c__SB-5	o__	f__	g__	OTU_1819	0
k__Bacteria	p__Firmicutes	c__Clostridia	o__Clostridiales	f__Ruminococcaceae	g__[Eubacterium] coprostanoligenes group	OTU_1176	0
k__Bacteria	p__Proteobacteria	c__Deltaproteobacteria	o__Myxococcales			OTU_2456	0
k__Bacteria	p__Acidobacteria	c__Acidobacteria	o__Subgroup 4	f__11-24	g__	OTU_2032	0
k__Bacteria	p__Chlorobi	c__Chlorobia	o__Chlorobiales	f__Chlorobiaceae	g__Chlorobaculum	OTU_1330	0
k__Bacteria	p__TM6	c__	o__	f__	g__	OTU_1394	0
k__Bacteria	p__Proteobacteria	c__Gammaproteobacteria	o__Xanthomonadales	f__CCM19a	g__CCM19a	OTU_1997	0
k__Bacteria	p__Bacteroidetes					OTU_1219	0
k__Bacteria	p__Bacteroidetes	c__Cytophagia	o__Cytophagales	f__Cytophagaceae	g__uncultured	OTU_2022	0
k__Bacteria	p__Acidobacteria	c__Acidobacteria	o__Subgroup 3	f__Unknown Family	g__Bryobacter	OTU_1806	0
k__Bacteria	p__Chloroflexi	c__Anaerolineae	o__Anaerolineales	f__Anaerolineaceae	g__uncultured	OTU_4166	0
k__Bacteria	p__Firmicutes	c__Clostridia	o__Clostridiales	f__Lachnospiraceae	g__Lachnospiraceae ND3007 group	OTU_2148	0
k__Bacteria	p__Gracilibacteria	c__	o__	f__	g__	OTU_1401	0
k__Bacteria						OTU_2234	0
k__Bacteria	p__Chloroflexi	c__Anaerolineae	o__Anaerolineales	f__Anaerolineaceae	g__Leptolinea	OTU_1158	0
k__Bacteria	p__Elusimicrobia	c__Elusimicrobia	o__Lineage IIb	f__	g__	OTU_1492	0
k__Bacteria	p__Firmicutes	c__Bacilli	o__Lactobacillales	f__Leuconostocaceae	g__Leuconostoc	OTU_2560	0
k__Bacteria						OTU_1399	0
k__Bacteria	p__Proteobacteria	c__Alphaproteobacteria	o__Rhodospirillales	f__Rhodospirillaceae		OTU_1303	0
k__Bacteria	p__Chlorobi	c__Chlorobia	o__Chlorobiales	f__OPB56	g__	OTU_1730	0
k__Bacteria	p__Proteobacteria	c__Alphaproteobacteria	o__Rhizobiales	f__Hyphomicrobiaceae		OTU_1294	0
k__Bacteria	p__Proteobacteria	c__Deltaproteobacteria	o__GR-WP33-30	f__	g__	OTU_1880	0
k__Bacteria	p__Proteobacteria	c__Alphaproteobacteria	o__DB1-14	f__	g__	OTU_1428	0
k__Bacteria	p__Proteobacteria	c__Deltaproteobacteria	o__Myxococcales			OTU_1723	0
k__Bacteria	p__Actinobacteria	c__Actinobacteria	o__Corynebacteriales	f__Corynebacteriaceae	g__Corynebacterium 1	OTU_2976	0
k__Bacteria	p__Tenericutes	c__Mollicutes	o__Mollicutes RF9	f__	g__	OTU_808	0
k__Bacteria	p__Actinobacteria	c__Thermoleophilia	o__Solirubrobacterales	f__480-2	g__	OTU_1975	0
k__Bacteria	p__Actinobacteria	c__Actinobacteria	o__Micrococcales	f__Intrasporangiaceae	g__Fodinibacter	OTU_2556	0
k__Bacteria	p__Proteobacteria	c__Alphaproteobacteria	o__Caulobacterales	f__Caulobacteraceae	g__Brevundimonas	OTU_1719	0
k__Bacteria	p__Bacteroidetes	c__Sphingobacteriia	o__Sphingobacteriales	f__Saprospiraceae	g__uncultured	OTU_1886	0
k__Bacteria	p__Bacteroidetes	c__Bacteroidia	o__Bacteroidales	f__Porphyromonadaceae	g__Parabacteroides	OTU_1993	0
k__Bacteria	p__Actinobacteria	c__Actinobacteria	o__Propionibacteriales	f__Propionibacteriaceae	g__Brooklawnia	OTU_1849	0
k__Bacteria	p__Proteobacteria	c__Alphaproteobacteria	o__Rhodospirillales	f__Acetobacteraceae	g__Rhodovastum	OTU_1081	0
k__Bacteria	p__Chloroflexi	c__Anaerolineae	o__Anaerolineales	f__Anaerolineaceae		OTU_1488	0
k__Bacteria	p__Actinobacteria	c__Actinobacteria	o__Propionibacteriales	f__Propionibacteriaceae	g__Propionicimonas	OTU_1481	0
k__Bacteria	p__Proteobacteria	c__Alphaproteobacteria	o__Rickettsiales	f__Rickettsiales Incertae Sedis	g__Candidatus Captivus	OTU_1715	0
k__Bacteria	p__Elusimicrobia	c__Elusimicrobia	o__Lineage IIb	f__	g__	OTU_1883	0
k__Bacteria	p__Proteobacteria	c__Deltaproteobacteria	o__Myxococcales	f__Haliangiaceae	g__Haliangium	OTU_2473	0
k__Bacteria	p__Actinobacteria	c__Thermoleophilia	o__Solirubrobacterales			OTU_4330	0
k__Bacteria	p__Latescibacteria	c__	o__	f__	g__	OTU_2230	0
k__Bacteria	p__Chloroflexi	c__SJA-15	o__C10_SB1A	f__C10_SB1A	g__Candidatus Amarilinum	OTU_3155	0
k__Bacteria	p__Chloroflexi	c__Caldilineae	o__Caldilineales	f__Caldilineaceae	g__uncultured	OTU_1672	0
k__Bacteria	p__Proteobacteria	c__Alphaproteobacteria	o__Rickettsiales	f__Rickettsiales Incertae Sedis		OTU_1451	0
k__Bacteria	p__Bacteroidetes	c__Flavobacteriia	o__Flavobacteriales	f__Cryomorphaceae	g__Owenweeksia	OTU_1310	0
k__Bacteria	p__Proteobacteria	c__Deltaproteobacteria	o__Myxococcales	f__Polyangiaceae	g__Sorangium	OTU_1678	0
k__Bacteria	p__Bacteroidetes	c__WCHB1-32	o__	f__	g__	OTU_1543	0
k__Bacteria	p__Bacteroidetes	c__Sphingobacteriia	o__Sphingobacteriales	f__Saprospiraceae	g__Lewinella	OTU_2498	0
k__Bacteria	p__Proteobacteria	c__Deltaproteobacteria	o__Myxococcales			OTU_1530	0
k__Bacteria	p__Armatimonadetes	c__	o__	f__	g__	OTU_2494	0
k__Bacteria	p__Firmicutes	c__Clostridia	o__Clostridiales	f__Family XIII	g__uncultured	OTU_1955	0
k__Bacteria	p__Proteobacteria	c__Deltaproteobacteria	o__Myxococcales	f__Haliangiaceae	g__Haliangium	OTU_2235	0
k__Bacteria	p__Proteobacteria	c__Alphaproteobacteria				OTU_1443	0
k__Bacteria	p__Acidobacteria	c__Acidobacteria	o__Subgroup 6	f__	g__	OTU_1667	0
k__Bacteria	p__Proteobacteria	c__Deltaproteobacteria				OTU_2257	0
k__Bacteria	p__Proteobacteria	c__Deltaproteobacteria	o__Myxococcales	f__P3OB-42	g__	OTU_3121	0
k__Bacteria	p__Proteobacteria	c__Deltaproteobacteria	o__Myxococcales	f__Haliangiaceae	g__Haliangium	OTU_2610	0
k__Bacteria	p__Firmicutes	c__Clostridia	o__Clostridiales	f__Lachnospiraceae	g__Lachnospira	OTU_2134	0
k__Bacteria	p__Chloroflexi	c__Anaerolineae	o__Anaerolineales	f__Anaerolineaceae	g__uncultured	OTU_2966	0
k__Bacteria	p__Acidobacteria	c__Acidobacteria	o__Subgroup 4	f__Unknown Family	g__Blastocatella	OTU_1357	0
k__Bacteria	p__Firmicutes	c__Clostridia	o__Clostridiales	f__Ruminococcaceae	g__Ruminococcus 1	OTU_2179	0
k__Bacteria	p__Bacteroidetes	c__Flavobacteriia	o__Flavobacteriales	f__Flavobacteriaceae	g__Chryseobacterium	OTU_1251	0
k__Bacteria	p__Acidobacteria	c__Acidobacteria	o__Subgroup 17	f__CCU21	g__	OTU_3080	0
k__Bacteria	p__Firmicutes	c__Clostridia	o__Clostridiales	f__Christensenellaceae	g__Christensenellaceae R-7 group	OTU_2905	0
k__Bacteria	p__Proteobacteria	c__Betaproteobacteria	o__Burkholderiales	f__Comamonadaceae		OTU_2097	0
k__Bacteria	p__Bacteroidetes	c__Bacteroidia	o__Bacteroidales	f__Bacteroidales UCG-001	g__	OTU_927	0
k__Bacteria	p__Proteobacteria	c__Alphaproteobacteria	o__Rhodospirillales	f__Rhodospirillaceae	g__uncultured	OTU_1452	0
k__Bacteria	p__Firmicutes	c__Clostridia	o__Clostridiales	f__Eubacteriaceae	g__Eubacterium	OTU_1907	0
k__Bacteria	p__Cyanobacteria	c__Melainabacteria	o__Obscuribacterales	f__	g__	OTU_1446	0
k__Bacteria	p__Proteobacteria	c__Betaproteobacteria	o__Burkholderiales	f__Comamonadaceae	g__Ottowia	OTU_2352	0
k__Bacteria	p__Bacteroidetes	c__Sphingobacteriia	o__Sphingobacteriales	f__Saprospiraceae	g__uncultured	OTU_1445	0
k__Bacteria	p__Actinobacteria	c__Actinobacteria	o__Micrococcales	f__Microbacteriaceae	g__Diaminobutyricimonas	OTU_1690	0
k__Bacteria	p__Proteobacteria	c__Deltaproteobacteria	o__Myxococcales	f__mle1-27		OTU_2271	0
k__Bacteria	p__Chloroflexi	c__Anaerolineae	o__Anaerolineales	f__Anaerolineaceae	g__uncultured	OTU_2532	0
k__Bacteria	p__Proteobacteria	c__Betaproteobacteria	o__Rhodocyclales	f__Rhodocyclaceae		OTU_2124	0
k__Bacteria	p__Proteobacteria	c__Alphaproteobacteria	o__DB1-14	f__	g__	OTU_1491	0
k__Bacteria	p__Planctomycetes	c__Planctomycetacia	o__Planctomycetales	f__Planctomycetaceae	g__Planctomyces	OTU_2178	0
k__Bacteria	p__Chloroflexi	c__KD4-96	o__	f__	g__	OTU_1696	0
k__Bacteria	p__Proteobacteria	c__Alphaproteobacteria	o__Rhodospirillales	f__Rhodospirillaceae	g__Elstera	OTU_2066	0
k__Bacteria	p__Proteobacteria	c__Alphaproteobacteria	o__Rhodospirillales	f__Rhodospirillaceae	g__Defluviicoccus	OTU_1734	0
k__Bacteria	p__Proteobacteria	c__Betaproteobacteria	o__Neisseriales	f__Neisseriaceae	g__uncultured	OTU_1385	0
k__Bacteria	p__Elusimicrobia	c__Elusimicrobia	o__Lineage IIa	f__	g__	OTU_1865	0
k__Bacteria	p__Proteobacteria	c__Deltaproteobacteria	o__Myxococcales	f__Haliangiaceae	g__Haliangium	OTU_3237	0
k__Bacteria	p__SHA-109	c__	o__	f__	g__	OTU_1656	0
k__Bacteria	p__Firmicutes	c__Clostridia	o__Clostridiales	f__Family XIII	g__Anaerovorax	OTU_2093	0
k__Bacteria	p__Chloroflexi	c__Anaerolineae	o__Anaerolineales	f__Anaerolineaceae	g__uncultured	OTU_1665	0
k__Bacteria	p__Firmicutes	c__Negativicutes	o__Selenomonadales	f__Veillonellaceae	g__Mitsuokella	OTU_3719	0
k__Bacteria	p__Bacteroidetes	c__Bacteroidetes VC2.1 Bac22	o__	f__	g__	OTU_1168	0
k__Bacteria	p__Proteobacteria	c__Epsilonproteobacteria	o__Campylobacterales	f__Helicobacteraceae	g__Sulfuricurvum	OTU_1684	0
k__Bacteria	p__TM6	c__	o__	f__	g__	OTU_1161	0
k__Bacteria	p__Acidobacteria	c__Acidobacteria	o__Subgroup 6	f__	g__	OTU_1663	0
k__Bacteria	p__Bacteroidetes	c__Sphingobacteriia	o__Sphingobacteriales	f__Saprospiraceae	g__uncultured	OTU_2535	0
k__Bacteria	p__Proteobacteria	c__Alphaproteobacteria				OTU_1356	0
k__Bacteria	p__Chlorobi	c__Chlorobia	o__Chlorobiales	f__OPB56	g__	OTU_3626	0
k__Bacteria	p__Proteobacteria	c__Deltaproteobacteria	o__Myxococcales	f__Sandaracinaceae		OTU_2387	0
k__Bacteria	p__Chloroflexi	c__Anaerolineae	o__Anaerolineales	f__Anaerolineaceae	g__uncultured	OTU_2008	0
k__Bacteria	p__Chloroflexi	c__Anaerolineae	o__Anaerolineales	f__Anaerolineaceae	g__uncultured	OTU_2196	0
k__Bacteria	p__Firmicutes	c__Clostridia	o__Clostridiales	f__Lachnospiraceae	g__Mobilitalea	OTU_1040	0
k__Bacteria	p__Acidobacteria	c__Acidobacteria	o__Subgroup 3	f__Unknown Family	g__Bryobacter	OTU_1195	0
k__Bacteria	p__Proteobacteria	c__Betaproteobacteria	o__Nitrosomonadales	f__Nitrosomonadaceae	g__A0837	OTU_2143	0
k__Bacteria	p__Cyanobacteria	c__Melainabacteria	o__Obscuribacterales	f__	g__	OTU_1998	0
k__Bacteria	p__Proteobacteria	c__Gammaproteobacteria	o__Legionellales	f__Coxiellaceae	g__Aquicella	OTU_1854	0
k__Bacteria	p__Proteobacteria	c__Alphaproteobacteria	o__Rickettsiales	f__Rickettsiaceae	g__uncultured	OTU_1256	0
k__Bacteria	p__Acidobacteria	c__Acidobacteria	o__Subgroup 6	f__	g__	OTU_2652	0
k__Bacteria	p__Proteobacteria	c__Alphaproteobacteria	o__Rickettsiales	f__Rickettsiales Incertae Sedis	g__Candidatus Odyssella	OTU_1230	0
k__Bacteria	p__Chlorobi	c__Chlorobia	o__Chlorobiales	f__SJA-28	g__K2-30-37	OTU_2089	0
k__Bacteria	p__Proteobacteria	c__Epsilonproteobacteria	o__Campylobacterales	f__Helicobacteraceae	g__Sulfuricurvum	OTU_1695	0
k__Bacteria	p__Proteobacteria	c__Deltaproteobacteria	o__Desulfobacterales	f__Desulfobacteraceae	g__Desulforegula	OTU_1833	0
k__Bacteria	p__Firmicutes	c__Clostridia	o__Clostridiales	f__Ruminococcaceae	g__Ruminococcus 1	OTU_913	0
k__Bacteria	p__Actinobacteria	c__Actinobacteria	o__Micrococcales	f__Intrasporangiaceae	g__Tetrasphaera	OTU_1670	0
k__Bacteria	p__Chloroflexi	c__Ardenticatenia	o__uncultured	f__	g__	OTU_2177	0
k__Bacteria	p__Armatimonadetes	c__	o__	f__	g__	OTU_1622	0
k__Bacteria	p__Proteobacteria	c__Deltaproteobacteria	o__Myxococcales	f__Haliangiaceae	g__Haliangium	OTU_2317	0
k__Bacteria	p__Proteobacteria	c__Alphaproteobacteria	o__Rickettsiales	f__SM2D12	g__	OTU_1021	0
k__Bacteria	p__Proteobacteria	c__Betaproteobacteria	o__Burkholderiales	f__Alcaligenaceae	g__Candidimonas	OTU_1418	0
k__Bacteria	p__Acidobacteria	c__Holophagae	o__Holophagales	f__Holophagaceae	g__uncultured	OTU_1365	0
k__Bacteria	p__Firmicutes	c__Bacilli	o__Bacillales	f__Bacillaceae	g__Bacillus	OTU_2223	0
k__Bacteria	p__Proteobacteria	c__Alphaproteobacteria	o__Rhizobiales	f__Brucellaceae	g__Ochrobactrum	OTU_3459	0
k__Bacteria	p__Lentisphaerae	c__PBS-III-20	o__	f__	g__	OTU_1500	0
k__Bacteria	p__Saccharibacteria	c__	o__	f__	g__	OTU_1796	0
k__Bacteria	p__Firmicutes	c__Clostridia	o__Clostridiales	f__Ruminococcaceae	g__Ruminococcus 1	OTU_2301	0
k__Bacteria	p__Planctomycetes	c__Planctomycetacia	o__Planctomycetales	f__Planctomycetaceae	g__Gemmata	OTU_2889	0
k__Bacteria	p__Bacteroidetes	c__Sphingobacteriia	o__Sphingobacteriales	f__WCHB1-69	g__	OTU_1646	0
k__Bacteria	p__TA06	c__	o__	f__	g__	OTU_1480	0
k__Bacteria	p__Hydrogenedentes	c__	o__	f__	g__	OTU_1526	0
k__Bacteria	p__Chloroflexi	c__Anaerolineae	o__Anaerolineales	f__Anaerolineaceae	g__uncultured	OTU_1689	0
k__Bacteria	p__Proteobacteria	c__Deltaproteobacteria	o__Oligoflexales	f__	g__	OTU_1694	0
k__Bacteria	p__Chlorobi	c__Chlorobia	o__Chlorobiales	f__OPB56	g__	OTU_1098	0
k__Bacteria	p__Verrucomicrobia	c__Spartobacteria	o__Chthoniobacterales	f__LD29	g__	OTU_1604	0
k__Bacteria	p__Proteobacteria	c__Alphaproteobacteria	o__Rhodospirillales	f__Rhodospirillaceae	g__uncultured	OTU_1298	0
k__Bacteria	p__Saccharibacteria	c__	o__	f__	g__	OTU_1504	0
k__Bacteria	p__Actinobacteria	c__Actinobacteria	o__Propionibacteriales	f__Propionibacteriaceae	g__Propionicimonas	OTU_2000	0
k__Bacteria	p__Proteobacteria	c__Deltaproteobacteria	o__Oligoflexales	f__	g__	OTU_2028	0
k__Bacteria	p__Proteobacteria	c__Alphaproteobacteria	o__Sphingomonadales			OTU_4021	0
k__Bacteria	p__Proteobacteria	c__Deltaproteobacteria				OTU_2343	0
k__Bacteria	p__Chloroflexi	c__Thermomicrobia	o__JG30-KF-CM45	f__	g__	OTU_1914	0
k__Bacteria	p__Bacteroidetes	c__Flavobacteriia	o__Flavobacteriales	f__NS9 Marine group	g__PHOS-HE28	OTU_2355	0
k__Bacteria	p__Gracilibacteria	c__	o__	f__	g__	OTU_1639	0
k__Bacteria	p__Bacteroidetes	c__Bacteroidia	o__Bacteroidales	f__Prevotellaceae		OTU_2314	0
k__Bacteria	p__Bacteroidetes	c__Sphingobacteriia	o__Sphingobacteriales	f__Chitinophagaceae		OTU_1280	0
k__Bacteria	p__Firmicutes	c__Clostridia	o__Clostridiales	f__Syntrophomonadaceae	g__Syntrophomonas	OTU_2696	0
k__Bacteria	p__Acidobacteria	c__Acidobacteria	o__Subgroup 6	f__	g__	OTU_2500	0
k__Bacteria	p__Chloroflexi	c__Anaerolineae	o__Anaerolineales	f__Anaerolineaceae	g__H39	OTU_1714	0
k__Bacteria	p__Chloroflexi	c__Anaerolineae	o__Anaerolineales	f__Anaerolineaceae	g__uncultured	OTU_1855	0
k__Bacteria	p__Proteobacteria	c__Alphaproteobacteria	o__Rickettsiales	f__uncultured	g__	OTU_2152	0
k__Bacteria	p__Proteobacteria	c__TA18	o__	f__	g__	OTU_1947	0
k__Bacteria	p__Proteobacteria	c__Gammaproteobacteria	o__Legionellales	f__Legionellaceae	g__Legionella	OTU_1950	0
k__Bacteria	p__Proteobacteria	c__Deltaproteobacteria	o__Oligoflexales	f__	g__	OTU_1405	0
k__Bacteria	p__Saccharibacteria					OTU_1591	0
k__Bacteria	p__Acidobacteria	c__Acidobacteria	o__Subgroup 4	f__11-24	g__	OTU_3011	0
k__Bacteria	p__Aminicenantes	c__OPB95	o__OPB95	f__GuBH2	g__HS9-30	OTU_1969	0
k__Bacteria	p__Proteobacteria	c__Betaproteobacteria	o__Burkholderiales	f__Oxalobacteraceae		OTU_1346	0
k__Bacteria	p__Bacteroidetes	c__Bacteroidia	o__Bacteroidales	f__Rikenellaceae	g__Alistipes	OTU_1884	0
k__Bacteria	p__Proteobacteria	c__Epsilonproteobacteria	o__Campylobacterales	f__Campylobacteraceae	g__Arcobacter	OTU_1208	0
k__Bacteria	p__Candidate division SR1	c__	o__	f__	g__	OTU_962	0
k__Bacteria	p__Armatimonadetes	c__Chthonomonadetes	o__Chthonomonadales	f__Chthonomonadaceae	g__Chthonomonas	OTU_1693	0
k__Bacteria	p__Proteobacteria	c__Alphaproteobacteria	o__Rhodospirillales	f__Acetobacteraceae		OTU_1207	0
k__Bacteria	p__Planctomycetes	c__Phycisphaerae	o__Phycisphaerales	f__Phycisphaeraceae		OTU_1458	0
k__Bacteria	p__Firmicutes	c__Clostridia	o__Clostridiales	f__Ruminococcaceae	g__Ruminococcaceae NK4A214 group	OTU_4100	0
k__Bacteria	p__Bacteroidetes	c__Sphingobacteriia	o__Sphingobacteriales	f__Chitinophagaceae	g__Ferruginibacter	OTU_1383	0
k__Bacteria	p__Fusobacteria	c__Fusobacteriia	o__Fusobacteriales	f__Leptotrichiaceae	g__Sebaldella	OTU_1433	0
k__Bacteria	p__Parcubacteria	c__	o__	f__	g__	OTU_1456	0
k__Bacteria	p__Bacteroidetes	c__Sphingobacteriia	o__Sphingobacteriales	f__Chitinophagaceae	g__uncultured	OTU_2048	0
k__Bacteria	p__Actinobacteria	c__Actinobacteria	o__Corynebacteriales	f__Mycobacteriaceae	g__Mycobacterium	OTU_3339	0
k__Bacteria	p__Caldiserica	c__Caldisericia	o__Caldisericales	f__WCHB1-02	g__	OTU_2769	0
k__Bacteria	p__Chloroflexi	c__Anaerolineae	o__Anaerolineales	f__Anaerolineaceae	g__T78	OTU_1056	0
k__Bacteria	p__Microgenomates	c__	o__	f__	g__	OTU_1549	0
k__Bacteria	p__Deinococcus-Thermus	c__Deinococci	o__Deinococcales	f__Deinococcaceae	g__Deinobacterium	OTU_1584	0
k__Bacteria	p__Proteobacteria	c__Alphaproteobacteria	o__Rhizobiales	f__Methylocystaceae	g__Pleomorphomonas	OTU_1388	0
k__Bacteria	p__Chloroflexi	c__TK10	o__	f__	g__	OTU_1408	0
k__Bacteria	p__Chloroflexi	c__Caldilineae	o__Caldilineales	f__Caldilineaceae	g__uncultured	OTU_1737	0
k__Bacteria	p__Planctomycetes	c__Planctomycetacia	o__Planctomycetales	f__Planctomycetaceae		OTU_2047	0
k__Bacteria	p__Proteobacteria	c__Deltaproteobacteria	o__Myxococcales	f__Polyangiaceae		OTU_2160	0
k__Bacteria	p__Firmicutes	c__Clostridia	o__Clostridiales	f__Clostridiaceae 1	g__Clostridium sensu stricto 1	OTU_2372	0
k__Bacteria	p__Acidobacteria	c__Holophagae	o__Subgroup 7	f__	g__	OTU_2318	0
k__Bacteria	p__Microgenomates	c__	o__	f__	g__	OTU_1210	0
k__Bacteria	p__Acidobacteria	c__Acidobacteria	o__Subgroup 3	f__Elev-16S-1166	g__	OTU_1370	0
k__Bacteria	p__Proteobacteria	c__Alphaproteobacteria	o__Rhizobiales	f__Hyphomicrobiaceae	g__Hyphomicrobium	OTU_1425	0
k__Bacteria	p__Armatimonadetes	c__Armatimonadia	o__Armatimonadales	f__Armatimonadaceae	g__Armatimonas	OTU_2119	0
k__Bacteria	p__Saccharibacteria	c__	o__	f__	g__	OTU_1430	0
k__Bacteria						OTU_2128	0
k__Bacteria	p__Proteobacteria	c__Deltaproteobacteria	o__Bdellovibrionales	f__Bdellovibrionaceae	g__Bdellovibrio	OTU_1468	0
[truncated: 2,399 more rows]

## Sheet: S3_Glucose
Name	Completeness	Contamination	Abundance		Completeness_Model_Used	Translation_Table_Used	Coding_Density	Contig_N50	Average_Gene_Length	Genome_Size	GC_Content	Total_Coding_Sequences	Additional_Notes
SBR2_531.17	99.97	2.71	7.83	d__Bacteria;p__Actinomycetota;c__Actinomycetia;o__Propionibacteriales;f__Propionibacteriaceae;g__Arachnia;s__	Neural Network (Specific Model)	11	0.902	52357	323.054	3166214	0.68	2954	None
SBR2_531.56	99.98	0.01	5.16	d__Bacteria;p__Bacteroidota;c__Bacteroidia;o__Flavobacteriales;f__PHOS-HE28;g__PHOS-HE28;s__PHOS-HE28 sp016787995	Neural Network (Specific Model)	11	0.924	262548	362.022	4176237	0.6	3560	None
SBR2_531.60	68.77	0.19	3.34	d__Bacteria;p__Patescibacteria;c__Saccharimonadia;o__Saccharimonadales;f__UBA4665;g__;s__	Neural Network (Specific Model)	11	0.905	109856	275.662	580129	0.51	636	None
SBR2_531.68	95.46	4.15	3.1	d__Bacteria;p__Actinomycetota;c__Actinomycetia;o__Propionibacteriales;f__Propionibacteriaceae;g__Propionicimonas;s__	Gradient Boost (General Model)	11	0.903	29412	313.738	3277155	0.7	3150	None
SBR2_531.3	99.12	0.48	3.03	d__Bacteria;p__Armatimonadota;c__Fimbriimonadia;o__Fimbriimonadales;f__Fimbriimonadaceae;g__UBA2391;s__	Neural Network (Specific Model)	11	0.93	384960	332.58	2942241	0.56	2748	None
SBR2_531.50	99.05	84.46	2.96	d__Bacteria;p__Pseudomonadota;c__Gammaproteobacteria;o__Burkholderiales;f__Rhodocyclaceae;g__Accumulibacter;s__Accumulibacter proximus	Neural Network (Specific Model)	11	0.908	12843	291.193	9527452	0.63	9923	None
SBR2_531.64	99.06	0.16	2.66	d__Bacteria;p__Bacteroidota;c__Bacteroidia;o__Chitinophagales;f__Chitinophagaceae;g__Ferruginibacter;s__	Gradient Boost (General Model)	11	0.863	75479	345.354	5378905	0.46	4488	None
SBR2_531.7	33.54	0	2.49	d__Bacteria;p__Patescibacteria;c__Saccharimonadia;o__Saccharimonadales;f__UBA4665;g__JAGQNR01;s__	Neural Network (Specific Model)	11	0.888	197761	296.656	381148	0.51	381	None
SBR2_531.23	98.74	2.9	2.45	d__Bacteria;p__Pseudomonadota;c__Gammaproteobacteria;o__Burkholderiales;f__Rhodocyclaceae;g__Azonexus;s__	Neural Network (Specific Model)	11	0.913	42953	309.868	3314239	0.62	3263	None
SBR2_531.47	75.92	5.43	2.45	d__Bacteria;p__Chloroflexota;c__Chloroflexia;o__Chloroflexales;f__Roseiflexaceae;g__Kouleothrix;s__	Gradient Boost (General Model)	11	0.864	7454	310.4	6904687	0.64	6414	None
SBR2_531.25	99.28	1.24	2.41		Gradient Boost (General Model)	11	0.943	47209	351.824	7437813	0.7	6662	None
SBR2_531.42	95.26	0.02	2.14	d__Bacteria;p__Pseudomonadota;c__Gammaproteobacteria;o__Thiotrichales;f__Thiotrichaceae;g__Thiolinea;s__	Gradient Boost (General Model)	11	0.911	187387	323.634	3923395	0.45	3688	None
SBR2_531.13	66.58	10.86	1.79	d__Bacteria;p__Chloroflexota;c__Chloroflexia;o__Chloroflexales;f__Roseiflexaceae;g__Kouleothrix;s__	Gradient Boost (General Model)	11	0.869	6609	310.252	6882959	0.64	6433	None
SBR2_531.67	100	74.91	1.2	d__Bacteria;p__Pseudomonadota;c__Gammaproteobacteria;o__Burkholderiales;f__Burkholderiaceae_B;g__Rubrivivax;s__	Gradient Boost (General Model)	11	0.933	4514	274.942	13451050	0.7	15253	None
SBR2_531.27	94.99	20.6	1.09	d__Bacteria;p__Pseudomonadota;c__Gammaproteobacteria;o__Burkholderiales;f__Rhodocyclaceae;g__Accumulibacter;s__Accumulibacter sp016789495	Gradient Boost (General Model)	11	0.891	17924	308.356	5083725	0.6	4910	None
SBR2_531.62	68.5	5.63	1.07	d__Bacteria;p__Chloroflexota;c__Chloroflexia;o__Chloroflexales;f__Roseiflexaceae;g__Kouleothrix;s__Kouleothrix sp018266315	Gradient Boost (General Model)	11	0.876	6509	296.835	4008820	0.58	3949	None
SBR2_531.53	91.71	0.13	1	d__Bacteria;p__Pseudomonadota;c__Gammaproteobacteria;o__Burkholderiales;f__Burkholderiaceae_B;g__JADJBS01;s__	Gradient Boost (General Model)	11	0.926	80565	334.628	4227689	0.64	3908	None
SBR2_531.74	92.31	1.87	0.86	d__Bacteria;p__Pseudomonadota;c__Gammaproteobacteria;o__Burkholderiales;f__Casimicrobiaceae;g__CAIWHR01;s__	Gradient Boost (General Model)	11	0.912	16895	328.123	4478112	0.71	4156	None
SBR2_531.11	100	86	0.83	d__Bacteria;p__Actinomycetota;c__Actinomycetia;o__Propionibacteriales;f__Propionibacteriaceae;g__Propioniciclava;s__Propioniciclava tarda	Gradient Boost (General Model)	11	0.905	20590	310.209	6514477	0.71	6345	None
SBR2_531.89	98.18	3.23	0.79	d__Bacteria;p__Bacteroidota;c__Bacteroidia;o__Chitinophagales;f__Saprospiraceae;g__;s__	Gradient Boost (General Model)	11	0.877	28575	364.301	6263455	0.34	5032	None
SBR2_531.24	84.42	0.26	0.77	d__Bacteria;p__Patescibacteria;c__Saccharimonadia;o__Saccharimonadales;f__Saccharimonadaceae;g__Saccharimonas;s__	Neural Network (Specific Model)	11	0.901	39465	278.183	756541	0.5	819	None
SBR2_531.77	99.95	0.42	0.75	d__Bacteria;p__Bacteroidota;c__Bacteroidia;o__Flavobacteriales;f__Flavobacteriaceae;g__Flavobacterium;s__	Neural Network (Specific Model)	11	0.931	156266	335.455	2543257	0.33	2355	None
SBR2_531.75	93.67	0.65	0.73	d__Bacteria;p__Pseudomonadota;c__Alphaproteobacteria;o__Micavibrionales;f__Micavibrionaceae;g__;s__	Neural Network (Specific Model)	11	0.928	22893	305.782	1821556	0.56	1847	None
SBR2_531.31	71.71	3.87	0.69	d__Bacteria;p__Pseudomonadota;c__Gammaproteobacteria;o__Burkholderiales;f__Rhodocyclaceae;g__Propionivibrio;s__	Gradient Boost (General Model)	11	0.897	8941	278.925	2485028	0.56	2672	None
SBR2_531.72	100	0.66	0.65	d__Bacteria;p__Bacteroidota;c__Bacteroidia;o__Chitinophagales;f__LD1;g__JAEUUZ01;s__	Gradient Boost (General Model)	11	0.93	267073	365.626	3546904	0.39	3010	None
SBR2_531.36	99.72	84.89	0.62	d__Bacteria;p__Bacteroidota;c__Bacteroidia;o__Cytophagales;f__Cyclobacteriaceae;g__ELB16-189;s__	Gradient Boost (General Model)	11	0.928	9163	307.827	7900790	0.44	7954	None
SBR2_531.4	86.59	19.77	0.58	d__Bacteria;p__Pseudomonadota;c__Gammaproteobacteria;o__Burkholderiales;f__Rhodocyclaceae;g__Propionivibrio;s__	Gradient Boost (General Model)	11	0.893	5361	268.01	7036865	0.57	7838	None
SBR2_531.5	99.96	0.07	0.55	d__Bacteria;p__Actinomycetota;c__Actinomycetia;o__Propionibacteriales;f__Propionibacteriaceae;g__;s__	Neural Network (Specific Model)	11	0.913	168793	321.729	2759021	0.63	2614	None
SBR2_531.51	100	28.41	0.53	d__Bacteria;p__Pseudomonadota;c__Alphaproteobacteria;o__Caulobacterales;f__TH1-2;g__Pseudaquidulcibacter;s__	Gradient Boost (General Model)	11	0.921	644470	316.113	3771477	0.39	3668	None
SBR2_531.15	100	0.08	0.48	d__Bacteria;p__Pseudomonadota;c__Alphaproteobacteria;o__Micavibrionales;f__Micavibrionaceae;g__UBA1573;s__UBA1573 sp018063145	Gradient Boost (General Model)	11	0.915	18823	305.233	1852535	0.49	1856	None
SBR2_531.8	95.03	3.61	0.44	d__Bacteria;p__Pseudomonadota;c__Alphaproteobacteria;o__Caulobacterales;f__Hyphomonadaceae;g__UBA7672;s__	Gradient Boost (General Model)	11	0.897	10033	279.223	4898343	0.64	5253	None
SBR2_531.18	100	0.06	0.43	d__Bacteria;p__Bacteroidota;c__Bacteroidia;o__Chitinophagales;f__Chitinophagaceae;g__CAIVPM01;s__	Gradient Boost (General Model)	11	0.904	85087	352.23	2961066	0.34	2536	None
SBR2_531.46	97.55	2.53	0.42	d__Bacteria;p__Bacteroidota;c__Bacteroidia;o__Chitinophagales;f__Saprospiraceae;g__JADJVK01;s__	Gradient Boost (General Model)	11	0.918	12942	345.849	4018518	0.31	3561	None
SBR2_531.71	80.03	3.22	0.42	d__Bacteria;p__Pseudomonadota;c__Gammaproteobacteria;o__Burkholderiales;f__Rhodocyclaceae;g__Azonexus;s__	Neural Network (Specific Model)	11	0.929	7291	281.431	3250598	0.62	3583	None
SBR2_531.58	92.73	0.52	0.41	d__Bacteria;p__Bacteroidota;c__Bacteroidia;o__Flavobacteriales;f__Flavobacteriaceae;g__GCA-2747695;s__	Neural Network (Specific Model)	11	0.906	36776	341.21	2344536	0.34	2076	None
SBR2_531.20	84.66	1.9	0.41	d__Bacteria;p__Planctomycetota;c__Planctomycetia;o__Pirellulales;f__Pirellulaceae;g__Pirellula;s__	Neural Network (Specific Model)	11	0.876	7946	324.146	5565052	0.54	5022	None
SBR2_531.6	11.43	2.93	0.41	Unclassified	Neural Network (Specific Model)	11	0.881	12838	299.813	757599	0.66	744	None
SBR2_531.70	91.77	1.56	0.35	d__Bacteria;p__Pseudomonadota;c__Gammaproteobacteria;o__Burkholderiales;f__Casimicrobiaceae;g__Casimicrobium;s__	Gradient Boost (General Model)	11	0.899	9775	304.167	4262463	0.63	4206	None
SBR2_531.76	71.38	9.14	0.34	d__Bacteria;p__Myxococcota;c__Polyangia;o__Palsa-1104;f__JAEUJZ01;g__JAEUJZ01;s__	Gradient Boost (General Model)	11	0.91	2328	264.788	6422825	0.66	7370	None
SBR2_531.65	67.33	1.57	0.33	d__Bacteria;p__Acidobacteriota;c__Terriglobia;o__Bryobacterales;f__Bryobacteraceae;g__Ga0077553;s__	Gradient Boost (General Model)	11	0.939	3136	282.421	5465762	0.63	6072	None
SBR2_531.57	92.08	0.78	0.32	d__Bacteria;p__Pseudomonadota;c__Alphaproteobacteria;o__Sphingomonadales;f__Sphingomonadaceae;g__Novosphingobium;s__	Neural Network (Specific Model)	11	0.925	17244	302.522	3183616	0.64	3252	None
SBR2_531.86	74.92	5.59	0.31	d__Bacteria;p__Actinomycetota;c__Actinomycetia;o__Propionibacteriales;f__Propionibacteriaceae;g__Propioniciclava;s__	Gradient Boost (General Model)	11	0.904	4145	265.536	3894368	0.68	4431	None
SBR2_531.19	98.07	0.23	0.29	d__Bacteria;p__Chlamydiota;c__Chlamydiia;o__Chlamydiales;f__Rhabdochlamydiaceae;g__PALSA-1444;s__	Gradient Boost (General Model)	11	0.896	286322	325.737	1133630	0.34	1043	None
SBR2_531.45	89.75	4.57	0.28	d__Bacteria;p__Pseudomonadota;c__Gammaproteobacteria;o__Competibacterales;f__Competibacteraceae;g__Contendobacter;s__Contendobacter sp002352185	Gradient Boost (General Model)	11	0.908	8999	308.073	3173723	0.6	3126	None
SBR2_531.52	82.2	0.91	0.27	d__Bacteria;p__Planctomycetota;c__Phycisphaerae;o__Phycisphaerales;f__UBA1924;g__JACVCS01;s__	Gradient Boost (General Model)	11	0.879	9641	332.831	3372279	0.65	2973	None
SBR2_531.26	91.69	3.25	0.26	d__Bacteria;p__Pseudomonadota;c__Alphaproteobacteria;o__Rhizobiales;f__Aestuariivirgaceae;g__Aestuariivirga;s__	Gradient Boost (General Model)	11	0.919	9050	283.021	3224742	0.61	3498	None
SBR2_531.81	76.71	5.6	0.25	d__Bacteria;p__Pseudomonadota;c__Gammaproteobacteria;o__Competibacterales;f__Competibacteraceae;g__Competibacter_A;s__	Gradient Boost (General Model)	11	0.905	3972	274.396	3652051	0.64	4023	None
SBR2_531.78	68.37	2.53	0.23	d__Bacteria;p__Planctomycetota;c__Phycisphaerae;o__Phycisphaerales;f__UBA1924;g__BJHL01;s__	Gradient Boost (General Model)	11	0.896	6492	303.11	3383423	0.63	3339	None
SBR2_531.87	4.96	0.17	0.23	Unclassified	Neural Network (Specific Model)	11	0.885	54591	288.547	299556	0.6	307	None
SBR2_531.82	33.22	0.1	0.22	d__Bacteria;p__Pseudomonadota;c__Gammaproteobacteria;o__Burkholderiales;f__Burkholderiaceae_B;g__Rubrivivax;s__	Neural Network (Specific Model)	11	0.93	16978	314.083	1578930	0.68	1560	None
SBR2_531.28	93.38	5.17	0.21	d__Bacteria;p__Patescibacteria;c__Dojkabacteria;o__;f__;g__;s__	Gradient Boost (General Model)	11	0.876	39828	271.809	2101137	0.37	2260	None
SBR2_531.40	72.59	1.08	0.21	d__Bacteria;p__Acidobacteriota;c__Holophagae;o__Holophagales;f__Holophagaceae;g__JACQZU01;s__	Gradient Boost (General Model)	11	0.936	2870	268.843	2386948	0.71	2775	None
SBR2_531.48	57.56	0.37	0.19	d__Bacteria;p__Chloroflexota;c__Chloroflexia;o__Chloroflexales;f__Roseiflexaceae;g__Kouleothrix;s__Kouleothrix sp016722075	Gradient Boost (General Model)	11	0.878	2463	269.363	2896701	0.65	3151	None
SBR2_531.69	40.79	6.77	0.17	d__Bacteria;p__Pseudomonadota;c__Gammaproteobacteria;o__Burkholderiales;f__Rhodocyclaceae;g__Propionivibrio;s__	Gradient Boost (General Model)	11	0.914	2697	260.885	2874309	0.61	3364	None
SBR2_531.54	23.98	0.13	0.16	d__Bacteria;p__Chloroflexota;c__Chloroflexia;o__Chloroflexales;f__Roseiflexaceae;g__Kouleothrix;s__	Neural Network (Specific Model)	11	0.873	2598	250.664	1320976	0.56	1537	None
SBR2_531.35	6.37	0.33	0.16	Unclassified Bacteria	Neural Network (Specific Model)	11	0.842	22654	266.49	641899	0.61	678	None
SBR2_531.55	83.32	5.93	0.15	d__Bacteria;p__Chlamydiota;c__Chlamydiia;o__Chlamydiales;f__Parachlamydiaceae;g__;s__	Neural Network (Specific Model)	11	0.887	4188	282.728	2266058	0.39	2376	None
SBR2_531.32	46.66	1.98	0.15	d__Bacteria;p__Verrucomicrobiota;c__Verrucomicrobiae;o__Opitutales;f__Opitutaceae;g__UBA6669;s__	Gradient Boost (General Model)	11	0.918	2535	266.767	3005239	0.64	3453	None
SBR2_531.90	7.32	0.38	0.14	Unclassified Bacteria	Neural Network (Specific Model)	11	0.863	25360	265.717	393326	0.62	427	None
SBR2_531.16	39.95	3.84	0.13	d__Bacteria;p__Verrucomicrobiota;c__Verrucomicrobiae;o__Pedosphaerales;f__JADJPG01;g__;s__	Gradient Boost (General Model)	11	0.919	2354	272.236	2724706	0.61	3072	None
SBR2_531.41	88.7	1.11	0.12	d__Bacteria;p__Pseudomonadota;c__Gammaproteobacteria;o__Burkholderiales;f__UBA11063;g__;s__	Gradient Boost (General Model)	11	0.915	6262	288.325	1526697	0.31	1620	None
SBR2_531.49	52.18	0.56	0.12	d__Bacteria;p__Bacteroidota;c__Bacteroidia;o__Cytophagales;f__Cyclobacteriaceae;g__UBA2336;s__	Gradient Boost (General Model)	11	0.936	2709	256.781	1880292	0.46	2288	None
SBR2_531.43	32.4	0.62	0.12	d__Bacteria;p__Verrucomicrobiota;c__Verrucomicrobiae;o__Verrucomicrobiales;f__V1-33;g__V1-33;s__	Neural Network (Specific Model)	11	0.923	2428	291.074	2491266	0.63	2636	None
SBR2_531.59	4.53	0	0.12	Unclassified	Neural Network (Specific Model)	11	0.909	132257	312.156	231473	0.39	225	None
SBR2_531.83	48.54	1.27	0.11	d__Bacteria;p__Bacteroidota;c__Bacteroidia;o__Cytophagales;f__Cyclobacteriaceae;g__ELB16-189;s__ELB16-189 sp002398365	Gradient Boost (General Model)	11	0.93	2666	252.427	1944440	0.43	2392	None
SBR2_531.33	41.66	6.02	0.1	d__Bacteria;p__Actinomycetota;c__Actinomycetia;o__Propionibacteriales;f__Propionibacteriaceae;g__;s__	Neural Network (Specific Model)	11	0.911	2029	233.507	1846773	0.71	2408	None
SBR2_531.14	5.83	0.01	0.1	Unclassified Archaea	Neural Network (Specific Model)	11	0.887	12043	303.747	360847	0.67	352	None
SBR2_531.38	4.62	0.02	0.1	Unclassified	Neural Network (Specific Model)	11	0.922	5361	263.301	221194	0.7	259	None
SBR2_531.34	78.52	2.28	0.08	d__Bacteria;p__Pseudomonadota;c__Alphaproteobacteria;o__Micavibrionales;f__Micavibrionaceae;g__;s__	Gradient Boost (General Model)	11	0.937	4281	263.058	1250121	0.53	1489	None
SBR2_531.12	48.32	0.56	0.08	d__Bacteria;p__Patescibacteria;c__Paceibacteria;o__Moranbacterales;f__UBA1568;g__JAGOSP01;s__	Gradient Boost (General Model)	11	0.878	85240	292.913	563516	0.5	564	None
SBR2_531.29	92.3	1.18	0.07	d__Bacteria;p__Patescibacteria;c__Saccharimonadia;o__Saccharimonadales;f__Nanosynbacteraceae;g__Nanosynbacter;s__	Gradient Boost (General Model)	11	0.919	14352	265.659	828635	0.53	959	None
SBR2_531.88	30.77	0.47	0.07	d__Bacteria;p__Pseudomonadota;c__Alphaproteobacteria;o__Rhodobacterales;f__Rhodobacteraceae;g__Tabrizicola;s__	Neural Network (Specific Model)	11	0.915	2081	226.635	1415448	0.66	1910	None
SBR2_531.2	46.99	0.11	0.06	d__Bacteria;p__Patescibacteria;c__Paceibacteria;o__Moranbacterales;f__UBA1568;g__JAGOSP01;s__	Neural Network (Specific Model)	11	0.913	86172	295.147	415635	0.52	429	None
SBR2_531.85	22.13	1.09	0.06	d__Bacteria;p__Bacteroidota;c__Bacteroidia;o__Cytophagales;f__Spirosomaceae;g__Runella;s__	Neural Network (Specific Model)	11	0.9	2016	235.131	1150820	0.41	1470	None
SBR2_531.84	21.9	0.68	0.06	d__Bacteria;p__Chloroflexota;c__Anaerolineae;o__Aggregatilineales;f__Phototrophicaceae;g__OLB15;s__OLB15 sp016717205	Neural Network (Specific Model)	11	0.902	2101	240.236	1343941	0.6	1685	None
SBR2_531.21	11.46	0.03	0.06	Unclassified Bacteria	Neural Network (Specific Model)	11	0.917	2124	264.106	555548	0.6	644	None
SBR2_531.39	5.6	0	0.06	Unclassified Bacteria	Neural Network (Specific Model)	11	0.884	21259	396.697	221509	0.58	165	None
SBR2_531.10	22.31	0.01	0.04	d__Bacteria;p__Pseudomonadota;c__Alphaproteobacteria;o__Rhizobiales;f__Xanthobacteraceae;g__Rhodoplanes;s__Rhodoplanes sp016793685	Neural Network (Specific Model)	11	0.886	2070	241.19	812734	0.65	997	None
SBR2_531.1	17.41	0.1	0.04	Unclassified Bacteria	Neural Network (Specific Model)	11	0.932	1835	247.064	895112	0.7	1127	None
SBR2_531.22	5.85	0.02	0.04	Unclassified	Neural Network (Specific Model)	11	0.797	6779	220.61	256094	0.34	310	None
SBR2_531.63	4.59	0.04	0.04	Unclassified Bacteria	Neural Network (Specific Model)	11	0.853	11187	227.274	211506	0.63	266	None
SBR2_531.61	4.55	0.03	0.04	Unclassified Bacteria	Neural Network (Specific Model)	11	0.87	10490	264.293	219723	0.51	242	None
SBR2_531.44	19.44	0.39	0.02	d__Bacteria;p__Pseudomonadota;c__Alphaproteobacteria;o__Rickettsiales;f__Midichloriaceae;g__;s__	Neural Network (Specific Model)	11	0.931	2224	245.829	360229	0.37	456	None
SBR2_531.9	12.84	0.06	0.02	Unclassified Bacteria	Neural Network (Specific Model)	11	0.916	4912	264.965	297781	0.32	344	None
SBR2_531.30	12.21	0	0.02	d__Bacteria;p__Armatimonadota;c__Fimbriimonadia;o__Fimbriimonadales;f__Fimbriimonadaceae;g__UphvI-Ar2;s__	Neural Network (Specific Model)	11	0.923	2248	238.267	486573	0.59	630	None
SBR2_531.66	7.52	0	0.01	Unclassified Bacteria	Neural Network (Specific Model)	11	0.911	2219	282.688	318449	0.52	343	None
SBR2_531.80	7.28	0	0.01	Unclassified Bacteria	Neural Network (Specific Model)	11	0.947	2459	276.664	239792	0.47	274	None
SBR2_531.79	6.42	0	0.01	Unclassified Bacteria	Neural Network (Specific Model)	11	0.929	2436	253.242	265978	0.45	326	None
SBR2_531.37	5.05	0	0.01	Unclassified Bacteria	Neural Network (Specific Model)	11	0.943	1807	242.437	285498	0.62	371	None
SBR2_531.73	4.09	0.01	0.01	Unclassified Bacteria	Neural Network (Specific Model)	11	0.872	5721	221.513	209221	0.69	275	None

## Sheet: S4_Propionicimonas
feature_id	function	length	length/1000	expression_0	expression_150	expression_5	expression_135	expression_15	total_expression_0	total_expression_150	total_expression_5	total_expression_135	total_expression_15	RPKM_expression_0	RPKM_expression_150	RPKM_expression_5	RPKM_expression_135	RPKM_expression_15
fig|2.45727.peg.1	ABC transporter, permease protein 2 (cluster 1, maltose/g3p/polyamine/iron)	834	0.834	0	0	1	0	0	0.034186	0.070203	0.022607	0.024524	0.028344	0	0	53.0385	0	0
fig|2.45727.peg.2	ABC transporter, permease protein 1 (cluster 1, maltose/g3p/polyamine/iron)	1101	1.101	1	4	0	1	0	0.034186	0.070203	0.022607	0.024524	0.028344	26.5683	51.7508	0	37.0358	0
fig|2.45727.peg.3	ABC transporter, substrate-binding protein (cluster 1, maltose/g3p/polyamine/iron)	1242	1.242	11	7	5	2	2	0.034186	0.070203	0.022607	0.024524	0.028344	259.073	80.2825	178.076	65.6625	56.8129
fig|2.45727.peg.4	Transcriptional regulator, LacI family	1008	1.008	0	3	0	0	0	0.034186	0.070203	0.022607	0.024524	0.028344	0	42.3941	0	0	0
fig|2.45727.peg.5	amylo-alpha-1,6-glucosidase	1893	1.893	0	2	0	0	0	0.034186	0.070203	0.022607	0.024524	0.028344	0	15.0496	0	0	0
fig|2.45727.peg.6	SSU ribosomal protein S6p	291	0.291	34	65	9	13	29	0.034186	0.070203	0.022607	0.024524	0.028344	3417.73	3181.74	1368.06	1821.63	3515.96
fig|2.45727.peg.7	Single-stranded DNA-binding protein	510	0.51	52	80	26	24	32	0.034186	0.070203	0.022607	0.024524	0.028344	2982.53	2234.42	2255.07	1918.89	2213.7
fig|2.45727.peg.8	SSU ribosomal protein S18p @ SSU ribosomal protein S18p, zinc-independent	240	0.24	20	42	9	25	16	0.034186	0.070203	0.022607	0.024524	0.028344	2437.65	2492.77	1658.78	4247.54	2352.06
fig|2.45727.peg.9	LSU ribosomal protein L9p	447	0.447	26	50	8	20	17	0.034186	0.070203	0.022607	0.024524	0.028344	1701.44	1593.33	791.662	1824.45	1341.78
fig|2.45727.peg.10	hypothetical protein	81	0.081	0	0	0	0	0	0.034186	0.070203	0.022607	0.024524	0.028344	0	0	0	0	0
fig|2.45727.peg.11	Oligopeptide ABC transporter, ATP-binding protein OppD (TC 3.A.1.5.1)	2097	2.097	35	48	2	14	1	0.034186	0.070203	0.022607	0.024524	0.028344	488.226	326.052	42.188	272.231	16.8244
fig|2.45727.peg.12	hypothetical protein	204	0.204	21	73	22	13	10	0.034186	0.070203	0.022607	0.024524	0.028344	3011.21	5097.26	4770.34	2598.49	1729.45
fig|2.45727.peg.13	PTS system, beta-glucoside-specific IIB component / PTS system, beta-glucoside-specific IIC component / PTS system, beta-glucoside-specific IIA component	1863	1.863	1	0	0	1	0	0.034186	0.070203	0.022607	0.024524	0.028344	15.7014	0	0	21.8875	0
fig|2.45727.peg.14	6-phospho-beta-glucosidase (EC 3.2.1.86)	1404	1.404	0	1	0	4	0	0.034186	0.070203	0.022607	0.024524	0.028344	0	10.1456	0	116.172	0
fig|2.45727.peg.15	Beta-glucoside bgl operon antiterminator, BglG family	837	0.837	2	16	4	4	3	0.034186	0.070203	0.022607	0.024524	0.028344	69.8966	272.294	211.393	194.869	126.455
fig|2.45727.peg.16	FIG056164: rhomboid family serine protease	957	0.957	2	1	1	0	1	0.034186	0.070203	0.022607	0.024524	0.028344	61.1322	14.8844	46.2216	0	36.8661
fig|2.45727.peg.17	hypothetical protein	303	0.303	6	6	5	14	13	0.034186	0.070203	0.022607	0.024524	0.028344	579.242	282.067	729.935	1884.06	1513.7
fig|2.45727.peg.18	hypothetical protein	984	0.984	3	3	2	8	4	0.034186	0.070203	0.022607	0.024524	0.028344	89.1821	43.4281	89.9067	331.515	143.418
fig|2.45727.peg.19	hypothetical protein	1578	1.578	0	0	0	1	0	0.034186	0.070203	0.022607	0.024524	0.028344	0	0	0	25.8405	0
fig|2.45727.peg.20	hypothetical protein	1602	1.602	4	8	4	1	1	0.034186	0.070203	0.022607	0.024524	0.028344	73.0381	71.1331	110.447	25.4534	22.023
fig|2.45727.peg.21	dTDP-glucose 4,6-dehydratase (EC 4.2.1.46)	999	0.999	11	13	5	1	5	0.034186	0.070203	0.022607	0.024524	0.028344	322.091	185.363	221.392	40.8172	176.581
fig|2.45727.peg.22	dTDP-4-dehydrorhamnose 3,5-epimerase (EC 5.1.3.13) / dTDP-4-dehydrorhamnose reductase (EC 1.1.1.133)	1437	1.437	1	1	0	1	9	0.034186	0.070203	0.022607	0.024524	0.028344	20.3561	9.9126	0	28.376	220.966
fig|2.45727.peg.23	Glucose-1-phosphate thymidylyltransferase (EC 2.7.7.24)	867	0.867	6	1	1	5	1	0.034186	0.070203	0.022607	0.024524	0.028344	202.434	16.4295	51.0197	235.158	40.693
fig|2.45727.peg.24	hypothetical protein	792	0.792	3	0	0	0	1	0.034186	0.070203	0.022607	0.024524	0.028344	110.802	0	0	0	44.5465
fig|2.45727.peg.25	Tyrosine-protein kinase (EC 2.7.10.2)	1461	1.461	8	17	21	9	6	0.034186	0.070203	0.022607	0.024524	0.028344	160.174	165.746	635.808	251.189	144.89
fig|2.45727.peg.26	hypothetical protein	390	0.39	1	2	5	0	0	0.034186	0.070203	0.022607	0.024524	0.028344	75.0045	73.0482	567.104	0	0
fig|2.45727.peg.27	hypothetical protein	267	0.267	3	8	1	1	12	0.034186	0.070203	0.022607	0.024524	0.028344	328.671	426.799	165.671	152.721	1585.66
fig|2.45727.peg.28	hypothetical protein	492	0.492	0	8	5	1	0	0.034186	0.070203	0.022607	0.024524	0.028344	0	231.616	449.533	82.8788	0
fig|2.45727.peg.29	Signal peptidase I (EC 3.4.21.89)	666	0.666	0	0	0	1	6	0.034186	0.070203	0.022607	0.024524	0.028344	0	0	0	61.2258	317.845
fig|2.45727.peg.30	hypothetical protein	231	0.231	0	0	0	0	0	0.034186	0.070203	0.022607	0.024524	0.028344	0	0	0	0	0
fig|2.45727.peg.31	hypothetical protein	402	0.402	0	0	0	0	0	0.034186	0.070203	0.022607	0.024524	0.028344	0	0	0	0	0
fig|2.45727.peg.32	hypothetical protein	1815	1.815	0	10	0	0	2	0.034186	0.070203	0.022607	0.024524	0.028344	0	78.4816	0	0	38.877
fig|2.45727.peg.33	hypothetical protein	426	0.426	6	6	1	1	6	0.034186	0.070203	0.022607	0.024524	0.028344	411.996	200.625	103.836	95.7192	496.913
fig|2.45727.peg.34	3-demethylubiquinone-9 3-methyltransferase	885	0.885	6	6	1	2	6	0.034186	0.070203	0.022607	0.024524	0.028344	198.317	96.5722	49.982	92.15	239.192
fig|2.45727.peg.35	ABC transporter, substrate-binding protein (cluster 1, maltose/g3p/polyamine/iron)	1317	1.317	0	1	13	1	2	0.034186	0.070203	0.022607	0.024524	0.028344	0	10.8158	436.631	30.9616	53.5776
fig|2.45727.peg.36	ABC transporter, permease protein 1 (cluster 1, maltose/g3p/polyamine/iron)	972	0.972	0	1	0	0	0	0.034186	0.070203	0.022607	0.024524	0.028344	0	14.6547	0	0	0
fig|2.45727.peg.37	N-acetyl-D-glucosamine ABC transporter, permease protein 2	867	0.867	3	4	0	0	3	0.034186	0.070203	0.022607	0.024524	0.028344	101.217	65.7181	0	0	122.079
fig|2.45727.peg.38	hypothetical protein	1650	1.65	1	4	0	0	0	0.034186	0.070203	0.022607	0.024524	0.028344	17.7283	34.5319	0	0	0
fig|2.45727.peg.39	Transcriptional regulator, GntR family	657	0.657	0	6	2	0	0	0.034186	0.070203	0.022607	0.024524	0.028344	0	130.086	134.655	0	0
fig|2.45727.peg.40	beta-galactosidase (EC 3.2.1.23)	2025	2.025	3	1	0	1	1	0.034186	0.070203	0.022607	0.024524	0.028344	43.3359	7.03427	0	20.1365	17.4226
fig|2.45727.peg.41	Glycine dehydrogenase [decarboxylating] (glycine cleavage system P1 protein) (EC 1.4.4.2)	1362	1.362	2	1	0	0	1	0.034186	0.070203	0.022607	0.024524	0.028344	42.9541	10.4584	0	0	25.9037
fig|2.45727.peg.42	Glycine dehydrogenase [decarboxylating] (glycine cleavage system P2 protein) (EC 1.4.4.2)	1566	1.566	0	2	1	0	2	0.034186	0.070203	0.022607	0.024524	0.028344	0	18.1921	28.2465	0	45.0585
fig|2.45727.peg.43	Ribokinase (EC 2.7.1.15)	423	0.423	1	0	1	0	0	0.034186	0.070203	0.022607	0.024524	0.028344	69.1531	0	104.572	0	0
fig|2.45727.peg.44	hypothetical protein	885	0.885	1	1	1	0	1	0.034186	0.070203	0.022607	0.024524	0.028344	33.0528	16.0954	49.982	0	39.8654
fig|2.45727.peg.45	hypothetical protein	1035	1.035	1	10	2	0	2	0.034186	0.070203	0.022607	0.024524	0.028344	28.2626	137.627	85.4765	0	68.1755
fig|2.45727.peg.46	hypothetical protein	801	0.801	6	12	1	0	0	0.034186	0.070203	0.022607	0.024524	0.028344	219.114	213.399	55.2236	0	0
fig|2.45727.peg.47	hypothetical protein	975	0.975	5	11	11	0	0	0.034186	0.070203	0.022607	0.024524	0.028344	150.009	160.706	499.051	0	0
fig|2.45727.peg.48	hypothetical protein	957	0.957	2	3	6	1	2	0.034186	0.070203	0.022607	0.024524	0.028344	61.1322	44.6533	277.33	42.6085	73.7322
fig|2.45727.peg.49	Pyrimidine-specific ribonucleoside hydrolase RihB (EC 3.2.2.8)	936	0.936	12	7	0	5	3	0.034186	0.070203	0.022607	0.024524	0.028344	375.022	106.529	0	217.823	113.08
fig|2.45727.peg.50	Pyrimidine-specific ribonucleoside hydrolase RihB (EC 3.2.2.8)	978	0.978	3	13	6	2	0	0.034186	0.070203	0.022607	0.024524	0.028344	89.7293	189.343	271.375	83.3873	0
fig|2.45727.peg.51	hypothetical protein	771	0.771	1	0	2	0	0	0.034186	0.070203	0.022607	0.024524	0.028344	37.94	0	114.745	0	0
fig|2.45727.peg.52	hypothetical protein	774	0.774	0	0	0	0	0	0.034186	0.070203	0.022607	0.024524	0.028344	0	0	0	0	0
fig|2.45727.peg.53	hypothetical protein	582	0.582	0	1	0	0	0	0.034186	0.070203	0.022607	0.024524	0.028344	0	24.4749	0	0	0
fig|2.45727.peg.54	hypothetical protein	1233	1.233	4	5	1	0	0	0.034186	0.070203	0.022607	0.024524	0.028344	94.8962	57.7632	35.8752	0	0
fig|2.45727.peg.55	hypothetical protein	2319	2.319	2	1	0	0	0	0.034186	0.070203	0.022607	0.024524	0.028344	25.2279	6.14248	0	0	0
fig|2.45727.peg.56	hypothetical protein	399	0.399	1	0	0	0	0	0.034186	0.070203	0.022607	0.024524	0.028344	73.3126	0	0	0	0
fig|2.45727.peg.57	hypothetical protein	729	0.729	1	0	0	0	0	0.034186	0.070203	0.022607	0.024524	0.028344	40.1258	0	0	0	0
fig|2.45727.peg.58	DNA-directed RNA polymerase beta subunit (EC 2.7.7.6)	5487	5.487	14	31	10	15	12	0.034186	0.070203	0.022607	0.024524	0.028344	74.6354	80.4769	80.6162	111.472	77.1587
fig|2.45727.peg.59	hypothetical protein	1005	1.005	6	2	0	1	4	0.034186	0.070203	0.022607	0.024524	0.028344	174.637	28.3471	0	40.5735	140.421
fig|2.45727.peg.60	hypothetical protein	2520	2.52	11	12	3	1	9	0.034186	0.070203	0.022607	0.024524	0.028344	127.686	67.8305	52.6596	16.1811	126.003
fig|2.45727.peg.61	hypothetical protein	1089	1.089	4	4	0	1	0	0.034186	0.070203	0.022607	0.024524	0.028344	107.444	52.321	0	37.4439	0
fig|2.45727.peg.62	hypothetical protein	474	0.474	4	2	0	0	0	0.034186	0.070203	0.022607	0.024524	0.028344	246.85	60.103	0	0	0
fig|2.45727.peg.63	hypothetical protein	1293	1.293	0	0	0	1	0	0.034186	0.070203	0.022607	0.024524	0.028344	0	0	0	31.5363	0
fig|2.45727.peg.64	hypothetical protein	1116	1.116	2	3	0	0	0	0.034186	0.070203	0.022607	0.024524	0.028344	52.4225	38.2914	0	0	0
fig|2.45727.peg.65	hypothetical protein	1182	1.182	1	0	0	2	0	0.034186	0.070203	0.022607	0.024524	0.028344	24.7477	0	0	68.9956	0
fig|2.45727.peg.66	hypothetical protein	243	0.243	0	0	0	0	5	0.034186	0.070203	0.022607	0.024524	0.028344	0	0	0	0	725.943
fig|2.45727.peg.67	hypothetical protein	435	0.435	0	0	1	0	0	0.034186	0.070203	0.022607	0.024524	0.028344	0	0	101.688	0	0
fig|2.45727.peg.68	D-inositol-3-phosphate glycosyltransferase (EC 2.4.1.250)	1119	1.119	1	1	0	0	11	0.034186	0.070203	0.022607	0.024524	0.028344	26.141	12.7296	0	0	346.818
fig|2.45727.peg.69	1D-myo-inositol 2-acetamido-2-deoxy-alpha-D-glucopyranoside deacetylase (EC 3.5.1.103)	750	0.75	0	0	0	0	0	0.034186	0.070203	0.022607	0.024524	0.028344	0	0	0	0	0
fig|2.45727.peg.70	L-fucose isomerase (FucIase)	1647	1.647	15	44	7	3	1	0.034186	0.070203	0.022607	0.024524	0.028344	266.409	380.543	188.002	74.2739	21.4213
fig|2.45727.peg.71	Transcriptional regulator, LacI family	996	0.996	2	1	0	0	0	0.034186	0.070203	0.022607	0.024524	0.028344	58.7384	14.3016	0	0	0
fig|2.45727.peg.72	Ribokinase (EC 2.7.1.15)	948	0.948	3	20	11	16	2	0.034186	0.070203	0.022607	0.024524	0.028344	92.5688	300.515	513.265	688.209	74.4321
fig|2.45727.peg.73	hypothetical protein	420	0.42	4	7	4	6	3	0.034186	0.070203	0.022607	0.024524	0.028344	278.588	237.407	421.277	582.52	252.006
fig|2.45727.peg.74	hypothetical protein	885	0.885	9	2	9	4	0	0.034186	0.070203	0.022607	0.024524	0.028344	297.475	32.1907	449.838	184.3	0
fig|2.45727.peg.75	hypothetical protein	591	0.591	0	2	2	0	0	0.034186	0.070203	0.022607	0.024524	0.028344	0	48.2044	149.692	0	0
fig|2.45727.peg.76	Xylulose kinase (EC 2.7.1.17)	1482	1.482	9	10	14	3	3	0.034186	0.070203	0.022607	0.024524	0.028344	177.642	96.1161	417.866	82.5433	71.4187
fig|2.45727.peg.77	D-3-phosphoglycerate dehydrogenase (EC 1.1.1.95)	939	0.939	7	12	7	2	6	0.034186	0.070203	0.022607	0.024524	0.028344	218.064	182.037	329.754	86.8507	225.437
fig|2.45727.peg.78	hypothetical protein	924	0.924	2	13	3	0	1	0.034186	0.070203	0.022607	0.024524	0.028344	63.3155	200.408	143.617	0	38.1827
fig|2.45727.peg.79	hypothetical protein	288	0.288	0	0	2	0	0	0.034186	0.070203	0.022607	0.024524	0.028344	0	0	307.181	0	0
fig|2.45727.peg.80	Chorismate synthase (EC 4.2.3.5)	747	0.747	4	38	4	12	13	0.034186	0.070203	0.022607	0.024524	0.028344	156.636	724.615	236.863	655.042	613.99
fig|2.45727.peg.81	Murein endolytic transglycosylase MltG	1134	1.134	73	83	40	15	21	0.034186	0.070203	0.022607	0.024524	0.028344	1883.05	1042.58	1560.29	539.37	653.349
fig|2.45727.peg.82	Murein endolytic transglycosylase MltG	1125	1.125	16	10	3	1	3	0.034186	0.070203	0.022607	0.024524	0.028344	416.025	126.617	117.958	36.2457	94.0822
fig|2.45727.peg.83	Putative pre-16S rRNA nuclease YqgF	447	0.447	0	1	0	0	0	0.034186	0.070203	0.022607	0.024524	0.028344	0	31.8667	0	0	0
fig|2.45727.peg.84	Alanyl-tRNA synthetase (EC 6.1.1.7)	2670	2.67	57	132	6	51	48	0.034186	0.070203	0.022607	0.024524	0.028344	624.475	704.218	99.4024	778.875	634.262
fig|2.45727.peg.85	hypothetical protein	228	0.228	5	5	0	4	2	0.034186	0.070203	0.022607	0.024524	0.028344	641.486	312.377	0	715.375	309.481
fig|2.45727.peg.86	Secreted protein	378	0.378	12	17	8	10	8	0.034186	0.070203	0.022607	0.024524	0.028344	928.627	640.621	936.171	1078.74	746.684
fig|2.45727.peg.87	hypothetical protein	411	0.411	0	15	3	3	4	0.034186	0.070203	0.022607	0.024524	0.028344	0	519.869	322.877	297.638	343.366
fig|2.45727.peg.88	Replication-associated recombination protein RarA	1371	1.371	6	9	1	2	4	0.034186	0.070203	0.022607	0.024524	0.028344	128.016	93.5081	32.2641	59.4841	102.935
fig|2.45727.peg.89	Transcriptional regulator, PadR family	645	0.645	0	0	1	3	1	0.034186	0.070203	0.022607	0.024524	0.028344	0	0	68.58	189.658	54.699
fig|2.45727.peg.90	hypothetical protein	387	0.387	2	6	0	4	1	0.034186	0.070203	0.022607	0.024524	0.028344	151.172	220.843	0	421.461	91.1649
fig|2.45727.peg.91	hypothetical protein	1062	1.062	2	15	8	11	2	0.034186	0.070203	0.022607	0.024524	0.028344	55.088	201.192	333.213	422.354	66.4423
fig|2.45727.peg.92	Aspartyl-tRNA synthetase (EC 6.1.1.12) @ Aspartyl-tRNA(Asn) synthetase (EC 6.1.1.23)	1821	1.821	24	33	9	2	31	0.034186	0.070203	0.022607	0.024524	0.028344	385.525	258.136	218.62	44.7846	600.607
fig|2.45727.peg.93	Histidyl-tRNA synthetase (EC 6.1.1.21)	609	0.609	4	1	0	1	1	0.034186	0.070203	0.022607	0.024524	0.028344	192.13	23.3898	0	66.9563	57.9324
fig|2.45727.peg.94	hypothetical protein	426	0.426	0	2	0	0	0	0.034186	0.070203	0.022607	0.024524	0.028344	0	66.8751	0	0	0
fig|2.45727.peg.95	hypothetical protein	249	0.249	4	1	0	0	0	0.034186	0.070203	0.022607	0.024524	0.028344	469.907	57.2064	0	0	0
fig|2.45727.peg.96	N-acetylglucosamine phosphomutase (EC 5.4.2.3)	2187	2.187	11	11	2	5	0	0.034186	0.070203	0.022607	0.024524	0.028344	147.128	71.6454	40.4518	93.2245	0
fig|2.45727.peg.97	6-phosphofructokinase, eukaryotic type (EC 2.7.1.11)	2346	2.346	16	14	8	6	8	0.034186	0.070203	0.022607	0.024524	0.028344	199.5	85.005	150.841	104.287	120.31
fig|2.45727.peg.98	hypothetical protein	1215	1.215	169	125	54	76	46	0.034186	0.070203	0.022607	0.024524	0.028344	4068.76	1465.47	1965.96	2550.62	1335.74
fig|2.45727.peg.99	Primosomal protein N' (replication factor Y) - superfamily II helicase	1224	1.224	52	47	8	12	3	0.034186	0.070203	0.022607	0.024524	0.028344	1242.72	546.967	289.112	399.768	86.4726
fig|2.45727.peg.100	hypothetical protein	288	0.288	3	6	1	0	1	0.034186	0.070203	0.022607	0.024524	0.028344	304.706	296.758	153.591	0	122.503
fig|2.45727.peg.101	hypothetical protein	540	0.54	1	1	4	0	0	0.034186	0.070203	0.022607	0.024524	0.028344	54.1699	26.3785	327.66	0	0
fig|2.45727.peg.102	Predicted ATPase related to phosphate starvation-inducible protein PhoH	1374	1.374	11	21	17	8	5	0.034186	0.070203	0.022607	0.024524	0.028344	234.184	217.709	547.292	237.417	128.387
fig|2.45727.peg.103	(2E,6Z)-farnesyl diphosphate synthase (EC 2.5.1.68)	810	0.81	5	20	3	2	1	0.034186	0.070203	0.022607	0.024524	0.028344	180.566	351.714	163.83	100.682	43.5566
fig|2.45727.peg.104	FIG01964566: Predicted membrane protein, hemolysin III homolog	651	0.651	3	3	1	0	0	0.034186	0.070203	0.022607	0.024524	0.028344	134.801	65.6424	67.9479	0	0
fig|2.45727.peg.105	Uncharacterized protein YyaL	2028	2.028	11	6	0	3	2	0.034186	0.070203	0.022607	0.024524	0.028344	158.663	42.1432	0	60.3201	34.7937
fig|2.45727.peg.106	Alkanal monooxygenase alpha chain (EC 1.14.14.3)	540	0.54	0	1	1	0	1	0.034186	0.070203	0.022607	0.024524	0.028344	0	26.3785	81.915	0	65.3349
fig|2.45727.peg.107	hypothetical protein	342	0.342	0	2	0	0	0	0.034186	0.070203	0.022607	0.024524	0.028344	0	83.3006	0	0	0
fig|2.45727.peg.108	hypothetical protein	153	0.153	0	0	0	0	0	0.034186	0.070203	0.022607	0.024524	0.028344	0	0	0	0	0
fig|2.45727.peg.109	hypothetical protein	216	0.216	0	0	0	0	0	0.034186	0.070203	0.022607	0.024524	0.028344	0	0	0	0	0
fig|2.45727.peg.110	hypothetical protein	288	0.288	0	0	0	0	0	0.034186	0.070203	0.022607	0.024524	0.028344	0	0	0	0	0
fig|2.45727.peg.111	hypothetical protein	465	0.465	4	1	0	0	0	0.034186	0.070203	0.022607	0.024524	0.028344	251.628	30.6331	0	0	0
fig|2.45727.peg.112	hypothetical protein	249	0.249	8	4	6	0	0	0.034186	0.070203	0.022607	0.024524	0.028344	939.815	228.826	1065.88	0	0
fig|2.45727.peg.113	hypothetical protein	438	0.438	1	0	0	0	0	0.034186	0.070203	0.022607	0.024524	0.028344	66.7848	0	0	0	0
fig|2.45727.peg.114	Alpha-glucosidase (EC 3.2.1.20)	1656	1.656	2	1	2	0	1	0.034186	0.070203	0.022607	0.024524	0.028344	35.3282	8.60169	53.4228	0	21.3049
fig|2.45727.peg.115	hypothetical protein	654	0.654	4	6	0	1	5	0.034186	0.070203	0.022607	0.024524	0.028344	178.91	130.683	0	62.3492	269.731
fig|2.45727.peg.116	hypothetical protein	420	0.42	0	0	0	0	0	0.034186	0.070203	0.022607	0.024524	0.028344	0	0	0	0	0
fig|2.45727.peg.117	hypothetical protein	375	0.375	9	4	0	7	3	0.034186	0.070203	0.022607	0.024524	0.028344	702.042	151.94	0	761.159	282.247
fig|2.45727.peg.118	hypothetical protein	456	0.456	8	15	4	2	8	0.034186	0.070203	0.022607	0.024524	0.028344	513.188	468.566	388.018	178.844	618.962
fig|2.45727.peg.119	Deoxycytidylate deaminase (EC 3.5.4.12)	642	0.642	0	3	0	1	0	0.034186	0.070203	0.022607	0.024524	0.028344	0	66.5626	0	63.5146	0
fig|2.45727.peg.120	Maltodextrin glucosidase (EC 3.2.1.20)	1938	1.938	15	12	3	2	3	0.034186	0.070203	0.022607	0.024524	0.028344	226.407	88.2007	68.4738	42.0809	54.6143
fig|2.45727.peg.121	Maltodextrin ABC transporter, permease protein MdxG	945	0.945	17	8	11	7	8	0.034186	0.070203	0.022607	0.024524	0.028344	526.222	120.588	514.894	302.047	298.674
fig|2.45727.peg.122	Maltodextrin ABC transporter, permease protein MdxF	1611	1.611	15	26	14	5	4	0.034186	0.070203	0.022607	0.024524	0.028344	272.363	229.891	384.405	126.556	87.5998
fig|2.45727.peg.123	Maltodextrin ABC transporter, substrate-binding protein MdxE	1263	1.263	44	115	60	35	16	0.034186	0.070203	0.022607	0.024524	0.028344	1019.06	1297	2101.38	1129.99	446.946
fig|2.45727.peg.124	hypothetical protein	72	0.072	0	0	0	0	0	0.034186	0.070203	0.022607	0.024524	0.028344	0	0	0	0	0
fig|2.45727.peg.125	Mycothiol S-conjugate amidase Mca	876	0.876	2	4	1	2	2	0.034186	0.070203	0.022607	0.024524	0.028344	66.7848	65.0429	50.4955	93.0968	80.5499
fig|2.45727.peg.126	hypothetical protein	408	0.408	0	1	1	0	0	0.034186	0.070203	0.022607	0.024524	0.028344	0	34.9128	108.417	0	0
fig|2.45727.peg.127	Transcription elongation factor GreA	507	0.507	17	20	9	6	15	0.034186	0.070203	0.022607	0.024524	0.028344	980.828	561.909	785.22	482.561	1043.81
fig|2.45727.peg.128	hypothetical protein	390	0.39	0	4	6	0	1	0.034186	0.070203	0.022607	0.024524	0.028344	0	146.096	680.524	0	90.4637
fig|2.45727.peg.129	hypothetical protein	894	0.894	5	10	11	2	15	0.034186	0.070203	0.022607	0.024524	0.028344	163.6	159.333	544.267	91.2223	591.96
fig|2.45727.peg.130	Uracil-DNA glycosylase, family 1 (EC 3.2.2.27)	681	0.681	0	5	1	2	5	0.034186	0.070203	0.022607	0.024524	0.028344	0	104.584	64.9546	119.754	259.037
fig|2.45727.peg.131	Peptide-methionine (S)-S-oxide reductase MsrA (EC 1.8.4.11)	603	0.603	4	19	6	11	0	0.034186	0.070203	0.022607	0.024524	0.028344	194.041	448.829	440.14	743.848	0
fig|2.45727.peg.132	hypothetical protein	417	0.417	22	48	20	34	5	0.034186	0.070203	0.022607	0.024524	0.028344	1543.26	1639.64	2121.54	3324.69	423.032
fig|2.45727.peg.133	DNA-3-methyladenine glycosylase II (EC 3.2.2.21)	585	0.585	0	2	0	0	0	0.034186	0.070203	0.022607	0.024524	0.028344	0	48.6988	0	0	0
fig|2.45727.peg.134	hypothetical protein	957	0.957	8	10	1	0	1	0.034186	0.070203	0.022607	0.024524	0.028344	244.529	148.844	46.2216	0	36.8661
fig|2.45727.peg.135	hypothetical protein	714	0.714	5	2	1	3	7	0.034186	0.070203	0.022607	0.024524	0.028344	204.844	39.9003	61.9525	171.329	345.891
fig|2.45727.peg.136	hypothetical protein	816	0.816	13	50	15	18	31	0.034186	0.070203	0.022607	0.024524	0.028344	466.02	872.819	813.127	899.479	1340.33
fig|2.45727.peg.137	Transcriptional regulator, RpiR family	861	0.861	1	0	0	0	1	0.034186	0.070203	0.022607	0.024524	0.028344	33.9741	0	0	0	40.9766
fig|2.45727.peg.138	N-acetylmuramic acid 6-phosphate etherase (EC 4.2.1.126)	918	0.918	1	3	0	0	0	0.034186	0.070203	0.022607	0.024524	0.028344	31.8646	46.5503	0	0	0
fig|2.45727.peg.139	PTS system, N-acetylmuramic acid-specific IIB component (EC 2.7.1.192) / PTS system, N-acetylmuramic acid-specific IIC component	1443	1.443	1	8	6	0	0	0.034186	0.070203	0.022607	0.024524	0.028344	20.2715	78.9711	183.926	0	0
fig|2.45727.peg.140	hypothetical protein	309	0.309	0	0	0	0	0	0.034186	0.070203	0.022607	0.024524	0.028344	0	0	0	0	0
fig|2.45727.peg.141	hypothetical protein	672	0.672	0	0	0	0	0	0.034186	0.070203	0.022607	0.024524	0.028344	0	0	0	0	0
fig|2.45727.peg.142	hypothetical protein	1062	1.062	0	0	0	0	0	0.034186	0.070203	0.022607	0.024524	0.028344	0	0	0	0	0
fig|2.45727.peg.143	hypothetical protein	210	0.21	0	0	0	0	0	0.034186	0.070203	0.022607	0.024524	0.028344	0	0	0	0	0
fig|2.45727.peg.144	Efflux ABC transporter, ATP-binding protein	810	0.81	0	0	0	1	0	0.034186	0.070203	0.022607	0.024524	0.028344	0	0	0	50.3412	0
fig|2.45727.peg.145	Efflux ABC transporter, permease protein	831	0.831	0	0	0	0	1	0.034186	0.070203	0.022607	0.024524	0.028344	0	0	0	0	42.4559
fig|2.45727.peg.146	Lead, cadmium, zinc and mercury transporting ATPase (EC 3.6.3.3) (EC 3.6.3.5); Copper-translocating P-type ATPase (EC 3.6.3.4)	2796	2.796	2	3	3	1	9	0.034186	0.070203	0.022607	0.024524	0.028344	20.924	15.2837	47.4615	14.5838	113.565
fig|2.45727.peg.147	Repressor CsoR of the copZA operon	288	0.288	0	0	0	0	0	0.034186	0.070203	0.022607	0.024524	0.028344	0	0	0	0	0
fig|2.45727.peg.148	Na+/H+ antiporter NhaA type	1911	1.911	0	1	3	0	0	0.034186	0.070203	0.022607	0.024524	0.028344	0	7.4539	69.4413	0	0
fig|2.45727.peg.149	D-allose ABC transporter, substrate-binding protein	984	0.984	10	10	39	13	13	0.034186	0.070203	0.022607	0.024524	0.028344	297.274	144.76	1753.18	538.712	466.109
fig|2.45727.peg.150	hypothetical protein	1239	1.239	5	8	4	5	0	0.034186	0.070203	0.022607	0.024524	0.028344	118.046	91.9736	142.806	164.554	0
fig|2.45727.peg.151	Polyphosphate kinase 2 (EC 2.7.4.1)	930	0.93	13	27	12	10	8	0.034186	0.070203	0.022607	0.024524	0.028344	408.895	413.547	570.762	438.456	303.491
fig|2.45727.peg.152	3'-to-5' oligoribonuclease (orn)	651	0.651	8	12	2	8	2	0.034186	0.070203	0.022607	0.024524	0.028344	359.468	262.57	135.896	501.092	108.39
fig|2.45727.peg.153	hypothetical protein	78	0.078	0	0	0	0	0	0.034186	0.070203	0.022607	0.024524	0.028344	0	0	0	0	0
fig|2.45727.peg.154	hypothetical protein	348	0.348	0	1	0	0	0	0.034186	0.070203	0.022607	0.024524	0.028344	0	40.9322	0	0	0
fig|2.45727.peg.155	hypothetical protein	1962	1.962	5	0	0	3	0	0.034186	0.070203	0.022607	0.024524	0.028344	74.5457	0	0	62.3492	0
fig|2.45727.peg.156	rifampin ADP-ribosyl transferase	795	0.795	1	7	0	0	0	0.034186	0.070203	0.022607	0.024524	0.028344	36.7946	125.422	0	0	0
fig|2.45727.peg.157	hypothetical protein	1512	1.512	0	1	1	0	1	0.034186	0.070203	0.022607	0.024524	0.028344	0	9.4209	29.2553	0	23.3339
fig|2.45727.peg.158	Prevent host death protein, Phd antitoxin	204	0.204	0	11	3	1	8	0.034186	0.070203	0.022607	0.024524	0.028344	0	768.081	650.501	199.884	1383.56
fig|2.45727.peg.159	Death on curing protein, Doc toxin	363	0.363	0	0	2	0	0	0.034186	0.070203	0.022607	0.024524	0.028344	0	0	243.714	0	0
fig|2.45727.peg.160	LSU ribosomal protein L7p/L12p (P1/P2)	291	0.291	6	11	3	5	0	0.034186	0.070203	0.022607	0.024524	0.028344	603.129	538.448	456.022	700.625	0
fig|2.45727.peg.161	hypothetical protein	1185	1.185	0	2	1	1	1	0.034186	0.070203	0.022607	0.024524	0.028344	0	24.0412	37.3283	34.4104	29.7729
fig|2.45727.peg.162	Xylose isomerase (EC 5.3.1.5)	1191	1.191	2	2	3	7	0	0.034186	0.070203	0.022607	0.024524	0.028344	49.1213	23.9201	111.421	239.66	0
fig|2.45727.peg.163	Xylulose kinase (EC 2.7.1.17)	1401	1.401	0	1	1	1	1	0.034186	0.070203	0.022607	0.024524	0.028344	0	10.1673	31.5732	29.1052	25.1826
fig|2.45727.peg.164	hypothetical protein	129	0.129	0	0	0	0	0	0.034186	0.070203	0.022607	0.024524	0.028344	0	0	0	0	0
fig|2.45727.peg.165	hypothetical protein	525	0.525	0	0	1	0	0	0.034186	0.070203	0.022607	0.024524	0.028344	0	0	84.2554	0	0
fig|2.45727.peg.166	hypothetical protein	309	0.309	0	0	0	0	1	0.034186	0.070203	0.022607	0.024524	0.028344	0	0	0	0	114.177
fig|2.45727.peg.167	hypothetical protein	750	0.75	0	0	0	4	0	0.034186	0.070203	0.022607	0.024524	0.028344	0	0	0	217.474	0
fig|2.45727.peg.168	Short-chain dehydrogenase	816	0.816	1	0	0	0	1	0.034186	0.070203	0.022607	0.024524	0.028344	35.8477	0	0	0	43.2363
fig|2.45727.peg.169	hypothetical protein	264	0.264	0	0	0	0	0	0.034186	0.070203	0.022607	0.024524	0.028344	0	0	0	0	0
fig|2.45727.peg.170	Ribonuclease HI (EC 3.1.26.4)	444	0.444	3	1	3	2	2	0.034186	0.070203	0.022607	0.024524	0.028344	197.647	32.082	298.879	183.677	158.923
fig|2.45727.peg.171	Dihydrofolate reductase (EC 1.5.1.3)	252	0.252	1	6	0	0	0	0.034186	0.070203	0.022607	0.024524	0.028344	116.078	339.153	0	0	0
fig|2.45727.peg.172	hypothetical protein	63	0.063	0	0	0	0	0	0.034186	0.070203	0.022607	0.024524	0.028344	0	0	0	0	0
fig|2.45727.peg.173	hypothetical protein	216	0.216	7	8	7	0	12	0.034186	0.070203	0.022607	0.024524	0.028344	947.973	527.571	1433.51	0	1960.05
fig|2.45727.peg.174	Transcriptional regulator, Xre family	237	0.237	0	0	0	0	0	0.034186	0.070203	0.022607	0.024524	0.028344	0	0	0	0	0
fig|2.45727.peg.175	hypothetical protein	636	0.636	23	78	18	18	33	0.034186	0.070203	0.022607	0.024524	0.028344	1057.85	1746.96	1251.91	1154.05	1830.61
fig|2.45727.peg.176	NAD(P)H dehydrogenase (quinone) 2 (EC 1.6.5.2)	855	0.855	2	4	5	3	4	0.034186	0.070203	0.022607	0.024524	0.028344	68.4251	66.6405	258.679	143.075	165.057
fig|2.45727.peg.177	hypothetical protein	891	0.891	0	0	0	0	0	0.034186	0.070203	0.022607	0.024524	0.028344	0	0	0	0	0
fig|2.45727.peg.178	hypothetical protein	651	0.651	0	0	0	0	0	0.034186	0.070203	0.022607	0.024524	0.028344	0	0	0	0	0
fig|2.45727.peg.179	hypothetical protein	471	0.471	2	8	3	1	0	0.034186	0.070203	0.022607	0.024524	0.028344	124.211	241.943	281.746	86.5741	0
fig|2.45727.peg.180	hypothetical protein	843	0.843	9	21	2	0	0	0.034186	0.070203	0.022607	0.024524	0.028344	312.296	354.843	104.944	0	0
fig|2.45727.peg.181	Potassium efflux system KefA protein / Small-conductance mechanosensitive channel	882	0.882	6	9	0	5	0	0.034186	0.070203	0.022607	0.024524	0.028344	198.991	145.351	0	231.159	0
fig|2.45727.peg.182	hypothetical protein	870	0.87	0	1	0	0	0	0.034186	0.070203	0.022607	0.024524	0.028344	0	16.3729	0	0	0
fig|2.45727.peg.183	DNA-3-methyladenine glycosylase (EC 3.2.2.20)	636	0.636	0	7	7	0	2	0.034186	0.070203	0.022607	0.024524	0.028344	0	156.778	486.853	0	110.946
fig|2.45727.peg.184	Long-chain-fatty-acid--CoA ligase (EC 6.2.1.3)	1704	1.704	0	0	0	0	0	0.034186	0.070203	0.022607	0.024524	0.028344	0	0	0	0	0
fig|2.45727.peg.185	Uncharacterized MFS-type transporter	1284	1.284	1	0	0	0	1	0.034186	0.070203	0.022607	0.024524	0.028344	22.7817	0	0	0	27.4773
fig|2.45727.peg.186	hypothetical protein	420	0.42	0	1	0	0	0	0.034186	0.070203	0.022607	0.024524	0.028344	0	33.9153	0	0	0
fig|2.45727.peg.187	CCA tRNA nucleotidyltransferase (EC 2.7.7.72)	1452	1.452	3	11	2	4	3	0.034186	0.070203	0.022607	0.024524	0.028344	60.4375	107.912	60.9285	112.332	72.8943
fig|2.45727.peg.188	hypothetical protein	339	0.339	0	3	0	0	0	0.034186	0.070203	0.022607	0.024524	0.028344	0	126.057	0	0	0
fig|2.45727.peg.189	hypothetical protein	2136	2.136	7	9	13	1	3	0.034186	0.070203	0.022607	0.024524	0.028344	95.8624	60.0186	269.215	19.0901	49.5517
fig|2.45727.peg.190	hypothetical protein	3639	3.639	1	3	8	6	0	0.034186	0.070203	0.022607	0.024524	0.028344	8.0384	11.7431	97.2445	67.2323	0
fig|2.45727.peg.191	RNA polymerase ECF-type sigma factor	555	0.555	0	0	0	0	0	0.034186	0.070203	0.022607	0.024524	0.028344	0	0	0	0	0
fig|2.45727.peg.192	hypothetical protein	279	0.279	0	2	0	1	0	0.034186	0.070203	0.022607	0.024524	0.028344	0	102.11	0	146.152	0
fig|2.45727.peg.193	ABC transporter, substrate-binding protein (cluster 1, maltose/g3p/polyamine/iron)	1338	1.338	0	0	0	0	0	0.034186	0.070203	0.022607	0.024524	0.028344	0	0	0	0	0
fig|2.45727.peg.194	ABC transporter, permease protein 1 (cluster 1, maltose/g3p/polyamine/iron)	963	0.963	0	1	0	0	0	0.034186	0.070203	0.022607	0.024524	0.028344	0	14.7917	0	0	0
fig|2.45727.peg.195	ABC transporter, permease protein 2 (cluster 1, maltose/g3p/polyamine/iron)	864	0.864	0	0	0	0	0	0.034186	0.070203	0.022607	0.024524	0.028344	0	0	0	0	0
fig|2.45727.peg.196	beta-glucosidase (EC 3.2.1.21)	1320	1.32	0	0	1	0	0	0.034186	0.070203	0.022607	0.024524	0.028344	0	0	33.5107	0	0
fig|2.45727.peg.197	hypothetical protein	972	0.972	0	0	0	0	0	0.034186	0.070203	0.022607	0.024524	0.028344	0	0	0	0	0
fig|2.45727.peg.198	hypothetical protein	1416	1.416	3	4	0	0	0	0.034186	0.070203	0.022607	0.024524	0.028344	61.974	40.2384	0	0	0
fig|2.45727.peg.199	Two-component transcriptional response regulator, LuxR family	747	0.747	11	11	0	6	0	0.034186	0.070203	0.022607	0.024524	0.028344	430.749	209.757	0	327.521	0
fig|2.45727.peg.200	Efflux ABC transporter, permease/ATP-binding protein SCO2464	2007	2.007	9	21	2	2	2	0.034186	0.070203	0.022607	0.024524	0.028344	131.174	149.045	44.0798	40.6342	35.1578
fig|2.45727.peg.201	Efflux ABC transporter, permease/ATP-binding protein SCO2463	1734	1.734	15	4	1	1	0	0.034186	0.070203	0.022607	0.024524	0.028344	253.043	32.8591	25.5099	23.5158	0
fig|2.45727.peg.202	Transcriptional regulator, AcrR family	582	0.582	1	1	0	1	2	0.034186	0.070203	0.022607	0.024524	0.028344	50.2607	24.4749	0	70.0625	121.24
fig|2.45727.peg.203	hypothetical protein	828	0.828	1	0	0	0	0	0.034186	0.070203	0.022607	0.024524	0.028344	35.3282	0	0	0	0
fig|2.45727.peg.204	hypothetical protein	1230	1.23	1	0	0	0	0	0.034186	0.070203	0.022607	0.024524	0.028344	23.7819	0	0	0	0
fig|2.45727.peg.205	hypothetical protein	714	0.714	0	0	0	0	0	0.034186	0.070203	0.022607	0.024524	0.028344	0	0	0	0	0
fig|2.45727.peg.206	hypothetical protein	840	0.84	6	4	0	0	0	0.034186	0.070203	0.022607	0.024524	0.028344	208.941	67.8305	0	0	0
fig|2.45727.peg.207	hypothetical protein	282	0.282	14	40	8	11	4	0.034186	0.070203	0.022607	0.024524	0.028344	1452.21	2020.48	1254.87	1590.57	500.437
fig|2.45727.peg.208	hypothetical protein	795	0.795	0	7	1	0	1	0.034186	0.070203	0.022607	0.024524	0.028344	0	125.422	55.6404	0	44.3784
fig|2.45727.peg.209	Fructose-bisphosphate aldolase class II (EC 4.1.2.13)	960	0.96	0	5	0	1	2	0.034186	0.070203	0.022607	0.024524	0.028344	0	74.1896	0	42.4754	73.5017
fig|2.45727.peg.210	hypothetical protein	648	0.648	0	0	0	0	0	0.034186	0.070203	0.022607	0.024524	0.028344	0	0	0	0	0
fig|2.45727.peg.211	hypothetical protein	1488	1.488	0	4	0	0	0	0.034186	0.070203	0.022607	0.024524	0.028344	0	38.2914	0	0	0
fig|2.45727.peg.212	hypothetical protein	882	0.882	0	0	0	0	0	0.034186	0.070203	0.022607	0.024524	0.028344	0	0	0	0	0
fig|2.45727.peg.213	hypothetical protein	891	0.891	1	0	0	0	0	0.034186	0.070203	0.022607	0.024524	0.028344	32.8302	0	0	0	0
fig|2.45727.peg.214	hypothetical protein	1341	1.341	0	3	1	2	2	0.034186	0.070203	0.022607	0.024524	0.028344	0	31.8667	32.9859	60.8149	52.6187
fig|2.45727.peg.215	hypothetical protein	591	0.591	0	0	0	0	0	0.034186	0.070203	0.022607	0.024524	0.028344	0	0	0	0	0
fig|2.45727.peg.216	hypothetical protein	696	0.696	0	0	0	0	0	0.034186	0.070203	0.022607	0.024524	0.028344	0	0	0	0	0
fig|2.45727.peg.217	hypothetical protein	834	0.834	0	0	0	0	0	0.034186	0.070203	0.022607	0.024524	0.028344	0	0	0	0	0
fig|2.45727.peg.218	Ferric iron ABC transporter, permease protein	1593	1.593	0	0	0	0	0	0.034186	0.070203	0.022607	0.024524	0.028344	0	0	0	0	0
fig|2.45727.peg.219	hypothetical protein	237	0.237	0	0	0	0	0	0.034186	0.070203	0.022607	0.024524	0.028344	0	0	0	0	0
fig|2.45727.peg.220	hypothetical protein	1095	1.095	4	22	0	3	2	0.034186	0.070203	0.022607	0.024524	0.028344	106.856	286.189	0	111.716	64.4399
fig|2.45727.peg.221	Replicative DNA helicase (DnaB) (EC 3.6.4.12)	1365	1.365	18	40	15	10	32	0.034186	0.070203	0.022607	0.024524	0.028344	385.737	417.418	486.089	298.728	827.097
fig|2.45727.peg.222	Repressor CsoR of the copZA operon	321	0.321	3	3	2	2	0	0.034186	0.070203	0.022607	0.024524	0.028344	273.381	133.125	275.602	254.058	0
fig|2.45727.peg.223	hypothetical protein	207	0.207	1	6	4	0	0	0.034186	0.070203	0.022607	0.024524	0.028344	141.313	412.881	854.765	0	0
fig|2.45727.peg.224	Glycosyltransferase	1554	1.554	27	71	17	14	23	0.034186	0.070203	0.022607	0.024524	0.028344	508.235	650.806	483.899	367.355	522.175
fig|2.45727.peg.225	Putative dihydropyrimidine dehydrogenase [NADP+], similar to dihydroorotate dehydrogenase	1029	1.029	0	2	2	1	1	0.034186	0.070203	0.022607	0.024524	0.028344	0	27.6859	85.9749	39.6272	34.2865
fig|2.45727.peg.226	hypothetical protein	249	0.249	0	2	0	1	0	0.034186	0.070203	0.022607	0.024524	0.028344	0	114.413	0	163.761	0
fig|2.45727.peg.227	Pyruvate-flavodoxin oxidoreductase	3810	3.81	5	52	64	54	40	0.034186	0.070203	0.022607	0.024524	0.028344	38.3881	194.412	743.04	577.933	370.402
fig|2.45727.peg.228	Pyridine nucleotide-disulphide oxidoreductase family protein associated with PFOR	1623	1.623	0	14	14	9	37	0.034186	0.070203	0.022607	0.024524	0.028344	0	122.872	381.563	226.117	804.307
fig|2.45727.peg.229	hypothetical protein	1029	1.029	6	8	3	8	3	0.034186	0.070203	0.022607	0.024524	0.028344	170.564	110.744	128.962	317.018	102.86
fig|2.45727.peg.230	hypothetical protein	171	0.171	0	0	0	0	0	0.034186	0.070203	0.022607	0.024524	0.028344	0	0	0	0	0
fig|2.45727.peg.231	hypothetical protein	624	0.624	0	0	0	0	0	0.034186	0.070203	0.022607	0.024524	0.028344	0	0	0	0	0
fig|2.45727.peg.232	hypothetical protein	486	0.486	3	3	5	0	3	0.034186	0.070203	0.022607	0.024524	0.028344	180.566	87.9284	455.083	0	217.783
fig|2.45727.peg.233	hypothetical protein	561	0.561	0	2	1	0	0	0.034186	0.070203	0.022607	0.024524	0.028344	0	50.7822	78.8486	0	0
fig|2.45727.peg.234	hypothetical protein	507	0.507	0	0	0	0	0	0.034186	0.070203	0.022607	0.024524	0.028344	0	0	0	0	0
fig|2.45727.peg.235	hypothetical protein	495	0.495	0	0	0	2	0	0.034186	0.070203	0.022607	0.024524	0.028344	0	0	0	164.753	0
fig|2.45727.peg.236	Alpha-glucosidase (EC 3.2.1.20)	1686	1.686	9	9	0	4	2	0.034186	0.070203	0.022607	0.024524	0.028344	156.148	76.0378	0	96.7411	41.8515
fig|2.45727.peg.237	hypothetical protein	627	0.627	5	5	0	3	0	0.034186	0.070203	0.022607	0.024524	0.028344	233.267	113.592	0	195.102	0
fig|2.45727.peg.238	UDP-glucose 6-dehydrogenase (EC 1.1.1.22)	1164	1.164	2	10	1	3	2	0.034186	0.070203	0.022607	0.024524	0.028344	50.2607	122.375	38.0018	105.094	60.62
fig|2.45727.peg.239	hypothetical protein	963	0.963	0	4	0	0	0	0.034186	0.070203	0.022607	0.024524	0.028344	0	59.1668	0	0	0
fig|2.45727.peg.240	hypothetical protein	297	0.297	4	11	2	3	2	0.034186	0.070203	0.022607	0.024524	0.028344	393.963	527.571	297.873	411.883	237.581
fig|2.45727.peg.241	hypothetical protein	258	0.258	0	2	1	0	0	0.034186	0.070203	0.022607	0.024524	0.028344	0	110.422	171.45	0	0
fig|2.45727.peg.242	ABC transporter, ATP-binding protein (cluster 5, nickel/peptides/opines) / ABC transporter, ATP-binding protein (cluster 5, nickel/peptides/opines)	1518	1.518	0	0	0	1	0	0.034186	0.070203	0.022607	0.024524	0.028344	0	0	0	26.8619	0
fig|2.45727.peg.243	Oligopeptide ABC transporter, permease protein OppC (TC 3.A.1.5.1)	942	0.942	0	3	0	0	0	0.034186	0.070203	0.022607	0.024524	0.028344	0	45.3643	0	0	0
fig|2.45727.peg.244	Dipeptide ABC transporter, permease protein DppB (TC 3.A.1.5.2)	924	0.924	2	14	1	0	1	0.034186	0.070203	0.022607	0.024524	0.028344	63.3155	215.824	47.8724	0	38.1827
fig|2.45727.peg.245	hypothetical protein	1617	1.617	1	2	0	0	2	0.034186	0.070203	0.022607	0.024524	0.028344	18.0901	17.6183	0	0	43.6374
fig|2.45727.peg.246	Carbonic anhydrase, beta class (EC 4.2.1.1)	495	0.495	1	0	1	2	0	0.034186	0.070203	0.022607	0.024524	0.028344	59.0944	0	89.3618	164.753	0
fig|2.45727.peg.247	DNA topoisomerase IV subunit A (EC 5.99.1.3)	2433	2.433	8	23	8	5	15	0.034186	0.070203	0.022607	0.024524	0.028344	96.1833	134.657	145.447	83.7986	217.514
fig|2.45727.peg.248	hypothetical protein	1059	1.059	2	9	8	5	5	0.034186	0.070203	0.022607	0.024524	0.028344	55.2441	121.057	334.157	192.523	166.576
fig|2.45727.peg.249	hypothetical protein	588	0.588	1	4	1	2	4	0.034186	0.070203	0.022607	0.024524	0.028344	49.7479	96.9007	75.228	138.695	240.006
fig|2.45727.peg.250	Alkaline phosphodiesterase I (EC 3.1.4.1) / Nucleotide pyrophosphatase (EC 3.6.1.9)	1113	1.113	0	4	0	0	0	0.034186	0.070203	0.022607	0.024524	0.028344	0	51.1928	0	0	0
fig|2.45727.peg.251	hypothetical protein	1296	1.296	5	8	0	1	13	0.034186	0.070203	0.022607	0.024524	0.028344	112.854	87.9284	0	31.4633	353.897
fig|2.45727.peg.252	FIG00945285: hypothetical protein	936	0.936	17	18	14	11	4	0.034186	0.070203	0.022607	0.024524	0.028344	531.282	273.931	661.621	479.21	150.773
fig|2.45727.peg.253	hypothetical protein	297	0.297	35	99	10	29	21	0.034186	0.070203	0.022607	0.024524	0.028344	3447.17	4748.14	1489.36	3981.53	2494.6
fig|2.45727.peg.254	hypothetical protein	237	0.237	5	1	0	0	4	0.034186	0.070203	0.022607	0.024524	0.028344	617.125	60.103	0	0	595.457
fig|2.45727.peg.255	hypothetical protein	123	0.123	0	0	0	0	0	0.034186	0.070203	0.022607	0.024524	0.028344	0	0	0	0	0
fig|2.45727.peg.256	hypothetical protein	243	0.243	0	5	3	0	0	0.034186	0.070203	0.022607	0.024524	0.028344	0	293.095	546.1	0	0
fig|2.45727.peg.257	hypothetical protein	276	0.276	3	6	4	2	4	0.034186	0.070203	0.022607	0.024524	0.028344	317.954	309.661	641.074	295.481	511.316
fig|2.45727.peg.258	hypothetical protein	414	0.414	0	7	0	2	0	0.034186	0.070203	0.022607	0.024524	0.028344	0	240.847	0	196.987	0
fig|2.45727.peg.259	Deoxyuridine 5'-triphosphate nucleotidohydrolase (EC 3.6.1.23)	495	0.495	1	7	3	1	0	0.034186	0.070203	0.022607	0.024524	0.028344	59.0944	201.436	268.085	82.3765	0
fig|2.45727.peg.260	hypothetical protein	729	0.729	3	8	3	0	1	0.034186	0.070203	0.022607	0.024524	0.028344	120.378	156.317	182.033	0	48.3962
fig|2.45727.peg.261	hypothetical protein	366	0.366	12	6	0	6	0	0.034186	0.070203	0.022607	0.024524	0.028344	959.073	233.515	0	668.465	0
fig|2.45727.peg.262	TrkA-like protein	690	0.69	3	18	1	3	4	0.034186	0.070203	0.022607	0.024524	0.028344	127.181	371.593	64.1074	177.289	204.527
fig|2.45727.peg.263	TrkA-like protein	663	0.663	4	24	4	0	13	0.034186	0.070203	0.022607	0.024524	0.028344	176.481	515.635	266.872	0	691.781
fig|2.45727.peg.264	Uncharacterized amino acid permease, GabP family	2043	2.043	9	4	3	4	8	0.034186	0.070203	0.022607	0.024524	0.028344	128.862	27.8892	64.9546	79.8363	138.153
fig|2.45727.peg.265	RNA methyltransferase, TrmA family	1143	1.143	4	1	1	0	0	0.034186	0.070203	0.022607	0.024524	0.028344	102.368	12.4623	38.7	0	0
fig|2.45727.peg.266	hypothetical protein	210	0.21	2	3	3	1	3	0.034186	0.070203	0.022607	0.024524	0.028344	278.588	203.492	631.916	194.173	504.012
fig|2.45727.peg.267	Arginase (EC 3.5.3.1)	924	0.924	1	1	0	3	0	0.034186	0.070203	0.022607	0.024524	0.028344	31.6577	15.416	0	132.391	0
fig|2.45727.peg.268	DNA polymerase III alpha subunit (EC 2.7.7.7)	3531	3.531	43	88	6	23	19	0.034186	0.070203	0.022607	0.024524	0.028344	356.223	355.001	75.1641	265.607	189.843
fig|2.45727.peg.269	hypothetical protein	561	0.561	0	1	0	0	0	0.034186	0.070203	0.022607	0.024524	0.028344	0	25.3911	0	0	0
fig|2.45727.peg.270	Cys-tRNA(Pro) deacylase YbaK	498	0.498	1	1	0	0	1	0.034186	0.070203	0.022607	0.024524	0.028344	58.7384	28.6032	0	0	70.8451
fig|2.45727.peg.271	Uncharacterized DUF554 membrane protein	738	0.738	0	1	0	0	0	0.034186	0.070203	0.022607	0.024524	0.028344	0	19.3014	0	0	0
fig|2.45727.peg.272	Histidinol dehydrogenase (EC 1.1.1.23)	1308	1.308	0	3	1	0	1	0.034186	0.070203	0.022607	0.024524	0.028344	0	32.6707	33.8181	0	26.9731
fig|2.45727.peg.273	Histidinol-phosphate aminotransferase (EC 2.6.1.9)	1089	1.089	0	2	0	0	0	0.034186	0.070203	0.022607	0.024524	0.028344	0	26.1605	0	0	0
fig|2.45727.peg.274	Imidazoleglycerol-phosphate dehydratase (EC 4.2.1.19)	615	0.615	0	0	0	0	0	0.034186	0.070203	0.022607	0.024524	0.028344	0	0	0	0	0
fig|2.45727.peg.275	Imidazole glycerol phosphate synthase amidotransferase subunit HisH	621	0.621	0	3	0	0	0	0.034186	0.070203	0.022607	0.024524	0.028344	0	68.8136	0	0	0
fig|2.45727.peg.276	hypothetical protein	603	0.603	0	0	0	0	0	0.034186	0.070203	0.022607	0.024524	0.028344	0	0	0	0	0
fig|2.45727.peg.277	hypothetical protein	576	0.576	1	3	1	2	1	0.034186	0.070203	0.022607	0.024524	0.028344	50.7843	74.1896	76.7953	141.585	61.2515
fig|2.45727.peg.278	Phosphoribosylformimino-5-aminoimidazole carboxamide ribotide isomerase (EC 5.3.1.16) @ Acting phosphoribosylanthranilate isomerase (EC 5.3.1.24)	726	0.726	0	3	0	0	1	0.034186	0.070203	0.022607	0.024524	0.028344	0	58.8612	0	0	48.5962
fig|2.45727.peg.279	hypothetical protein	351	0.351	0	0	0	0	0	0.034186	0.070203	0.022607	0.024524	0.028344	0	0	0	0	0
fig|2.45727.peg.280	hypothetical protein	993	0.993	2	2	0	1	0	0.034186	0.070203	0.022607	0.024524	0.028344	58.9159	28.6896	0	41.0638	0
fig|2.45727.peg.281	Probable transcriptional regulatory protein YebC	789	0.789	2	16	5	13	2	0.034186	0.070203	0.022607	0.024524	0.028344	74.1489	288.86	280.317	671.854	89.4318
fig|2.45727.peg.282	Crossover junction endodeoxyribonuclease RuvC (EC 3.1.22.4)	567	0.567	0	0	0	0	0	0.034186	0.070203	0.022607	0.024524	0.028344	0	0	0	0	0
fig|2.45727.peg.283	Holliday junction ATP-dependent DNA helicase RuvA (EC 3.6.4.12)	609	0.609	0	0	0	0	0	0.034186	0.070203	0.022607	0.024524	0.028344	0	0	0	0	0
fig|2.45727.peg.284	Holliday junction ATP-dependent DNA helicase RuvB (EC 3.6.4.12)	294	0.294	0	0	0	0	2	0.034186	0.070203	0.022607	0.024524	0.028344	0	0	0	0	240.006
fig|2.45727.peg.285	ABC transporter, substrate-binding protein (cluster 5, nickel/peptides/opines)	1518	1.518	18	33	10	9	6	0.034186	0.070203	0.022607	0.024524	0.028344	346.859	309.661	291.397	241.757	139.45
fig|2.45727.peg.286	hypothetical protein	954	0.954	0	0	0	0	1	0.034186	0.070203	0.022607	0.024524	0.028344	0	0	0	0	36.982
fig|2.45727.peg.287	ABC transporter, permease protein 2 (cluster 5, nickel/peptides/opines)	816	0.816	0	0	0	1	0	0.034186	0.070203	0.022607	0.024524	0.028344	0	0	0	49.9711	0
fig|2.45727.peg.288	Oligopeptide ABC transporter, ATP-binding protein OppD (TC 3.A.1.5.1)	969	0.969	2	2	0	1	4	0.034186	0.070203	0.022607	0.024524	0.028344	60.3751	29.4002	0	42.0809	145.638
fig|2.45727.peg.289	ABC transporter, ATP-binding protein (cluster 5, nickel/peptides/opines) / ABC transporter, ATP-binding protein (cluster 5, nickel/peptides/opines)	783	0.783	0	0	2	0	0	0.034186	0.070203	0.022607	0.024524	0.028344	0	0	112.986	0	0
fig|2.45727.peg.290	hypothetical protein	1521	1.521	19	15	7	8	17	0.034186	0.070203	0.022607	0.024524	0.028344	365.406	140.477	203.576	214.471	394.329
fig|2.45727.peg.291	hypothetical protein	486	0.486	1	9	1	3	1	0.034186	0.070203	0.022607	0.024524	0.028344	60.1888	263.785	91.0166	251.706	72.5943
fig|2.45727.peg.292	Histidinol-phosphatase [alternative form] (EC 3.1.3.15)	789	0.789	3	2	1	1	6	0.034186	0.070203	0.022607	0.024524	0.028344	111.223	36.1075	56.0635	51.6811	268.295
fig|2.45727.peg.293	Ribosome small subunit biogenesis RbfA-release protein RsgA	1005	1.005	0	1	0	0	0	0.034186	0.070203	0.022607	0.024524	0.028344	0	14.1735	0	0	0
fig|2.45727.peg.294	3-phosphoshikimate 1-carboxyvinyltransferase (EC 2.5.1.19)	1269	1.269	1	8	2	1	3	0.034186	0.070203	0.022607	0.024524	0.028344	23.051	89.7992	69.7149	32.1327	83.4062
fig|2.45727.peg.295	hypothetical protein	579	0.579	9	21	9	14	12	0.034186	0.070203	0.022607	0.024524	0.028344	454.69	516.636	687.576	985.957	731.209
fig|2.45727.peg.296	hypothetical protein	690	0.69	5	13	1	1	1	0.034186	0.070203	0.022607	0.024524	0.028344	211.969	268.373	64.1074	59.0962	51.1316
fig|2.45727.peg.297	RNA polymerase ECF-type sigma factor	621	0.621	9	21	7	3	20	0.034186	0.070203	0.022607	0.024524	0.028344	423.938	481.695	498.613	196.987	1136.26
fig|2.45727.peg.298	hypothetical protein	264	0.264	0	0	2	0	0	0.034186	0.070203	0.022607	0.024524	0.028344	0	0	335.107	0	0
fig|2.45727.peg.299	Signal transduction histidine kinase, subgroup 2	1461	1.461	1	20	15	7	21	0.034186	0.070203	0.022607	0.024524	0.028344	20.0217	194.995	454.149	195.369	507.117
fig|2.45727.peg.300	WhiB-like transcription regulator	252	0.252	8	7	1	4	0	0.034186	0.070203	0.022607	0.024524	0.028344	928.627	395.678	175.532	647.244	0
fig|2.45727.peg.301	Galactokinase (EC 2.7.1.6)	1131	1.131	4	19	0	6	2	0.034186	0.070203	0.022607	0.024524	0.028344	103.454	239.296	0	216.32	62.3887
fig|2.45727.peg.302	Uncharacterized protein SCO5267	177	0.177	0	2	1	0	2	0.034186	0.070203	0.022607	0.024524	0.028344	0	160.954	249.91	0	398.654
fig|2.45727.peg.303	Dihydrolipoamide succinyltransferase component (E2) of 2-oxoglutarate dehydrogenase complex (EC 2.3.1.61) / 2-oxoglutarate dehydrogenase E1 component (EC 1.2.4.2) @ 2-oxoglutarate decarboxylase (EC 4.1.1.71) @ 2-hydroxy-3-oxoadipate synthase (EC 2.2.1.5)	3852	3.852	31	123	19	23	35	0.034186	0.070203	0.022607	0.024524	0.028344	235.411	454.845	218.185	243.473	320.568
fig|2.45727.peg.304	hypothetical protein	603	0.603	5	3	1	1	0	0.034186	0.070203	0.022607	0.024524	0.028344	242.552	70.8677	73.3567	67.6225	0
fig|2.45727.peg.305	Diaminopimelate decarboxylase (EC 4.1.1.20)	1410	1.41	2	11	2	1	1	0.034186	0.070203	0.022607	0.024524	0.028344	41.4918	111.127	62.7434	28.9194	25.0219
fig|2.45727.peg.306	Homoserine dehydrogenase (EC 1.1.1.3)	1296	1.296	12	12	0	3	8	0.034186	0.070203	0.022607	0.024524	0.028344	270.849	131.893	0	94.3898	217.783
fig|2.45727.peg.307	Homoserine kinase (EC 2.7.1.39) @ Phosphoserine phosphatase (EC 3.1.3.3)	609	0.609	0	2	0	1	1	0.034186	0.070203	0.022607	0.024524	0.028344	0	46.7797	0	66.9563	57.9324
fig|2.45727.peg.308	Transcription termination factor Rho	1524	1.524	13	74	19	24	60	0.034186	0.070203	0.022607	0.024524	0.028344	249.523	691.657	551.475	642.148	1389.01
fig|2.45727.peg.309	ATP-dependent DNA ligase (EC 6.5.1.1) clustered with Ku protein, LigD	1320	1.32	1	1	0	1	0	0.034186	0.070203	0.022607	0.024524	0.028344	22.1604	10.7912	0	30.8912	0
fig|2.45727.peg.310	FAD-dependent pyridine nucleotide-disulphide oxidoreductase	1689	1.689	0	3	0	0	1	0.034186	0.070203	0.022607	0.024524	0.028344	0	25.3009	0	0	20.8886
fig|2.45727.peg.311	hypothetical protein	162	0.162	0	0	0	0	0	0.034186	0.070203	0.022607	0.024524	0.028344	0	0	0	0	0
fig|2.45727.peg.312	Uncharacterized protein YieK	765	0.765	6	9	0	1	6	0.034186	0.070203	0.022607	0.024524	0.028344	229.425	167.581	0	53.3025	276.712
fig|2.45727.peg.313	hypothetical protein	168	0.168	0	4	0	1	0	0.034186	0.070203	0.022607	0.024524	0.028344	0	339.153	0	242.717	0
fig|2.45727.peg.314	hypothetical protein	495	0.495	1	0	0	0	0	0.034186	0.070203	0.022607	0.024524	0.028344	59.0944	0	0	0	0
fig|2.45727.peg.315	hypothetical protein	1071	1.071	0	2	0	0	3	0.034186	0.070203	0.022607	0.024524	0.028344	0	26.6002	0	0	98.8259
fig|2.45727.peg.316	Transcriptional regulator, AcrR family	708	0.708	0	1	0	0	0	0.034186	0.070203	0.022607	0.024524	0.028344	0	20.1192	0	0	0
fig|2.45727.peg.317	hypothetical protein	171	0.171	0	0	0	0	0	0.034186	0.070203	0.022607	0.024524	0.028344	0	0	0	0	0
fig|2.45727.peg.318	Chorismate synthase (EC 4.2.3.5)	528	0.528	0	2	2	0	5	0.034186	0.070203	0.022607	0.024524	0.028344	0	53.9561	167.553	0	334.099
fig|2.45727.peg.319	hypothetical protein	510	0.51	0	1	0	0	0	0.034186	0.070203	0.022607	0.024524	0.028344	0	27.9302	0	0	0
fig|2.45727.peg.320	3-dehydroquinate synthase (EC 4.2.3.4)	1080	1.08	1	7	5	3	1	0.034186	0.070203	0.022607	0.024524	0.028344	27.0849	92.3249	204.787	113.268	32.6674
fig|2.45727.peg.321	Translation elongation factor P	558	0.558	32	144	80	43	134	0.034186	0.070203	0.022607	0.024524	0.028344	1677.52	3675.98	6341.8	3142.27	8472.46
fig|2.45727.peg.322	Transcription termination protein NusB	423	0.423	7	5	3	1	4	0.034186	0.070203	0.022607	0.024524	0.028344	484.071	168.374	313.717	96.3981	333.625
fig|2.45727.peg.323	hypothetical protein	1755	1.755	1	2	0	0	6	0.034186	0.070203	0.022607	0.024524	0.028344	16.6677	16.2329	0	0	120.618
fig|2.45727.peg.324	hypothetical protein	510	0.51	0	0	0	3	2	0.034186	0.070203	0.022607	0.024524	0.028344	0	0	0	239.861	138.356
fig|2.45727.peg.325	hypothetical protein	624	0.624	0	1	1	2	2	0.034186	0.070203	0.022607	0.024524	0.028344	0	22.8276	70.888	130.694	113.08
fig|2.45727.peg.326	Carbamoyl-phosphate synthase small chain (EC 6.3.5.5)	1203	1.203	11	31	4	5	15	0.034186	0.070203	0.022607	0.024524	0.028344	267.472	367.063	147.079	169.478	439.911
fig|2.45727.peg.327	Carbamoyl-phosphate synthase large chain (EC 6.3.5.5)	3324	3.324	50	145	40	46	83	0.034186	0.070203	0.022607	0.024524	0.028344	440.008	621.371	532.299	564.294	880.959
fig|2.45727.peg.328	Dihydroorotate dehydrogenase (quinone) (EC 1.3.5.2)	1089	1.089	3	5	0	0	1	0.034186	0.070203	0.022607	0.024524	0.028344	80.5833	65.4013	0	0	32.3975
fig|2.45727.peg.329	Orotidine 5'-phosphate decarboxylase (EC 4.1.1.23)	810	0.81	4	13	2	1	8	0.034186	0.070203	0.022607	0.024524	0.028344	144.453	228.614	109.22	50.3412	348.453
fig|2.45727.peg.330	integration host factor	318	0.318	1	23	12	11	8	0.034186	0.070203	0.022607	0.024524	0.028344	91.9866	1030.26	1669.21	1410.5	887.568
fig|2.45727.peg.331	Guanylate kinase (EC 2.7.4.8)	552	0.552	1	8	5	2	0	0.034186	0.070203	0.022607	0.024524	0.028344	52.9923	206.441	400.671	147.741	0
fig|2.45727.peg.332	DNA-directed RNA polymerase omega subunit (EC 2.7.7.6)	339	0.339	22	65	31	27	42	0.034186	0.070203	0.022607	0.024524	0.028344	1898.34	2731.23	4045	3247.68	4371.08
fig|2.45727.peg.333	Phosphopantothenoylcysteine decarboxylase (EC 4.1.1.36) / Phosphopantothenoylcysteine synthetase (EC 6.3.2.5)	1221	1.221	1	4	2	9	0	0.034186	0.070203	0.022607	0.024524	0.028344	23.9572	46.6647	72.4555	300.563	0
fig|2.45727.peg.334	S-adenosylmethionine synthetase (EC 2.5.1.6)	1188	1.188	24	38	17	18	30	0.034186	0.070203	0.022607	0.024524	0.028344	590.944	455.629	632.979	617.824	890.93
fig|2.45727.peg.335	hypothetical protein	336	0.336	1	0	0	0	0	0.034186	0.070203	0.022607	0.024524	0.028344	87.0588	0	0	0	0
fig|2.45727.peg.336	hypothetical protein	204	0.204	4	4	9	0	4	0.034186	0.070203	0.022607	0.024524	0.028344	573.564	279.302	1951.5	0	691.781
fig|2.45727.peg.337	hypothetical protein	1455	1.455	0	2	4	2	0	0.034186	0.070203	0.022607	0.024524	0.028344	0	19.5799	121.606	56.05	0
fig|2.45727.peg.338	Helicase PriA essential for oriC/DnaA-independent DNA replication	1956	1.956	1	3	1	1	1	0.034186	0.070203	0.022607	0.024524	0.028344	14.9549	21.8472	22.6146	20.8468	18.0372
fig|2.45727.peg.339	Methionyl-tRNA formyltransferase (EC 2.1.2.9)	1002	1.002	1	2	0	1	0	0.034186	0.070203	0.022607	0.024524	0.028344	29.1934	28.4319	0	40.695	0
fig|2.45727.peg.340	16S rRNA (cytosine(967)-C(5))-methyltransferase (EC 2.1.1.176)	1482	1.482	0	5	0	0	0	0.034186	0.070203	0.022607	0.024524	0.028344	0	48.058	0	0	0
fig|2.45727.peg.341	Ribulose-phosphate 3-epimerase (EC 5.1.3.1)	663	0.663	1	1	7	1	4	0.034186	0.070203	0.022607	0.024524	0.028344	44.1203	21.4848	467.027	61.5028	212.856
fig|2.45727.peg.342	hypothetical protein	669	0.669	1	2	1	6	6	0.034186	0.070203	0.022607	0.024524	0.028344	43.7246	42.5842	66.1197	365.707	316.42
fig|2.45727.peg.343	hypothetical protein	846	0.846	4	11	0	4	2	0.034186	0.070203	0.022607	0.024524	0.028344	138.306	185.211	0	192.796	83.4062
fig|2.45727.peg.344	5-methyltetrahydrofolate--homocysteine methyltransferase (EC 2.1.1.13)	3414	3.414	20	66	2	18	11	0.034186	0.070203	0.022607	0.024524	0.028344	171.363	275.375	25.9133	214.99	113.676
fig|2.45727.peg.345	hypothetical protein	1482	1.482	2	6	0	8	2	0.034186	0.070203	0.022607	0.024524	0.028344	39.476	57.6697	0	220.115	47.6125
fig|2.45727.peg.346	tRNA (adenine(58)-N(1))-methyltransferase (EC 2.1.1.220)	792	0.792	2	6	0	0	1	0.034186	0.070203	0.022607	0.024524	0.028344	73.868	107.912	0	0	44.5465
fig|2.45727.peg.347	LSU ribosomal protein L33p @ LSU ribosomal protein L33p, zinc-dependent	129	0.129	0	1	0	0	0	0.034186	0.070203	0.022607	0.024524	0.028344	0	110.422	0	0	0
fig|2.45727.peg.348	Methylated-DNA-[protein]-cysteine S-methyltransferase	285	0.285	0	1	0	0	0	0.034186	0.070203	0.022607	0.024524	0.028344	0	49.9804	0	0	0
fig|2.45727.peg.349	Fumarate hydratase class II (EC 4.2.1.2)	1392	1.392	13	47	27	10	11	0.034186	0.070203	0.022607	0.024524	0.028344	273.184	480.953	857.989	292.934	278.8
fig|2.45727.peg.350	UPF0234 protein Yitk	492	0.492	13	20	26	10	12	0.034186	0.070203	0.022607	0.024524	0.028344	772.912	579.041	2337.57	828.788	860.508
fig|2.45727.peg.351	hypothetical protein	225	0.225	0	0	0	0	1	0.034186	0.070203	0.022607	0.024524	0.028344	0	0	0	0	156.804
fig|2.45727.peg.352	Exodeoxyribonuclease III (EC 3.1.11.2)	546	0.546	0	0	0	0	2	0.034186	0.070203	0.022607	0.024524	0.028344	0	0	0	0	129.234
fig|2.45727.peg.353	3-hydroxyisobutyryl-CoA hydrolase (EC 3.1.2.4)	927	0.927	0	0	0	1	1	0.034186	0.070203	0.022607	0.024524	0.028344	0	0	0	43.9875	38.0592
fig|2.45727.peg.354	hypothetical protein	1473	1.473	2	7	1	0	1	0.034186	0.070203	0.022607	0.024524	0.028344	39.7172	67.6924	30.0299	0	23.9517
fig|2.45727.peg.355	2-oxoglutarate/2-oxoacid ferredoxin oxidoreductase, gamma subunit (EC 1.2.7.-) / 2-oxoglutarate/2-oxoacid ferredoxin oxidoreductase, alpha subunit (EC 1.2.7.-)	1857	1.857	16	46	20	13	16	0.034186	0.070203	0.022607	0.024524	0.028344	252.034	352.85	476.404	285.457	303.981
fig|2.45727.peg.356	2-oxoglutarate/2-oxoacid ferredoxin oxidoreductase, beta subunit (EC 1.2.7.-)	1062	1.062	9	42	2	2	10	0.034186	0.070203	0.022607	0.024524	0.028344	247.896	563.338	83.3034	76.7917	332.211
fig|2.45727.peg.357	Bis(5'-nucleosyl)-tetraphosphatase (asymmetrical) (EC 3.6.1.17)	408	0.408	0	0	0	0	1	0.034186	0.070203	0.022607	0.024524	0.028344	0	0	0	0	86.4726
fig|2.45727.peg.358	hypothetical protein	90	0.09	0	0	0	0	0	0.034186	0.070203	0.022607	0.024524	0.028344	0	0	0	0	0
fig|2.45727.peg.359	Uncharacterized protein MSMEG_5817	369	0.369	0	0	0	0	0	0.034186	0.070203	0.022607	0.024524	0.028344	0	0	0	0	0
fig|2.45727.peg.360	Glutamine synthetase adenylyl-L-tyrosine phosphorylase (EC 2.7.7.89) / Glutamate-ammonia-ligase adenylyltransferase (EC 2.7.7.42)	2958	2.958	3	16	1	2	2	0.034186	0.070203	0.022607	0.024524	0.028344	29.6671	77.0488	14.9541	27.5702	23.8545
fig|2.45727.peg.361	Heteromeric decaprenylphosphoryl-beta-D-ribose 2'-epimerase (EC 1.1.98.3) subunit DprE1	1416	1.416	6	9	4	3	11	0.034186	0.070203	0.022607	0.024524	0.028344	123.948	90.5365	124.955	86.3906	274.074
fig|2.45727.peg.362	Heteromeric decaprenylphosphoryl-beta-D-ribose 2'-epimerase (EC 1.1.1.333) subunit DprE2	756	0.756	0	5	5	0	3	0.034186	0.070203	0.022607	0.024524	0.028344	0	94.209	292.553	0	140.003
fig|2.45727.peg.363	hypothetical protein	873	0.873	0	0	0	0	1	0.034186	0.070203	0.022607	0.024524	0.028344	0	0	0	0	40.4133
fig|2.45727.peg.364	hypothetical protein	114	0.114	0	0	0	0	0	0.034186	0.070203	0.022607	0.024524	0.028344	0	0	0	0	0
fig|2.45727.peg.365	hypothetical protein	1146	1.146	2	1	0	0	0	0.034186	0.070203	0.022607	0.024524	0.028344	51.0502	12.4297	0	0	0
fig|2.45727.peg.366	Two-component transcriptional response regulator, LuxR family	630	0.63	6	0	0	0	0	0.034186	0.070203	0.022607	0.024524	0.028344	278.588	0	0	0	0
fig|2.45727.peg.367	hypothetical protein	1014	1.014	8	20	0	3	1	0.034186	0.070203	0.022607	0.024524	0.028344	230.783	280.955	0	120.64	34.7937
fig|2.45727.peg.368	hypothetical protein	393	0.393	0	0	0	0	0	0.034186	0.070203	0.022607	0.024524	0.028344	0	0	0	0	0
fig|2.45727.peg.369	hypothetical protein	681	0.681	0	0	0	0	0	0.034186	0.070203	0.022607	0.024524	0.028344	0	0	0	0	0
fig|2.45727.peg.370	Alanine dehydrogenase (EC 1.4.1.1)	882	0.882	0	1	1	3	2	0.034186	0.070203	0.022607	0.024524	0.028344	0	16.1501	50.152	138.695	80.0019
fig|2.45727.peg.371	hypothetical protein	195	0.195	2	1	0	0	0	0.034186	0.070203	0.022607	0.024524	0.028344	300.018	73.0482	0	0	0
fig|2.45727.peg.372	hypothetical protein	588	0.588	0	0	1	0	0	0.034186	0.070203	0.022607	0.024524	0.028344	0	0	75.228	0	0
fig|2.45727.peg.373	hypothetical protein	1377	1.377	0	0	4	1	0	0.034186	0.070203	0.022607	0.024524	0.028344	0	0	128.494	29.6125	0
fig|2.45727.peg.374	Uncharacterized metalohydrolase SCO3582	909	0.909	2	7	0	4	5	0.034186	0.070203	0.022607	0.024524	0.028344	64.3603	109.693	0	179.434	194.064
fig|2.45727.peg.375	Multimodular transpeptidase-transglycosylase (EC 2.4.1.129) (EC 3.4.-.-)	2526	2.526	97	148	41	45	57	0.034186	0.070203	0.022607	0.024524	0.028344	1123.29	834.589	717.972	726.42	796.123
fig|2.45727.peg.376	Transcriptional regulator, WhiB family	273	0.273	9	27	35	6	40	0.034186	0.070203	0.022607	0.024524	0.028344	964.343	1408.79	5671.04	896.184	5169.35
fig|2.45727.peg.377	Uncharacterized protein MSMEG_6192	159	0.159	2	8	4	6	4	0.034186	0.070203	0.022607	0.024524	0.028344	367.946	716.7	1112.81	1538.73	887.568
fig|2.45727.peg.378	RidA/YER057c/UK114 superfamily, group 1	477	0.477	4	6	5	0	1	0.034186	0.070203	0.022607	0.024524	0.028344	245.298	179.175	463.67	0	73.964
fig|2.45727.peg.379	Endonuclease III (EC 4.2.99.18)	726	0.726	1	1	0	0	1	0.034186	0.070203	0.022607	0.024524	0.028344	40.2917	19.6204	0	0	48.5962
fig|2.45727.peg.380	hypothetical protein	573	0.573	2	3	1	0	0	0.034186	0.070203	0.022607	0.024524	0.028344	102.1	74.578	77.1974	0	0
fig|2.45727.peg.381	Uncharacterized Nudix hydrolase NudL	645	0.645	1	4	0	0	1	0.034186	0.070203	0.022607	0.024524	0.028344	45.3515	88.3374	0	0	54.699
fig|2.45727.peg.382	hypothetical protein	489	0.489	12	27	14	12	12	0.034186	0.070203	0.022607	0.024524	0.028344	717.834	786.501	1266.42	1000.65	865.787
fig|2.45727.peg.383	SAM-dependent methyltransferase	747	0.747	3	0	1	0	0	0.034186	0.070203	0.022607	0.024524	0.028344	117.477	0	59.2156	0	0
fig|2.45727.peg.384	hypothetical protein	1020	1.02	7	1	5	1	0	0.034186	0.070203	0.022607	0.024524	0.028344	200.747	13.9651	216.834	39.9768	0
fig|2.45727.peg.385	Flp pilus assembly protein, ATPase CpaF	1191	1.191	4	0	5	0	0	0.034186	0.070203	0.022607	0.024524	0.028344	98.2426	0	185.701	0	0
fig|2.45727.peg.386	hypothetical protein	780	0.78	0	1	0	0	1	0.034186	0.070203	0.022607	0.024524	0.028344	0	18.2621	0	0	45.2318
fig|2.45727.peg.387	hypothetical protein	741	0.741	0	0	0	0	0	0.034186	0.070203	0.022607	0.024524	0.028344	0	0	0	0	0
fig|2.45727.peg.388	hypothetical protein	219	0.219	1	3	0	0	0	0.034186	0.070203	0.022607	0.024524	0.028344	133.57	195.129	0	0	0
fig|2.45727.peg.389	hypothetical protein	327	0.327	1	4	0	0	1	0.034186	0.070203	0.022607	0.024524	0.028344	89.4549	174.243	0	0	107.892
fig|2.45727.peg.390	hypothetical protein	267	0.267	8	15	2	9	9	0.034186	0.070203	0.022607	0.024524	0.028344	876.457	800.248	331.341	1374.48	1189.24
fig|2.45727.peg.391	hypothetical protein	261	0.261	0	2	0	0	0	0.034186	0.070203	0.022607	0.024524	0.028344	0	109.153	0	0	0
fig|2.45727.peg.392	hypothetical protein	624	0.624	1	1	1	1	1	0.034186	0.070203	0.022607	0.024524	0.028344	46.8778	22.8276	70.888	65.3468	56.5398
fig|2.45727.peg.393	hypothetical protein	420	0.42	1	5	0	2	2	0.034186	0.070203	0.022607	0.024524	0.028344	69.647	169.576	0	194.173	168.004
fig|2.45727.peg.394	hypothetical protein	513	0.513	8	2	1	5	0	0.034186	0.070203	0.022607	0.024524	0.028344	456.167	55.5337	86.2263	397.431	0
fig|2.45727.peg.395	hypothetical protein	714	0.714	0	6	0	1	0	0.034186	0.070203	0.022607	0.024524	0.028344	0	119.701	0	57.1098	0
fig|2.45727.peg.396	Peptidyl-tRNA hydrolase ArfB (EC 3.1.1.29)	396	0.396	0	5	1	0	1	0.034186	0.070203	0.022607	0.024524	0.028344	0	179.854	111.702	0	89.093
fig|2.45727.peg.397	Pseudouridine synthase (EC 4.2.1.70), PA2043 type	933	0.933	0	0	0	0	0	0.034186	0.070203	0.022607	0.024524	0.028344	0	0	0	0	0
fig|2.45727.peg.398	tRNA (cytidine(34)-2'-O)-methyltransferase (EC 2.1.1.207)	483	0.483	0	0	0	0	0	0.034186	0.070203	0.022607	0.024524	0.028344	0	0	0	0	0
fig|2.45727.peg.399	hypothetical protein	417	0.417	0	5	0	0	0	0.034186	0.070203	0.022607	0.024524	0.028344	0	170.796	0	0	0
fig|2.45727.peg.400	putative membrane protein	990	0.99	1	1	0	0	1	0.034186	0.070203	0.022607	0.024524	0.028344	29.5472	14.3883	0	0	35.6372
fig|2.45727.peg.401	Transcriptional regulator, PadR family	360	0.36	0	2	0	0	0	0.034186	0.070203	0.022607	0.024524	0.028344	0	79.1356	0	0	0
fig|2.45727.peg.402	hypothetical protein	192	0.192	0	10	1	3	3	0.034186	0.070203	0.022607	0.024524	0.028344	0	741.896	230.386	637.131	551.263
fig|2.45727.peg.403	hypothetical protein	324	0.324	2	0	0	0	1	0.034186	0.070203	0.022607	0.024524	0.028344	180.566	0	0	0	108.891
fig|2.45727.peg.404	Helicase, C-terminal:DEAD/DEAH box helicase, N-terminal	2301	2.301	6	6	12	1	4	0.034186	0.070203	0.022607	0.024524	0.028344	76.2757	37.1432	230.686	17.7212	61.3313
fig|2.45727.peg.405	Putative methyltransferase SCO3545	1449	1.449	3	5	1	1	1	0.034186	0.070203	0.022607	0.024524	0.028344	60.5626	49.1525	30.5273	28.1411	24.3484
fig|2.45727.peg.406	hypothetical protein	144	0.144	0	0	0	0	0	0.034186	0.070203	0.022607	0.024524	0.028344	0	0	0	0	0
fig|2.45727.peg.407	hypothetical protein	1662	1.662	9	6	9	6	5	0.034186	0.070203	0.022607	0.024524	0.028344	158.403	51.4238	239.535	147.207	106.14
fig|2.45727.peg.408	DNA topoisomerase I (EC 5.99.1.2)	2688	2.688	28	58	4	23	9	0.034186	0.070203	0.022607	0.024524	0.028344	304.706	307.357	65.8245	348.905	118.128
fig|2.45727.peg.409	Thymidylate kinase (EC 2.7.4.9)	633	0.633	1	4	1	1	0	0.034186	0.070203	0.022607	0.024524	0.028344	46.2113	90.012	69.8801	64.4177	0
fig|2.45727.peg.410	DNA polymerase III delta prime subunit (EC 2.7.7.7)	1158	1.158	2	5	4	1	2	0.034186	0.070203	0.022607	0.024524	0.028344	50.5211	61.5043	152.795	35.2128	60.9341
fig|2.45727.peg.411	hypothetical protein	1071	1.071	19	21	4	7	10	0.034186	0.070203	0.022607	0.024524	0.028344	518.938	279.302	165.207	266.512	329.42
fig|2.45727.peg.412	hypothetical protein	1572	1.572	10	25	1	0	6	0.034186	0.070203	0.022607	0.024524	0.028344	186.08	226.533	28.1387	0	134.66
fig|2.45727.peg.413	Transcriptional regulator, LacI family	1029	1.029	6	3	0	0	4	0.034186	0.070203	0.022607	0.024524	0.028344	170.564	41.5289	0	0	137.146
fig|2.45727.peg.414	Amylosucrase (EC 2.4.1.4)	1896	1.896	3	21	7	9	23	0.034186	0.070203	0.022607	0.024524	0.028344	46.2844	157.77	163.312	193.559	427.985
fig|2.45727.peg.415	hypothetical protein	1389	1.389	0	0	0	0	0	0.034186	0.070203	0.022607	0.024524	0.028344	0	0	0	0	0
fig|2.45727.peg.416	hypothetical protein	1308	1.308	0	1	1	0	0	0.034186	0.070203	0.022607	0.024524	0.028344	0	10.8902	33.8181	0	0
fig|2.45727.peg.417	ABC transporter, permease protein 2 (cluster 1, maltose/g3p/polyamine/iron)	927	0.927	0	0	0	0	0	0.034186	0.070203	0.022607	0.024524	0.028344	0	0	0	0	0
fig|2.45727.peg.418	ABC transporter, permease protein 1 (cluster 1, maltose/g3p/polyamine/iron)	888	0.888	1	0	0	1	0	0.034186	0.070203	0.022607	0.024524	0.028344	32.9411	0	0	45.9193	0
fig|2.45727.peg.419	hypothetical protein	1308	1.308	0	1	0	5	0	0.034186	0.070203	0.022607	0.024524	0.028344	0	10.8902	0	155.873	0
fig|2.45727.peg.420	Phosphoserine phosphatase (EC 3.1.3.3)	2226	2.226	11	19	16	8	14	0.034186	0.070203	0.022607	0.024524	0.028344	144.55	121.583	317.945	146.546	221.892
fig|2.45727.peg.421	Thioredoxin	372	0.372	9	12	5	2	9	0.034186	0.070203	0.022607	0.024524	0.028344	707.703	459.497	594.544	219.228	853.569
fig|2.45727.peg.422	Metal-sensitive transcriptional repressor	261	0.261	0	12	3	2	3	0.034186	0.070203	0.022607	0.024524	0.028344	0	654.915	508.438	312.463	405.527
fig|2.45727.peg.423	PTS system, beta-glucoside-specific IIB component / PTS system, beta-glucoside-specific IIC component / PTS system, beta-glucoside-specific IIA component	2088	2.088	281	671	188	197	187	0.034186	0.070203	0.022607	0.024524	0.028344	3936.66	4577.58	3982.76	3847.2	3159.73
fig|2.45727.peg.424	hypothetical protein	498	0.498	0	0	2	2	2	0.034186	0.070203	0.022607	0.024524	0.028344	0	0	177.647	163.761	141.69
fig|2.45727.peg.425	Inorganic pyrophosphatase (EC 3.6.1.1)	567	0.567	85	120	34	60	43	0.034186	0.070203	0.022607	0.024524	0.028344	4385.18	3014.69	2652.48	4314.96	2675.62
fig|2.45727.peg.426	D-alanyl-D-alanine carboxypeptidase (EC 3.4.16.4)	1428	1.428	10	15	6	19	5	0.034186	0.070203	0.022607	0.024524	0.028344	204.844	149.626	185.858	542.543	123.532
fig|2.45727.peg.427	hypothetical protein	981	0.981	1	14	0	1	6	0.034186	0.070203	0.022607	0.024524	0.028344	29.8183	203.284	0	41.5661	215.785
fig|2.45727.peg.428	tRNA(Ile)-lysidine synthetase (EC 6.3.4.19)	1260	1.26	1	1	0	0	0	0.034186	0.070203	0.022607	0.024524	0.028344	23.2157	11.3051	0	0	0
fig|2.45727.peg.429	Hypoxanthine-guanine phosphoribosyltransferase (EC 2.4.2.8)	552	0.552	9	19	12	7	18	0.034186	0.070203	0.022607	0.024524	0.028344	476.931	490.297	961.611	517.092	1150.46
fig|2.45727.peg.430	Cell division-associated, ATP-dependent zinc metalloprotease FtsH	2391	2.391	125	258	60	79	130	0.034186	0.070203	0.022607	0.024524	0.028344	1529.26	1537.04	1110.01	1347.27	1918.24
fig|2.45727.peg.431	GTP cyclohydrolase I (EC 3.5.4.16) type 1	561	0.561	1	4	0	6	2	0.034186	0.070203	0.022607	0.024524	0.028344	52.1421	101.564	0	436.111	125.778
fig|2.45727.peg.432	Transcriptional regulator, AraC family	420	0.42	4	1	0	0	0	0.034186	0.070203	0.022607	0.024524	0.028344	278.588	33.9153	0	0	0
fig|2.45727.peg.433	putative lyase	417	0.417	0	0	3	0	4	0.034186	0.070203	0.022607	0.024524	0.028344	0	0	318.231	0	338.425
fig|2.45727.peg.434	hypothetical protein	435	0.435	2	0	2	0	0	0.034186	0.070203	0.022607	0.024524	0.028344	134.491	0	203.375	0	0
fig|2.45727.peg.435	hypothetical protein	846	0.846	0	1	0	0	0	0.034186	0.070203	0.022607	0.024524	0.028344	0	16.8374	0	0	0
fig|2.45727.peg.436	Dihydropteroate synthase (EC 2.5.1.15)	798	0.798	4	1	2	4	0	0.034186	0.070203	0.022607	0.024524	0.028344	146.625	17.8501	110.862	204.393	0
fig|2.45727.peg.437	Dihydroneopterin aldolase (EC 4.1.2.25)	360	0.36	13	24	6	7	11	0.034186	0.070203	0.022607	0.024524	0.028344	1056.31	949.627	737.235	792.874	1078.03
fig|2.45727.peg.438	2-amino-4-hydroxy-6-hydroxymethyldihydropteridine pyrophosphokinase (EC 2.7.6.3)	546	0.546	2	2	3	0	0	0.034186	0.070203	0.022607	0.024524	0.028344	107.149	52.1773	243.044	0	0
fig|2.45727.peg.439	hypothetical protein	513	0.513	0	0	0	1	0	0.034186	0.070203	0.022607	0.024524	0.028344	0	0	0	79.4861	0
fig|2.45727.peg.440	hypothetical protein	585	0.585	17	27	6	7	4	0.034186	0.070203	0.022607	0.024524	0.028344	850.051	657.434	453.683	487.923	241.236
fig|2.45727.peg.441	Histone protein Lsr2	330	0.33	40	67	33	25	22	0.034186	0.070203	0.022607	0.024524	0.028344	3545.67	2892.05	4423.41	3089.12	2352.06
fig|2.45727.peg.442	ATP-dependent Clp protease, ATP-binding subunit ClpC	2592	2.592	84	157	36	57	25	0.034186	0.070203	0.022607	0.024524	0.028344	947.973	862.798	614.362	896.703	340.286
fig|2.45727.peg.443	hypothetical protein	66	0.066	0	0	0	0	0	0.034186	0.070203	0.022607	0.024524	0.028344	0	0	0	0	0
fig|2.45727.peg.444	Acyl-CoA thioesterase II (EC 3.1.2.-)	348	0.348	0	0	1	0	0	0.034186	0.070203	0.022607	0.024524	0.028344	0	0	127.109	0	0
fig|2.45727.peg.445	RNA polymerase sigma factor SigB	954	0.954	109	236	61	88	89	0.034186	0.070203	0.022607	0.024524	0.028344	3342.18	3523.77	2828.39	3761.34	3291.4
fig|2.45727.peg.446	Protease II (EC 3.4.21.83)	2115	2.115	11	2	3	0	2	0.034186	0.070203	0.022607	0.024524	0.028344	152.137	13.4699	62.7434	0	33.3625
fig|2.45727.peg.447	RNA polymerase sigma factor RpoD	1227	1.227	101	257	78	88	111	0.034186	0.070203	0.022607	0.024524	0.028344	2407.84	2983.55	2811.95	2924.47	3191.66
fig|2.45727.peg.448	ABC transporter, ATP-binding protein (cluster 3, basic aa/glutamine/opines)	774	0.774	30	51	12	19	6	0.034186	0.070203	0.022607	0.024524	0.028344	1133.79	938.585	685.8	1000.97	273.495
fig|2.45727.peg.449	Glutamate ABC transporter, substrate-binding protein GluB	855	0.855	71	103	63	46	33	0.034186	0.070203	0.022607	0.024524	0.028344	2429.09	1715.99	3259.35	2193.82	1361.72
fig|2.45727.peg.450	Glutamate ABC transporter, permease protein 1 GluC	678	0.678	3	5	7	0	1	0.034186	0.070203	0.022607	0.024524	0.028344	129.432	105.047	456.694	0	52.0366
fig|2.45727.peg.451	Glutamate ABC transporter, permease protein 2 GluD	990	0.99	2	4	3	3	1	0.034186	0.070203	0.022607	0.024524	0.028344	59.0944	57.5532	134.043	123.565	35.6372
fig|2.45727.peg.452	Prolyl oligopeptidase family protein	1953	1.953	1	5	13	3	2	0.034186	0.070203	0.022607	0.024524	0.028344	14.9778	36.468	294.441	62.6365	36.1299
fig|2.45727.peg.453	Uncharacterized protein Sros_7085	192	0.192	18	35	27	14	19	0.034186	0.070203	0.022607	0.024524	0.028344	2742.35	2596.64	6220.42	2973.28	3491.33
fig|2.45727.peg.454	hypothetical protein	327	0.327	0	1	0	0	0	0.034186	0.070203	0.022607	0.024524	0.028344	0	43.5609	0	0	0
fig|2.45727.peg.455	6-phospho-beta-glucosidase (EC 3.2.1.86)	1416	1.416	0	0	0	0	0	0.034186	0.070203	0.022607	0.024524	0.028344	0	0	0	0	0
fig|2.45727.peg.456	hypothetical protein	153	0.153	0	0	0	0	0	0.034186	0.070203	0.022607	0.024524	0.028344	0	0	0	0	0
fig|2.45727.peg.457	hypothetical protein	351	0.351	0	0	0	0	0	0.034186	0.070203	0.022607	0.024524	0.028344	0	0	0	0	0
fig|2.45727.peg.458	PTS system, cellobiose-specific IIC component	456	0.456	0	0	0	0	0	0.034186	0.070203	0.022607	0.024524	0.028344	0	0	0	0	0
fig|2.45727.peg.459	hypothetical protein	294	0.294	0	1	0	0	0	0.034186	0.070203	0.022607	0.024524	0.028344	0	48.4504	0	0	0
fig|2.45727.peg.460	hypothetical protein	1683	1.683	0	0	0	0	0	0.034186	0.070203	0.022607	0.024524	0.028344	0	0	0	0	0
fig|2.45727.peg.461	Sialic acid transporter (permease) NanT	975	0.975	0	9	0	1	0	0.034186	0.070203	0.022607	0.024524	0.028344	0	131.487	0	41.8219	0
fig|2.45727.peg.462	hypothetical protein	948	0.948	11	10	8	1	6	0.034186	0.070203	0.022607	0.024524	0.028344	339.419	150.257	373.283	43.0131	223.296
fig|2.45727.peg.463	ABC transporter, ATP-binding protein (cluster 11, riboflavin/purine nucleoside/unknown) / ABC transporter, ATP-binding protein (cluster 11, riboflavin/purine nucleoside/unknown)	2775	2.775	51	61	40	15	2	0.034186	0.070203	0.022607	0.024524	0.028344	537.6	313.12	637.608	220.413	25.4276
fig|2.45727.peg.464	FIG022979: MoxR-like ATPases	831	0.831	15	13	3	1	11	0.034186	0.070203	0.022607	0.024524	0.028344	528.01	222.837	159.69	49.0691	467.015
fig|2.45727.peg.465	hypothetical protein	1224	1.224	0	3	1	0	0	0.034186	0.070203	0.022607	0.024524	0.028344	0	34.9128	36.139	0	0
fig|2.45727.peg.466	FIG001454: Transglutaminase-like enzymes, putative cysteine proteases	2085	2.085	2	5	2	0	0	0.034186	0.070203	0.022607	0.024524	0.028344	28.0592	34.1592	42.4308	0	0
fig|2.45727.peg.467	hypothetical protein	375	0.375	15	61	22	8	23	0.034186	0.070203	0.022607	0.024524	0.028344	1170.07	2317.09	2595.07	869.896	2163.89
fig|2.45727.peg.468	Na(+) H(+) antiporter subunit G	360	0.36	0	1	0	0	0	0.034186	0.070203	0.022607	0.024524	0.028344	0	39.5678	0	0	0
fig|2.45727.peg.469	hypothetical protein	318	0.318	0	0	0	0	0	0.034186	0.070203	0.022607	0.024524	0.028344	0	0	0	0	0
fig|2.45727.peg.470	hypothetical protein	576	0.576	1	6	0	0	1	0.034186	0.070203	0.022607	0.024524	0.028344	50.7843	148.379	0	0	61.2515
fig|2.45727.peg.471	Na(+) H(+) antiporter subunit D	1524	1.524	0	2	0	2	1	0.034186	0.070203	0.022607	0.024524	0.028344	0	18.6934	0	53.5123	23.1502
fig|2.45727.peg.472	Na(+) H(+) antiporter subunit C	426	0.426	0	0	0	0	0	0.034186	0.070203	0.022607	0.024524	0.028344	0	0	0	0	0
fig|2.45727.peg.473	Na(+) H(+) antiporter subunit A / Na(+) H(+) antiporter subunit B	2922	2.922	4	3	3	4	13	0.034186	0.070203	0.022607	0.024524	0.028344	40.0435	14.6246	45.4149	55.8198	156.965
fig|2.45727.peg.474	Petrobactin ABC transporter, ATP-binding protein	756	0.756	0	0	0	0	1	0.034186	0.070203	0.022607	0.024524	0.028344	0	0	0	0	46.6678
fig|2.45727.peg.475	Petrobactin ABC transporter, permease protein II	1023	1.023	0	1	0	0	0	0.034186	0.070203	0.022607	0.024524	0.028344	0	13.9242	0	0	0
fig|2.45727.peg.476	Petrobactin ABC transporter, permease protein I	1047	1.047	0	0	0	0	0	0.034186	0.070203	0.022607	0.024524	0.028344	0	0	0	0	0
fig|2.45727.peg.477	Petrobactin ABC transporter, periplasmic binding protein	549	0.549	0	0	0	0	1	0.034186	0.070203	0.022607	0.024524	0.028344	0	0	0	0	64.2638
fig|2.45727.peg.478	Phosphate ABC transporter, substrate-binding protein PstS (TC 3.A.1.7.1)	1161	1.161	0	2	0	4	2	0.034186	0.070203	0.022607	0.024524	0.028344	0	24.5382	0	140.487	60.7766
fig|2.45727.peg.479	hypothetical protein	897	0.897	1	9	2	1	6	0.034186	0.070203	0.022607	0.024524	0.028344	32.6106	142.92	98.6267	45.4586	235.992
fig|2.45727.peg.480	Polyphosphate kinase (EC 2.7.4.1)	2127	2.127	12	16	8	9	13	0.034186	0.070203	0.022607	0.024524	0.028344	165.031	107.151	166.372	172.538	215.633
fig|2.45727.peg.481	Acetyl-CoA:Cys-GlcN-Ins acetyltransferase, mycothiol synthase MshD (EC 2.3.1.189)	813	0.813	1	2	1	0	1	0.034186	0.070203	0.022607	0.024524	0.028344	35.98	35.0416	54.4085	0	43.3959
fig|2.45727.peg.482	Nitrogen metabolism regulator GlnR, OmpR family	669	0.669	0	7	2	2	5	0.034186	0.070203	0.022607	0.024524	0.028344	0	149.045	132.239	121.902	263.683
fig|2.45727.peg.483	D-aminoacyl-tRNA deacylase (EC 3.1.1.96)	426	0.426	0	4	2	0	0	0.034186	0.070203	0.022607	0.024524	0.028344	0	133.75	207.672	0	0
fig|2.45727.peg.484	hypothetical protein	2343	2.343	0	1	0	0	0	0.034186	0.070203	0.022607	0.024524	0.028344	0	6.07956	0	0	0
fig|2.45727.peg.485	hypothetical protein	213	0.213	0	0	0	0	0	0.034186	0.070203	0.022607	0.024524	0.028344	0	0	0	0	0
fig|2.45727.peg.486	HtpG-like protein	867	0.867	0	0	0	0	0	0.034186	0.070203	0.022607	0.024524	0.028344	0	0	0	0	0
fig|2.45727.peg.487	Efflux ABC transporter, permease/ATP-binding protein	894	0.894	0	1	0	0	1	0.034186	0.070203	0.022607	0.024524	0.028344	0	15.9333	0	0	39.464
fig|2.45727.peg.488	hypothetical protein	420	0.42	6	0	0	0	0	0.034186	0.070203	0.022607	0.024524	0.028344	417.882	0	0	0	0
fig|2.45727.peg.489	hypothetical protein	183	0.183	0	0	0	0	0	0.034186	0.070203	0.022607	0.024524	0.028344	0	0	0	0	0
fig|2.45727.peg.490	hypothetical protein	495	0.495	11	20	3	14	6	0.034186	0.070203	0.022607	0.024524	0.028344	650.039	575.532	268.085	1153.27	427.646
fig|2.45727.peg.491	tRNA-modifying protein YgfZ	930	0.93	0	12	2	1	2	0.034186	0.070203	0.022607	0.024524	0.028344	0	183.799	95.1271	43.8456	75.8728
fig|2.45727.peg.492	Virulence factor mviM	1329	1.329	7	2	3	6	0	0.034186	0.070203	0.022607	0.024524	0.028344	154.072	21.4363	99.8512	184.092	0
fig|2.45727.peg.493	Integral membrane protein TerC	960	0.96	4	1	1	0	0	0.034186	0.070203	0.022607	0.024524	0.028344	121.882	14.8379	46.0772	0	0
fig|2.45727.peg.494	putative membrane protein	825	0.825	5	16	1	4	0	0.034186	0.070203	0.022607	0.024524	0.028344	177.283	276.255	53.6171	197.704	0
fig|2.45727.peg.495	hypothetical protein	996	0.996	5	5	0	12	1	0.034186	0.070203	0.022607	0.024524	0.028344	146.846	71.5081	0	491.282	35.4225
fig|2.45727.peg.496	putative membrane protein	1380	1.38	0	0	1	1	1	0.034186	0.070203	0.022607	0.024524	0.028344	0	0	32.0537	29.5481	25.5658
fig|2.45727.peg.497	FIG022979: MoxR-like ATPases	984	0.984	7	10	0	1	1	0.034186	0.070203	0.022607	0.024524	0.028344	208.092	144.76	0	41.4394	35.8545
fig|2.45727.peg.498	hypothetical protein	1188	1.188	1	0	0	0	0	0.034186	0.070203	0.022607	0.024524	0.028344	24.6227	0	0	0	0
fig|2.45727.peg.499	hypothetical protein	654	0.654	0	2	0	1	0	0.034186	0.070203	0.022607	0.024524	0.028344	0	43.5609	0	62.3492	0
fig|2.45727.peg.500	hypothetical protein	981	0.981	6	15	3	4	9	0.034186	0.070203	0.022607	0.024524	0.028344	178.91	217.804	135.272	166.265	323.677
fig|2.45727.peg.501	Transcriptional regulator, AcrR family	594	0.594	0	0	0	1	2	0.034186	0.070203	0.022607	0.024524	0.028344	0	0	0	68.6471	118.791
fig|2.45727.peg.502	Uncharacterized MFS-type transporter	2703	2.703	0	4	0	0	0	0.034186	0.070203	0.022607	0.024524	0.028344	0	21.0794	0	0	0
fig|2.45727.peg.503	hypothetical protein	912	0.912	0	1	0	0	0	0.034186	0.070203	0.022607	0.024524	0.028344	0	15.6189	0	0	0
fig|2.45727.peg.504	GTP-binding protein TypA/BipA	123	0.123	0	0	0	0	0	0.034186	0.070203	0.022607	0.024524	0.028344	0	0	0	0	0
fig|2.45727.peg.505	Cell division protein FtsZ	654	0.654	91	337	195	161	268	0.034186	0.070203	0.022607	0.024524	0.028344	4070.2	7340.01	13189.1	10038.2	14457.6
fig|2.45727.peg.506	hypothetical protein	711	0.711	0	0	0	1	0	0.034186	0.070203	0.022607	0.024524	0.028344	0	0	0	57.3507	0
fig|2.45727.peg.507	UDP-N-acetylmuramate--L-alanine ligase (EC 6.3.2.8)	1416	1.416	0	1	0	7	1	0.034186	0.070203	0.022607	0.024524	0.028344	0	10.0596	0	201.578	24.9158
fig|2.45727.peg.508	UDP-N-acetylglucosamine--N-acetylmuramyl-(pentapeptide) pyrophosphoryl-undecaprenol N-acetylglucosamine transferase (EC 2.4.1.227)	1092	1.092	2	1	4	1	1	0.034186	0.070203	0.022607	0.024524	0.028344	53.5746	13.0443	162.03	37.341	32.3085
fig|2.45727.peg.509	Peptidoglycan glycosyltransferase FtsW (EC 2.4.1.129)	1263	1.263	1	2	6	0	8	0.034186	0.070203	0.022607	0.024524	0.028344	23.1605	22.5565	210.138	0	223.473
fig|2.45727.peg.510	UDP-N-acetylmuramoyl-L-alanine--D-glutamate ligase (EC 6.3.2.9)	1455	1.455	6	16	2	4	2	0.034186	0.070203	0.022607	0.024524	0.028344	120.626	156.64	60.8029	112.1	48.496
fig|2.45727.peg.511	Phospho-N-acetylmuramoyl-pentapeptide-transferase (EC 2.7.8.13)	1080	1.08	6	14	3	0	1	0.034186	0.070203	0.022607	0.024524	0.028344	162.51	184.65	122.872	0	32.6674
fig|2.45727.peg.512	UDP-N-acetylmuramoyl-tripeptide--D-alanyl-D-alanine ligase (EC 6.3.2.10)	1416	1.416	2	6	2	1	1	0.034186	0.070203	0.022607	0.024524	0.028344	41.316	60.3577	62.4775	28.7969	24.9158
fig|2.45727.peg.513	UDP-N-acetylmuramoy-dipeptide--L-lysine ligase (EC 6.3.2.7)	1527	1.527	2	6	1	0	0	0.034186	0.070203	0.022607	0.024524	0.028344	38.3127	55.9702	28.968	0	0
fig|2.45727.peg.514	Cell division protein FtsI [Peptidoglycan synthetase] (EC 2.4.1.129)	1965	1.965	9	20	8	8	15	0.034186	0.070203	0.022607	0.024524	0.028344	133.977	144.981	180.088	166.011	269.319
fig|2.45727.peg.515	hypothetical protein	624	0.624	3	8	0	6	5	0.034186	0.070203	0.022607	0.024524	0.028344	140.633	182.621	0	392.081	282.699
fig|2.45727.peg.516	16S rRNA (cytosine(1402)-N(4))-methyltransferase (EC 2.1.1.199)	972	0.972	0	13	10	3	4	0.034186	0.070203	0.022607	0.024524	0.028344	0	190.512	455.083	125.853	145.189
fig|2.45727.peg.517	Transcriptional regulator MraZ	417	0.417	48	65	22	19	39	0.034186	0.070203	0.022607	0.024524	0.028344	3367.11	2220.35	2333.69	1857.92	3299.65
fig|2.45727.peg.518	hypothetical protein	1149	1.149	17	41	8	10	11	0.034186	0.070203	0.022607	0.024524	0.028344	432.793	508.286	307.983	354.886	337.763
fig|2.45727.peg.519	hypothetical protein	1143	1.143	12	6	3	6	1	0.034186	0.070203	0.022607	0.024524	0.028344	307.105	74.7738	116.1	214.049	30.8669
fig|2.45727.peg.520	hypothetical protein	708	0.708	10	5	2	0	1	0.034186	0.070203	0.022607	0.024524	0.028344	413.16	100.596	124.955	0	49.8317
fig|2.45727.peg.521	hypothetical protein	669	0.669	6	22	4	6	5	0.034186	0.070203	0.022607	0.024524	0.028344	262.347	468.426	264.479	365.707	263.683
fig|2.45727.peg.522	Tyrosyl-tRNA synthetase (EC 6.1.1.1)	1266	1.266	14	33	4	8	8	0.034186	0.070203	0.022607	0.024524	0.028344	323.479	371.3	139.76	257.671	222.944
fig|2.45727.peg.523	hypothetical protein	342	0.342	3	7	0	2	0	0.034186	0.070203	0.022607	0.024524	0.028344	256.594	291.552	0	238.458	0
fig|2.45727.peg.524	hypothetical protein	1503	1.503	0	0	2	0	2	0.034186	0.070203	0.022607	0.024524	0.028344	0	0	58.8611	0	46.9472
fig|2.45727.peg.525	hypothetical protein	1194	1.194	0	2	0	0	5	0.034186	0.070203	0.022607	0.024524	0.028344	0	23.86	0	0	147.742
fig|2.45727.peg.526	Two-component transcriptional response regulator, LuxR family	666	0.666	0	0	1	0	4	0.034186	0.070203	0.022607	0.024524	0.028344	0	0	66.4175	0	211.897
fig|2.45727.peg.527	Argininosuccinate lyase (EC 4.3.2.1)	1407	1.407	0	29	2	7	1	0.034186	0.070203	0.022607	0.024524	0.028344	0	293.595	62.8772	202.868	25.0752
fig|2.45727.peg.528	Arginine pathway regulatory protein ArgR, repressor of arg regulon	492	0.492	0	4	1	0	1	0.034186	0.070203	0.022607	0.024524	0.028344	0	115.808	89.9067	0	71.709
fig|2.45727.peg.529	N-acetylornithine aminotransferase (EC 2.6.1.11)	1209	1.209	0	0	0	3	1	0.034186	0.070203	0.022607	0.024524	0.028344	0	0	0	101.182	29.1818
fig|2.45727.peg.530	N-acetylglutamate kinase (EC 2.7.2.8)	891	0.891	3	6	0	0	10	0.034186	0.070203	0.022607	0.024524	0.028344	98.4907	95.9219	0	0	395.969
fig|2.45727.peg.531	Glutamate N-acetyltransferase (EC 2.3.1.35) @ N-acetylglutamate synthase (EC 2.3.1.1)	1155	1.155	0	6	1	2	4	0.034186	0.070203	0.022607	0.024524	0.028344	0	73.9969	38.2979	70.6085	122.185
fig|2.45727.peg.532	N-acetyl-gamma-glutamyl-phosphate reductase (EC 1.2.1.38)	1056	1.056	4	9	1	0	5	0.034186	0.070203	0.022607	0.024524	0.028344	110.802	121.401	41.8883	0	167.049
fig|2.45727.peg.533	hypothetical protein	1044	1.044	3	8	1	0	4	0.034186	0.070203	0.022607	0.024524	0.028344	84.0567	109.153	42.3698	0	135.176
fig|2.45727.peg.534	hypothetical protein	726	0.726	0	0	0	0	0	0.034186	0.070203	0.022607	0.024524	0.028344	0	0	0	0	0
fig|2.45727.peg.535	hypothetical protein	1092	1.092	5	3	0	0	11	0.034186	0.070203	0.022607	0.024524	0.028344	133.937	39.133	0	0	355.393
fig|2.45727.peg.536	Ribulokinase (EC 2.7.1.16)	1656	1.656	1	0	1	0	0	0.034186	0.070203	0.022607	0.024524	0.028344	17.6641	0	26.7114	0	0
fig|2.45727.peg.537	ABC transporter, substrate-binding protein (cluster 2, ribose/xylose/arabinose/galactose)	1062	1.062	4	0	0	0	0	0.034186	0.070203	0.022607	0.024524	0.028344	110.176	0	0	0	0
fig|2.45727.peg.538	ABC transporter, ATP-binding protein (cluster 2, ribose/xylose/arabinose/galactose) / ABC transporter, ATP-binding protein (cluster 2, ribose/xylose/arabinose/galactose)	1497	1.497	1	0	0	0	0	0.034186	0.070203	0.022607	0.024524	0.028344	19.5402	0	0	0	0
fig|2.45727.peg.539	ABC transporter, permease protein (cluster 2, ribose/xylose/arabinose/galactose)	993	0.993	0	1	0	0	1	0.034186	0.070203	0.022607	0.024524	0.028344	0	14.3448	0	0	35.5295
fig|2.45727.peg.540	hypothetical protein	1032	1.032	0	0	1	0	0	0.034186	0.070203	0.022607	0.024524	0.028344	0	0	42.8625	0	0
fig|2.45727.peg.541	Hypothetical NagD-like phosphatase, Actinobacterial subfamily	780	0.78	2	32	14	4	10	0.034186	0.070203	0.022607	0.024524	0.028344	75.0045	584.386	793.945	209.11	452.318
fig|2.45727.peg.542	Phenylalanyl-tRNA synthetase beta chain (EC 6.1.1.20)	2574	2.574	3	22	2	0	0	0.034186	0.070203	0.022607	0.024524	0.028344	34.0929	121.747	34.3699	0	0
fig|2.45727.peg.543	Phenylalanyl-tRNA synthetase alpha chain (EC 6.1.1.20)	1074	1.074	4	11	0	5	5	0.034186	0.070203	0.022607	0.024524	0.028344	108.945	145.892	0	189.834	164.25
fig|2.45727.peg.544	RNA methyltransferase, TrmH family	867	0.867	4	10	9	4	6	0.034186	0.070203	0.022607	0.024524	0.028344	134.956	164.295	459.177	188.126	244.158
fig|2.45727.peg.545	LSU ribosomal protein L20p	366	0.366	28	83	17	27	64	0.034186	0.070203	0.022607	0.024524	0.028344	2237.84	3230.29	2054.59	3008.09	6169.33
fig|2.45727.peg.546	LSU ribosomal protein L35p	204	0.204	11	15	5	4	7	0.034186	0.070203	0.022607	0.024524	0.028344	1577.3	1047.38	1084.17	799.537	1210.62
fig|2.45727.peg.547	Translation initiation factor 3	747	0.747	37	97	36	32	91	0.034186	0.070203	0.022607	0.024524	0.028344	1448.88	1849.68	2131.76	1746.78	4297.93
fig|2.45727.peg.548	hypothetical protein	489	0.489	0	0	0	0	0	0.034186	0.070203	0.022607	0.024524	0.028344	0	0	0	0	0
fig|2.45727.peg.549	hypothetical protein	429	0.429	0	0	0	0	0	0.034186	0.070203	0.022607	0.024524	0.028344	0	0	0	0	0
fig|2.45727.peg.550	ATP phosphoribosyltransferase (EC 2.4.2.17) => HisGl	846	0.846	6	13	3	7	6	0.034186	0.070203	0.022607	0.024524	0.028344	207.459	218.886	156.858	337.393	250.219
fig|2.45727.peg.551	Phosphoribosyl-ATP pyrophosphatase (EC 3.6.1.31)	267	0.267	2	16	1	7	2	0.034186	0.070203	0.022607	0.024524	0.028344	219.114	853.597	165.671	1069.04	264.276
fig|2.45727.peg.552	L-cysteine:1D-myo-inosityl 2-amino-2-deoxy-alpha-D-glucopyranoside ligase MshC (EC 6.3.1.13)	1134	1.134	4	7	2	2	0	0.034186	0.070203	0.022607	0.024524	0.028344	103.181	87.9284	78.0143	71.916	0
fig|2.45727.peg.553	Undecaprenyl-diphosphatase (EC 3.6.1.27)	825	0.825	14	13	6	2	3	0.034186	0.070203	0.022607	0.024524	0.028344	496.393	224.457	321.702	98.8518	128.294
fig|2.45727.peg.554	Aldo/keto reductase, SCO1670 family	972	0.972	1	3	2	1	1	0.034186	0.070203	0.022607	0.024524	0.028344	30.0944	43.9642	91.0166	41.951	36.2972
fig|2.45727.peg.555	YscS-like amidohydrolase	1080	1.08	1	1	1	0	2	0.034186	0.070203	0.022607	0.024524	0.028344	27.0849	13.1893	40.9575	0	65.3349
fig|2.45727.peg.556	hypothetical protein	234	0.234	0	2	0	0	0	0.034186	0.070203	0.022607	0.024524	0.028344	0	121.747	0	0	0
fig|2.45727.peg.557	hypothetical protein	162	0.162	0	0	0	0	0	0.034186	0.070203	0.022607	0.024524	0.028344	0	0	0	0	0
fig|2.45727.peg.558	OsmC/Ohr family protein	477	0.477	1	1	0	1	0	0.034186	0.070203	0.022607	0.024524	0.028344	61.3244	29.8625	0	85.4851	0
fig|2.45727.peg.559	hypothetical protein	1032	1.032	0	2	0	3	0	0.034186	0.070203	0.022607	0.024524	0.028344	0	27.6054	0	118.536	0
fig|2.45727.peg.560	hypothetical protein	630	0.63	0	0	0	0	0	0.034186	0.070203	0.022607	0.024524	0.028344	0	0	0	0	0
fig|2.45727.peg.561	hypothetical protein	999	0.999	1	0	3	1	2	0.034186	0.070203	0.022607	0.024524	0.028344	29.281	0	132.835	40.8172	70.6323
fig|2.45727.peg.562	hypothetical protein	669	0.669	4	10	1	0	0	0.034186	0.070203	0.022607	0.024524	0.028344	174.898	212.921	66.1197	0	0
fig|2.45727.peg.563	Ligand-binding SRPBCC domain protein family	489	0.489	0	2	1	1	0	0.034186	0.070203	0.022607	0.024524	0.028344	0	58.2593	90.4583	83.3873	0
fig|2.45727.peg.564	Transcriptional regulator, ArsR family	327	0.327	1	10	6	0	1	0.034186	0.070203	0.022607	0.024524	0.028344	89.4549	435.609	811.635	0	107.892
fig|2.45727.peg.565	hypothetical protein	1362	1.362	5	2	0	4	0	0.034186	0.070203	0.022607	0.024524	0.028344	107.385	20.9169	0	119.754	0
fig|2.45727.peg.566	hypothetical protein	405	0.405	4	1	2	0	0	0.034186	0.070203	0.022607	0.024524	0.028344	288.906	35.1714	218.44	0	0
fig|2.45727.peg.567	Molybdopterin-synthase adenylyltransferase (EC 2.7.7.80)	1212	1.212	3	9	2	2	5	0.034186	0.070203	0.022607	0.024524	0.028344	72.4053	105.775	72.9935	67.2878	145.548
fig|2.45727.peg.568	hypothetical protein	189	0.189	0	0	0	0	0	0.034186	0.070203	0.022607	0.024524	0.028344	0	0	0	0	0
fig|2.45727.peg.569	Molybdenum ABC transporter ATP-binding protein ModC	1164	1.164	0	1	0	0	0	0.034186	0.070203	0.022607	0.024524	0.028344	0	12.2375	0	0	0
fig|2.45727.peg.570	Molybdenum ABC transporter permease protein ModB	786	0.786	3	2	1	0	0	0.034186	0.070203	0.022607	0.024524	0.028344	111.648	36.2453	56.2775	0	0
fig|2.45727.peg.571	Molybdenum ABC transporter, substrate-binding protein ModA	804	0.804	10	9	0	2	3	0.034186	0.070203	0.022607	0.024524	0.028344	363.828	159.452	0	101.434	131.645
fig|2.45727.peg.572	Molybdate-binding domain of ModE	408	0.408	0	1	0	0	1	0.034186	0.070203	0.022607	0.024524	0.028344	0	34.9128	0	0	86.4726
fig|2.45727.peg.573	Molybdopterin adenylyltransferase (EC 2.7.7.75)	489	0.489	1	2	2	0	1	0.034186	0.070203	0.022607	0.024524	0.028344	59.8195	58.2593	180.917	0	72.1489
fig|2.45727.peg.574	Molybdopterin synthase catalytic subunit MoaE (EC 2.8.1.12)	447	0.447	1	7	1	1	0	0.034186	0.070203	0.022607	0.024524	0.028344	65.4401	223.067	98.9577	91.2223	0
fig|2.45727.peg.575	Nodulin-related protein CC_0717	708	0.708	40	101	38	62	38	0.034186	0.070203	0.022607	0.024524	0.028344	1652.64	2032.04	2374.15	3570.81	1893.6
fig|2.45727.peg.576	hypothetical protein	963	0.963	5	7	1	0	0	0.034186	0.070203	0.022607	0.024524	0.028344	151.878	103.542	45.9336	0	0
fig|2.45727.peg.577	Aspartate aminotransferase (AspB-4) (EC 2.6.1.1)	1101	1.101	0	1	1	1	0	0.034186	0.070203	0.022607	0.024524	0.028344	0	12.9377	40.1763	37.0358	0
fig|2.45727.peg.578	hypothetical protein	438	0.438	0	0	0	0	0	0.034186	0.070203	0.022607	0.024524	0.028344	0	0	0	0	0
fig|2.45727.peg.579	hypothetical protein	339	0.339	1	3	0	1	9	0.034186	0.070203	0.022607	0.024524	0.028344	86.2883	126.057	0	120.284	936.659
fig|2.45727.peg.580	Cyclic pyranopterin monophosphate synthase (EC 4.6.1.17)	474	0.474	2	2	0	0	0	0.034186	0.070203	0.022607	0.024524	0.028344	123.425	60.103	0	0	0
fig|2.45727.peg.581	hypothetical protein	435	0.435	0	0	3	0	0	0.034186	0.070203	0.022607	0.024524	0.028344	0	0	305.063	0	0
fig|2.45727.peg.582	hypothetical protein	639	0.639	0	0	0	0	0	0.034186	0.070203	0.022607	0.024524	0.028344	0	0	0	0	0
fig|2.45727.peg.583	Molybdopterin molybdenumtransferase (EC 2.10.1.1)	1407	1.407	2	3	10	1	12	0.034186	0.070203	0.022607	0.024524	0.028344	41.5803	30.3719	314.386	28.9811	300.903
fig|2.45727.peg.584	hypothetical protein	768	0.768	1	9	10	0	17	0.034186	0.070203	0.022607	0.024524	0.028344	38.0882	166.927	575.965	0	780.956
fig|2.45727.peg.585	GTP 3',8-cyclase (EC 4.1.99.22)	1035	1.035	6	5	0	2	4	0.034186	0.070203	0.022607	0.024524	0.028344	169.575	68.8136	0	78.7949	136.351
fig|2.45727.peg.586	hypothetical protein	237	0.237	0	2	2	0	0	0.034186	0.070203	0.022607	0.024524	0.028344	0	120.206	373.283	0	0
fig|2.45727.peg.587	hypothetical protein	2064	2.064	1	4	4	0	4	0.034186	0.070203	0.022607	0.024524	0.028344	14.1724	27.6054	85.725	0	68.3737
fig|2.45727.peg.588	Respiratory nitrate reductase alpha chain (EC 1.7.99.4)	1914	1.914	23	99	108	57	212	0.034186	0.070203	0.022607	0.024524	0.028344	351.51	736.78	2495.97	1214.34	3907.8
fig|2.45727.peg.589	hypothetical protein	114	0.114	0	0	0	0	0	0.034186	0.070203	0.022607	0.024524	0.028344	0	0	0	0	0
fig|2.45727.peg.590	Protein yceI precursor	567	0.567	3	9	3	5	5	0.034186	0.070203	0.022607	0.024524	0.028344	154.771	226.102	234.043	359.58	311.118
fig|2.45727.peg.591	Citrate synthase (si) (EC 2.3.3.1)	1284	1.284	18	48	14	29	21	0.034186	0.070203	0.022607	0.024524	0.028344	410.071	532.501	482.303	920.962	577.023
fig|2.45727.peg.592	Acetyltransferase, GNAT family	1137	1.137	40	62	32	19	18	0.034186	0.070203	0.022607	0.024524	0.028344	1029.08	776.74	1244.93	681.4	558.536
fig|2.45727.peg.593	hypothetical protein	858	0.858	3	9	2	1	1	0.034186	0.070203	0.022607	0.024524	0.028344	102.279	149.417	103.11	47.5249	41.1199
fig|2.45727.peg.594	hypothetical protein	174	0.174	0	1	0	0	0	0.034186	0.070203	0.022607	0.024524	0.028344	0	81.8644	0	0	0
fig|2.45727.peg.595	Pyruvate,phosphate dikinase (EC 2.7.9.1)	1677	1.677	103	241	68	97	67	0.034186	0.070203	0.022607	0.024524	0.028344	1796.62	2047.05	1793.63	2358.56	1409.55
fig|2.45727.peg.596	hypothetical protein	840	0.84	2	0	4	0	0	0.034186	0.070203	0.022607	0.024524	0.028344	69.647	0	210.639	0	0
fig|2.45727.peg.597	hypothetical protein	981	0.981	0	3	1	0	0	0.034186	0.070203	0.022607	0.024524	0.028344	0	43.5609	45.0908	0	0
fig|2.45727.peg.598	hypothetical protein	1317	1.317	0	0	0	1	1	0.034186	0.070203	0.022607	0.024524	0.028344	0	0	0	30.9616	26.7888
fig|2.45727.peg.599	N-Acetyl-D-glucosamine ABC transport system, permease protein	954	0.954	0	0	0	0	0	0.034186	0.070203	0.022607	0.024524	0.028344	0	0	0	0	0
fig|2.45727.peg.600	hypothetical protein	435	0.435	0	0	0	0	0	0.034186	0.070203	0.022607	0.024524	0.028344	0	0	0	0	0
fig|2.45727.peg.601	ABC transporter, permease protein 2 (cluster 1, maltose/g3p/polyamine/iron)	375	0.375	0	0	0	1	0	0.034186	0.070203	0.022607	0.024524	0.028344	0	0	0	108.737	0
fig|2.45727.peg.602	alpha-L-fucosidase (EC 3.2.1.51)	1329	1.329	0	0	0	1	0	0.034186	0.070203	0.022607	0.024524	0.028344	0	0	0	30.682	0
fig|2.45727.peg.603	hypothetical protein	738	0.738	0	0	0	0	0	0.034186	0.070203	0.022607	0.024524	0.028344	0	0	0	0	0
fig|2.45727.peg.604	hypothetical protein	438	0.438	0	0	0	0	0	0.034186	0.070203	0.022607	0.024524	0.028344	0	0	0	0	0
fig|2.45727.peg.605	Beta-mannosidase (EC 3.2.1.25)	2568	2.568	4	0	1	1	0	0.034186	0.070203	0.022607	0.024524	0.028344	45.5635	0	17.2251	15.8787	0
fig|2.45727.peg.606	Deoxyribose-phosphate aldolase (EC 4.1.2.4)	675	0.675	3	11	1	4	16	0.034186	0.070203	0.022607	0.024524	0.028344	130.008	232.131	65.532	241.638	836.286
fig|2.45727.peg.607	hypothetical protein	1446	1.446	0	0	0	0	0	0.034186	0.070203	0.022607	0.024524	0.028344	0	0	0	0	0
fig|2.45727.peg.608	ABC-type antimicrobial peptide transport system, ATPase component	720	0.72	0	0	0	0	2	0.034186	0.070203	0.022607	0.024524	0.028344	0	0	0	0	98.0023
fig|2.45727.peg.609	Two-component system sensor histidine kinase	471	0.471	0	0	0	0	0	0.034186	0.070203	0.022607	0.024524	0.028344	0	0	0	0	0
fig|2.45727.peg.610	Sialic acid transporter (permease) NanT	180	0.18	0	0	0	0	0	0.034186	0.070203	0.022607	0.024524	0.028344	0	0	0	0	0
fig|2.45727.peg.611	Sialic acid transporter (permease) NanT	240	0.24	0	0	1	0	0	0.034186	0.070203	0.022607	0.024524	0.028344	0	0	184.309	0	0
fig|2.45727.peg.612	Putative 2-keto-3-deoxygluconate kinase (EC 2.7.1.45)	951	0.951	0	0	2	3	0	0.034186	0.070203	0.022607	0.024524	0.028344	0	0	93.0265	128.632	0
fig|2.45727.peg.613	hypothetical protein	123	0.123	0	0	0	0	0	0.034186	0.070203	0.022607	0.024524	0.028344	0	0	0	0	0
fig|2.45727.peg.614	hypothetical protein	1005	1.005	0	0	0	0	1	0.034186	0.070203	0.022607	0.024524	0.028344	0	0	0	0	35.1053
fig|2.45727.peg.615	Phosphotriesterase like protein Php	543	0.543	0	14	5	3	0	0.034186	0.070203	0.022607	0.024524	0.028344	0	367.259	407.312	225.284	0
fig|2.45727.peg.616	hypothetical protein	756	0.756	0	1	0	0	0	0.034186	0.070203	0.022607	0.024524	0.028344	0	18.8418	0	0	0
fig|2.45727.peg.617	Oxidoreductase, short-chain dehydrogenase/reductase family	759	0.759	0	1	0	0	0	0.034186	0.070203	0.022607	0.024524	0.028344	0	18.7673	0	0	0
fig|2.45727.peg.618	Alpha-1,2-mannosidase	3240	3.24	1	9	4	5	3	0.034186	0.070203	0.022607	0.024524	0.028344	9.02831	39.5678	54.61	62.9265	32.6674
fig|2.45727.peg.619	hypothetical protein	294	0.294	4	9	3	2	0	0.034186	0.070203	0.022607	0.024524	0.028344	397.983	436.053	451.368	277.39	0
fig|2.45727.peg.620	hypothetical protein	129	0.129	0	0	0	0	0	0.034186	0.070203	0.022607	0.024524	0.028344	0	0	0	0	0
fig|2.45727.peg.621	Siderophore biosynthesis non-ribosomal peptide synthetase modules	327	0.327	16	28	5	20	2	0.034186	0.070203	0.022607	0.024524	0.028344	1431.28	1219.7	676.362	2493.97	215.785
fig|2.45727.peg.622	Ribose-5-phosphate isomerase B (EC 5.3.1.6)	456	0.456	13	25	8	7	3	0.034186	0.070203	0.022607	0.024524	0.028344	833.931	780.943	776.037	625.953	232.111
fig|2.45727.peg.623	DNA polymerase IV (EC 2.7.7.7)	1221	1.221	7	14	1	4	5	0.034186	0.070203	0.022607	0.024524	0.028344	167.7	163.327	36.2278	133.584	144.475
fig|2.45727.peg.624	Efflux ABC transporter, ATP-binding protein	753	0.753	0	0	0	5	0	0.034186	0.070203	0.022607	0.024524	0.028344	0	0	0	270.76	0
fig|2.45727.peg.625	Domain of unknown function / Efflux ABC transporter, permease protein	1122	1.122	0	2	0	0	1	0.034186	0.070203	0.022607	0.024524	0.028344	0	25.3911	0	0	31.4446
fig|2.45727.peg.626	hypothetical protein	1140	1.14	0	0	0	2	0	0.034186	0.070203	0.022607	0.024524	0.028344	0	0	0	71.5375	0
fig|2.45727.peg.627	hypothetical protein	1290	1.29	0	0	0	0	1	0.034186	0.070203	0.022607	0.024524	0.028344	0	0	0	0	27.3495
fig|2.45727.peg.628	hypothetical protein	786	0.786	0	0	0	2	0	0.034186	0.070203	0.022607	0.024524	0.028344	0	0	0	103.757	0
fig|2.45727.peg.629	hypothetical protein	1320	1.32	1	0	0	1	0	0.034186	0.070203	0.022607	0.024524	0.028344	22.1604	0	0	30.8912	0
fig|2.45727.peg.630	Transcriptional regulator, AcrR family	618	0.618	0	1	4	0	0	0.034186	0.070203	0.022607	0.024524	0.028344	0	23.0492	286.305	0	0
fig|2.45727.peg.631	putative membrane protein	1410	1.41	11	33	4	6	0	0.034186	0.070203	0.022607	0.024524	0.028344	228.205	333.38	125.487	173.517	0
fig|2.45727.peg.632	P-loop GTPase domain-containing protein Sros_8871	1878	1.878	6	10	0	4	0	0.034186	0.070203	0.022607	0.024524	0.028344	93.456	75.8488	0	86.8507	0
fig|2.45727.peg.633	P-loop GTPase domain-containing protein Sros_8870	1671	1.671	20	6	0	0	0	0.034186	0.070203	0.022607	0.024524	0.028344	350.111	51.1469	0	0	0
fig|2.45727.peg.634	hypothetical protein	510	0.51	3	27	8	18	7	0.034186	0.070203	0.022607	0.024524	0.028344	172.069	754.116	693.868	1439.17	484.247
fig|2.45727.peg.635	putative membrane protein	684	0.684	0	12	4	2	1	0.034186	0.070203	0.022607	0.024524	0.028344	0	249.902	258.679	119.229	51.5802
fig|2.45727.peg.636	Energy-dependent translational throttle protein EttA	1683	1.683	48	157	21	16	68	0.034186	0.070203	0.022607	0.024524	0.028344	834.274	1328.8	551.94	387.654	1425.49
fig|2.45727.peg.637	Transcriptional regulator, MarR family	468	0.468	7	17	6	0	1	0.034186	0.070203	0.022607	0.024524	0.028344	437.526	517.425	567.104	0	75.3864
fig|2.45727.peg.638	hypothetical protein	3705	3.705	4	2	1	2	2	0.034186	0.070203	0.022607	0.024524	0.028344	31.5808	7.68929	11.939	22.0115	19.045
fig|2.45727.peg.639	Long-chain-fatty-acid--CoA ligase (EC 6.2.1.3)	1824	1.824	24	48	12	16	3	0.034186	0.070203	0.022607	0.024524	0.028344	384.891	374.853	291.014	357.688	58.0277
fig|2.45727.peg.640	hypothetical protein	846	0.846	1	0	0	2	0	0.034186	0.070203	0.022607	0.024524	0.028344	34.5765	0	0	96.3981	0
fig|2.45727.peg.641	Transcriptional regulator of rhamnose utilization, LacI family	993	0.993	5	11	2	0	6	0.034186	0.070203	0.022607	0.024524	0.028344	147.29	157.793	89.0918	0	213.177
fig|2.45727.peg.642	Dihydroorotase (EC 3.5.2.3)	1269	1.269	8	18	1	5	8	0.034186	0.070203	0.022607	0.024524	0.028344	184.408	202.048	34.8574	160.663	222.417
fig|2.45727.peg.643	Aspartate carbamoyltransferase (EC 2.1.3.2)	942	0.942	1	9	0	1	5	0.034186	0.070203	0.022607	0.024524	0.028344	31.0528	136.093	0	43.287	187.266
fig|2.45727.peg.644	Pyrimidine operon regulatory protein PyrR	582	0.582	10	13	1	8	12	0.034186	0.070203	0.022607	0.024524	0.028344	502.607	318.174	76.0036	560.5	727.44
fig|2.45727.peg.645	hypothetical protein	153	0.153	0	2	0	0	0	0.034186	0.070203	0.022607	0.024524	0.028344	0	186.201	0	0	0
fig|2.45727.peg.646	Membrane alanine aminopeptidase N (EC 3.4.11.2)	2583	2.583	13	13	3	9	4	0.034186	0.070203	0.022607	0.024524	0.028344	147.221	71.6908	51.3752	142.078	54.6354
fig|2.45727.peg.647	Endonuclease VIII	813	0.813	0	5	0	3	0	0.034186	0.070203	0.022607	0.024524	0.028344	0	87.604	0	150.466	0
fig|2.45727.peg.648	hypothetical protein	1398	1.398	2	6	1	0	0	0.034186	0.070203	0.022607	0.024524	0.028344	41.848	61.1348	31.641	0	0
fig|2.45727.peg.649	hypothetical protein	837	0.837	3	5	1	13	6	0.034186	0.070203	0.022607	0.024524	0.028344	104.845	85.092	52.8484	633.325	252.909
fig|2.45727.peg.650	UDP-N-acetylenolpyruvoylglucosamine reductase (EC 1.3.1.98)	228	0.228	0	0	0	0	1	0.034186	0.070203	0.022607	0.024524	0.028344	0	0	0	0	154.741
fig|2.45727.peg.651	Aromatic-amino-acid aminotransferase (EC 2.6.1.57)	1194	1.194	13	15	1	8	19	0.034186	0.070203	0.022607	0.024524	0.028344	318.486	178.95	37.047	273.209	561.42
fig|2.45727.peg.652	Protein translocase subunit SecE	396	0.396	16	31	9	8	12	0.034186	0.070203	0.022607	0.024524	0.028344	1181.89	1115.09	1005.32	823.765	1069.12
fig|2.45727.peg.653	Transcription antitermination protein NusG	798	0.798	26	61	28	26	33	0.034186	0.070203	0.022607	0.024524	0.028344	953.064	1088.86	1552.07	1328.55	1458.98
fig|2.45727.peg.654	LSU ribosomal protein L11p (L12e)	432	0.432	20	61	14	11	45	0.034186	0.070203	0.022607	0.024524	0.028344	1354.25	2011.36	1433.51	1038.29	3675.09
fig|2.45727.peg.655	LSU ribosomal protein L1p (L10Ae)	708	0.708	16	91	18	23	54	0.034186	0.070203	0.022607	0.024524	0.028344	661.056	1830.85	1124.6	1324.66	2690.91
fig|2.45727.peg.656	Formate dehydrogenase O alpha subunit (EC 1.2.1.2)	1281	1.281	8	7	1	9	3	0.034186	0.070203	0.022607	0.024524	0.028344	182.681	77.8383	34.5309	286.485	82.6249
fig|2.45727.peg.657	hypothetical protein	624	0.624	0	0	0	0	0	0.034186	0.070203	0.022607	0.024524	0.028344	0	0	0	0	0
fig|2.45727.peg.658	hypothetical protein	663	0.663	0	0	0	0	0	0.034186	0.070203	0.022607	0.024524	0.028344	0	0	0	0	0
fig|2.45727.peg.659	Sulfur carrier protein FdhD	837	0.837	0	0	0	1	1	0.034186	0.070203	0.022607	0.024524	0.028344	0	0	0	48.7173	42.1515
fig|2.45727.peg.660	hypothetical protein	279	0.279	0	0	0	0	0	0.034186	0.070203	0.022607	0.024524	0.028344	0	0	0	0	0
fig|2.45727.peg.661	hypothetical protein	387	0.387	0	0	0	0	0	0.034186	0.070203	0.022607	0.024524	0.028344	0	0	0	0	0
fig|2.45727.peg.662	COG4339 metal-dependent phosphohydrolase, HD superfamily	714	0.714	2	0	0	3	0	0.034186	0.070203	0.022607	0.024524	0.028344	81.9376	0	0	171.329	0
fig|2.45727.peg.663	hypothetical protein	468	0.468	2	10	3	5	2	0.034186	0.070203	0.022607	0.024524	0.028344	125.007	304.368	283.552	435.645	150.773
fig|2.45727.peg.664	hypothetical protein	513	0.513	1	4	4	0	0	0.034186	0.070203	0.022607	0.024524	0.028344	57.0209	111.067	344.905	0	0
fig|2.45727.peg.665	Alkanal monooxygenase alpha chain (EC 1.14.14.3)	540	0.54	6	6	1	0	3	0.034186	0.070203	0.022607	0.024524	0.028344	325.019	158.271	81.915	0	196.005
fig|2.45727.peg.666	hypothetical protein	150	0.15	0	0	0	0	0	0.034186	0.070203	0.022607	0.024524	0.028344	0	0	0	0	0
fig|2.45727.peg.667	Peptide chain release factor N(5)-glutamine methyltransferase (EC 2.1.1.297)	924	0.924	5	3	0	0	0	0.034186	0.070203	0.022607	0.024524	0.028344	158.289	46.2481	0	0	0
fig|2.45727.peg.668	Dihydrolipoamide dehydrogenase (EC 1.8.1.4)	1401	1.401	119	198	26	88	42	0.034186	0.070203	0.022607	0.024524	0.028344	2484.62	2013.13	820.904	2561.26	1057.67
fig|2.45727.peg.669	XRE-family DNA-binding domain / UDP-N-acetylglucosamine 1-carboxyvinyltransferase (EC 2.5.1.7)	1527	1.527	5	15	8	7	13	0.034186	0.070203	0.022607	0.024524	0.028344	95.7817	139.925	231.744	186.925	300.361
fig|2.45727.peg.670	cellulosomal protein	1314	1.314	1	1	0	0	0	0.034186	0.070203	0.022607	0.024524	0.028344	22.2616	10.8405	0	0	0
fig|2.45727.peg.671	Pyridoxal kinase (EC 2.7.1.35)	864	0.864	5	7	1	0	2	0.034186	0.070203	0.022607	0.024524	0.028344	169.281	115.406	51.1969	0	81.6686
fig|2.45727.peg.672	Glycerophosphoryl diester phosphodiesterase (EC 3.1.4.46)	783	0.783	2	1	0	0	0	0.034186	0.070203	0.022607	0.024524	0.028344	74.7171	18.1921	0	0	0
fig|2.45727.peg.673	Uncharacterized MFS-type transporter	1353	1.353	1	15	1	0	0	0.034186	0.070203	0.022607	0.024524	0.028344	21.6199	157.92	32.6933	0	0
fig|2.45727.peg.674	FIG00820327: hypothetical protein	339	0.339	5	6	3	7	0	0.034186	0.070203	0.022607	0.024524	0.028344	431.442	252.113	391.452	841.99	0
fig|2.45727.peg.675	hypothetical protein	510	0.51	1	0	0	1	2	0.034186	0.070203	0.022607	0.024524	0.028344	57.3564	0	0	79.9537	138.356
fig|2.45727.peg.676	Undecaprenyl-phosphate mannosyltransferase (EC 2.4.1.54)	753	0.753	1	6	4	5	5	0.034186	0.070203	0.022607	0.024524	0.028344	38.8469	113.501	234.975	270.76	234.268
fig|2.45727.peg.677	hypothetical protein	1545	1.545	2	0	0	1	1	0.034186	0.070203	0.022607	0.024524	0.028344	37.8663	0	0	26.3925	22.8355
fig|2.45727.peg.678	DNA polymerase I 5'-3' exonuclease domain	897	0.897	1	1	2	0	0	0.034186	0.070203	0.022607	0.024524	0.028344	32.6106	15.8801	98.6267	0	0
fig|2.45727.peg.679	hypothetical protein	612	0.612	2	0	0	1	0	0.034186	0.070203	0.022607	0.024524	0.028344	95.5939	0	0	66.6281	0
fig|2.45727.peg.680	Homoserine O-acetyltransferase (EC 2.3.1.31)	411	0.411	8	1	0	0	1	0.034186	0.070203	0.022607	0.024524	0.028344	569.377	34.6579	0	0	85.8414
fig|2.45727.peg.681	hypothetical protein	1266	1.266	0	0	0	0	1	0.034186	0.070203	0.022607	0.024524	0.028344	0	0	0	0	27.868
fig|2.45727.peg.682	ABC-type antimicrobial peptide transport system, ATPase component	705	0.705	0	1	0	0	0	0.034186	0.070203	0.022607	0.024524	0.028344	0	20.2048	0	0	0
fig|2.45727.peg.683	ABC-type antimicrobial peptide transport system, permease component	1224	1.224	0	0	0	0	0	0.034186	0.070203	0.022607	0.024524	0.028344	0	0	0	0	0
fig|2.45727.peg.684	hypothetical protein	1815	1.815	2	0	0	0	0	0.034186	0.070203	0.022607	0.024524	0.028344	32.2333	0	0	0	0
fig|2.45727.peg.685	Glutamine synthetase type I (EC 6.3.1.2)	1338	1.338	228	259	57	75	79	0.034186	0.070203	0.022607	0.024524	0.028344	4984.6	2757.33	1884.41	2285.67	2083.1
fig|2.45727.peg.686	hypothetical protein	225	0.225	5	11	0	0	1	0.034186	0.070203	0.022607	0.024524	0.028344	650.039	696.393	0	0	156.804
fig|2.45727.peg.687	Methionine aminopeptidase (EC 3.4.11.18)	849	0.849	6	30	6	27	6	0.034186	0.070203	0.022607	0.024524	0.028344	206.726	503.336	312.608	1296.78	249.335
fig|2.45727.peg.688	hypothetical protein	888	0.888	11	7	11	2	6	0.034186	0.070203	0.022607	0.024524	0.028344	362.353	112.287	547.945	91.8387	238.384
fig|2.45727.peg.689	3'-to-5' exoribonuclease RNase R	1416	1.416	3	0	2	1	2	0.034186	0.070203	0.022607	0.024524	0.028344	61.974	0	62.4775	28.7969	49.8317
fig|2.45727.peg.690	hypothetical protein	2232	2.232	1	1	0	0	4	0.034186	0.070203	0.022607	0.024524	0.028344	13.1056	6.3819	0	0	63.2273
fig|2.45727.peg.691	hypothetical protein	951	0.951	0	1	0	0	0	0.034186	0.070203	0.022607	0.024524	0.028344	0	14.9783	0	0	0
fig|2.45727.peg.692	LSU ribosomal protein L21p	306	0.306	43	90	33	30	30	0.034186	0.070203	0.022607	0.024524	0.028344	4110.54	4189.53	4770.34	3997.68	3458.91
fig|2.45727.peg.693	LSU ribosomal protein L27p	255	0.255	42	92	26	36	55	0.034186	0.070203	0.022607	0.024524	0.028344	4817.93	5139.16	4510.14	5756.67	7609.59
fig|2.45727.peg.694	hypothetical protein	630	0.63	11	4	0	5	10	0.034186	0.070203	0.022607	0.024524	0.028344	510.745	90.4407	0	323.622	560.013
fig|2.45727.peg.695	hypothetical protein	153	0.153	0	0	0	0	0	0.034186	0.070203	0.022607	0.024524	0.028344	0	0	0	0	0
fig|2.45727.peg.696	hypothetical protein	1302	1.302	0	0	1	0	0	0.034186	0.070203	0.022607	0.024524	0.028344	0	0	33.974	0	0
fig|2.45727.peg.697	GTP-binding protein Obg	1485	1.485	10	37	7	6	8	0.034186	0.070203	0.022607	0.024524	0.028344	196.981	354.911	208.511	164.753	190.065
fig|2.45727.peg.698	Glutamate 5-kinase (EC 2.7.2.11) / RNA-binding C-terminal domain PUA	1128	1.128	5	1	0	0	3	0.034186	0.070203	0.022607	0.024524	0.028344	129.662	12.628	0	0	93.832
fig|2.45727.peg.699	Gamma-glutamyl phosphate reductase (EC 1.2.1.41)	1254	1.254	13	16	0	5	11	0.034186	0.070203	0.022607	0.024524	0.028344	303.248	181.747	0	162.585	309.481
fig|2.45727.peg.700	hypothetical protein	123	0.123	0	0	0	0	0	0.034186	0.070203	0.022607	0.024524	0.028344	0	0	0	0	0
fig|2.45727.peg.701	Nicotinate-nucleotide adenylyltransferase (EC 2.7.7.18)	648	0.648	12	25	10	9	8	0.034186	0.070203	0.022607	0.024524	0.028344	541.699	549.553	682.625	566.339	435.566
fig|2.45727.peg.702	Ribosomal silencing factor RsfA	372	0.372	1	10	6	0	1	0.034186	0.070203	0.022607	0.024524	0.028344	78.6337	382.914	713.453	0	94.841
fig|2.45727.peg.703	hypothetical protein	1275	1.275	3	8	2	4	3	0.034186	0.070203	0.022607	0.024524	0.028344	68.8276	89.3767	69.3868	127.926	83.0137
fig|2.45727.peg.704	hypothetical protein	1320	1.32	1	0	1	0	1	0.034186	0.070203	0.022607	0.024524	0.028344	22.1604	0	33.5107	0	26.7279
fig|2.45727.peg.705	hypothetical protein	351	0.351	0	0	0	0	0	0.034186	0.070203	0.022607	0.024524	0.028344	0	0	0	0	0
fig|2.45727.peg.706	hypothetical protein	1005	1.005	0	0	1	0	1	0.034186	0.070203	0.022607	0.024524	0.028344	0	0	44.014	0	35.1053
fig|2.45727.peg.707	hypothetical protein	1254	1.254	0	1	0	0	1	0.034186	0.070203	0.022607	0.024524	0.028344	0	11.3592	0	0	28.1346
fig|2.45727.peg.708	hypothetical protein	744	0.744	1	5	2	0	0	0.034186	0.070203	0.022607	0.024524	0.028344	39.3169	95.7285	118.909	0	0
fig|2.45727.peg.709	6-phospho-beta-glucosidase (EC 3.2.1.86)	1422	1.422	13	42	8	22	8	0.034186	0.070203	0.022607	0.024524	0.028344	267.421	420.721	248.856	630.858	198.486
fig|2.45727.peg.710	Phosphoserine phosphatase (EC 3.1.3.3)	1191	1.191	3	2	1	0	0	0.034186	0.070203	0.022607	0.024524	0.028344	73.682	23.9201	37.1403	0	0
fig|2.45727.peg.711	Transcriptional regulator, RpiR family	870	0.87	0	0	0	4	2	0.034186	0.070203	0.022607	0.024524	0.028344	0	0	0	187.478	81.1054
fig|2.45727.peg.712	ABC transporter, permease protein (cluster 12, methionine/phosphonates)	849	0.849	0	1	0	1	0	0.034186	0.070203	0.022607	0.024524	0.028344	0	16.7779	0	48.0287	0
fig|2.45727.peg.713	ABC transporter, permease protein (cluster 12, methionine/phosphonates)	804	0.804	0	0	0	0	0	0.034186	0.070203	0.022607	0.024524	0.028344	0	0	0	0	0
fig|2.45727.peg.714	ABC transporter, ATP-binding protein (cluster 12, methionine/phosphonates)	825	0.825	4	2	0	0	0	0.034186	0.070203	0.022607	0.024524	0.028344	141.827	34.5319	0	0	0
fig|2.45727.peg.715	ABC transporter, substrate-binding protein (cluster 12, methionine/phosphonates)	1041	1.041	1	6	1	2	1	0.034186	0.070203	0.022607	0.024524	0.028344	28.0997	82.1003	42.4919	78.3408	33.8913
fig|2.45727.peg.716	hypothetical protein	723	0.723	0	1	0	0	0	0.034186	0.070203	0.022607	0.024524	0.028344	0	19.7018	0	0	0
fig|2.45727.peg.717	hypothetical protein	561	0.561	4	9	6	0	6	0.034186	0.070203	0.022607	0.024524	0.028344	208.569	228.52	473.092	0	377.335
fig|2.45727.peg.718	hypothetical protein	816	0.816	0	0	0	0	1	0.034186	0.070203	0.022607	0.024524	0.028344	0	0	0	0	43.2363
fig|2.45727.peg.719	Heme ABC transporter, permease protein HmuU	1038	1.038	0	0	0	0	0	0.034186	0.070203	0.022607	0.024524	0.028344	0	0	0	0	0
fig|2.45727.peg.720	Heme ABC transporter, ATPase component HmuV	774	0.774	0	1	0	0	0	0.034186	0.070203	0.022607	0.024524	0.028344	0	18.4036	0	0	0
fig|2.45727.peg.721	Heme oxygenase (EC 1.14.99.3)	645	0.645	39	24	3	6	3	0.034186	0.070203	0.022607	0.024524	0.028344	1768.71	530.024	205.74	379.315	164.097
fig|2.45727.peg.722	DUF488 family protein SAV0238	363	0.363	5	4	9	5	2	0.034186	0.070203	0.022607	0.024524	0.028344	402.917	156.963	1096.71	561.658	194.385
fig|2.45727.peg.723	Iron-chelator utilization protein	813	0.813	5	2	1	0	1	0.034186	0.070203	0.022607	0.024524	0.028344	179.9	35.0416	54.4085	0	43.3959
fig|2.45727.peg.724	hypothetical protein	327	0.327	0	0	0	0	1	0.034186	0.070203	0.022607	0.024524	0.028344	0	0	0	0	107.892
fig|2.45727.peg.725	hypothetical protein	4500	4.5	235	316	60	109	22	0.034186	0.070203	0.022607	0.024524	0.028344	1527.59	1000.27	589.788	987.695	172.484
fig|2.45727.peg.726	Uncharacterized protein SCO4088	252	0.252	1	13	6	8	8	0.034186	0.070203	0.022607	0.024524	0.028344	116.078	734.83	1053.19	1294.49	1120.03
fig|2.45727.peg.727	hypothetical protein	165	0.165	0	0	0	0	0	0.034186	0.070203	0.022607	0.024524	0.028344	0	0	0	0	0
fig|2.45727.peg.728	hypothetical protein	165	0.165	0	0	0	0	1	0.034186	0.070203	0.022607	0.024524	0.028344	0	0	0	0	213.823
fig|2.45727.peg.729	hypothetical protein	393	0.393	0	4	0	0	0	0.034186	0.070203	0.022607	0.024524	0.028344	0	144.981	0	0	0
fig|2.45727.peg.730	hypothetical protein	273	0.273	0	0	0	0	0	0.034186	0.070203	0.022607	0.024524	0.028344	0	0	0	0	0
fig|2.45727.peg.731	hypothetical protein	132	0.132	0	0	0	0	0	0.034186	0.070203	0.022607	0.024524	0.028344	0	0	0	0	0
fig|2.45727.peg.732	hypothetical protein	6219	6.219	34	121	18	21	13	0.034186	0.070203	0.022607	0.024524	0.028344	159.923	277.146	128.029	137.692	73.7499
fig|2.45727.peg.733	hypothetical protein	156	0.156	0	0	0	0	0	0.034186	0.070203	0.022607	0.024524	0.028344	0	0	0	0	0
fig|2.45727.peg.734	hypothetical protein	1026	1.026	1	8	3	5	1	0.034186	0.070203	0.022607	0.024524	0.028344	28.5105	111.067	129.339	198.715	34.3868
fig|2.45727.peg.735	Phosphoenolpyruvate carboxykinase [GTP] (EC 4.1.1.32)	756	0.756	7	18	11	9	5	0.034186	0.070203	0.022607	0.024524	0.028344	270.849	339.153	643.618	485.433	233.339
fig|2.45727.peg.736	CRISPR-associated helicase Cas3	2649	2.649	8	17	14	4	2	0.034186	0.070203	0.022607	0.024524	0.028344	88.3405	91.4137	233.778	61.5725	26.6371
fig|2.45727.peg.737	CRISPR-associated protein, Cse1 family	1641	1.641	1	18	9	0	7	0.034186	0.070203	0.022607	0.024524	0.028344	17.8256	156.246	242.6	0	150.497
fig|2.45727.peg.738	hypothetical protein	672	0.672	0	1	1	0	1	0.034186	0.070203	0.022607	0.024524	0.028344	0	21.197	65.8245	0	52.5012
fig|2.45727.peg.739	CRISPR-associated protein, Cse4 family	1116	1.116	2	8	14	9	6	0.034186	0.070203	0.022607	0.024524	0.028344	52.4225	102.11	554.908	328.842	189.682
fig|2.45727.peg.740	CRISPR-associated protein, Cas5e family	693	0.693	1	4	3	0	4	0.034186	0.070203	0.022607	0.024524	0.028344	42.2103	82.2188	191.49	0	203.641
fig|2.45727.peg.741	CRISPR-associated protein, Cse3 family	693	0.693	0	4	1	0	0	0.034186	0.070203	0.022607	0.024524	0.028344	0	82.2188	63.8299	0	0
fig|2.45727.peg.742	CRISPR-associated protein Cas1	954	0.954	0	3	1	1	0	0.034186	0.070203	0.022607	0.024524	0.028344	0	44.7937	46.367	42.7425	0
fig|2.45727.peg.743	hypothetical protein	171	0.171	0	0	0	0	0	0.034186	0.070203	0.022607	0.024524	0.028344	0	0	0	0	0
fig|2.45727.peg.744	Hemoglobin-like protein HbO	390	0.39	0	7	10	0	0	0.034186	0.070203	0.022607	0.024524	0.028344	0	255.669	1134.21	0	0
fig|2.45727.peg.745	hypothetical protein	1269	1.269	5	25	7	3	9	0.034186	0.070203	0.022607	0.024524	0.028344	115.255	280.623	244.002	96.3981	250.219
fig|2.45727.peg.746	cAMP-binding protein	918	0.918	35	80	13	29	20	0.034186	0.070203	0.022607	0.024524	0.028344	1115.26	1241.34	626.409	1288.14	768.646
fig|2.45727.peg.747	Cysteine desulfurase (EC 2.8.1.7)	1860	1.86	33	69	5	14	18	0.034186	0.070203	0.022607	0.024524	0.028344	518.982	528.421	118.909	306.919	341.427
fig|2.45727.peg.748	Cysteine synthase (EC 2.5.1.47)	1344	1.344	14	18	3	7	4	0.034186	0.070203	0.022607	0.024524	0.028344	304.706	190.773	98.7368	212.377	105.002
fig|2.45727.peg.749	hypothetical protein	612	0.612	3	1	0	0	0	0.034186	0.070203	0.022607	0.024524	0.028344	143.391	23.2752	0	0	0
fig|2.45727.peg.750	hypothetical protein	576	0.576	0	0	0	0	0	0.034186	0.070203	0.022607	0.024524	0.028344	0	0	0	0	0
fig|2.45727.peg.751	Integral membrane protein	1062	1.062	0	0	1	0	0	0.034186	0.070203	0.022607	0.024524	0.028344	0	0	41.6517	0	0
fig|2.45727.peg.752	SSU ribosomal protein S16p	507	0.507	71	191	84	53	115	0.034186	0.070203	0.022607	0.024524	0.028344	4096.4	5366.24	7328.72	4262.62	8002.56
fig|2.45727.peg.753	KH domain RNA binding protein YlqC	255	0.255	2	5	1	1	1	0.034186	0.070203	0.022607	0.024524	0.028344	229.425	279.302	173.467	159.907	138.356
fig|2.45727.peg.754	16S rRNA processing protein RimM	522	0.522	0	3	0	1	1	0.034186	0.070203	0.022607	0.024524	0.028344	0	81.8644	0	78.1157	67.5878
fig|2.45727.peg.755	tRNA (guanine(37)-N(1))-methyltransferase (EC 2.1.1.228)	702	0.702	0	0	1	0	0	0.034186	0.070203	0.022607	0.024524	0.028344	0	0	63.0115	0	0
fig|2.45727.peg.756	Succinate dehydrogenase cytochrome b subunit	645	0.645	7	27	37	15	22	0.034186	0.070203	0.022607	0.024524	0.028344	317.461	596.277	2537.46	948.288	1203.38
fig|2.45727.peg.757	Succinate dehydrogenase flavoprotein subunit (EC 1.3.5.1)	2034	2.034	89	423	134	175	206	0.034186	0.070203	0.022607	0.024524	0.028344	1279.94	2962.33	2914.14	3508.29	3573.18
fig|2.45727.peg.758	Succinate dehydrogenase iron-sulfur protein (EC 1.3.5.1)	762	0.762	59	217	54	136	91	0.034186	0.070203	0.022607	0.024524	0.028344	2264.9	4056.48	3134.7	7277.67	4213.33
fig|2.45727.peg.759	LSU ribosomal protein L19p	351	0.351	16	131	52	34	69	0.034186	0.070203	0.022607	0.024524	0.028344	1333.41	5316.29	6553.2	3949.85	6935.55
fig|2.45727.peg.760	Signal peptidase I (EC 3.4.21.89)	768	0.768	4	14	4	3	3	0.034186	0.070203	0.022607	0.024524	0.028344	152.353	259.664	230.386	159.283	137.816
fig|2.45727.peg.761	Ribonuclease HII (EC 3.1.26.4)	642	0.642	0	1	1	0	0	0.034186	0.070203	0.022607	0.024524	0.028344	0	22.1875	68.9004	0	0
fig|2.45727.peg.762	Protein often found in Actinomycetes clustered with signal peptidase and/or RNaseHII	312	0.312	54	96	69	40	115	0.034186	0.070203	0.022607	0.024524	0.028344	5062.8	4382.89	9782.54	5227.74	13004.2
fig|2.45727.peg.763	UPF0102 protein YraN	366	0.366	4	6	5	2	7	0.034186	0.070203	0.022607	0.024524	0.028344	319.691	233.515	604.291	222.822	674.77
fig|2.45727.peg.764	AAA+ ATPase superfamily protein YifB/ComM, associated with DNA recombination	1521	1.521	1	6	6	0	1	0.034186	0.070203	0.022607	0.024524	0.028344	19.2319	56.1909	174.493	0	23.1958
fig|2.45727.peg.765	Rossmann fold nucleotide-binding protein Smf possibly involved in DNA uptake	1131	1.131	0	11	1	1	3	0.034186	0.070203	0.022607	0.024524	0.028344	0	138.54	39.1106	36.0534	93.5831
fig|2.45727.peg.766	hypothetical protein	1101	1.101	2	1	8	1	2	0.034186	0.070203	0.022607	0.024524	0.028344	53.1367	12.9377	321.41	37.0358	64.0887
fig|2.45727.peg.767	ATP/GTP-binding protein	2022	2.022	1	10	0	1	0	0.034186	0.070203	0.022607	0.024524	0.028344	14.4667	70.4471	0	20.1664	0
fig|2.45727.peg.768	ABC transporter, permease protein (cluster 3, basic aa/glutamine/opines)	852	0.852	0	2	0	0	0	0.034186	0.070203	0.022607	0.024524	0.028344	0	33.4376	0	0	0
fig|2.45727.peg.769	hypothetical protein	648	0.648	7	1	0	1	0	0.034186	0.070203	0.022607	0.024524	0.028344	315.991	21.9821	0	62.9265	0
fig|2.45727.peg.770	Glutamine ABC transporter, substrate-binding protein GlnH	966	0.966	15	32	21	9	10	0.034186	0.070203	0.022607	0.024524	0.028344	454.22	471.864	961.611	379.904	365.226
fig|2.45727.peg.771	hypothetical protein	318	0.318	0	0	0	0	0	0.034186	0.070203	0.022607	0.024524	0.028344	0	0	0	0	0
fig|2.45727.peg.772	FIG00356092: hypothetical protein	1464	1.464	1	2	0	0	0	0.034186	0.070203	0.022607	0.024524	0.028344	19.9807	19.4596	0	0	0
fig|2.45727.peg.773	hypothetical protein	135	0.135	0	0	0	0	0	0.034186	0.070203	0.022607	0.024524	0.028344	0	0	0	0	0
fig|2.45727.peg.774	HNH endonuclease family protein	462	0.462	10	22	13	19	14	0.034186	0.070203	0.022607	0.024524	0.028344	633.155	678.305	1244.68	1676.95	1069.12
fig|2.45727.peg.775	D-alanyl-D-alanine carboxypeptidase (EC 3.4.16.4)	828	0.828	1	11	2	1	4	0.034186	0.070203	0.022607	0.024524	0.028344	35.3282	189.237	106.846	49.2468	170.439
fig|2.45727.peg.776	hypothetical protein	402	0.402	0	1	0	0	0	0.034186	0.070203	0.022607	0.024524	0.028344	0	35.4338	0	0	0
fig|2.45727.peg.777	hypothetical protein	330	0.33	4	0	0	4	3	0.034186	0.070203	0.022607	0.024524	0.028344	354.567	0	0	494.259	320.735
fig|2.45727.peg.778	Uncharacterized protein MSMEG_5081	171	0.171	5	10	6	4	3	0.034186	0.070203	0.022607	0.024524	0.028344	855.314	833.006	1552.07	953.834	618.962
fig|2.45727.peg.779	Predicted glycogen synthase, ADP-glucose transglucosylase (EC 2.4.1.21), Actinobacterial type	1200	1.2	91	182	73	70	34	0.034186	0.070203	0.022607	0.024524	0.028344	2218.26	2160.4	2690.91	2378.62	999.624
fig|2.45727.peg.780	Glucose-1-phosphate adenylyltransferase (EC 2.7.7.27)	1137	1.137	134	388	111	108	70	0.034186	0.070203	0.022607	0.024524	0.028344	3447.43	4860.89	4318.37	3873.22	2172.08
fig|2.45727.peg.781	Aconitate hydratase (EC 4.2.1.3)	2442	2.442	138	481	50	137	55	0.034186	0.070203	0.022607	0.024524	0.028344	1653.05	2805.72	905.694	2287.62	794.613
fig|2.45727.peg.782	Glutamate synthase [NADPH] small chain (EC 1.4.1.13)	1467	1.467	104	57	19	19	14	0.034186	0.070203	0.022607	0.024524	0.028344	2073.74	553.464	572.902	528.119	336.695
fig|2.45727.peg.783	Glutamate synthase [NADPH] large chain (EC 1.4.1.13)	4530	4.53	284	192	34	57	81	0.034186	0.070203	0.022607	0.024524	0.028344	1833.88	603.736	332	513.08	630.849
fig|2.45727.peg.784	Prolipoprotein diacylglyceryl transferase	972	0.972	2	4	0	1	1	0.034186	0.070203	0.022607	0.024524	0.028344	60.1888	58.619	0	41.951	36.2972
fig|2.45727.peg.785	Tryptophan synthase alpha chain (EC 4.2.1.20)	951	0.951	3	6	0	0	1	0.034186	0.070203	0.022607	0.024524	0.028344	92.2768	89.8701	0	0	37.0987
fig|2.45727.peg.786	Tryptophan synthase beta chain (EC 4.2.1.20)	1245	1.245	11	38	8	9	10	0.034186	0.070203	0.022607	0.024524	0.028344	258.449	434.769	284.235	294.769	283.38
fig|2.45727.peg.787	Indole-3-glycerol phosphate synthase (EC 4.1.1.48)	786	0.786	5	4	2	8	3	0.034186	0.070203	0.022607	0.024524	0.028344	186.08	72.4906	112.555	415.027	134.66
fig|2.45727.peg.788	hypothetical protein	231	0.231	2	3	0	1	2	0.034186	0.070203	0.022607	0.024524	0.028344	253.262	184.992	0	176.521	305.462
fig|2.45727.peg.789	Anthranilate synthase, aminase component (EC 4.1.3.27)	1536	1.536	3	14	0	3	1	0.034186	0.070203	0.022607	0.024524	0.028344	57.1323	129.832	0	79.6414	22.9693
fig|2.45727.peg.790	Phosphoribosyl-AMP cyclohydrolase (EC 3.5.4.19)	363	0.363	4	9	0	0	4	0.034186	0.070203	0.022607	0.024524	0.028344	322.333	353.167	0	0	388.77
fig|2.45727.peg.791	Phosphoserine aminotransferase (EC 2.6.1.52)	1083	1.083	16	31	5	6	28	0.034186	0.070203	0.022607	0.024524	0.028344	432.159	407.735	204.22	225.908	912.155
fig|2.45727.peg.792	D-3-phosphoglycerate dehydrogenase (EC 1.1.1.95)	1182	1.182	5	26	4	5	3	0.034186	0.070203	0.022607	0.024524	0.028344	123.738	313.329	149.692	172.489	89.5453
fig|2.45727.peg.793	hypothetical protein	282	0.282	0	5	0	0	0	0.034186	0.070203	0.022607	0.024524	0.028344	0	252.56	0	0	0
fig|2.45727.peg.794	Excinuclease ABC subunit A	1458	1.458	18	48	2	29	24	0.034186	0.070203	0.022607	0.024524	0.028344	361.133	468.952	60.6778	811.053	580.754
fig|2.45727.peg.795	Alanine dehydrogenase (EC 1.4.1.1)	321	0.321	2	3	4	1	0	0.034186	0.070203	0.022607	0.024524	0.028344	182.254	133.125	551.204	127.029	0
fig|2.45727.peg.796	hypothetical protein	435	0.435	11	41	11	11	5	0.034186	0.070203	0.022607	0.024524	0.028344	739.699	1342.58	1118.56	1031.13	405.527
fig|2.45727.peg.797	Predicted riboflavin ABC transporter, transmembrane component	771	0.771	2	2	1	7	1	0.034186	0.070203	0.022607	0.024524	0.028344	75.88	36.9505	57.3724	370.214	45.7598
fig|2.45727.peg.798	Predicted riboflavin ABC transporter, substrate-binding component	1020	1.02	0	9	0	1	0	0.034186	0.070203	0.022607	0.024524	0.028344	0	125.686	0	39.9768	0
fig|2.45727.peg.799	hypothetical protein	2232	2.232	0	5	2	1	2	0.034186	0.070203	0.022607	0.024524	0.028344	0	31.9095	39.6363	18.269	31.6137
fig|2.45727.peg.800	hypothetical protein	648	0.648	4	11	1	0	1	0.034186	0.070203	0.022607	0.024524	0.028344	180.566	241.803	68.2625	0	54.4457
fig|2.45727.peg.801	hypothetical protein	249	0.249	1	1	2	1	0	0.034186	0.070203	0.022607	0.024524	0.028344	117.477	57.2064	355.294	163.761	0
fig|2.45727.peg.802	O-succinylbenzoic acid--CoA ligase (EC 6.2.1.26)	1086	1.086	0	5	0	1	1	0.034186	0.070203	0.022607	0.024524	0.028344	0	65.582	0	37.5473	32.487
fig|2.45727.peg.803	1,4-dihydroxy-2-naphthoate polyprenyltransferase (EC 2.5.1.74)	876	0.876	3	1	0	0	0	0.034186	0.070203	0.022607	0.024524	0.028344	100.177	16.2607	0	0	0
fig|2.45727.peg.804	O-succinylbenzoate synthase (EC 4.2.1.113)	1047	1.047	2	2	0	0	0	0.034186	0.070203	0.022607	0.024524	0.028344	55.8773	27.2099	0	0	0
fig|2.45727.peg.805	2-succinyl-5-enolpyruvyl-6-hydroxy-3-cyclohexene-1-carboxylic-acid synthase (EC 2.2.1.9)	1788	1.788	1	3	2	4	0	0.034186	0.070203	0.022607	0.024524	0.028344	16.36	23.9	49.4788	91.2223	0
fig|2.45727.peg.806	Integral membrane protein	747	0.747	1	0	0	0	0	0.034186	0.070203	0.022607	0.024524	0.028344	39.159	0	0	0	0
fig|2.45727.peg.807	hypothetical protein	324	0.324	20	27	6	8	16	0.034186	0.070203	0.022607	0.024524	0.028344	1805.66	1187.03	819.15	1006.82	1742.26
fig|2.45727.peg.808	hypothetical protein	108	0.108	0	0	0	0	0	0.034186	0.070203	0.022607	0.024524	0.028344	0	0	0	0	0
fig|2.45727.peg.809	DEAD-box ATP-dependent RNA helicase DeaD (= CshA) (EC 3.6.4.13)	1806	1.806	10	24	7	9	7	0.034186	0.070203	0.022607	0.024524	0.028344	161.97	189.294	171.45	203.205	136.747
fig|2.45727.peg.810	hypothetical protein	150	0.15	2	0	0	1	0	0.034186	0.070203	0.022607	0.024524	0.028344	390.023	0	0	271.843	0
fig|2.45727.peg.811	hypothetical protein	273	0.273	0	0	0	0	0	0.034186	0.070203	0.022607	0.024524	0.028344	0	0	0	0	0
fig|2.45727.peg.812	hypothetical protein	399	0.399	0	0	1	0	0	0.034186	0.070203	0.022607	0.024524	0.028344	0	0	110.862	0	0
fig|2.45727.peg.813	hypothetical protein	1386	1.386	4	5	0	1	3	0.034186	0.070203	0.022607	0.024524	0.028344	84.4206	51.3867	0	29.4202	76.3654
fig|2.45727.peg.814	hypothetical protein	2964	2.964	5	29	5	5	8	0.034186	0.070203	0.022607	0.024524	0.028344	49.345	139.368	74.6189	68.7861	95.2249
fig|2.45727.peg.815	Sporulation regulatory protein WhiB	261	0.261	0	5	0	4	0	0.034186	0.070203	0.022607	0.024524	0.028344	0	272.881	0	624.925	0
fig|2.45727.peg.816	hypothetical protein	717	0.717	1	1	0	0	0	0.034186	0.070203	0.022607	0.024524	0.028344	40.7974	19.8667	0	0	0
fig|2.45727.peg.817	Mannose-1-phosphate guanylyltransferase (EC 2.7.7.13)	1077	1.077	3	11	1	0	3	0.034186	0.070203	0.022607	0.024524	0.028344	81.4812	145.486	41.0716	0	98.2753
fig|2.45727.peg.818	hypothetical protein	873	0.873	7	6	1	6	0	0.034186	0.070203	0.022607	0.024524	0.028344	234.55	97.8997	50.6691	280.25	0
fig|2.45727.peg.819	hypothetical protein	864	0.864	4	1	5	0	0	0.034186	0.070203	0.022607	0.024524	0.028344	135.425	16.4866	255.984	0	0
fig|2.45727.peg.820	Bis-ABC ATPase SCO6512	1875	1.875	0	3	2	0	0	0.034186	0.070203	0.022607	0.024524	0.028344	0	22.791	47.183	0	0
fig|2.45727.peg.821	hypothetical protein	888	0.888	1	2	0	0	0	0.034186	0.070203	0.022607	0.024524	0.028344	32.9411	32.082	0	0	0
fig|2.45727.peg.822	hypothetical protein	1464	1.464	8	25	3	3	7	0.034186	0.070203	0.022607	0.024524	0.028344	159.846	243.245	90.6436	83.5582	168.693
fig|2.45727.peg.823	hypothetical protein	1062	1.062	2	7	0	1	0	0.034186	0.070203	0.022607	0.024524	0.028344	55.088	93.8897	0	38.3958	0
fig|2.45727.peg.824	N5-carboxyaminoimidazole ribonucleotide mutase (EC 5.4.99.18)	525	0.525	10	16	0	0	7	0.034186	0.070203	0.022607	0.024524	0.028344	557.176	434.115	0	0	470.411
fig|2.45727.peg.825	N5-carboxyaminoimidazole ribonucleotide synthase (EC 6.3.4.18)	1314	1.314	11	5	4	1	1	0.034186	0.070203	0.022607	0.024524	0.028344	244.878	54.2025	134.655	31.0323	26.85
fig|2.45727.peg.826	Delta-1-pyrroline-5-carboxylate dehydrogenase (EC 1.2.1.88)	1623	1.623	1	16	2	4	1	0.034186	0.070203	0.022607	0.024524	0.028344	18.0233	140.425	54.509	100.496	21.738
fig|2.45727.peg.827	hypothetical protein	285	0.285	0	0	0	0	0	0.034186	0.070203	0.022607	0.024524	0.028344	0	0	0	0	0
fig|2.45727.peg.828	Transcriptional regulator, GntR family	669	0.669	5	12	5	4	4	0.034186	0.070203	0.022607	0.024524	0.028344	218.623	255.505	330.599	243.805	210.947
fig|2.45727.peg.829	hypothetical protein	459	0.459	0	0	0	0	0	0.034186	0.070203	0.022607	0.024524	0.028344	0	0	0	0	0
fig|2.45727.peg.830	Mg(2+)-transport-ATPase-associated protein MgtC	717	0.717	1	10	3	0	0	0.034186	0.070203	0.022607	0.024524	0.028344	40.7974	198.667	185.08	0	0
fig|2.45727.peg.831	Decaprenyl-monophosphoryl-beta-D-arabinose (DPA) translocase to periplasm	414	0.414	0	3	0	1	0	0.034186	0.070203	0.022607	0.024524	0.028344	0	103.22	0	98.4937	0
fig|2.45727.peg.832	hypothetical protein	534	0.534	6	8	1	1	1	0.034186	0.070203	0.022607	0.024524	0.028344	328.671	213.399	82.8354	76.3603	66.069
fig|2.45727.peg.833	Biotin--protein ligase (EC 6.3.4.9)(EC 6.3.4.10)(EC 6.3.4.11)(EC 6.3.4.15)	774	0.774	2	1	1	0	1	0.034186	0.070203	0.022607	0.024524	0.028344	75.5859	18.4036	57.15	0	45.5825
fig|2.45727.peg.834	hypothetical protein	678	0.678	8	8	1	0	2	0.034186	0.070203	0.022607	0.024524	0.028344	345.153	168.076	65.242	0	104.073
fig|2.45727.peg.835	Septum formation protein Maf	510	0.51	0	2	0	0	0	0.034186	0.070203	0.022607	0.024524	0.028344	0	55.8604	0	0	0
fig|2.45727.peg.836	5-Phosphoribosyl diphosphate (PRPP): decaprenyl-phosphate 5-phosphoribosyltransferase (EC 2.4.2.45)	903	0.903	5	10	0	1	3	0.034186	0.070203	0.022607	0.024524	0.028344	161.97	157.745	0	45.1566	117.212
fig|2.45727.peg.837	Oxidoreductase, short-chain dehydrogenase/reductase family	705	0.705	0	0	0	1	0	0.034186	0.070203	0.022607	0.024524	0.028344	0	0	0	57.8388	0
fig|2.45727.peg.838	Biotin carboxylase of acetyl-CoA carboxylase (EC 6.3.4.14) / Biotin carboxyl carrier protein of acetyl-CoA carboxylase	1641	1.641	21	26	2	18	3	0.034186	0.070203	0.022607	0.024524	0.028344	374.337	225.688	53.9111	447.273	64.4988
fig|2.45727.peg.839	NAD(P)H quinone reductase LpdA (EC 1.6.5.2)	1407	1.407	8	10	4	0	3	0.034186	0.070203	0.022607	0.024524	0.028344	166.321	101.24	125.754	0	75.2257
fig|2.45727.peg.840	hypothetical protein	501	0.501	1	4	0	0	2	0.034186	0.070203	0.022607	0.024524	0.028344	58.3867	113.728	0	0	140.842
fig|2.45727.peg.841	hypothetical protein	579	0.579	0	0	0	0	0	0.034186	0.070203	0.022607	0.024524	0.028344	0	0	0	0	0
fig|2.45727.peg.842	hypothetical protein	387	0.387	0	2	2	1	0	0.034186	0.070203	0.022607	0.024524	0.028344	0	73.6145	228.6	105.365	0
fig|2.45727.peg.843	Methionyl-tRNA synthetase (EC 6.1.1.10)	1785	1.785	13	50	10	5	20	0.034186	0.070203	0.022607	0.024524	0.028344	213.038	399.003	247.81	114.22	395.303
fig|2.45727.peg.844	hypothetical protein	141	0.141	0	0	0	0	0	0.034186	0.070203	0.022607	0.024524	0.028344	0	0	0	0	0
fig|2.45727.peg.845	Probable low-affinity inorganic phosphate transporter	1260	1.26	30	78	45	23	92	0.034186	0.070203	0.022607	0.024524	0.028344	696.47	881.797	1579.79	744.331	2576.06
fig|2.45727.peg.846	hypothetical protein	1035	1.035	0	2	0	0	3	0.034186	0.070203	0.022607	0.024524	0.028344	0	27.5254	0	0	102.263
fig|2.45727.peg.847	N-acetylneuraminate synthase (EC 2.5.1.56)	927	0.927	0	0	0	0	0	0.034186	0.070203	0.022607	0.024524	0.028344	0	0	0	0	0
fig|2.45727.peg.848	N-acylneuraminate cytidylyltransferase (EC 2.7.7.43) / 3-deoxy-D-manno-octulosonate 8-phosphate phosphatase (EC 3.1.3.45)	1200	1.2	0	0	0	0	0	0.034186	0.070203	0.022607	0.024524	0.028344	0	0	0	0	0
fig|2.45727.peg.849	hypothetical protein	1212	1.212	0	0	0	0	1	0.034186	0.070203	0.022607	0.024524	0.028344	0	0	0	0	29.1096
fig|2.45727.peg.850	Adenosine deaminase (EC 3.5.4.4)	1080	1.08	4	4	1	0	1	0.034186	0.070203	0.022607	0.024524	0.028344	108.34	52.7571	40.9575	0	32.6674
fig|2.45727.peg.851	hypothetical protein	975	0.975	1	1	2	0	1	0.034186	0.070203	0.022607	0.024524	0.028344	30.0018	14.6096	90.7366	0	36.1855
fig|2.45727.peg.852	hypothetical protein	957	0.957	0	0	0	0	0	0.034186	0.070203	0.022607	0.024524	0.028344	0	0	0	0	0
fig|2.45727.peg.853	hypothetical protein	1152	1.152	0	0	0	0	1	0.034186	0.070203	0.022607	0.024524	0.028344	0	0	0	0	30.6257
fig|2.45727.peg.854	ABC transporter, ATP-binding protein (cluster 11, riboflavin/purine nucleoside/unknown) / ABC transporter, ATP-binding protein (cluster 11, riboflavin/purine nucleoside/unknown)	1587	1.587	0	0	1	0	0	0.034186	0.070203	0.022607	0.024524	0.028344	0	0	27.8728	0	0
fig|2.45727.peg.855	hypothetical protein	1125	1.125	1	4	1	0	0	0.034186	0.070203	0.022607	0.024524	0.028344	26.0015	50.6468	39.3192	0	0
fig|2.45727.peg.856	hypothetical protein	759	0.759	0	0	0	0	0	0.034186	0.070203	0.022607	0.024524	0.028344	0	0	0	0	0
fig|2.45727.peg.857	Pyridoxamine 5'-phosphate oxidase (EC 1.4.3.5)	627	0.627	4	2	0	2	1	0.034186	0.070203	0.022607	0.024524	0.028344	186.614	45.4367	0	130.068	56.2693
fig|2.45727.peg.858	hypothetical protein	606	0.606	0	0	0	0	0	0.034186	0.070203	0.022607	0.024524	0.028344	0	0	0	0	0
fig|2.45727.peg.859	hypothetical protein	246	0.246	0	0	0	0	0	0.034186	0.070203	0.022607	0.024524	0.028344	0	0	0	0	0
fig|2.45727.peg.860	Excinuclease ABC subunit A	1518	1.518	16	26	10	13	12	0.034186	0.070203	0.022607	0.024524	0.028344	308.319	243.975	291.397	349.205	278.9
fig|2.45727.peg.861	Maleylpyruvate isomerase, mycothiol-dependent (EC 5.2.1.4)	543	0.543	3	11	1	0	4	0.034186	0.070203	0.022607	0.024524	0.028344	161.612	288.561	81.4624	0	259.896
fig|2.45727.peg.862	hypothetical protein	2115	2.115	10	6	1	1	0	0.034186	0.070203	0.022607	0.024524	0.028344	138.306	40.4097	20.9145	19.2796	0
fig|2.45727.peg.863	ADP-ribosylation/Crystallin J1	1026	1.026	5	1	0	0	0	0.034186	0.070203	0.022607	0.024524	0.028344	142.552	13.8834	0	0	0
fig|2.45727.peg.864	hypothetical protein	390	0.39	3	0	0	0	0	0.034186	0.070203	0.022607	0.024524	0.028344	225.013	0	0	0	0
fig|2.45727.peg.865	Short-chain dehydrogenase	819	0.819	0	3	1	1	2	0.034186	0.070203	0.022607	0.024524	0.028344	0	52.1773	54.0099	49.788	86.1559
fig|2.45727.peg.866	Enoyl-CoA hydratase (EC 4.2.1.17) / 3-hydroxyacyl-CoA dehydrogenase (EC 1.1.1.35) / 3-hydroxybutyryl-CoA epimerase (EC 5.1.2.3)	2127	2.127	1	2	0	1	0	0.034186	0.070203	0.022607	0.024524	0.028344	13.7526	13.3939	0	19.1708	0
fig|2.45727.peg.867	hypothetical protein	291	0.291	0	5	5	0	4	0.034186	0.070203	0.022607	0.024524	0.028344	0	244.749	760.036	0	484.96
fig|2.45727.peg.868	hypothetical protein	504	0.504	1	0	0	0	0	0.034186	0.070203	0.022607	0.024524	0.028344	58.0392	0	0	0	0
fig|2.45727.peg.869	Glyoxalase family protein	975	0.975	2	1	0	0	5	0.034186	0.070203	0.022607	0.024524	0.028344	60.0036	14.6096	0	0	180.927
fig|2.45727.peg.870	Tryptophan synthase (indole-salvaging) (EC 4.2.1.122)	1347	1.347	22	45	13	23	10	0.034186	0.070203	0.022607	0.024524	0.028344	477.757	475.871	426.907	696.256	261.922
fig|2.45727.peg.871	hypothetical protein	744	0.744	3	7	2	6	1	0.034186	0.070203	0.022607	0.024524	0.028344	117.951	134.02	118.909	328.842	47.4205
fig|2.45727.peg.872	L-malyl-CoA/beta-methylmalyl-CoA lyase (EC 4.1.3.-), actinobacterial type	927	0.927	2	10	2	0	6	0.034186	0.070203	0.022607	0.024524	0.028344	63.1106	153.661	95.4349	0	228.355
fig|2.45727.peg.873	Mrp protein homolog	1143	1.143	15	53	21	4	12	0.034186	0.070203	0.022607	0.024524	0.028344	383.881	660.502	812.7	142.7	370.402
fig|2.45727.peg.874	FIG00816212: Putative membrane protein	489	0.489	0	0	0	0	0	0.034186	0.070203	0.022607	0.024524	0.028344	0	0	0	0	0
fig|2.45727.peg.875	Mg/Co/Ni transporter MgtE, CBS domain-containing	1218	1.218	3	9	5	4	5	0.034186	0.070203	0.022607	0.024524	0.028344	72.0486	105.254	181.585	133.913	144.831
fig|2.45727.peg.876	hypothetical protein	375	0.375	0	1	4	4	1	0.034186	0.070203	0.022607	0.024524	0.028344	0	37.9851	471.83	434.948	94.0822
fig|2.45727.peg.877	4-hydroxy-tetrahydrodipicolinate synthase (EC 4.3.3.7)	882	0.882	7	13	2	5	1	0.034186	0.070203	0.022607	0.024524	0.028344	232.157	209.952	100.304	231.159	40.0009
fig|2.45727.peg.878	O-methyltransferase Rv1220c	654	0.654	6	5	5	5	14	0.034186	0.070203	0.022607	0.024524	0.028344	268.365	108.902	338.181	311.746	755.247
fig|2.45727.peg.879	beta-glycosyl hydrolase	282	0.282	0	1	1	0	0	0.034186	0.070203	0.022607	0.024524	0.028344	0	50.5121	156.858	0	0
fig|2.45727.peg.880	hypothetical protein	2001	2.001	1	0	0	0	0	0.034186	0.070203	0.022607	0.024524	0.028344	14.6186	0	0	0	0
fig|2.45727.peg.881	hypothetical protein	219	0.219	0	0	0	0	1	0.034186	0.070203	0.022607	0.024524	0.028344	0	0	0	0	161.1
fig|2.45727.peg.882	hypothetical protein	1116	1.116	2	5	0	0	0	0.034186	0.070203	0.022607	0.024524	0.028344	52.4225	63.819	0	0	0
fig|2.45727.peg.883	hypothetical protein	1776	1.776	3	5	1	0	0	0.034186	0.070203	0.022607	0.024524	0.028344	49.4117	40.1025	24.9066	0	0
fig|2.45727.peg.884	2-dehydro-3-deoxygluconokinase (EC 2.7.1.45)	1101	1.101	0	1	0	0	0	0.034186	0.070203	0.022607	0.024524	0.028344	0	12.9377	0	0	0
fig|2.45727.peg.885	4-deoxy-L-threo-5-hexosulose-uronate ketol-isomerase (EC 5.3.1.17)	831	0.831	0	0	0	0	0	0.034186	0.070203	0.022607	0.024524	0.028344	0	0	0	0	0
fig|2.45727.peg.886	2-dehydro-3-deoxy-D-gluconate 5-dehydrogenase (EC 1.1.1.127) @ 2-deoxy-D-gluconate 3-dehydrogenase (EC 1.1.1.125)	765	0.765	0	0	0	0	0	0.034186	0.070203	0.022607	0.024524	0.028344	0	0	0	0	0
fig|2.45727.peg.887	Unsaturated glucuronyl hydrolase (EC 3.2.1.-)	1206	1.206	0	0	0	0	0	0.034186	0.070203	0.022607	0.024524	0.028344	0	0	0	0	0
fig|2.45727.peg.888	hypothetical protein	297	0.297	0	0	0	0	0	0.034186	0.070203	0.022607	0.024524	0.028344	0	0	0	0	0
fig|2.45727.peg.889	hypothetical protein	834	0.834	0	0	0	0	0	0.034186	0.070203	0.022607	0.024524	0.028344	0	0	0	0	0
fig|2.45727.peg.890	hypothetical protein	1038	1.038	1	7	0	1	1	0.034186	0.070203	0.022607	0.024524	0.028344	28.1809	96.0605	0	39.2836	33.9892
fig|2.45727.peg.891	Glutaminase (EC 3.5.1.2)	1212	1.212	1	10	0	0	5	0.034186	0.070203	0.022607	0.024524	0.028344	24.1351	117.528	0	0	145.548
fig|2.45727.peg.892	Phosphoribosylformylglycinamidine synthase, synthetase subunit (EC 6.3.5.3)	2259	2.259	37	141	30	29	68	0.034186	0.070203	0.022607	0.024524	0.028344	479.112	889.093	587.438	523.468	1062.02
fig|2.45727.peg.893	Para-aminobenzoate synthase, aminase component (EC 2.6.1.85) / Aminodeoxychorismate lyase (EC 4.1.3.38)	1821	1.821	1	5	0	0	0	0.034186	0.070203	0.022607	0.024524	0.028344	16.0636	39.1115	0	0	0
fig|2.45727.peg.894	Phosphoribosylformylglycinamidine synthase, glutamine amidotransferase subunit (EC 6.3.5.3)	684	0.684	9	28	1	5	16	0.034186	0.070203	0.022607	0.024524	0.028344	384.891	583.104	64.6697	298.073	825.283
fig|2.45727.peg.895	Phosphoribosylformylglycinamidine synthase, PurS subunit (EC 6.3.5.3)	243	0.243	16	28	7	4	6	0.034186	0.070203	0.022607	0.024524	0.028344	1926.04	1641.33	1274.23	671.216	871.132
fig|2.45727.peg.896	hypothetical protein	1089	1.089	0	1	0	0	1	0.034186	0.070203	0.022607	0.024524	0.028344	0	13.0803	0	0	32.3975
fig|2.45727.peg.897	Phosphoribosylaminoimidazole-succinocarboxamide synthase (EC 6.3.2.6)	855	0.855	18	25	2	10	6	0.034186	0.070203	0.022607	0.024524	0.028344	615.826	416.503	103.472	476.917	247.585
fig|2.45727.peg.898	hypothetical protein	597	0.597	0	1	0	0	0	0.034186	0.070203	0.022607	0.024524	0.028344	0	23.86	0	0	0
fig|2.45727.peg.899	hypothetical protein	498	0.498	1	3	0	0	5	0.034186	0.070203	0.022607	0.024524	0.028344	58.7384	85.8097	0	0	354.225
fig|2.45727.peg.900	Adenylosuccinate lyase (EC 4.3.2.2) @ SAICAR lyase (EC 4.3.2.2)	1431	1.431	3	32	8	5	20	0.034186	0.070203	0.022607	0.024524	0.028344	61.3244	318.533	247.29	142.475	493.093
fig|2.45727.peg.901	Phosphoribosylamine--glycine ligase (EC 6.3.4.13)	1386	1.386	3	7	8	0	0	0.034186	0.070203	0.022607	0.024524	0.028344	63.3155	71.9414	255.319	0	0
fig|2.45727.peg.902	1-phosphofructokinase (EC 2.7.1.56)	960	0.96	0	6	1	1	0	0.034186	0.070203	0.022607	0.024524	0.028344	0	89.0275	46.0772	42.4754	0
fig|2.45727.peg.903	Transcriptional repressor of the fructose operon, DeoR family	771	0.771	12	10	4	8	7	0.034186	0.070203	0.022607	0.024524	0.028344	455.28	184.752	229.489	423.101	320.319
fig|2.45727.peg.904	Sorbitol dehydrogenase (EC 1.1.1.14)	1044	1.044	0	0	0	0	0	0.034186	0.070203	0.022607	0.024524	0.028344	0	0	0	0	0
fig|2.45727.peg.905	hypothetical protein	438	0.438	0	0	0	2	0	0.034186	0.070203	0.022607	0.024524	0.028344	0	0	0	186.194	0
fig|2.45727.peg.906	PTS system, mannitol-specific IIC component / PTS system, mannitol-specific IIB component (EC 2.7.1.197) / PTS system, mannitol-specific IIA component (EC 2.7.1.197)	1500	1.5	5	2	1	0	7	0.034186	0.070203	0.022607	0.024524	0.028344	97.5058	18.9925	29.4894	0	164.644
fig|2.45727.peg.907	Adenylosuccinate synthetase (EC 6.3.4.4)	1284	1.284	22	51	10	22	33	0.034186	0.070203	0.022607	0.024524	0.028344	501.198	565.782	344.502	698.661	906.75
fig|2.45727.peg.908	hypothetical protein	459	0.459	4	0	1	0	0	0.034186	0.070203	0.022607	0.024524	0.028344	254.917	0	96.3706	0	0
fig|2.45727.peg.909	hypothetical protein	423	0.423	1	0	0	5	1	0.034186	0.070203	0.022607	0.024524	0.028344	69.1531	0	0	481.99	83.4062
fig|2.45727.peg.910	hypothetical protein	879	0.879	0	0	0	1	0	0.034186	0.070203	0.022607	0.024524	0.028344	0	0	0	46.3895	0
fig|2.45727.peg.911	Fructose-bisphosphate aldolase class II (EC 4.1.2.13)	1023	1.023	278	828	175	310	306	0.034186	0.070203	0.022607	0.024524	0.028344	7949.15	11529.2	7566.93	12356.5	10553.2
fig|2.45727.peg.912	hypothetical protein	552	0.552	1	1	6	6	1	0.034186	0.070203	0.022607	0.024524	0.028344	52.9923	25.8051	480.805	443.222	63.9146
fig|2.45727.peg.913	probable RNA methyltransferase	630	0.63	4	0	4	4	1	0.034186	0.070203	0.022607	0.024524	0.028344	185.725	0	280.851	258.898	56.0013
fig|2.45727.peg.914	DedA protein	684	0.684	3	4	12	0	2	0.034186	0.070203	0.022607	0.024524	0.028344	128.297	83.3006	776.037	0	103.16
fig|2.45727.peg.915	LemA protein	897	0.897	8	44	7	22	24	0.034186	0.070203	0.022607	0.024524	0.028344	260.885	698.722	345.194	1000.09	943.969
fig|2.45727.peg.916	Orotate phosphoribosyltransferase (EC 2.4.2.10)	540	0.54	3	9	1	1	4	0.034186	0.070203	0.022607	0.024524	0.028344	162.51	237.407	81.915	75.5118	261.34
fig|2.45727.peg.917	hypothetical protein	810	0.81	0	0	0	0	0	0.034186	0.070203	0.022607	0.024524	0.028344	0	0	0	0	0
fig|2.45727.peg.918	hypothetical protein	348	0.348	2	0	0	1	4	0.034186	0.070203	0.022607	0.024524	0.028344	168.113	0	0	117.174	405.527
fig|2.45727.peg.919	hypothetical protein	654	0.654	0	0	0	0	0	0.034186	0.070203	0.022607	0.024524	0.028344	0	0	0	0	0
fig|2.45727.peg.920	hypothetical protein	717	0.717	0	0	0	0	0	0.034186	0.070203	0.022607	0.024524	0.028344	0	0	0	0	0
fig|2.45727.peg.921	hypothetical protein	816	0.816	1	26	1	9	5	0.034186	0.070203	0.022607	0.024524	0.028344	35.8477	453.866	54.2084	449.74	216.182
fig|2.45727.peg.922	hypothetical protein	261	0.261	3	0	0	0	0	0.034186	0.070203	0.022607	0.024524	0.028344	336.227	0	0	0	0
fig|2.45727.peg.923	hypothetical protein	396	0.396	0	0	0	0	0	0.034186	0.070203	0.022607	0.024524	0.028344	0	0	0	0	0
fig|2.45727.peg.924	ABC transporter, ATP-binding protein (cluster 3, basic aa/glutamine/opines)	756	0.756	0	0	0	0	0	0.034186	0.070203	0.022607	0.024524	0.028344	0	0	0	0	0
fig|2.45727.peg.925	ABC transporter, permease protein (cluster 3, basic aa/glutamine/opines)	1041	1.041	1	3	6	1	3	0.034186	0.070203	0.022607	0.024524	0.028344	28.0997	41.0502	254.952	39.1704	101.674
fig|2.45727.peg.926	ABC transporter, substrate-binding protein (cluster 3, basic aa/glutamine/opines)	903	0.903	12	20	2	12	6	0.034186	0.070203	0.022607	0.024524	0.028344	388.727	315.491	97.9714	541.879	234.424
fig|2.45727.peg.927	hypothetical protein	459	0.459	2	1	0	1	0	0.034186	0.070203	0.022607	0.024524	0.028344	127.459	31.0336	0	88.8374	0
fig|2.45727.peg.928	ATPase component STY3233 of energizing module of queuosine-regulated ECF transporter	780	0.78	0	0	0	0	0	0.034186	0.070203	0.022607	0.024524	0.028344	0	0	0	0	0
fig|2.45727.peg.929	hypothetical protein	111	0.111	0	0	0	0	0	0.034186	0.070203	0.022607	0.024524	0.028344	0	0	0	0	0
fig|2.45727.peg.930	Uncharacterized protein YehM / YehP, CoxE-like von Willebrand factor type A (vWA) domain-containing protein	918	0.918	0	0	0	0	0	0.034186	0.070203	0.022607	0.024524	0.028344	0	0	0	0	0
fig|2.45727.peg.931	Uncharacterized protein YehL	1104	1.104	2	3	1	0	0	0.034186	0.070203	0.022607	0.024524	0.028344	52.9923	38.7076	40.0671	0	0
fig|2.45727.peg.932	hypothetical protein	3177	3.177	12	5	4	1	0	0.034186	0.070203	0.022607	0.024524	0.028344	110.488	22.418	55.6929	12.8349	0
fig|2.45727.peg.933	hypothetical protein	1383	1.383	0	2	0	0	2	0.034186	0.070203	0.022607	0.024524	0.028344	0	20.5993	0	0	51.0207
fig|2.45727.peg.934	hypothetical protein	3612	3.612	6	17	2	1	3	0.034186	0.070203	0.022607	0.024524	0.028344	48.5909	67.0418	24.4928	11.2891	29.303
fig|2.45727.peg.935	hypothetical protein	1422	1.422	5	12	0	5	1	0.034186	0.070203	0.022607	0.024524	0.028344	102.854	120.206	0	143.377	24.8107
fig|2.45727.peg.936	hypothetical protein	708	0.708	1	1	2	0	1	0.034186	0.070203	0.022607	0.024524	0.028344	41.316	20.1192	124.955	0	49.8317
fig|2.45727.peg.937	hypothetical protein	684	0.684	2	18	0	0	0	0.034186	0.070203	0.022607	0.024524	0.028344	85.5314	374.853	0	0	0
fig|2.45727.peg.938	hypothetical protein	981	0.981	31	56	23	21	32	0.034186	0.070203	0.022607	0.024524	0.028344	924.367	813.136	1037.09	872.889	1150.85
fig|2.45727.peg.939	Amidophosphoribosyltransferase (EC 2.4.2.14)	1461	1.461	26	24	12	15	15	0.034186	0.070203	0.022607	0.024524	0.028344	520.565	233.994	363.319	418.649	362.226
fig|2.45727.peg.940	Phosphoribosylformylglycinamidine cyclo-ligase (EC 6.3.3.1)	399	0.399	4	9	0	1	2	0.034186	0.070203	0.022607	0.024524	0.028344	293.251	321.302	0	102.196	176.846
fig|2.45727.peg.941	hypothetical protein	336	0.336	0	2	0	0	0	0.034186	0.070203	0.022607	0.024524	0.028344	0	84.7881	0	0	0
fig|2.45727.peg.942	hypothetical protein	1488	1.488	11	27	1	8	4	0.034186	0.070203	0.022607	0.024524	0.028344	216.243	258.467	29.7272	219.228	94.841
fig|2.45727.peg.943	hypothetical protein	351	0.351	1	1	3	0	1	0.034186	0.070203	0.022607	0.024524	0.028344	83.3383	40.5824	378.069	0	100.515
fig|2.45727.peg.944	hypothetical protein	213	0.213	0	0	0	0	0	0.034186	0.070203	0.022607	0.024524	0.028344	0	0	0	0	0
fig|2.45727.peg.945	hypothetical protein	1017	1.017	1	1	0	0	0	0.034186	0.070203	0.022607	0.024524	0.028344	28.7628	14.0063	0	0	0
fig|2.45727.peg.946	hypothetical protein	366	0.366	2	0	0	0	0	0.034186	0.070203	0.022607	0.024524	0.028344	159.846	0	0	0	0
fig|2.45727.peg.947	hypothetical protein	321	0.321	4	10	8	2	4	0.034186	0.070203	0.022607	0.024524	0.028344	364.508	443.751	1102.41	254.058	439.637
fig|2.45727.peg.948	hypothetical protein	489	0.489	0	0	1	1	0	0.034186	0.070203	0.022607	0.024524	0.028344	0	0	90.4583	83.3873	0
fig|2.45727.peg.949	Pyrimidine permease	336	0.336	3	3	1	7	5	0.034186	0.070203	0.022607	0.024524	0.028344	261.176	127.182	131.649	849.508	525.012
fig|2.45727.peg.950	Pyrimidine permease	918	0.918	1	0	1	0	0	0.034186	0.070203	0.022607	0.024524	0.028344	31.8646	0	48.1853	0	0
fig|2.45727.peg.951	Uncharacterized MFS-type transporter	1350	1.35	0	2	0	1	0	0.034186	0.070203	0.022607	0.024524	0.028344	0	21.1028	0	30.2047	0
fig|2.45727.peg.952	hypothetical protein	1353	1.353	0	5	1	0	2	0.034186	0.070203	0.022607	0.024524	0.028344	0	52.6401	32.6933	0	52.152
fig|2.45727.peg.953	Protein-O-mannosyltransferase	1737	1.737	12	23	5	8	0	0.034186	0.070203	0.022607	0.024524	0.028344	202.085	188.613	127.329	187.801	0
fig|2.45727.peg.954	16S rRNA (cytidine(1402)-2'-O)-methyltransferase (EC 2.1.1.198)	876	0.876	0	0	6	6	0	0.034186	0.070203	0.022607	0.024524	0.028344	0	0	302.973	279.29	0
fig|2.45727.peg.955	Uncharacterized metal-dependent hydrolase YcfH	846	0.846	0	0	0	0	0	0.034186	0.070203	0.022607	0.024524	0.028344	0	0	0	0	0
fig|2.45727.peg.956	SSU rRNA (adenine(1518)-N(6)/adenine(1519)-N(6))-dimethyltransferase (EC 2.1.1.182)	852	0.852	0	2	0	0	0	0.034186	0.070203	0.022607	0.024524	0.028344	0	33.4376	0	0	0
fig|2.45727.peg.957	4-diphosphocytidyl-2-C-methyl-D-erythritol kinase (EC 2.7.1.148)	924	0.924	6	3	0	5	0	0.034186	0.070203	0.022607	0.024524	0.028344	189.946	46.2481	0	220.651	0
fig|2.45727.peg.958	hypothetical protein	105	0.105	0	0	0	0	0	0.034186	0.070203	0.022607	0.024524	0.028344	0	0	0	0	0
fig|2.45727.peg.959	hypothetical protein	459	0.459	2	32	0	2	10	0.034186	0.070203	0.022607	0.024524	0.028344	127.459	993.074	0	177.675	768.646
fig|2.45727.peg.960	hypothetical protein	324	0.324	1	0	0	0	0	0.034186	0.070203	0.022607	0.024524	0.028344	90.2831	0	0	0	0
fig|2.45727.peg.961	Fructokinase (EC 2.7.1.4)	909	0.909	22	28	3	0	9	0.034186	0.070203	0.022607	0.024524	0.028344	707.963	438.772	145.987	0	349.315
fig|2.45727.peg.962	hypothetical protein	636	0.636	0	6	4	4	0	0.034186	0.070203	0.022607	0.024524	0.028344	0	134.381	278.202	256.455	0
fig|2.45727.peg.963	hypothetical protein	963	0.963	0	0	0	0	4	0.034186	0.070203	0.022607	0.024524	0.028344	0	0	0	0	146.546
fig|2.45727.peg.964	hypothetical protein	462	0.462	0	0	1	1	0	0.034186	0.070203	0.022607	0.024524	0.028344	0	0	95.7448	88.2606	0
fig|2.45727.peg.965	Two-component transcriptional response regulator, LuxR family	657	0.657	1	2	6	0	4	0.034186	0.070203	0.022607	0.024524	0.028344	44.5232	43.362	403.964	0	214.8
fig|2.45727.peg.966	Two-component system sensor histidine kinase	1191	1.191	1	1	1	2	0	0.034186	0.070203	0.022607	0.024524	0.028344	24.5607	11.96	37.1403	68.4742	0
fig|2.45727.peg.967	hypothetical protein	909	0.909	1	3	2	0	0	0.034186	0.070203	0.022607	0.024524	0.028344	32.1801	47.0112	97.3247	0	0
fig|2.45727.peg.968	hypothetical protein	405	0.405	0	5	1	2	1	0.034186	0.070203	0.022607	0.024524	0.028344	0	175.857	109.22	201.365	87.1132
fig|2.45727.peg.969	NADPH-dependent FMN reductase family protein	669	0.669	0	0	1	0	0	0.034186	0.070203	0.022607	0.024524	0.028344	0	0	66.1197	0	0
fig|2.45727.peg.970	Transcriptional regulator, MarR family	444	0.444	1	1	0	0	0	0.034186	0.070203	0.022607	0.024524	0.028344	65.8823	32.082	0	0	0
fig|2.45727.peg.971	coenzyme F420-dependent N5,N10-methylene tetrahydromethanopterin reductase	1179	1.179	1	6	0	0	0	0.034186	0.070203	0.022607	0.024524	0.028344	24.8106	72.4906	0	0	0
fig|2.45727.peg.972	hypothetical protein	1173	1.173	1	0	4	1	2	0.034186	0.070203	0.022607	0.024524	0.028344	24.9375	0	150.841	34.7625	60.1549
fig|2.45727.peg.973	hypothetical protein	270	0.27	2	12	5	0	10	0.034186	0.070203	0.022607	0.024524	0.028344	216.68	633.085	819.15	0	1306.7
fig|2.45727.peg.974	hypothetical protein	357	0.357	0	0	1	0	4	0.034186	0.070203	0.022607	0.024524	0.028344	0	0	123.905	0	395.303
fig|2.45727.peg.975	DNA/RNA helicases, SNF2 family	2112	2.112	1	1	2	0	0	0.034186	0.070203	0.022607	0.024524	0.028344	13.8503	6.74451	41.8883	0	0
fig|2.45727.peg.976	PTS system, galactitol-specific IIC component	1269	1.269	0	0	1	0	0	0.034186	0.070203	0.022607	0.024524	0.028344	0	0	34.8574	0	0
fig|2.45727.peg.977	hypothetical protein	291	0.291	0	0	0	0	0	0.034186	0.070203	0.022607	0.024524	0.028344	0	0	0	0	0
fig|2.45727.peg.978	hypothetical protein	492	0.492	0	0	0	0	0	0.034186	0.070203	0.022607	0.024524	0.028344	0	0	0	0	0
fig|2.45727.peg.979	hypothetical protein	999	0.999	0	0	0	0	0	0.034186	0.070203	0.022607	0.024524	0.028344	0	0	0	0	0
fig|2.45727.peg.980	hypothetical protein	846	0.846	0	0	0	0	0	0.034186	0.070203	0.022607	0.024524	0.028344	0	0	0	0	0
fig|2.45727.peg.981	hypothetical protein	669	0.669	0	0	0	0	0	0.034186	0.070203	0.022607	0.024524	0.028344	0	0	0	0	0
fig|2.45727.peg.982	hypothetical protein	807	0.807	0	0	0	0	0	0.034186	0.070203	0.022607	0.024524	0.028344	0	0	0	0	0
fig|2.45727.peg.983	hypothetical protein	948	0.948	4	10	1	9	2	0.034186	0.070203	0.022607	0.024524	0.028344	123.425	150.257	46.6604	387.118	74.4321
fig|2.45727.peg.984	Sulfate permease	1692	1.692	1	1	1	1	1	0.034186	0.070203	0.022607	0.024524	0.028344	17.2883	8.41868	26.1431	24.0995	20.8516
fig|2.45727.peg.985	hypothetical protein	873	0.873	9	4	4	5	1	0.034186	0.070203	0.022607	0.024524	0.028344	301.564	65.2665	202.676	233.542	40.4133
fig|2.45727.peg.986	Heterodimeric efflux ABC transporter, permease/ATP-binding subunit 1	1851	1.851	1	13	1	18	1	0.034186	0.070203	0.022607	0.024524	0.028344	15.8032	100.042	23.8974	396.529	19.0604
fig|2.45727.peg.987	Heterodimeric efflux ABC transporter, permease/ATP-binding subunit 2	1935	1.935	4	13	10	3	4	0.034186	0.070203	0.022607	0.024524	0.028344	60.4687	95.6988	228.6	63.2192	72.932
fig|2.45727.peg.988	Quinone oxidoreductase (EC 1.6.5.5)	978	0.978	2	0	5	2	0	0.034186	0.070203	0.022607	0.024524	0.028344	59.8195	0	226.146	83.3873	0
fig|2.45727.peg.989	hypothetical protein	456	0.456	0	9	1	1	3	0.034186	0.070203	0.022607	0.024524	0.028344	0	281.14	97.0046	89.4219	232.111
fig|2.45727.peg.990	cell envelope-related function transcriptional attenuator, LytR/CpsA family	1707	1.707	40	44	8	14	28	0.034186	0.070203	0.022607	0.024524	0.028344	685.454	367.167	207.307	334.428	578.713
fig|2.45727.peg.991	Exodeoxyribonuclease V beta chain (EC 3.1.11.5)	969	0.969	3	2	0	0	0	0.034186	0.070203	0.022607	0.024524	0.028344	90.5627	29.4002	0	0	0
fig|2.45727.peg.992	hypothetical protein	3231	3.231	5	15	2	0	1	0.034186	0.070203	0.022607	0.024524	0.028344	45.2673	66.13	27.3811	0	10.9195
fig|2.45727.peg.993	ATP-dependent DNA helicase UvrD/PcrA, actinomycete paralog	2076	2.076	2	7	1	0	4	0.034186	0.070203	0.022607	0.024524	0.028344	28.1809	48.0303	21.3074	0	67.9785
fig|2.45727.peg.994	hypothetical protein	1326	1.326	0	11	3	0	0	0.034186	0.070203	0.022607	0.024524	0.028344	0	118.166	100.077	0	0
fig|2.45727.peg.995	hypothetical protein	843	0.843	0	0	0	0	0	0.034186	0.070203	0.022607	0.024524	0.028344	0	0	0	0	0
fig|2.45727.peg.996	Uncharacterized protein Noca_1520	165	0.165	60	106	17	36	36	0.034186	0.070203	0.022607	0.024524	0.028344	10637	9150.95	4557.45	8896.67	7697.64
fig|2.45727.peg.997	Zinc metalloprotease	549	0.549	9	5	0	0	0	0.034186	0.070203	0.022607	0.024524	0.028344	479.537	129.73	0	0	0
fig|2.45727.peg.998	Uncharacterized protein SCO5199	1362	1.362	0	10	2	1	6	0.034186	0.070203	0.022607	0.024524	0.028344	0	104.584	64.9546	29.9386	155.422
fig|2.45727.peg.999	hypothetical protein	1065	1.065	9	18	5	3	7	0.034186	0.070203	0.022607	0.024524	0.028344	247.198	240.751	207.672	114.863	231.893
fig|2.45727.peg.1000	hypothetical protein	501	0.501	1	0	0	0	0	0.034186	0.070203	0.022607	0.024524	0.028344	58.3867	0	0	0	0
fig|2.45727.peg.1001	Rhomboid family protein	2874	2.874	15	54	15	13	5	0.034186	0.070203	0.022607	0.024524	0.028344	152.671	267.64	230.867	184.444	61.3793
fig|2.45727.peg.1002	Fluoride ion transporter CrcB	360	0.36	0	1	0	0	0	0.034186	0.070203	0.022607	0.024524	0.028344	0	39.5678	0	0	0
fig|2.45727.peg.1003	hypothetical protein	429	0.429	0	0	1	0	0	0.034186	0.070203	0.022607	0.024524	0.028344	0	0	103.11	0	0
fig|2.45727.peg.1004	hypothetical protein	534	0.534	0	1	0	0	0	0.034186	0.070203	0.022607	0.024524	0.028344	0	26.6749	0	0	0
fig|2.45727.peg.1005	hypothetical protein	525	0.525	19	12	4	4	0	0.034186	0.070203	0.022607	0.024524	0.028344	1058.63	325.586	337.022	310.677	0
fig|2.45727.peg.1006	ATPase, AAA family	1917	1.917	29	18	2	3	8	0.034186	0.070203	0.022607	0.024524	0.028344	442.515	133.75	46.1493	63.8128	147.234
fig|2.45727.peg.1007	hypothetical protein	591	0.591	13	3	2	0	1	0.034186	0.070203	0.022607	0.024524	0.028344	643.439	72.3066	149.692	0	59.6968
fig|2.45727.peg.1008	hypothetical protein	4896	4.896	8	5	10	2	2	0.034186	0.070203	0.022607	0.024524	0.028344	47.797	14.547	90.3474	16.657	14.4121
fig|2.45727.peg.1009	hypothetical protein	141	0.141	0	0	0	0	0	0.034186	0.070203	0.022607	0.024524	0.028344	0	0	0	0	0
fig|2.45727.peg.1010	probable sulfite oxidase	1554	1.554	2	11	0	2	11	0.034186	0.070203	0.022607	0.024524	0.028344	37.647	100.829	0	52.4793	249.736
fig|2.45727.peg.1011	hypothetical protein	339	0.339	0	3	0	0	0	0.034186	0.070203	0.022607	0.024524	0.028344	0	126.057	0	0	0
fig|2.45727.peg.1012	hypothetical protein	1914	1.914	5	3	4	1	6	0.034186	0.070203	0.022607	0.024524	0.028344	76.4152	22.3267	92.4432	21.3043	110.598
fig|2.45727.peg.1013	hypothetical protein	3909	3.909	46	85	107	20	39	0.034186	0.070203	0.022607	0.024524	0.028344	344.226	309.74	1210.81	208.628	351.996
fig|2.45727.peg.1014	hypothetical protein	321	0.321	30	46	34	13	12	0.034186	0.070203	0.022607	0.024524	0.028344	2733.81	2041.25	4685.23	1651.38	1318.91
fig|2.45727.peg.1015	Phage tail sheath protein FI	1599	1.599	57	59	116	20	29	0.034186	0.070203	0.022607	0.024524	0.028344	1042.74	525.591	3208.98	510.024	639.865
fig|2.45727.peg.1016	hypothetical protein	432	0.432	27	36	82	12	13	0.034186	0.070203	0.022607	0.024524	0.028344	1828.23	1187.03	8396.28	1132.68	1061.69
fig|2.45727.peg.1017	hypothetical protein	357	0.357	4	8	32	2	4	0.034186	0.070203	0.022607	0.024524	0.028344	327.751	319.202	3964.96	228.439	395.303
fig|2.45727.peg.1018	hypothetical protein	195	0.195	7	7	12	1	5	0.034186	0.070203	0.022607	0.024524	0.028344	1050.06	511.338	2722.1	209.11	904.637
fig|2.45727.peg.1019	hypothetical protein	468	0.468	2	8	11	4	9	0.034186	0.070203	0.022607	0.024524	0.028344	125.007	243.494	1039.69	348.516	678.478
fig|2.45727.peg.1020	hypothetical protein	819	0.819	1	4	9	0	8	0.034186	0.070203	0.022607	0.024524	0.028344	35.7164	69.5697	486.089	0	344.624
fig|2.45727.peg.1021	hypothetical protein	666	0.666	0	6	5	0	5	0.034186	0.070203	0.022607	0.024524	0.028344	0	128.328	332.088	0	264.871
fig|2.45727.peg.1022	VgrG protein	1623	1.623	5	12	12	4	33	0.034186	0.070203	0.022607	0.024524	0.028344	90.1163	105.319	327.054	100.496	717.355
fig|2.45727.peg.1023	hypothetical protein	390	0.39	3	11	1	1	6	0.034186	0.070203	0.022607	0.024524	0.028344	225.013	401.765	113.421	104.555	542.782
fig|2.45727.peg.1024	hypothetical protein	411	0.411	5	2	0	0	3	0.034186	0.070203	0.022607	0.024524	0.028344	355.861	69.3158	0	0	257.524
fig|2.45727.peg.1025	hypothetical protein	1968	1.968	4	23	12	8	27	0.034186	0.070203	0.022607	0.024524	0.028344	59.4548	166.474	269.72	165.758	484.036
fig|2.45727.peg.1026	hypothetical protein	498	0.498	1	0	9	0	0	0.034186	0.070203	0.022607	0.024524	0.028344	58.7384	0	799.411	0	0
fig|2.45727.peg.1027	hypothetical protein	930	0.93	0	6	6	0	3	0.034186	0.070203	0.022607	0.024524	0.028344	0	91.8994	285.381	0	113.809
fig|2.45727.peg.1028	hypothetical protein	1899	1.899	27	38	17	8	4	0.034186	0.070203	0.022607	0.024524	0.028344	415.902	285.038	395.987	171.78	74.3146
fig|2.45727.peg.1029	hypothetical protein	132	0.132	0	0	0	0	0	0.034186	0.070203	0.022607	0.024524	0.028344	0	0	0	0	0
fig|2.45727.peg.1030	hypothetical protein	120	0.12	0	0	0	0	0	0.034186	0.070203	0.022607	0.024524	0.028344	0	0	0	0	0
fig|2.45727.peg.1031	hypothetical protein	795	0.795	1	0	0	0	0	0.034186	0.070203	0.022607	0.024524	0.028344	36.7946	0	0	0	0
fig|2.45727.peg.1032	Drug:proton antiporter	1356	1.356	0	0	0	0	0	0.034186	0.070203	0.022607	0.024524	0.028344	0	0	0	0	0
fig|2.45727.peg.1033	hypothetical protein	648	0.648	0	0	0	0	1	0.034186	0.070203	0.022607	0.024524	0.028344	0	0	0	0	54.4457
fig|2.45727.peg.1034	hypothetical protein	177	0.177	0	0	0	0	0	0.034186	0.070203	0.022607	0.024524	0.028344	0	0	0	0	0
fig|2.45727.peg.1035	6-phospho-beta-glucosidase (EC 3.2.1.86)	1416	1.416	3	6	1	2	6	0.034186	0.070203	0.022607	0.024524	0.028344	61.974	60.3577	31.2388	57.5938	149.495
fig|2.45727.peg.1036	PTS system, beta-glucoside-specific IIB component / PTS system, beta-glucoside-specific IIC component / PTS system, beta-glucoside-specific IIA component	1947	1.947	1	10	0	2	1	0.034186	0.070203	0.022607	0.024524	0.028344	15.024	73.1608	0	41.8864	18.1206
fig|2.45727.peg.1037	hypothetical protein	669	0.669	1	1	0	1	0	0.034186	0.070203	0.022607	0.024524	0.028344	43.7246	21.2921	0	60.9512	0
fig|2.45727.peg.1038	hypothetical protein	693	0.693	30	28	7	11	4	0.034186	0.070203	0.022607	0.024524	0.028344	1266.31	575.532	446.809	647.244	203.641
fig|2.45727.peg.1039	Acetyl-CoA synthetase (EC 6.2.1.1)	1902	1.902	48	60	4	32	5	0.034186	0.070203	0.022607	0.024524	0.028344	738.214	449.35	93.0265	686.038	92.7467
fig|2.45727.peg.1040	hypothetical protein	1590	1.59	1	13	1	1	1	0.034186	0.070203	0.022607	0.024524	0.028344	18.3973	116.464	27.8202	25.6455	22.1892
fig|2.45727.peg.1041	Uncharacterized MFS-type transporter	1182	1.182	0	1	0	0	0	0.034186	0.070203	0.022607	0.024524	0.028344	0	12.0511	0	0	0
fig|2.45727.peg.1042	Exodeoxyribonuclease VII small subunit (EC 3.1.11.6)	195	0.195	0	1	0	0	0	0.034186	0.070203	0.022607	0.024524	0.028344	0	73.0482	0	0	0
fig|2.45727.peg.1043	Exodeoxyribonuclease VII large subunit (EC 3.1.11.6)	1215	1.215	2	1	0	1	4	0.034186	0.070203	0.022607	0.024524	0.028344	48.151	11.7238	0	33.5608	116.151
fig|2.45727.peg.1044	hypothetical protein	327	0.327	0	0	0	0	0	0.034186	0.070203	0.022607	0.024524	0.028344	0	0	0	0	0
fig|2.45727.peg.1045	hypothetical protein	738	0.738	0	0	0	0	0	0.034186	0.070203	0.022607	0.024524	0.028344	0	0	0	0	0
fig|2.45727.peg.1046	4-hydroxy-3-methylbut-2-enyl diphosphate reductase (EC 1.17.7.4)	945	0.945	32	33	10	12	16	0.034186	0.070203	0.022607	0.024524	0.028344	990.535	497.424	468.086	517.795	597.347
fig|2.45727.peg.1047	Threonine dehydratase biosynthetic (EC 4.3.1.19)	1242	1.242	1	13	2	2	5	0.034186	0.070203	0.022607	0.024524	0.028344	23.5521	149.096	71.2304	65.6625	142.032
fig|2.45727.peg.1048	DNA recombination protein RmuC	1536	1.536	13	6	11	8	2	0.034186	0.070203	0.022607	0.024524	0.028344	247.573	55.6422	316.781	212.377	45.9386
fig|2.45727.peg.1049	Aspartyl aminopeptidase (EC 3.4.11.21)	1263	1.263	0	1	0	1	2	0.034186	0.070203	0.022607	0.024524	0.028344	0	11.2782	0	32.2853	55.8683
fig|2.45727.peg.1050	GTP-binding and nucleic acid-binding protein YchF	1074	1.074	21	58	22	14	26	0.034186	0.070203	0.022607	0.024524	0.028344	571.961	769.251	906.099	531.536	854.098
fig|2.45727.peg.1051	hypothetical protein	162	0.162	0	0	0	0	0	0.034186	0.070203	0.022607	0.024524	0.028344	0	0	0	0	0
fig|2.45727.peg.1052	hypothetical protein	141	0.141	0	0	0	0	0	0.034186	0.070203	0.022607	0.024524	0.028344	0	0	0	0	0
fig|2.45727.peg.1053	Antitoxin HigA	321	0.321	11	8	8	2	2	0.034186	0.070203	0.022607	0.024524	0.028344	1002.4	355.001	1102.41	254.058	219.818
fig|2.45727.peg.1054	hypothetical protein	216	0.216	0	2	0	0	0	0.034186	0.070203	0.022607	0.024524	0.028344	0	131.893	0	0	0
fig|2.45727.peg.1055	hypothetical protein	1014	1.014	10	8	2	0	2	0.034186	0.070203	0.022607	0.024524	0.028344	288.479	112.382	87.2467	0	69.5874
fig|2.45727.peg.1056	hypothetical protein	528	0.528	4	2	1	1	0	0.034186	0.070203	0.022607	0.024524	0.028344	221.604	53.9561	83.7767	77.228	0
fig|2.45727.peg.1057	hypothetical protein	1338	1.338	1	2	1	4	0	0.034186	0.070203	0.022607	0.024524	0.028344	21.8623	21.2921	33.0599	121.902	0
fig|2.45727.peg.1058	hypothetical protein	129	0.129	0	0	0	0	0	0.034186	0.070203	0.022607	0.024524	0.028344	0	0	0	0	0
fig|2.45727.peg.1059	hypothetical protein	717	0.717	0	0	0	0	0	0.034186	0.070203	0.022607	0.024524	0.028344	0	0	0	0	0
fig|2.45727.peg.1060	Neopullulanase (EC 3.2.1.135) / Maltodextrin glucosidase (EC 3.2.1.20)	2610	2.61	1	2	8	0	3	0.034186	0.070203	0.022607	0.024524	0.028344	11.2076	10.9153	135.583	0	40.5527
fig|2.45727.peg.1061	Transketolase (EC 2.2.1.1)	2085	2.085	36	78	20	25	15	0.034186	0.070203	0.022607	0.024524	0.028344	505.066	532.884	424.308	488.925	253.819
fig|2.45727.peg.1062	Permease of the drug/metabolite transporter (DMT) superfamily	942	0.942	0	6	0	1	0	0.034186	0.070203	0.022607	0.024524	0.028344	0	90.7287	0	43.287	0
fig|2.45727.peg.1063	uncharacterized protein with VanW-like domain	1749	1.749	21	40	12	17	21	0.034186	0.070203	0.022607	0.024524	0.028344	351.222	325.773	303.493	396.34	423.612
fig|2.45727.peg.1064	hypothetical protein	969	0.969	1	11	0	13	0	0.034186	0.070203	0.022607	0.024524	0.028344	30.1876	161.701	0	547.052	0
fig|2.45727.peg.1065	ABC transporter, substrate-binding protein (cluster 1, maltose/g3p/polyamine/iron)	1377	1.377	1	3	1	4	5	0.034186	0.070203	0.022607	0.024524	0.028344	21.2431	31.0336	32.1235	118.45	128.108
fig|2.45727.peg.1066	ABC transporter, permease protein 1 (cluster 1, maltose/g3p/polyamine/iron)	897	0.897	0	0	0	0	0	0.034186	0.070203	0.022607	0.024524	0.028344	0	0	0	0	0
fig|2.45727.peg.1067	ABC transporter, permease protein 2 (cluster 1, maltose/g3p/polyamine/iron)	816	0.816	1	5	0	1	0	0.034186	0.070203	0.022607	0.024524	0.028344	35.8477	87.2819	0	49.9711	0
fig|2.45727.peg.1068	hypothetical protein	438	0.438	5	0	4	1	0	0.034186	0.070203	0.022607	0.024524	0.028344	333.924	0	403.964	93.0968	0
fig|2.45727.peg.1069	4Fe-4S ferredoxin, iron-sulfur binding	321	0.321	132	194	42	76	74	0.034186	0.070203	0.022607	0.024524	0.028344	12028.8	8608.77	5787.64	9654.22	8133.28
fig|2.45727.peg.1070	N-succinyl-L,L-diaminopimelate aminotransferase (EC 2.6.1.17), type 2	1101	1.101	2	10	5	2	3	0.034186	0.070203	0.022607	0.024524	0.028344	53.1367	129.377	200.881	74.0715	96.1331
fig|2.45727.peg.1071	Phosphate ABC transporter, substrate-binding protein PstS (TC 3.A.1.7.1)	972	0.972	0	5	9	2	2	0.034186	0.070203	0.022607	0.024524	0.028344	0	73.2737	409.575	83.902	72.5943
fig|2.45727.peg.1072	hypothetical protein	1323	1.323	0	10	16	13	2	0.034186	0.070203	0.022607	0.024524	0.028344	0	107.667	534.955	400.675	53.3346
fig|2.45727.peg.1073	hypothetical protein	1371	1.371	10	34	14	18	11	0.034186	0.070203	0.022607	0.024524	0.028344	213.361	353.253	451.697	535.357	283.07
fig|2.45727.peg.1074	hypothetical protein	540	0.54	2	4	4	0	0	0.034186	0.070203	0.022607	0.024524	0.028344	108.34	105.514	327.66	0	0
fig|2.45727.peg.1075	hypothetical protein	867	0.867	1	0	0	0	1	0.034186	0.070203	0.022607	0.024524	0.028344	33.739	0	0	0	40.693
fig|2.45727.peg.1076	2,3,4,5-tetrahydropyridine-2,6-dicarboxylate N-succinyltransferase (EC 2.3.1.117)	918	0.918	13	8	2	1	0	0.034186	0.070203	0.022607	0.024524	0.028344	414.24	124.134	96.3706	44.4187	0
fig|2.45727.peg.1077	N-succinyl-L,L-diaminopimelate desuccinylase (EC 3.5.1.18)	342	0.342	1	9	5	2	0	0.034186	0.070203	0.022607	0.024524	0.028344	85.5314	374.853	646.697	238.458	0
fig|2.45727.peg.1078	Oligopeptide ABC transporter, ATP-binding protein OppF (TC 3.A.1.5.1)	939	0.939	5	10	1	2	3	0.034186	0.070203	0.022607	0.024524	0.028344	155.76	151.698	47.1077	86.8507	112.718
fig|2.45727.peg.1079	ABC transporter, ATP-binding protein (cluster 5, nickel/peptides/opines)	1035	1.035	7	11	3	2	3	0.034186	0.070203	0.022607	0.024524	0.028344	197.838	151.39	128.215	78.7949	102.263
fig|2.45727.peg.1080	hypothetical protein	1017	1.017	1	17	5	4	1	0.034186	0.070203	0.022607	0.024524	0.028344	28.7628	238.107	217.473	160.379	34.6911
fig|2.45727.peg.1081	hypothetical protein	1749	1.749	184	524	240	219	130	0.034186	0.070203	0.022607	0.024524	0.028344	3077.37	4267.62	6069.86	5105.79	2622.36
fig|2.45727.peg.1082	hypothetical protein	978	0.978	11	40	5	23	11	0.034186	0.070203	0.022607	0.024524	0.028344	329.007	582.593	226.146	958.954	396.819
fig|2.45727.peg.1083	hypothetical protein	138	0.138	64	215	43	72	29	0.034186	0.070203	0.022607	0.024524	0.028344	13566	22192.4	13783.1	21274.6	7414.09
fig|2.45727.peg.1084	DNA polymerase III subunits gamma and tau (EC 2.7.7.7)	1353	1.353	13	29	5	13	9	0.034186	0.070203	0.022607	0.024524	0.028344	281.059	305.312	163.467	391.791	234.684
fig|2.45727.peg.1085	hypothetical protein	300	0.3	0	1	0	1	0	0.034186	0.070203	0.022607	0.024524	0.028344	0	47.4814	0	135.921	0
fig|2.45727.peg.1086	Efflux ABC transporter, ATP-binding protein	669	0.669	6	19	8	11	8	0.034186	0.070203	0.022607	0.024524	0.028344	262.347	404.55	528.958	670.464	421.893
fig|2.45727.peg.1087	Demethylmenaquinone methyltransferase (EC 2.1.1.163)	702	0.702	2	2	5	1	0	0.034186	0.070203	0.022607	0.024524	0.028344	83.3383	40.5824	315.058	58.086	0
fig|2.45727.peg.1088	hypothetical protein	627	0.627	0	1	0	0	0	0.034186	0.070203	0.022607	0.024524	0.028344	0	22.7184	0	0	0
fig|2.45727.peg.1089	ABC transporter, permease protein 1 (cluster 5, nickel/peptides/opines) / ABC transporter, permease protein 2 (cluster 5, nickel/peptides/opines)	1719	1.719	0	0	0	0	0	0.034186	0.070203	0.022607	0.024524	0.028344	0	0	0	0	0
fig|2.45727.peg.1090	hypothetical protein	192	0.192	0	0	0	0	0	0.034186	0.070203	0.022607	0.024524	0.028344	0	0	0	0	0
fig|2.45727.peg.1091	Thiamin ABC transporter, ATPase component	1047	1.047	2	4	0	0	0	0.034186	0.070203	0.022607	0.024524	0.028344	55.8773	54.4199	0	0	0
fig|2.45727.peg.1092	Thiamin ABC transporter, transmembrane component	1680	1.68	0	0	0	8	1	0.034186	0.070203	0.022607	0.024524	0.028344	0	0	0	194.173	21.0005
fig|2.45727.peg.1093	Thiamin ABC transporter, substrate-binding component	1071	1.071	14	21	8	2	12	0.034186	0.070203	0.022607	0.024524	0.028344	382.376	279.302	330.413	76.1464	395.303
fig|2.45727.peg.1094	Glycerate kinase (EC 2.7.1.31)	1173	1.173	1	8	0	2	1	0.034186	0.070203	0.022607	0.024524	0.028344	24.9375	97.1485	0	69.5249	30.0774
fig|2.45727.peg.1095	hypothetical protein	1401	1.401	2	4	1	2	0	0.034186	0.070203	0.022607	0.024524	0.028344	41.7584	40.6693	31.5732	58.2104	0
fig|2.45727.peg.1096	Uncharacterized protein YjgR	1767	1.767	3	22	2	11	12	0.034186	0.070203	0.022607	0.024524	0.028344	49.6634	177.35	50.0669	253.843	239.598
fig|2.45727.peg.1097	Ferredoxin reductase	1233	1.233	7	10	13	7	6	0.034186	0.070203	0.022607	0.024524	0.028344	166.068	115.526	466.377	231.496	171.683
fig|2.45727.peg.1098	hypothetical protein	387	0.387	0	0	0	0	2	0.034186	0.070203	0.022607	0.024524	0.028344	0	0	0	0	182.33
fig|2.45727.peg.1099	hypothetical protein	225	0.225	2	2	1	0	0	0.034186	0.070203	0.022607	0.024524	0.028344	260.015	126.617	196.596	0	0
fig|2.45727.peg.1100	Beta-lactamase class C-like and penicillin binding proteins (PBPs) superfamily	1359	1.359	17	20	1	5	11	0.034186	0.070203	0.022607	0.024524	0.028344	365.916	209.631	32.549	150.023	285.57
fig|2.45727.peg.1101	alpha-mannosidase (EC 3.2.1.24)	942	0.942	0	0	0	0	0	0.034186	0.070203	0.022607	0.024524	0.028344	0	0	0	0	0
fig|2.45727.peg.1102	hypothetical protein	660	0.66	0	0	0	0	0	0.034186	0.070203	0.022607	0.024524	0.028344	0	0	0	0	0
fig|2.45727.peg.1103	N-acylglucosamine 2-epimerase (EC 5.1.3.8)	1230	1.23	0	32	5	4	12	0.034186	0.070203	0.022607	0.024524	0.028344	0	370.586	179.813	132.606	344.203
fig|2.45727.peg.1104	hypothetical protein	1776	1.776	8	6	2	6	14	0.034186	0.070203	0.022607	0.024524	0.028344	131.765	48.123	49.8132	137.758	278.115
[truncated: 2,109 more rows]

## Sheet: S5_Arachnia
feature_id	function	length	length/1000	expression_150	expression_0	expression_135	expression_15	expression_5	total_expression_150	total_expression_0	total_expression_135	total_expression_15	total_expression_5	RPKM_expression_150	RPKM_expression_0	RPKM_expression_135	RPKM_expression_15	RPKM_expression_5
[truncated: 3,052 more rows]
