# Supplementary material for: Metagenomic characterization of the metabolism, evolution, and global distribution of Candidatus Accumulibacter members in wastewater treatment plants
Source: ISME J. 2025 Dec 23;19(1):wraf278. doi: 10.1093/ismejo/wraf278 (PMC12766714; doi:10.1093/ismejo/wraf278)
Supplement: Dataset_5_wraf278 [file dataset_5_wraf278.xlsx]

## Sheet: Sheet1
Genome name	clade	Total	6A_MBL	AbiD	AbiE	AbiH	AbiJ	AbiL	All_UG	Avs	Azaca	BREX	Belisama	Borvo	CBASS	Cas	Ceres	CoCoNut	DISARM	DRT	DS-1	DS-11	DS-12B	DS-16	DS-23	DS-32	DS-38	DS-4	DS-41	DS-6	DS-8	DarTG	Dpd	Druantia	Dsr	Eleos	Erebus	Gabija	Gao_Her	Gao_Iet	Gao_Mza	Gao_Ppl	Gao_Qat	Gao_RL	Gao_Upx	HEC-01	HEC-02	HEC-03	HEC-04
GWASMC-A15	IV-C	4	0	0	0	0	0	0	0	0	0	0	0	0	0	3	0	0	0	0	0	0	0	0	0	0	0	0	0	0	0	0	0	0	0	0	0	0	0	0	0	0	0	0	0	1	0	0	0
GWASMC-A12	III	11	0	0	0	0	0	1	0	0	0	1	0	0	0	3	0	0	0	0	0	0	0	0	0	0	0	0	0	0	0	0	0	1	0	0	0	0	0	0	0	0	0	0	0	0	1	0	0
AMR_MDS_5503	IG	3	0	0	0	0	0	0	0	0	0	0	0	0	0	1	0	0	0	0	0	0	0	0	0	0	0	0	0	0	0	0	0	0	0	0	0	0	0	1	0	0	0	0	0	0	0	0	0
Bin228	III	13	0	0	0	0	0	0	0	0	0	0	0	0	0	4	0	0	0	0	0	0	0	0	0	0	0	0	0	0	0	0	0	0	0	0	0	0	0	0	0	0	0	0	0	0	0	1	0
SCUT-6	IV-C	1	0	0	0	0	0	0	0	0	0	0	0	0	0	0	0	0	0	0	0	0	0	0	0	0	0	0	0	0	0	0	0	0	0	0	0	0	0	0	0	0	0	0	0	1	0	0	0
UW16	IIB	31	0	0	0	0	0	0	0	0	0	0	0	0	0	4	0	0	0	0	0	0	0	0	0	0	1	0	0	0	0	0	0	1	0	0	1	1	0	0	0	0	0	1	0	0	0	0	0
GWASMC-A8	III	8	0	0	0	0	0	0	0	0	1	0	0	0	0	2	0	0	0	0	0	0	0	0	0	0	0	0	0	0	0	0	0	0	0	0	0	0	0	0	0	0	0	0	0	0	0	0	0
GWASMC-A46	IV-C	3	0	0	0	0	0	0	0	0	0	0	0	0	0	2	0	0	0	0	0	0	0	0	0	0	0	0	0	0	0	0	0	0	0	0	0	0	0	0	0	0	0	0	0	1	0	0	0
GWASMC-A26	IV-B	7	0	0	0	0	0	0	0	0	0	0	0	0	0	1	0	0	0	0	0	0	0	0	0	0	0	0	0	0	0	1	0	0	0	0	0	0	0	0	0	0	0	0	0	0	0	0	0
SCELSE-11	IV-C	9	0	0	0	0	0	0	0	0	0	0	0	0	0	4	0	0	0	0	0	0	0	0	0	0	0	0	0	0	0	0	0	0	0	0	0	0	0	0	0	0	0	0	0	1	0	0	0
SCELSE-14	III	19	0	0	0	0	0	0	0	0	0	1	0	0	0	4	0	0	0	0	0	0	0	0	0	0	0	0	0	0	0	0	0	0	0	0	0	0	0	1	0	0	0	0	0	0	0	0	0
GWASMC-A34	IV-B	14	0	0	0	0	0	0	0	0	0	1	0	0	0	4	0	0	0	0	0	0	0	0	0	0	0	0	0	0	0	1	0	0	0	0	0	0	0	0	0	0	0	0	0	0	0	0	0
UW13-POB	IIF	27	0	0	0	0	0	0	1	0	0	2	0	0	1	4	0	0	0	1	0	0	0	0	1	0	0	0	0	0	0	0	0	0	0	0	1	0	0	0	1	0	1	0	0	1	0	1	0
UW17	IIC	30	0	0	0	0	0	0	0	0	0	1	0	0	1	4	0	0	0	0	0	0	0	0	0	0	0	0	0	0	0	0	0	0	0	0	0	0	0	0	0	0	0	0	0	2	1	1	0
Bin45	IIA	15	0	0	1	0	0	0	0	0	0	0	0	0	2	2	0	0	0	0	0	0	0	0	0	0	0	0	0	0	0	0	0	0	0	0	0	1	0	0	0	0	0	0	0	0	0	0	0
GWASMC-A49	III	9	0	0	2	0	0	2	0	1	0	0	0	0	0	1	0	0	0	0	0	0	0	0	0	0	0	0	0	0	0	0	0	0	0	0	0	0	0	0	0	0	0	0	0	0	0	0	0
UW25	IIJ	18	0	0	0	0	1	0	0	0	0	0	0	0	0	3	0	0	0	1	0	0	0	0	0	0	0	0	0	0	0	0	0	1	1	0	0	0	1	0	0	0	0	0	0	1	0	0	0
SCUT-7	IV-C	12	0	0	0	0	0	0	0	0	0	0	0	0	0	3	0	0	0	0	0	0	0	0	0	0	0	0	0	1	0	0	0	0	1	0	0	0	0	0	0	0	0	0	0	1	0	0	0
GWASMC-A21	IV-C	6	0	0	0	0	0	0	0	0	0	0	0	0	0	5	0	0	0	0	0	0	0	0	0	0	0	0	0	0	0	0	0	0	0	0	0	0	0	0	0	0	0	0	0	1	0	0	0
AMR_MDS_3893	IV-A	11	0	0	0	0	0	0	0	0	0	0	0	0	0	2	0	0	0	0	0	0	0	0	0	0	0	0	0	0	0	0	0	0	0	0	0	0	0	0	0	0	0	0	0	1	0	0	0
GWASMC-A5	IV-C	5	0	0	0	0	0	0	0	0	0	0	0	0	0	3	0	0	0	0	0	0	0	0	0	0	0	0	0	0	0	0	0	0	0	0	0	0	0	0	0	0	0	0	0	1	0	0	0
BAT3C415	IIB	10	0	0	1	0	0	0	0	0	0	1	0	0	0	1	0	0	0	0	0	0	0	0	0	0	0	0	0	0	0	1	0	0	0	0	0	0	0	0	0	0	0	1	0	0	0	0	0
SCUT-4	IV-C	4	0	0	0	0	0	0	0	0	0	0	0	0	0	1	0	0	0	0	0	0	0	0	0	0	0	0	0	0	0	0	0	0	0	0	0	0	0	0	0	0	0	0	0	0	0	0	0
CANDO1	IA	3	0	0	0	0	0	0	0	0	0	0	0	0	0	0	0	0	0	0	0	0	0	0	0	0	0	0	0	0	0	0	0	0	0	0	0	0	0	0	0	0	0	0	0	0	0	0	0
GWASMC-A40	III	14	0	0	0	0	0	0	0	0	0	0	0	0	0	5	0	0	0	0	0	0	0	0	0	0	0	0	0	0	0	0	0	0	0	0	0	0	0	0	0	0	0	0	0	1	0	1	0
UW4	IA	11	0	0	0	0	0	0	0	0	0	0	0	0	0	1	0	0	0	0	0	0	0	0	0	0	0	0	0	0	0	0	0	0	0	0	0	0	0	0	0	0	0	0	0	0	0	1	0
MAG3	ID	16	0	0	0	0	0	0	0	0	0	0	0	0	0	3	1	0	0	1	0	0	0	0	0	0	0	0	0	0	0	0	0	0	0	0	0	0	0	0	1	0	0	0	0	0	0	0	0
UW26	IIJ	15	0	0	0	0	0	0	0	0	0	0	0	0	0	2	0	0	0	1	0	0	0	0	0	0	0	0	0	0	0	0	0	1	0	0	0	0	0	0	0	0	0	0	0	1	0	0	0
SCUT-1	IIC	11	0	0	0	0	0	1	0	0	0	0	0	0	0	1	0	0	0	0	0	0	0	0	0	0	0	0	0	0	0	0	0	0	0	0	1	0	0	1	0	0	0	0	0	0	0	0	0
SCELSE-1	IIF	16	0	0	1	0	0	0	0	0	0	1	1	0	0	0	0	0	0	0	0	0	0	0	0	0	0	0	0	0	0	0	0	0	0	0	0	0	0	0	0	0	0	1	0	0	0	0	0
GWASMC-A32	IIC	19	0	0	0	0	0	0	0	0	0	0	0	0	0	2	0	0	0	0	0	0	0	0	0	0	0	0	0	0	0	0	0	0	0	0	0	0	0	0	0	0	0	1	0	2	0	1	0
AALB	IIA	29	0	0	0	0	0	0	0	1	0	2	0	0	0	5	0	0	0	0	0	1	0	0	0	0	0	0	0	0	0	0	0	1	1	0	0	0	0	0	0	0	0	1	0	0	0	0	0
Bin140	IF	8	0	0	0	0	0	0	0	0	0	0	0	0	0	1	0	0	0	0	0	0	0	0	0	0	0	0	0	0	0	0	0	0	0	0	0	0	0	0	0	0	0	0	0	0	0	0	0
MAG-198	IIF	9	0	0	0	0	0	0	0	0	0	1	0	0	0	4	0	0	0	0	0	0	0	0	0	0	0	0	0	0	0	0	0	0	0	0	0	0	0	0	0	0	0	0	0	0	0	0	0
SCELSE-9	IIK	8	0	0	0	0	0	0	0	0	0	2	0	0	0	0	0	1	0	0	0	0	0	0	0	0	0	0	0	0	0	0	0	0	0	0	0	0	0	0	0	0	0	1	0	0	0	0	0
SCELSE-6	IIF	19	0	0	1	0	0	0	0	0	0	1	0	0	0	4	0	0	0	0	0	0	0	0	0	0	0	0	0	0	0	1	0	0	0	0	0	0	0	0	1	0	0	1	0	0	0	1	0
HKU-2	IIC	17	0	0	0	0	0	1	0	1	0	0	0	0	0	3	0	0	0	0	0	0	0	0	0	0	0	0	0	0	0	0	0	0	0	0	1	0	0	0	0	0	0	0	0	0	0	0	0
GWASMC-A39	IIL	8	0	0	0	0	0	0	0	0	0	0	0	0	1	1	0	0	0	0	0	0	0	0	0	0	0	0	0	0	0	1	0	0	0	0	0	1	0	0	0	0	0	0	0	0	0	0	0
GWASMC-A37	IIC	32	0	0	0	0	0	0	0	0	0	1	0	0	1	5	0	0	0	0	0	0	0	0	0	0	0	0	0	0	0	0	0	0	0	0	0	0	0	0	0	0	0	0	0	2	1	1	1
GWASMC-A48	IV-C	5	0	0	0	0	0	0	0	0	0	0	0	0	0	3	0	0	0	0	0	0	0	0	0	0	0	0	0	0	0	0	0	0	0	0	0	0	0	0	0	0	0	0	0	1	0	0	0
MAG-201	IIC	11	0	0	0	0	0	1	0	0	0	0	0	0	0	3	0	0	0	0	0	0	0	0	0	0	0	0	0	0	0	0	0	0	0	0	1	0	0	0	0	0	0	0	0	0	0	0	0
SCUT-2	IIC	27	0	0	0	0	0	1	0	1	1	0	0	0	0	4	0	0	0	1	0	0	0	0	0	0	0	0	0	0	0	1	0	0	0	0	1	0	0	1	0	0	0	0	0	0	0	0	0
UW11-POB	IIC	26	0	0	0	0	0	1	0	1	1	0	0	1	0	5	0	0	0	0	0	0	0	0	0	0	0	0	0	0	0	0	0	0	0	0	0	0	0	0	0	0	0	0	0	0	0	1	0
bin32	IA	21	0	0	0	0	0	0	0	0	0	2	0	0	0	0	0	0	0	0	1	0	0	0	0	0	0	0	0	0	0	0	0	0	0	0	0	1	0	0	0	0	0	0	0	0	0	0	0
AMR_MDS_0334	IIC	10	0	0	0	0	0	1	1	0	0	0	0	0	0	0	0	0	0	0	0	0	0	0	0	0	0	0	0	0	0	0	0	0	0	0	0	0	0	0	0	0	0	1	0	1	0	1	0
mtII8	IIB	23	0	0	1	0	0	0	0	0	0	2	0	0	0	5	0	0	0	0	0	0	0	0	0	0	0	0	0	0	0	0	0	0	0	0	0	2	0	0	0	0	0	1	0	0	0	1	0
UW21	IIF	27	0	0	0	0	0	0	0	0	0	2	0	0	0	1	0	0	0	0	0	0	0	0	0	0	0	0	0	0	0	1	0	1	0	0	0	0	0	0	0	0	0	1	0	1	0	1	0
AMR_MDS_0713	III	8	0	0	0	0	0	0	0	0	0	0	0	0	0	2	0	0	0	0	0	0	0	0	0	0	0	0	0	0	0	0	0	0	0	0	0	0	0	0	0	0	0	0	0	0	0	0	0
GWASMC-A33	IV-A	12	0	0	0	0	0	0	0	0	0	1	0	0	0	3	0	0	0	0	0	0	0	0	0	0	0	0	0	0	0	0	0	0	0	0	0	0	0	0	0	0	0	0	0	1	0	0	0
MAG33	IIA	18	0	1	3	0	0	0	0	0	0	0	0	0	1	1	0	0	0	0	0	0	0	0	0	1	0	0	0	0	0	1	0	0	0	0	0	0	0	0	0	0	0	0	0	0	0	1	0
BATAC726	IIB	12	0	0	1	0	0	0	0	0	0	1	0	0	0	1	0	0	0	0	0	0	0	0	0	0	0	0	0	0	0	0	0	0	0	0	0	0	0	0	0	0	0	0	0	0	1	1	0
GWASMC-A23	III	14	0	0	0	0	0	1	0	0	0	1	0	0	1	3	0	0	0	0	0	0	0	0	0	0	0	0	0	0	0	0	0	1	0	0	0	0	0	0	0	0	1	0	0	1	0	0	0
UW1	IIA	27	0	0	1	0	0	0	0	1	1	1	0	0	2	2	0	0	0	0	0	0	0	0	0	0	0	0	0	0	0	1	0	0	1	0	0	0	0	1	0	0	1	0	0	0	0	0	0
GWASMC-A35	IV-A	9	0	0	0	0	0	0	0	0	0	0	0	0	0	3	0	0	0	0	0	0	0	0	0	0	0	0	0	0	0	0	0	0	0	0	0	0	0	0	0	0	0	0	0	1	0	0	0
GWASMC-A25	IIF	33	0	0	2	0	0	1	0	0	0	2	0	0	1	4	0	0	0	0	0	0	0	0	0	0	0	0	0	0	0	0	0	0	0	0	0	1	0	0	0	1	0	0	0	0	0	0	0
AMR_MDS_5463	IB	32	0	0	0	0	0	0	0	0	0	2	0	0	2	2	0	0	0	0	0	0	0	0	0	0	0	0	0	0	0	0	0	0	0	0	1	0	0	1	0	0	0	1	0	0	1	1	0
ACC003	IG	20	0	0	0	0	0	0	0	0	0	2	0	0	0	4	0	0	0	0	0	0	0	0	0	0	0	0	0	0	0	0	0	0	0	0	1	1	0	0	1	0	0	0	0	1	0	1	0
AMR_MDS_0347	III	8	0	0	0	0	0	0	0	0	1	0	0	0	0	3	0	0	0	0	0	0	0	0	0	0	0	0	0	0	0	0	0	0	0	0	0	0	0	0	0	0	0	0	0	0	0	0	0
GWASMC-A11	IV-C	6	0	0	0	0	0	0	0	0	0	0	0	0	0	3	0	0	0	0	0	0	0	0	0	0	0	0	0	0	1	0	0	0	0	0	0	0	0	0	0	0	0	0	0	1	0	0	0
GWASMC-A14	III	8	0	0	0	0	0	0	0	0	0	0	0	0	0	3	0	0	0	0	0	0	0	0	0	0	0	0	0	0	0	0	0	0	0	0	0	0	0	0	0	0	0	0	0	0	0	0	0
MAG-197	IIA	18	0	0	0	0	0	0	0	0	0	0	0	0	0	2	0	0	0	0	0	0	0	0	0	0	0	0	0	0	0	1	0	0	1	0	2	0	0	0	0	0	0	0	0	0	1	1	0
mtI13	IC	23	0	0	0	0	0	0	0	1	0	3	0	0	0	3	0	0	0	0	0	0	0	0	0	0	0	0	0	0	0	0	0	0	1	0	0	0	0	0	0	0	0	0	0	0	0	0	0
GWASMC-A20	III	11	0	0	1	0	0	0	1	0	1	0	0	0	0	2	0	0	0	0	0	0	0	0	0	0	0	0	0	0	0	0	0	0	0	0	0	0	0	0	0	0	0	0	0	0	0	0	0
ACC007	IA	18	1	0	1	0	0	0	0	0	0	0	0	0	1	2	1	0	1	0	0	0	0	0	0	0	0	0	0	0	0	0	0	1	0	0	0	0	0	0	0	0	0	0	0	0	0	0	0
GWASMC-A27	IIC	15	0	0	0	0	0	0	0	0	1	0	0	0	0	2	0	1	0	0	0	0	0	0	0	0	0	0	0	0	0	0	0	0	0	0	0	0	0	1	0	0	0	0	0	1	0	1	0
UWLDOIC	IC	21	0	0	0	0	0	0	0	0	0	3	0	0	0	1	0	0	0	1	0	0	1	0	0	0	0	0	0	0	0	1	0	1	0	0	0	0	0	0	0	0	0	1	0	0	0	0	0
UW6	IIC	39	0	0	0	0	0	1	2	1	1	1	0	1	2	5	0	0	0	0	0	0	0	0	0	0	0	0	0	0	0	1	0	0	0	0	0	0	0	0	1	0	1	0	0	1	0	1	0
GWASMC-A42	IV-B	13	0	0	0	0	0	0	0	0	0	1	0	0	0	4	0	0	0	0	0	0	0	0	0	0	0	0	0	0	0	1	0	0	0	0	0	0	0	0	0	0	0	0	0	0	0	0	0
Bin142	IIC	5	0	0	0	0	0	1	0	0	0	0	0	0	0	1	0	0	0	0	0	0	0	0	0	0	0	0	0	0	0	0	0	0	0	0	0	0	0	0	0	0	0	0	0	0	0	0	0
SCELSE-2	IIC	9	0	0	0	0	0	1	0	0	0	0	0	0	0	3	0	0	0	1	0	0	0	0	0	0	0	0	0	0	0	0	0	0	0	0	0	0	0	0	0	0	0	0	0	0	0	0	0
MAG13	IA	25	0	0	0	0	0	0	1	0	0	1	0	0	0	1	0	0	0	0	0	0	1	0	0	0	0	0	0	0	0	0	0	0	0	0	0	1	0	0	0	0	0	1	0	1	0	0	0
GWASMC-A50	IV-C	7	0	0	0	0	0	0	0	0	0	0	0	0	0	4	0	0	0	0	0	0	0	0	0	0	0	0	0	0	0	0	0	0	0	0	0	0	0	0	0	0	0	0	0	1	0	0	0
GWASMC-A41	IV-C	6	0	0	0	0	0	0	0	0	0	0	0	0	0	4	0	0	0	0	0	0	0	0	0	0	0	0	0	0	0	0	0	0	0	0	0	0	0	0	0	0	0	0	0	0	0	0	0
SK01	IIC	14	0	0	0	0	0	0	0	0	0	0	0	0	0	2	0	0	0	0	0	0	0	0	0	0	0	0	0	0	0	0	0	0	0	1	1	0	0	0	0	0	0	0	0	0	0	0	0
GWASMC-A28	IV-B	16	0	0	0	0	0	0	0	0	0	1	0	0	1	3	0	0	0	0	0	0	0	0	0	0	0	0	0	0	0	0	0	0	0	0	0	1	0	0	0	0	1	0	0	1	0	0	0
UBA5574	IIC	16	0	0	0	0	0	0	0	0	0	0	0	0	0	3	0	0	0	0	0	0	0	0	0	0	0	0	0	0	0	0	0	0	0	1	1	0	0	0	0	0	0	0	0	0	0	0	0
Bin28	IIC	28	0	0	0	0	0	0	0	0	0	1	0	0	0	4	0	0	0	0	0	0	0	0	0	0	0	0	0	0	0	0	0	0	0	1	0	0	0	0	0	1	0	0	0	3	1	0	0
GWASMC-A13	III	11	0	0	1	0	0	0	0	0	0	0	0	0	1	4	0	0	0	0	0	0	0	0	0	0	0	0	0	0	0	0	0	0	0	0	0	0	0	0	0	0	0	0	0	0	0	0	0
AMR_MDS_0859	IV-C	5	0	0	0	0	0	0	0	0	0	0	0	0	0	4	0	0	0	0	0	0	0	0	0	0	0	0	0	0	0	0	0	0	0	0	0	0	0	0	0	0	0	0	0	1	0	0	0
SCELSE-7	IIH	9	0	1	0	0	0	0	0	0	0	0	0	0	0	0	0	0	0	0	0	0	0	0	0	0	0	0	0	0	0	0	0	0	0	0	0	0	0	0	0	0	0	0	0	0	0	0	1
GWASMC-A10	III	7	0	0	0	0	0	0	0	0	0	0	0	0	0	2	0	0	0	0	0	0	0	0	0	0	0	0	0	0	0	0	0	0	0	0	0	0	0	0	0	0	0	0	0	0	0	0	0
GWASMC-A31	IIC	27	0	0	1	1	0	0	0	0	0	0	0	0	2	2	0	0	0	0	0	0	0	0	0	0	0	0	0	0	0	0	1	0	1	0	0	1	0	0	0	0	0	0	0	1	0	1	0
MAG-203	IA	5	0	0	0	0	0	0	0	0	0	0	0	0	0	0	0	0	0	0	0	0	0	0	0	0	0	0	0	0	0	0	0	0	0	0	0	0	0	0	0	0	0	0	0	1	0	1	0
BAT3C720	IIG	32	0	0	0	0	0	0	0	1	0	2	0	0	0	2	0	0	0	0	0	0	0	0	1	0	0	0	0	0	0	0	0	0	0	0	0	0	0	0	0	0	0	0	0	0	0	0	0
SK02	IIC	15	0	0	0	0	0	0	0	1	0	1	0	0	0	3	0	1	0	0	0	0	0	0	0	0	0	0	0	0	0	0	0	0	0	0	0	0	0	0	0	0	0	0	0	0	0	0	0
MAXAC027	IIB	25	0	0	1	0	0	0	0	1	0	0	0	0	1	3	0	0	0	0	0	0	0	0	0	0	0	0	0	0	0	0	0	1	0	0	0	0	0	0	0	1	0	1	0	0	0	1	0
GWASMC-A36	IV-A	8	0	0	0	0	0	0	0	0	0	0	0	0	0	2	0	0	0	0	0	0	0	0	0	0	0	0	0	0	0	0	0	0	0	0	0	0	0	0	0	0	0	0	0	1	0	0	0
HKU-1	IB	3	0	0	0	0	0	0	0	0	0	0	0	0	0	0	0	0	0	0	0	0	0	0	0	0	0	0	0	0	0	0	0	0	0	0	0	0	0	0	0	0	0	0	0	0	0	0	0
AMR_MDS_0531	IV-C	6	0	0	0	0	0	0	0	0	0	0	0	0	0	4	0	0	0	0	0	0	0	0	0	0	0	0	0	0	0	0	0	0	0	0	0	0	0	0	0	0	0	0	0	1	0	0	0
AMR_MDS_0653	III	9	1	0	1	0	0	0	0	0	0	0	0	0	0	2	0	0	0	0	0	0	1	0	0	0	0	0	0	0	0	0	0	0	0	0	0	0	0	1	0	0	0	0	0	0	0	0	0
HK-STAS-PROT-103	IF	5	0	0	0	0	0	0	0	0	0	0	0	0	0	1	0	0	0	0	0	0	0	0	0	0	0	0	0	0	0	1	0	0	0	0	0	0	0	0	0	0	0	0	0	0	0	0	0
GWASMC-A16	IIH	22	1	0	1	0	0	0	1	0	1	0	0	0	1	3	0	0	0	0	0	0	0	0	0	0	0	0	0	0	0	0	0	0	0	0	0	0	0	0	1	0	0	1	0	0	0	0	1
HK-STAS-PROT-102	ID	14	0	0	0	0	0	0	0	0	0	0	0	0	0	2	0	0	0	0	0	0	0	0	0	0	0	0	0	0	0	0	0	0	0	0	0	0	0	0	0	0	0	1	0	0	0	0	0
UW12-POB	IID	21	0	0	1	0	0	0	0	0	0	0	0	0	1	1	0	0	0	1	0	0	0	0	0	0	0	0	0	0	0	0	0	0	0	0	0	0	0	0	0	0	0	1	0	0	0	0	0
GWASMC-A19	III	7	0	0	1	0	0	0	0	0	0	0	0	0	0	2	0	0	0	0	0	0	0	0	0	0	0	0	0	0	0	0	0	0	0	0	0	0	0	0	0	0	0	0	0	0	0	0	0
ACC005	IA	17	0	0	0	0	0	0	0	0	0	3	0	0	0	1	0	0	0	0	0	0	0	0	0	0	0	0	0	0	0	0	0	0	0	0	0	0	0	0	0	0	0	0	0	1	0	0	0
GWASMC-A29	IIF	15	0	0	0	0	0	0	0	0	0	1	0	0	0	3	0	0	0	0	0	0	0	0	1	0	0	0	0	0	0	0	0	0	0	0	1	0	0	0	0	0	0	0	0	0	0	1	0
BATAC285	IID	20	0	0	1	0	0	0	0	0	0	0	0	0	0	2	0	0	0	0	0	0	0	0	0	0	0	0	0	0	0	0	0	0	0	0	1	0	0	0	0	0	0	0	0	1	0	0	0
AMR_MDS_0563	III	9	0	0	0	0	0	0	0	0	0	0	0	0	0	2	0	0	0	0	0	0	0	0	0	0	0	0	0	0	0	0	0	0	0	0	0	0	0	0	0	0	0	1	0	0	0	0	0
SBR_L	IIC	28	0	0	0	0	0	0	0	0	0	1	0	0	1	4	0	0	0	0	0	0	0	0	0	0	0	0	0	0	0	0	0	0	0	0	0	0	0	0	0	0	0	0	0	2	1	0	1
UBA2327	IIF	17	0	0	1	0	0	0	0	0	0	2	0	0	0	3	0	0	0	0	0	0	0	0	0	0	0	0	0	0	0	0	0	0	0	0	0	0	0	0	1	1	0	0	0	0	0	0	0
GWASMC-A47	IV-C	3	0	0	0	0	0	0	0	0	0	0	0	0	0	1	0	0	0	0	0	0	0	0	0	0	0	0	0	0	0	0	0	0	0	0	0	0	0	0	0	0	0	0	0	1	0	1	0
UW18	IIC	23	0	0	0	0	0	0	0	0	0	0	0	0	0	2	0	0	0	0	0	0	0	0	0	0	0	0	0	0	0	0	0	0	0	0	0	0	0	0	0	0	0	0	0	1	0	0	0
GWASMC-A44	IV-C	6	0	0	0	0	0	0	0	0	0	0	0	0	0	2	0	0	0	0	0	0	0	0	0	0	0	0	0	0	0	0	0	0	0	0	0	0	0	0	0	0	0	0	0	1	0	0	0
SK12	IIF	20	0	0	0	0	0	0	0	0	0	1	0	0	0	2	0	0	0	0	0	0	0	0	0	0	0	0	0	0	0	1	1	0	0	0	1	0	0	0	0	0	0	0	0	1	0	0	0
GWASMC-A24	IIC	7	0	0	0	0	0	0	0	0	0	2	0	0	0	1	0	0	0	0	0	0	0	0	0	0	0	0	0	0	0	0	0	0	0	0	0	0	0	0	0	0	0	0	0	1	0	0	0
SSA1	IIC	24	0	0	0	0	0	1	0	0	1	0	0	0	0	4	0	0	0	0	0	0	0	0	0	0	0	0	0	0	0	1	0	1	0	0	1	0	0	0	0	0	0	0	0	0	0	0	0
GWASMC-A22	III	9	0	0	0	0	0	1	0	0	0	0	0	0	0	3	0	0	0	0	0	0	0	0	0	0	0	0	0	0	0	0	0	1	0	0	0	0	0	0	0	0	0	0	0	0	0	0	0
bin163	IA	41	0	0	0	0	0	0	1	0	0	1	0	0	3	1	0	0	0	2	0	0	1	0	0	0	0	0	1	0	0	0	0	0	0	0	0	1	0	0	0	0	0	4	1	0	0	0	0
GWASMC-A45	IV-C	4	0	0	0	0	0	0	0	0	0	0	0	0	0	3	0	0	0	0	0	0	0	0	0	0	0	0	0	0	0	0	0	0	0	0	0	0	0	0	0	0	0	0	0	1	0	0	0
ACC012	IC	34	0	0	0	0	0	0	0	0	0	4	0	0	1	3	0	0	0	2	0	0	0	0	0	0	0	0	1	0	0	0	0	0	1	0	0	0	0	0	0	0	0	0	0	0	0	0	0
GWASMC-A17	III	12	0	0	0	0	0	0	0	0	1	0	0	0	1	3	0	0	0	0	0	0	0	0	0	0	0	0	0	0	0	0	0	0	0	0	0	0	0	1	0	0	0	0	0	0	0	0	0
GWASMC-A9	IV-C	6	0	0	0	0	0	0	0	0	0	0	0	0	0	4	0	0	0	0	0	0	0	0	0	0	0	0	0	0	0	0	0	0	0	0	0	0	0	0	0	0	0	0	0	1	0	0	0
GWASMC-A2	IV-A	10	0	0	0	0	0	0	0	0	0	1	0	0	0	2	0	0	0	0	0	0	0	0	0	0	0	0	0	0	0	0	0	0	0	0	0	0	0	0	0	0	0	0	0	1	0	0	0
AMR_MDS_5487	IA	19	0	0	0	0	0	0	0	0	0	1	0	0	1	1	0	0	0	0	0	0	0	0	0	0	0	1	0	0	0	0	0	0	0	0	0	0	0	0	0	0	0	0	0	1	0	1	0
MAG-200	IID	2	0	0	0	0	0	0	0	0	0	0	0	0	0	0	0	0	0	0	0	0	0	0	0	0	0	0	0	0	0	0	0	0	0	0	0	0	0	0	0	0	0	0	0	0	0	0	0
GWASMC-A4	III	8	0	0	0	0	0	0	0	0	0	0	0	0	0	5	0	0	0	0	0	0	0	0	0	0	0	0	0	0	0	0	0	0	0	0	0	0	0	0	0	0	0	0	0	0	0	0	0
GWASMC-A38	III	23	0	0	0	0	0	0	0	0	0	0	0	0	2	5	0	0	0	0	0	0	0	0	0	0	0	0	0	0	0	1	0	0	0	0	0	0	0	0	0	0	0	0	0	1	0	1	0
GWASMC-A30	IIC	23	0	0	0	0	0	1	0	0	0	0	0	0	0	2	0	0	0	0	0	0	0	1	0	0	0	0	0	0	0	0	0	0	0	0	0	0	0	0	0	0	0	1	0	1	0	0	0
SCUT-8	IV-C	6	0	0	0	0	0	0	0	0	0	0	0	0	0	2	0	0	0	0	1	0	0	0	0	0	0	0	0	0	0	0	0	0	0	0	0	0	0	0	0	0	0	0	0	1	0	0	0
GWASMC-A43	IV-B	11	0	0	0	0	0	0	0	0	0	1	0	0	0	4	0	0	0	0	0	0	0	0	0	0	0	0	0	0	0	1	0	0	0	0	0	0	0	0	0	0	0	0	0	0	0	0	0
SBR_S	IC	25	0	0	0	0	0	0	0	0	0	1	0	0	1	2	0	0	0	0	0	0	0	0	0	0	0	0	0	0	0	0	0	0	1	0	0	0	0	0	0	1	0	0	0	0	0	0	0
GWASMC-A6	III	6	0	0	0	0	0	0	0	0	0	0	0	0	0	2	0	0	0	0	0	0	0	0	0	0	0	0	0	0	0	0	0	0	0	0	0	0	0	0	0	0	0	0	0	0	0	0	0
SCUT-5	IIC	36	2	0	0	0	0	1	0	0	0	0	0	0	1	4	0	0	0	0	0	0	0	0	0	0	0	0	0	0	0	0	0	0	0	0	1	0	0	0	0	0	1	0	0	0	0	0	0
SCELSE-8	IIC	25	1	0	0	0	0	1	1	0	0	0	0	0	0	4	0	0	0	0	0	0	0	0	0	0	0	0	0	0	0	0	0	1	1	0	1	0	0	0	0	0	0	0	0	0	0	1	1
GWASMC-A3	IV-C	4	0	0	0	0	0	0	0	0	0	0	0	0	0	3	0	0	0	0	0	0	0	0	0	0	0	0	0	0	0	0	0	0	0	0	0	0	0	0	0	0	0	0	0	0	0	0	0
GWASMC-A1	IIC	32	0	0	0	0	0	0	0	0	0	0	0	0	0	4	0	0	0	0	0	0	0	0	0	0	0	0	0	1	0	0	0	0	0	0	1	1	0	0	0	1	0	0	0	1	0	0	0
SSB1	IIF	23	0	0	1	0	0	0	0	0	0	2	1	0	2	2	0	0	0	0	0	0	0	0	0	0	0	0	0	0	0	0	0	0	0	0	0	0	0	0	0	0	0	0	0	0	0	0	0
GWASMC-A18	III	6	0	0	0	0	0	0	0	0	0	0	0	0	0	3	0	0	0	0	0	0	0	0	0	0	0	0	0	0	0	0	0	0	0	0	0	0	0	0	0	0	0	0	0	0	0	0	0
UW10-POB	IIB	22	0	0	1	0	0	0	0	1	0	2	0	0	0	3	0	0	0	0	0	0	0	0	0	0	0	0	0	0	0	0	0	0	0	0	1	1	0	0	0	0	0	1	0	0	0	1	0
UW14	IC	28	0	0	0	0	0	0	0	0	0	3	0	0	1	4	0	0	0	0	0	0	1	0	0	0	0	0	0	0	0	1	0	0	0	0	1	0	0	0	0	0	0	0	0	1	0	0	0
UW8-POB	IA	11	0	0	0	0	0	0	0	0	0	0	0	0	0	1	0	0	0	0	0	0	0	0	0	0	0	0	0	0	0	0	0	0	0	0	0	0	0	0	0	0	0	0	0	0	0	1	0
MAG-196	IV-C	3	0	0	0	0	0	0	0	0	0	0	0	0	0	1	0	0	0	0	0	0	0	0	0	0	0	0	0	0	0	0	0	0	0	0	0	0	0	0	0	0	0	0	0	0	0	0	0
GWASMC-A7	IV-C	9	0	0	0	0	0	0	0	1	0	0	0	0	0	3	0	0	0	0	0	0	0	0	0	0	0	0	0	0	0	0	0	0	0	0	0	1	0	0	0	0	0	0	0	1	0	0	0
Bin208	IG	16	0	0	0	0	0	0	0	0	0	3	0	0	0	3	0	0	0	0	0	0	0	0	0	0	0	0	0	0	1	0	0	0	0	0	0	0	0	0	0	0	0	0	0	1	0	0	0
bin12	IIF	8	0	0	0	0	0	0	0	0	0	1	0	0	0	1	0	0	0	0	0	0	0	0	0	0	0	0	0	0	0	0	0	0	0	0	0	0	0	0	0	0	0	0	0	0	0	0	0
[truncated: 55 more columns]

## Sheet: Sheet2
	Subtype of 6A_MBL	Subtype of AbiD	Subtype of AbiE	Subtype of AbiH	Subtype of AbiJ	Subtype of AbiL	Subtype of All_UG	Subtype of All_UG	Subtype of Avs	Subtype of Avs	Subtype of Avs	Subtype of Azaca	Subtype of BREX	Subtype of BREX	Subtype of BREX	Subtype of BREX	Subtype of Belisama	Subtype of Borvo	Subtype of CBASS	Subtype of CBASS	Subtype of CBASS	Subtype of Cas	Subtype of Cas	Subtype of Cas	Subtype of Cas	Subtype of Cas	Subtype of Cas	Subtype of Cas	Subtype of Cas	Subtype of Cas	Subtype of Cas	Subtype of Cas	Subtype of Cas	Subtype of Cas	Subtype of Ceres	Subtype of CoCoNut	Subtype of DISARM	Subtype of DRT	Subtype of DRT	Subtype of DRT	Subtype of DRT	Subtype of DRT	Subtype of DRT	Subtype of DRT	Subtype of DS-1	Subtype of DS-11	Subtype of DS-12B	Subtype of DS-16	Subtype of DS-23
Genome name	6A_MBL::6A_MBL	AbiD::AbiD	AbiE::AbiE	AbiH::AbiH	AbiJ::AbiJ	AbiL::AbiL	All_UG::UG1	All_UG::UG7	Avs::Avs_II	Avs::Avs_III	Avs::Avs_IV	Azaca::Azaca	BREX::BREX	BREX::BREX_I	BREX::BREX_II	BREX::BREX_III	Belisama::Belisama	Borvo::Borvo	CBASS::CBASS_I	CBASS::CBASS_II	CBASS::CBASS_III	Cas::CAS_Class1-Subtype-I-B	Cas::CAS_Class1-Subtype-I-C	Cas::CAS_Class1-Subtype-I-E	Cas::CAS_Class1-Subtype-I-F	Cas::CAS_Class1-Subtype-I-G	Cas::CAS_Class1-Subtype-III-A	Cas::CAS_Class1-Subtype-III-B	Cas::CAS_Class1-Subtype-III-C	Cas::CAS_Class1-Subtype-III-D	Cas::CAS_Class1-Type-I	Cas::CAS_Class1-Type-III	Cas::CAS_Class2-Subtype-II-C	Cas::CAS_Cluster	Ceres::Ceres	CoCoNut::CoCoNut_II	DISARM::DISARM_1	DRT::DRT6	DRT::DRT7	DRT::DRT8	DRT::DRT9	DRT::DRT_3	DRT::DRT_4	DRT::DRT_5	DS-1::DS-1	DS-11::DS-11	DS-12B::DS-12B	DS-16::DS-16	DS-23::DS-23
GWASMC-A15_defense_finder	0	0	0	0	0	0	0	0	0	0	0	0	0	0	0	0	0	0	0	0	0	0	1	0	0	0	0	0	0	1	0	0	0	1	0	0	0	0	0	0	0	0	0	0	0	0	0	0	0
GWASMC-A12_defense_finder	0	0	0	0	0	1	0	0	0	0	0	0	0	1	0	0	0	0	0	0	0	0	1	1	0	0	0	1	0	0	0	0	0	0	0	0	0	0	0	0	0	0	0	0	0	0	0	0	0
AMR_MDS_5503_defense_finder	0	0	0	0	0	0	0	0	0	0	0	0	0	0	0	0	0	0	0	0	0	0	0	0	0	0	1	0	0	0	0	0	0	0	0	0	0	0	0	0	0	0	0	0	0	0	0	0	0
Bin228_defense_finder	0	0	0	0	0	0	0	0	0	0	0	0	0	0	0	0	0	0	0	0	0	0	1	1	0	1	0	1	0	0	0	0	0	0	0	0	0	0	0	0	0	0	0	0	0	0	0	0	0
SCUT-6_defense_finder	0	0	0	0	0	0	0	0	0	0	0	0	0	0	0	0	0	0	0	0	0	0	0	0	0	0	0	0	0	0	0	0	0	0	0	0	0	0	0	0	0	0	0	0	0	0	0	0	0
UW16_defense_finder	0	0	0	0	0	0	0	0	0	0	0	0	0	0	0	0	0	0	0	0	0	0	1	1	0	0	1	0	0	0	0	0	0	1	0	0	0	0	0	0	0	0	0	0	0	0	0	0	0
GWASMC-A8_defense_finder	0	0	0	0	0	0	0	0	0	0	0	1	0	0	0	0	0	0	0	0	0	0	1	0	0	0	0	1	0	0	0	0	0	0	0	0	0	0	0	0	0	0	0	0	0	0	0	0	0
GWASMC-A46_defense_finder	0	0	0	0	0	0	0	0	0	0	0	0	0	0	0	0	0	0	0	0	0	0	1	0	0	0	0	0	0	0	0	0	0	1	0	0	0	0	0	0	0	0	0	0	0	0	0	0	0
GWASMC-A26_defense_finder	0	0	0	0	0	0	0	0	0	0	0	0	0	0	0	0	0	0	0	0	0	0	0	0	0	0	1	0	0	0	0	0	0	0	0	0	0	0	0	0	0	0	0	0	0	0	0	0	0
SCELSE-11_defense_finder	0	0	0	0	0	0	0	0	0	0	0	0	0	0	0	0	0	0	0	0	0	0	1	0	1	0	1	0	0	1	0	0	0	0	0	0	0	0	0	0	0	0	0	0	0	0	0	0	0
SCELSE-14_defense_finder	0	0	0	0	0	0	0	0	0	0	0	0	0	1	0	0	0	0	0	0	0	0	1	0	0	2	0	1	0	0	0	0	0	0	0	0	0	0	0	0	0	0	0	0	0	0	0	0	0
GWASMC-A34_defense_finder	0	0	0	0	0	0	0	0	0	0	0	0	0	1	0	0	0	0	0	0	0	0	1	0	0	1	1	1	0	0	0	0	0	0	0	0	0	0	0	0	0	0	0	0	0	0	0	0	0
UW13-POB_defense_finder	0	0	0	0	0	0	1	0	0	0	0	0	0	2	0	0	0	0	1	0	0	0	0	0	0	1	1	1	0	0	1	0	0	0	0	0	0	0	0	0	0	0	1	0	0	0	0	0	1
UW17_defense_finder	0	0	0	0	0	0	0	0	0	0	0	0	0	1	0	0	0	0	1	0	0	0	0	2	0	0	0	1	0	0	0	0	0	1	0	0	0	0	0	0	0	0	0	0	0	0	0	0	0
Bin45_defense_finder	0	0	1	0	0	0	0	0	0	0	0	0	0	0	0	0	0	0	0	0	2	0	1	0	0	0	0	0	0	0	0	0	1	0	0	0	0	0	0	0	0	0	0	0	0	0	0	0	0
GWASMC-A49_defense_finder	0	0	2	0	0	2	0	0	1	0	0	0	0	0	0	0	0	0	0	0	0	0	1	0	0	0	0	0	0	0	0	0	0	0	0	0	0	0	0	0	0	0	0	0	0	0	0	0	0
UW25_defense_finder	0	0	0	0	1	0	0	0	0	0	0	0	0	0	0	0	0	0	0	0	0	0	0	0	1	1	1	0	0	0	0	0	0	0	0	0	0	0	0	0	0	1	0	0	0	0	0	0	0
SCUT-7_defense_finder	0	0	0	0	0	0	0	0	0	0	0	0	0	0	0	0	0	0	0	0	0	0	1	0	0	0	1	0	0	1	0	0	0	0	0	0	0	0	0	0	0	0	0	0	0	0	0	0	0
GWASMC-A21_defense_finder	0	0	0	0	0	0	0	0	0	0	0	0	0	0	0	0	0	0	0	0	0	0	1	0	1	0	1	0	0	1	0	0	0	1	0	0	0	0	0	0	0	0	0	0	0	0	0	0	0
AMR_MDS_3893_defense_finder	0	0	0	0	0	0	0	0	0	0	0	0	0	0	0	0	0	0	0	0	0	0	1	0	0	0	1	0	0	0	0	0	0	0	0	0	0	0	0	0	0	0	0	0	0	0	0	0	0
GWASMC-A5_defense_finder	0	0	0	0	0	0	0	0	0	0	0	0	0	0	0	0	0	0	0	0	0	0	1	0	0	0	0	0	0	0	0	1	0	1	0	0	0	0	0	0	0	0	0	0	0	0	0	0	0
BAT3C415_defense_finder	0	0	1	0	0	0	0	0	0	0	0	0	0	1	0	0	0	0	0	0	0	0	0	0	0	0	0	0	0	1	0	0	0	0	0	0	0	0	0	0	0	0	0	0	0	0	0	0	0
SCUT-4_defense_finder	0	0	0	0	0	0	0	0	0	0	0	0	0	0	0	0	0	0	0	0	0	0	0	0	1	0	0	0	0	0	0	0	0	0	0	0	0	0	0	0	0	0	0	0	0	0	0	0	0
CANDO1_defense_finder	0	0	0	0	0	0	0	0	0	0	0	0	0	0	0	0	0	0	0	0	0	0	0	0	0	0	0	0	0	0	0	0	0	0	0	0	0	0	0	0	0	0	0	0	0	0	0	0	0
GWASMC-A40_defense_finder	0	0	0	0	0	0	0	0	0	0	0	0	0	0	0	0	0	0	0	0	0	0	1	1	0	0	0	1	0	0	0	0	1	1	0	0	0	0	0	0	0	0	0	0	0	0	0	0	0
UW4_defense_finder	0	0	0	0	0	0	0	0	0	0	0	0	0	0	0	0	0	0	0	0	0	0	0	0	0	1	0	0	0	0	0	0	0	0	0	0	0	0	0	0	0	0	0	0	0	0	0	0	0
MAG3_defense_finder	0	0	0	0	0	0	0	0	0	0	0	0	0	0	0	0	0	0	0	0	0	0	1	1	0	0	0	0	0	0	0	0	0	1	1	0	0	0	0	1	0	0	0	0	0	0	0	0	0
UW26_defense_finder	0	0	0	0	0	0	0	0	0	0	0	0	0	0	0	0	0	0	0	0	0	0	0	0	0	1	1	0	0	0	0	0	0	0	0	0	0	0	0	0	0	1	0	0	0	0	0	0	0
SCUT-1_defense_finder	0	0	0	0	0	1	0	0	0	0	0	0	0	0	0	0	0	0	0	0	0	0	0	0	0	0	0	0	0	0	0	0	0	1	0	0	0	0	0	0	0	0	0	0	0	0	0	0	0
SCELSE-1_defense_finder	0	0	1	0	0	0	0	0	0	0	0	0	0	0	0	1	1	0	0	0	0	0	0	0	0	0	0	0	0	0	0	0	0	0	0	0	0	0	0	0	0	0	0	0	0	0	0	0	0
GWASMC-A32_defense_finder	0	0	0	0	0	0	0	0	0	0	0	0	0	0	0	0	0	0	0	0	0	0	0	0	0	0	0	1	0	0	0	0	0	1	0	0	0	0	0	0	0	0	0	0	0	0	0	0	0
AALB_defense_finder	0	0	0	0	0	0	0	0	0	0	1	0	0	2	0	0	0	0	0	0	0	0	1	1	0	0	1	0	0	0	0	0	0	2	0	0	0	0	0	0	0	0	0	0	0	1	0	0	0
Bin140_defense_finder	0	0	0	0	0	0	0	0	0	0	0	0	0	0	0	0	0	0	0	0	0	0	1	0	0	0	0	0	0	0	0	0	0	0	0	0	0	0	0	0	0	0	0	0	0	0	0	0	0
MAG-198_defense_finder	0	0	0	0	0	0	0	0	0	0	0	0	0	1	0	0	0	0	0	0	0	1	1	0	0	0	1	0	0	0	0	0	0	1	0	0	0	0	0	0	0	0	0	0	0	0	0	0	0
SCELSE-9_defense_finder	0	0	0	0	0	0	0	0	0	0	0	0	0	0	1	1	0	0	0	0	0	0	0	0	0	0	0	0	0	0	0	0	0	0	0	1	0	0	0	0	0	0	0	0	0	0	0	0	0
SCELSE-6_defense_finder	0	0	1	0	0	0	0	0	0	0	0	0	0	1	0	0	0	0	0	0	0	0	0	0	0	0	1	3	0	0	0	0	0	0	0	0	0	0	0	0	0	0	0	0	0	0	0	0	0
HKU-2_defense_finder	0	0	0	0	0	1	0	0	1	0	0	0	0	0	0	0	0	0	0	0	0	0	0	0	1	0	1	0	0	0	0	0	0	1	0	0	0	0	0	0	0	0	0	0	0	0	0	0	0
GWASMC-A39_defense_finder	0	0	0	0	0	0	0	0	0	0	0	0	0	0	0	0	0	0	0	1	0	0	0	0	0	0	0	0	0	0	0	0	0	1	0	0	0	0	0	0	0	0	0	0	0	0	0	0	0
GWASMC-A37_defense_finder	0	0	0	0	0	0	0	0	0	0	0	0	0	1	0	0	0	0	1	0	0	0	0	3	0	0	0	1	0	0	0	0	0	1	0	0	0	0	0	0	0	0	0	0	0	0	0	0	0
GWASMC-A48_defense_finder	0	0	0	0	0	0	0	0	0	0	0	0	0	0	0	0	0	0	0	0	0	0	1	0	0	0	0	0	0	1	0	0	0	1	0	0	0	0	0	0	0	0	0	0	0	0	0	0	0
MAG-201_defense_finder	0	0	0	0	0	1	0	0	0	0	0	0	0	0	0	0	0	0	0	0	0	0	0	0	0	0	0	0	0	0	0	0	0	3	0	0	0	0	0	0	0	0	0	0	0	0	0	0	0
SCUT-2_defense_finder	0	0	0	0	0	1	0	0	1	0	0	1	0	0	0	0	0	0	0	0	0	0	0	0	1	0	1	0	0	0	0	0	0	2	0	0	0	0	0	1	0	0	0	0	0	0	0	0	0
UW11-POB_defense_finder	0	0	0	0	0	1	0	0	0	0	1	1	0	0	0	0	0	1	0	0	0	1	0	1	0	0	1	0	0	0	0	0	0	2	0	0	0	0	0	0	0	0	0	0	0	0	0	0	0
bin32_defense_finder	0	0	0	0	0	0	0	0	0	0	0	0	0	1	0	1	0	0	0	0	0	0	0	0	0	0	0	0	0	0	0	0	0	0	0	0	0	0	0	0	0	0	0	0	1	0	0	0	0
AMR_MDS_0334_defense_finder	0	0	0	0	0	1	1	0	0	0	0	0	0	0	0	0	0	0	0	0	0	0	0	0	0	0	0	0	0	0	0	0	0	0	0	0	0	0	0	0	0	0	0	0	0	0	0	0	0
mtII8_defense_finder	0	0	1	0	0	0	0	0	0	0	0	0	0	1	0	1	0	0	0	0	0	0	1	0	0	0	0	1	1	0	0	0	0	2	0	0	0	0	0	0	0	0	0	0	0	0	0	0	0
UW21_defense_finder	0	0	0	0	0	0	0	0	0	0	0	0	0	1	1	0	0	0	0	0	0	0	0	0	0	0	0	1	0	0	0	0	0	0	0	0	0	0	0	0	0	0	0	0	0	0	0	0	0
AMR_MDS_0713_defense_finder	0	0	0	0	0	0	0	0	0	0	0	0	0	0	0	0	0	0	0	0	0	0	1	1	0	0	0	0	0	0	0	0	0	0	0	0	0	0	0	0	0	0	0	0	0	0	0	0	0
GWASMC-A33_defense_finder	0	0	0	0	0	0	0	0	0	0	0	0	0	1	0	0	0	0	0	0	0	0	1	0	0	0	1	0	0	0	0	0	0	1	0	0	0	0	0	0	0	0	0	0	0	0	0	0	0
MAG33_defense_finder	0	1	3	0	0	0	0	0	0	0	0	0	0	0	0	0	0	0	0	1	0	1	0	0	0	0	0	0	0	0	0	0	0	0	0	0	0	0	0	0	0	0	0	0	0	0	0	0	0
BATAC726_defense_finder	0	0	1	0	0	0	0	0	0	0	0	0	0	1	0	0	0	0	0	0	0	0	0	0	0	0	0	0	0	0	0	0	0	1	0	0	0	0	0	0	0	0	0	0	0	0	0	0	0
GWASMC-A23_defense_finder	0	0	0	0	0	1	0	0	0	0	0	0	1	0	0	0	0	0	0	0	1	0	1	1	0	0	0	1	0	0	0	0	0	0	0	0	0	0	0	0	0	0	0	0	0	0	0	0	0
UW1_defense_finder	0	0	1	0	0	0	0	0	1	0	0	1	0	0	1	0	0	0	0	1	1	0	0	1	0	0	0	1	0	0	0	0	0	0	0	0	0	0	0	0	0	0	0	0	0	0	0	0	0
GWASMC-A35_defense_finder	0	0	0	0	0	0	0	0	0	0	0	0	0	0	0	0	0	0	0	0	0	0	1	0	0	0	1	0	0	0	0	0	0	1	0	0	0	0	0	0	0	0	0	0	0	0	0	0	0
GWASMC-A25_defense_finder	0	0	2	0	0	1	0	0	0	0	0	0	0	0	2	0	0	0	0	0	1	1	0	1	0	0	0	1	0	0	0	0	0	1	0	0	0	0	0	0	0	0	0	0	0	0	0	0	0
AMR_MDS_5463_defense_finder	0	0	0	0	0	0	0	0	0	0	0	0	0	0	1	1	0	0	0	2	0	0	0	1	0	0	0	0	0	1	0	0	0	0	0	0	0	0	0	0	0	0	0	0	0	0	0	0	0
ACC003_defense_finder	0	0	0	0	0	0	0	0	0	0	0	0	0	1	0	1	0	0	0	0	0	0	1	1	0	0	0	1	0	0	0	0	0	1	0	0	0	0	0	0	0	0	0	0	0	0	0	0	0
AMR_MDS_0347_defense_finder	0	0	0	0	0	0	0	0	0	0	0	1	0	0	0	0	0	0	0	0	0	0	1	1	0	0	0	1	0	0	0	0	0	0	0	0	0	0	0	0	0	0	0	0	0	0	0	0	0
GWASMC-A11_defense_finder	0	0	0	0	0	0	0	0	0	0	0	0	0	0	0	0	0	0	0	0	0	0	1	0	0	0	1	0	0	1	0	0	0	0	0	0	0	0	0	0	0	0	0	0	0	0	0	0	0
GWASMC-A14_defense_finder	0	0	0	0	0	0	0	0	0	0	0	0	0	0	0	0	0	0	0	0	0	0	1	1	0	0	0	1	0	0	0	0	0	0	0	0	0	0	0	0	0	0	0	0	0	0	0	0	0
MAG-197_defense_finder	0	0	0	0	0	0	0	0	0	0	0	0	0	0	0	0	0	0	0	0	0	0	1	0	0	0	1	0	0	0	0	0	0	0	0	0	0	0	0	0	0	0	0	0	0	0	0	0	0
mtI13_defense_finder	0	0	0	0	0	0	0	0	0	0	1	0	0	1	1	1	0	0	0	0	0	0	1	1	0	0	1	0	0	0	0	0	0	0	0	0	0	0	0	0	0	0	0	0	0	0	0	0	0
GWASMC-A20_defense_finder	0	0	1	0	0	0	1	0	0	0	0	1	0	0	0	0	0	0	0	0	0	0	1	1	0	0	0	0	0	0	0	0	0	0	0	0	0	0	0	0	0	0	0	0	0	0	0	0	0
ACC007_defense_finder	1	0	1	0	0	0	0	0	0	0	0	0	0	0	0	0	0	0	0	1	0	0	0	1	1	0	0	0	0	0	0	0	0	0	1	0	1	0	0	0	0	0	0	0	0	0	0	0	0
GWASMC-A27_defense_finder	0	0	0	0	0	0	0	0	0	0	0	1	0	0	0	0	0	0	0	0	0	0	0	1	0	0	0	1	0	0	0	0	0	0	0	1	0	0	0	0	0	0	0	0	0	0	0	0	0
UWLDOIC_defense_finder	0	0	0	0	0	0	0	0	0	0	0	0	0	2	0	1	0	0	0	0	0	0	0	0	0	0	1	0	0	0	0	0	0	0	0	0	0	0	1	0	0	0	0	0	0	0	1	0	0
UW6_defense_finder	0	0	0	0	0	1	1	1	0	0	1	1	0	1	0	0	0	1	1	0	1	1	0	1	0	0	1	0	0	0	0	0	0	2	0	0	0	0	0	0	0	0	0	0	0	0	0	0	0
GWASMC-A42_defense_finder	0	0	0	0	0	0	0	0	0	0	0	0	0	1	0	0	0	0	0	0	0	0	1	0	0	1	1	1	0	0	0	0	0	0	0	0	0	0	0	0	0	0	0	0	0	0	0	0	0
PROAA_defense_finder	0	0	0	0	0	0	0	0	0	0	0	0	0	0	0	0	0	0	0	0	0	0	1	0	0	0	0	0	0	0	0	0	0	0	0	0	0	0	0	0	0	0	0	0	0	0	0	0	0
Bin142_defense_finder	0	0	0	0	0	1	0	0	0	0	0	0	0	0	0	0	0	0	0	0	0	0	0	0	0	0	1	0	0	0	0	0	0	0	0	0	0	0	0	0	0	0	0	0	0	0	0	0	0
SCELSE-2_defense_finder	0	0	0	0	0	1	0	0	0	0	0	0	0	0	0	0	0	0	0	0	0	1	0	0	0	0	1	0	0	0	0	0	0	1	0	0	0	1	0	0	0	0	0	0	0	0	0	0	0
MAG13_defense_finder	0	0	0	0	0	0	0	1	0	0	0	0	0	1	0	0	0	0	0	0	0	0	0	1	0	0	0	0	0	0	0	0	0	0	0	0	0	0	0	0	0	0	0	0	0	0	1	0	0
GWASMC-A50_defense_finder	0	0	0	0	0	0	0	0	0	0	0	0	0	0	0	0	0	0	0	0	0	0	1	0	0	0	1	0	0	1	0	0	0	1	0	0	0	0	0	0	0	0	0	0	0	0	0	0	0
GWASMC-A41_defense_finder	0	0	0	0	0	0	0	0	0	0	0	0	0	0	0	0	0	0	0	0	0	0	1	0	0	0	1	0	0	1	0	0	0	1	0	0	0	0	0	0	0	0	0	0	0	0	0	0	0
SK01_defense_finder	0	0	0	0	0	0	0	0	0	0	0	0	0	0	0	0	0	0	0	0	0	0	0	1	0	0	0	0	1	0	0	0	0	0	0	0	0	0	0	0	0	0	0	0	0	0	0	0	0
GWASMC-A28_defense_finder	0	0	0	0	0	0	0	0	0	0	0	0	0	0	1	0	0	0	1	0	0	0	1	0	1	0	0	1	0	0	0	0	0	0	0	0	0	0	0	0	0	0	0	0	0	0	0	0	0
UBA5574_defense_finder	0	0	0	0	0	0	0	0	0	0	0	0	0	0	0	0	0	0	0	0	0	0	0	1	0	0	0	1	1	0	0	0	0	0	0	0	0	0	0	0	0	0	0	0	0	0	0	0	0
Bin28_defense_finder	0	0	0	0	0	0	0	0	0	0	0	0	0	0	0	1	0	0	0	0	0	0	0	1	0	1	0	0	0	0	0	0	0	2	0	0	0	0	0	0	0	0	0	0	0	0	0	0	0
GWASMC-A13_defense_finder	0	0	1	0	0	0	0	0	0	0	0	0	0	0	0	0	0	0	0	0	1	0	1	1	0	0	0	2	0	0	0	0	0	0	0	0	0	0	0	0	0	0	0	0	0	0	0	0	0
AMR_MDS_0859_defense_finder	0	0	0	0	0	0	0	0	0	0	0	0	0	0	0	0	0	0	0	0	0	0	1	0	0	0	1	0	0	1	0	0	0	1	0	0	0	0	0	0	0	0	0	0	0	0	0	0	0
SCELSE-7_defense_finder	0	1	0	0	0	0	0	0	0	0	0	0	0	0	0	0	0	0	0	0	0	0	0	0	0	0	0	0	0	0	0	0	0	0	0	0	0	0	0	0	0	0	0	0	0	0	0	0	0
GWASMC-A10_defense_finder	0	0	0	0	0	0	0	0	0	0	0	0	0	0	0	0	0	0	0	0	0	0	1	1	0	0	0	0	0	0	0	0	0	0	0	0	0	0	0	0	0	0	0	0	0	0	0	0	0
GWASMC-A31_defense_finder	0	0	1	1	0	0	0	0	0	0	0	0	0	0	0	0	0	0	1	1	0	0	0	1	0	0	0	1	0	0	0	0	0	0	0	0	0	0	0	0	0	0	0	0	0	0	0	0	0
MAG-203_defense_finder	0	0	0	0	0	0	0	0	0	0	0	0	0	0	0	0	0	0	0	0	0	0	0	0	0	0	0	0	0	0	0	0	0	0	0	0	0	0	0	0	0	0	0	0	0	0	0	0	0
BAT3C720_defense_finder	0	0	0	0	0	0	0	0	0	1	0	0	0	1	1	0	0	0	0	0	0	0	0	0	0	0	0	1	0	0	0	0	0	1	0	0	0	0	0	0	0	0	0	0	0	0	0	0	1
SK02_defense_finder	0	0	0	0	0	0	0	0	1	0	0	0	0	0	1	0	0	0	0	0	0	0	0	0	0	0	1	1	0	0	0	0	0	1	0	1	0	0	0	0	0	0	0	0	0	0	0	0	0
MAXAC027_defense_finder	0	0	1	0	0	0	0	0	1	0	0	0	0	0	0	0	0	0	0	0	1	0	0	1	0	0	1	0	0	0	0	0	0	1	0	0	0	0	0	0	0	0	0	0	0	0	0	0	0
GWASMC-A36_defense_finder	0	0	0	0	0	0	0	0	0	0	0	0	0	0	0	0	0	0	0	0	0	0	0	0	0	0	1	0	0	0	0	0	0	1	0	0	0	0	0	0	0	0	0	0	0	0	0	0	0
HKU-1_defense_finder	0	0	0	0	0	0	0	0	0	0	0	0	0	0	0	0	0	0	0	0	0	0	0	0	0	0	0	0	0	0	0	0	0	0	0	0	0	0	0	0	0	0	0	0	0	0	0	0	0
AMR_MDS_0531_defense_finder	0	0	0	0	0	0	0	0	0	0	0	0	0	0	0	0	0	0	0	0	0	0	1	0	0	0	1	0	0	1	0	0	0	1	0	0	0	0	0	0	0	0	0	0	0	0	0	0	0
AMR_MDS_0653_defense_finder	1	0	1	0	0	0	0	0	0	0	0	0	0	0	0	0	0	0	0	0	0	0	0	0	0	0	0	2	0	0	0	0	0	0	0	0	0	0	0	0	0	0	0	0	0	0	1	0	0
HK-STAS-PROT-103_defense_finder	0	0	0	0	0	0	0	0	0	0	0	0	0	0	0	0	0	0	0	0	0	0	1	0	0	0	0	0	0	0	0	0	0	0	0	0	0	0	0	0	0	0	0	0	0	0	0	0	0
GWASMC-A16_defense_finder	1	0	1	0	0	0	1	0	0	0	0	1	0	0	0	0	0	0	0	0	1	0	0	3	0	0	0	0	0	0	0	0	0	0	0	0	0	0	0	0	0	0	0	0	0	0	0	0	0
HK-STAS-PROT-102_defense_finder	0	0	0	0	0	0	0	0	0	0	0	0	0	0	0	0	0	0	0	0	0	0	0	0	0	1	0	0	0	0	0	0	0	1	0	0	0	0	0	0	0	0	0	0	0	0	0	0	0
UW12-POB_defense_finder	0	0	1	0	0	0	0	0	0	0	0	0	0	0	0	0	0	0	0	1	0	0	0	0	0	0	0	1	0	0	0	0	0	0	0	0	0	1	0	0	0	0	0	0	0	0	0	0	0
GWASMC-A19_defense_finder	0	0	1	0	0	0	0	0	0	0	0	0	0	0	0	0	0	0	0	0	0	0	1	1	0	0	0	0	0	0	0	0	0	0	0	0	0	0	0	0	0	0	0	0	0	0	0	0	0
ACC005_defense_finder	0	0	0	0	0	0	0	0	0	0	0	0	0	3	0	0	0	0	0	0	0	0	0	1	0	0	0	0	0	0	0	0	0	0	0	0	0	0	0	0	0	0	0	0	0	0	0	0	0
GWASMC-A29_defense_finder	0	0	0	0	0	0	0	0	0	0	0	0	0	1	0	0	0	0	0	0	0	0	0	0	0	1	1	1	0	0	0	0	0	0	0	0	0	0	0	0	0	0	0	0	0	0	0	0	1
BATAC285_defense_finder	0	0	1	0	0	0	0	0	0	0	0	0	0	0	0	0	0	0	0	0	0	0	0	0	0	0	1	0	0	1	0	0	0	0	0	0	0	0	0	0	0	0	0	0	0	0	0	0	0
AMR_MDS_0563_defense_finder	0	0	0	0	0	0	0	0	0	0	0	0	0	0	0	0	0	0	0	0	0	0	0	1	0	0	0	0	0	0	0	0	0	1	0	0	0	0	0	0	0	0	0	0	0	0	0	0	0
SBR_L_defense_finder	0	0	0	0	0	0	0	0	0	0	0	0	0	1	0	0	0	0	1	0	0	0	0	2	0	0	0	1	0	0	0	0	0	1	0	0	0	0	0	0	0	0	0	0	0	0	0	0	0
UBA2327_defense_finder	0	0	1	0	0	0	0	0	0	0	0	0	0	1	1	0	0	0	0	0	0	0	0	1	0	0	1	0	0	0	0	0	0	1	0	0	0	0	0	0	0	0	0	0	0	0	0	0	0
GWASMC-A47_defense_finder	0	0	0	0	0	0	0	0	0	0	0	0	0	0	0	0	0	0	0	0	0	0	1	0	0	0	0	0	0	0	0	0	0	0	0	0	0	0	0	0	0	0	0	0	0	0	0	0	0
UW18_defense_finder	0	0	0	0	0	0	0	0	0	0	0	0	0	0	0	0	0	0	0	0	0	0	1	0	0	0	0	1	0	0	0	0	0	0	0	0	0	0	0	0	0	0	0	0	0	0	0	0	0
GWASMC-A44_defense_finder	0	0	0	0	0	0	0	0	0	0	0	0	0	0	0	0	0	0	0	0	0	0	1	0	0	0	0	0	0	1	0	0	0	0	0	0	0	0	0	0	0	0	0	0	0	0	0	0	0
SK12_defense_finder	0	0	0	0	0	0	0	0	0	0	0	0	0	0	1	0	0	0	0	0	0	0	0	1	0	0	0	0	0	0	0	0	0	1	0	0	0	0	0	0	0	0	0	0	0	0	0	0	0
GWASMC-A24_defense_finder	0	0	0	0	0	0	0	0	0	0	0	0	0	1	1	0	0	0	0	0	0	1	0	0	0	0	0	0	0	0	0	0	0	0	0	0	0	0	0	0	0	0	0	0	0	0	0	0	0
SSA1_defense_finder	0	0	0	0	0	1	0	0	0	0	0	1	0	0	0	0	0	0	0	0	0	0	1	0	0	0	1	0	0	0	0	0	0	2	0	0	0	0	0	0	0	0	0	0	0	0	0	0	0
GWASMC-A22_defense_finder	0	0	0	0	0	1	0	0	0	0	0	0	0	0	0	0	0	0	0	0	0	0	1	1	0	0	0	1	0	0	0	0	0	0	0	0	0	0	0	0	0	0	0	0	0	0	0	0	0
bin163_defense_finder	0	0	0	0	0	0	0	1	0	0	0	0	0	1	0	0	0	0	1	2	0	0	0	1	0	0	0	0	0	0	0	0	0	0	0	0	0	0	0	0	0	1	0	1	0	0	1	0	0
GWASMC-A45_defense_finder	0	0	0	0	0	0	0	0	0	0	0	0	0	0	0	0	0	0	0	0	0	0	1	0	0	0	1	0	0	1	0	0	0	0	0	0	0	0	0	0	0	0	0	0	0	0	0	0	0
ACC012_defense_finder	0	0	0	0	0	0	0	0	0	0	0	0	0	1	1	2	0	0	0	1	0	0	1	0	0	0	1	0	1	0	0	0	0	0	0	0	0	0	1	0	1	0	0	0	0	0	0	0	0
GWASMC-A17_defense_finder	0	0	0	0	0	0	0	0	0	0	0	1	0	0	0	0	0	0	0	0	1	0	2	1	0	0	0	0	0	0	0	0	0	0	0	0	0	0	0	0	0	0	0	0	0	0	0	0	0
GWASMC-A9_defense_finder	0	0	0	0	0	0	0	0	0	0	0	0	0	0	0	0	0	0	0	0	0	0	1	0	0	0	1	0	0	1	0	0	0	1	0	0	0	0	0	0	0	0	0	0	0	0	0	0	0
GWASMC-A2_defense_finder	0	0	0	0	0	0	0	0	0	0	0	0	0	1	0	0	0	0	0	0	0	0	1	0	0	0	1	0	0	0	0	0	0	0	0	0	0	0	0	0	0	0	0	0	0	0	0	0	0
AMR_MDS_5487_defense_finder	0	0	0	0	0	0	0	0	0	0	0	0	0	1	0	0	0	0	1	0	0	0	0	1	0	0	0	0	0	0	0	0	0	0	0	0	0	0	0	0	0	0	0	0	0	0	0	0	0
MAG-200_defense_finder	0	0	0	0	0	0	0	0	0	0	0	0	0	0	0	0	0	0	0	0	0	0	0	0	0	0	0	0	0	0	0	0	0	0	0	0	0	0	0	0	0	0	0	0	0	0	0	0	0
GWASMC-A4_defense_finder	0	0	0	0	0	0	0	0	0	0	0	0	0	0	0	0	0	0	0	0	0	0	1	1	0	0	0	3	0	0	0	0	0	0	0	0	0	0	0	0	0	0	0	0	0	0	0	0	0
GWASMC-A38_defense_finder	0	0	0	0	0	0	0	0	0	0	0	0	0	0	0	0	0	0	1	0	1	0	1	1	0	0	0	1	0	0	0	0	1	1	0	0	0	0	0	0	0	0	0	0	0	0	0	0	0
GWASMC-A30_defense_finder	0	0	0	0	0	1	0	0	0	0	0	0	0	0	0	0	0	0	0	0	0	1	0	0	0	0	0	1	0	0	0	0	0	0	0	0	0	0	0	0	0	0	0	0	0	0	0	1	0
SCUT-8_defense_finder	0	0	0	0	0	0	0	0	0	0	0	0	0	0	0	0	0	0	0	0	0	0	1	0	0	0	0	0	0	0	0	0	0	1	0	0	0	0	0	0	0	0	0	0	1	0	0	0	0
GWASMC-A43_defense_finder	0	0	0	0	0	0	0	0	0	0	0	0	0	1	0	0	0	0	0	0	0	0	1	0	0	1	1	1	0	0	0	0	0	0	0	0	0	0	0	0	0	0	0	0	0	0	0	0	0
SBR_S_defense_finder	0	0	0	0	0	0	0	0	0	0	0	0	0	0	1	0	0	0	0	1	0	0	0	0	0	0	1	0	0	0	0	0	0	1	0	0	0	0	0	0	0	0	0	0	0	0	0	0	0
GWASMC-A6_defense_finder	0	0	0	0	0	0	0	0	0	0	0	0	0	0	0	0	0	0	0	0	0	0	1	1	0	0	0	0	0	0	0	0	0	0	0	0	0	0	0	0	0	0	0	0	0	0	0	0	0
SCUT-5_defense_finder	2	0	0	0	0	1	0	0	0	0	0	0	0	0	0	0	0	0	0	1	0	0	2	0	0	0	1	0	0	0	0	0	0	1	0	0	0	0	0	0	0	0	0	0	0	0	0	0	0
SCELSE-8_defense_finder	1	0	0	0	0	1	1	0	0	0	0	0	0	0	0	0	0	0	0	0	0	0	0	0	1	0	1	0	0	0	0	0	0	2	0	0	0	0	0	0	0	0	0	0	0	0	0	0	0
GWASMC-A3_defense_finder	0	0	0	0	0	0	0	0	0	0	0	0	0	0	0	0	0	0	0	0	0	0	2	0	0	0	1	0	0	0	0	0	0	0	0	0	0	0	0	0	0	0	0	0	0	0	0	0	0
GWASMC-A1_defense_finder	0	0	0	0	0	0	0	0	0	0	0	0	0	0	0	0	0	0	0	0	0	1	1	2	0	0	0	0	0	0	0	0	0	0	0	0	0	0	0	0	0	0	0	0	0	0	0	0	0
SSB1_defense_finder	0	0	1	0	0	0	0	0	0	0	0	0	1	0	0	1	1	0	2	0	0	0	1	0	0	1	0	0	0	0	0	0	0	0	0	0	0	0	0	0	0	0	0	0	0	0	0	0	0
GWASMC-A18_defense_finder	0	0	0	0	0	0	0	0	0	0	0	0	0	0	0	0	0	0	0	0	0	0	1	1	0	0	0	0	0	0	0	0	0	1	0	0	0	0	0	0	0	0	0	0	0	0	0	0	0
UW10-POB_defense_finder	0	0	1	0	0	0	0	0	0	0	1	0	0	2	0	0	0	0	0	0	0	0	0	0	0	0	0	0	1	0	0	0	0	2	0	0	0	0	0	0	0	0	0	0	0	0	0	0	0
UW14_defense_finder	0	0	0	0	0	0	0	0	0	0	0	0	0	1	1	1	0	0	0	1	0	0	1	0	0	0	0	1	0	1	0	0	0	1	0	0	0	0	0	0	0	0	0	0	0	0	1	0	0
UW8-POB_defense_finder	0	0	0	0	0	0	0	0	0	0	0	0	0	0	0	0	0	0	0	0	0	0	0	0	0	1	0	0	0	0	0	0	0	0	0	0	0	0	0	0	0	0	0	0	0	0	0	0	0
MAG-196_defense_finder	0	0	0	0	0	0	0	0	0	0	0	0	0	0	0	0	0	0	0	0	0	0	1	0	0	0	0	0	0	0	0	0	0	0	0	0	0	0	0	0	0	0	0	0	0	0	0	0	0
GWASMC-A7_defense_finder	0	0	0	0	0	0	0	0	1	0	0	0	0	0	0	0	0	0	0	0	0	0	1	0	1	0	0	0	0	1	0	0	0	0	0	0	0	0	0	0	0	0	0	0	0	0	0	0	0
Bin208_defense_finder	0	0	0	0	0	0	0	0	0	0	0	0	0	0	1	2	0	0	0	0	0	0	0	1	0	0	0	0	2	0	0	0	0	0	0	0	0	0	0	0	0	0	0	0	0	0	0	0	0
bin12_defense_finder	0	0	0	0	0	0	0	0	0	0	0	0	0	0	0	1	0	0	0	0	0	0	0	0	0	0	0	0	0	1	0	0	0	0	0	0	0	0	0	0	0	0	0	0	0	0	0	0	0
[truncated: 99 more columns]

## Sheet: Sheet3
JAVMKC010000077.1_s28[38985-41353]:34+SCELSE-11.fa	SRR6747781-k89_12560|vibrant_flag=0_multi=43.7299_len=15081	SCELSE-11.fa
NODE_1039_length_27685_cov_30.398769_s36[42-2753]:33+GWASMC-A38.fa	SRR9852214.contig-k89_579161	GWASMC-A38.fa
NODE_3427_length_12914_cov_35.076211_s8[10947-12869]:33+GWASMC-A38.fa	SRR14932672-k89_1495404|vibrant_flag=0_multi=148.8784_len=23221	GWASMC-A38.fa
NODE_3427_length_12914_cov_35.076211_s8[10947-12869]:33+GWASMC-A38.fa	SRR3501862-k89_290726|vibrant_flag=0_multi=16.6185_len=5222	GWASMC-A38.fa
NODE_3427_length_12914_cov_35.076211_s12[10947-12869]:34+GWASMC-A38.fa	SRR6747782-k89_159881|vibrant_flag=0_multi=7.8796_len=9413	GWASMC-A38.fa
NODE_3427_length_12914_cov_35.076211_s12[10947-12869]:34+GWASMC-A38.fa	SRR14932672-k89_965393|vibrant_flag=1_multi=162.7075_len=16704	GWASMC-A38.fa
NODE_3427_length_12914_cov_35.076211_s15[10947-12869]:35+GWASMC-A38.fa	SRR14932672-k89_1456835|vibrant_flag=0_multi=150.3270_len=5963	GWASMC-A38.fa
NODE_3427_length_12914_cov_35.076211_s15[10947-12869]:35+GWASMC-A38.fa	SRR3501849-k89_1389446|vibrant_flag=0_multi=7.2751_len=5585	GWASMC-A38.fa
NODE_3427_length_12914_cov_35.076211_s24[10947-12869]:35+GWASMC-A38.fa	SRR14932672.contig-k89_34650||full	GWASMC-A38.fa
NODE_358_length_49749_cov_32.549181_s2[37-2843]:36+GWASMC-A38.fa	SRR3501856-k89_1313948|vibrant_flag=1_multi=7.9736_len=6868	GWASMC-A38.fa
NODE_358_length_49749_cov_32.549181_s24[37-2843]:34+GWASMC-A38.fa	SRR3501857-k89_1279725|vibrant_flag=1_multi=8.9625_len=27417	GWASMC-A38.fa
NODE_358_length_49749_cov_32.549181_s24[37-2843]:34+GWASMC-A38.fa	SRR12350680-k89_370576|vibrant_flag=1_multi=8.0000_len=16110	GWASMC-A38.fa
NODE_358_length_49749_cov_32.549181_s24[37-2843]:34+GWASMC-A38.fa	SRR12350679-k89_1471834|vibrant_flag=1_multi=7.0000_len=14817	GWASMC-A38.fa
NODE_358_length_49749_cov_32.549181_s24[37-2843]:34+GWASMC-A38.fa	SRR12350678-k89_129458|vibrant_flag=1_multi=7.0000_len=26460	GWASMC-A38.fa
NODE_358_length_49749_cov_32.549181_s28[37-2843]:35+GWASMC-A38.fa	SRR14932672-k89_273823|vibrant_flag=0_multi=137.0000_len=6143	GWASMC-A38.fa
NODE_358_length_49749_cov_32.549181_s34[37-2843]:36+GWASMC-A38.fa	SRR14932672-k89_1747983|vibrant_flag=0_multi=137.5744_len=6527	GWASMC-A38.fa
NODE_358_length_49749_cov_32.549181_s34[37-2843]:36+GWASMC-A38.fa	SRR9852178-k89_1370915|vibrant_flag=1_multi=6.0000_len=5186	GWASMC-A38.fa
NODE_8704_length_4673_cov_12.548289_s1[4427-4640]:30+GWASMC-A12.fa	SRR9852214.contig-k89_579161	GWASMC-A12.fa
JADJOT010000002.1_s1[397578-398336]:20+BAT3C720.fa	SRR26425201-k89_3158880|vibrant_flag=0_multi=11.0099_len=165143|provirus_1_85587	BAT3C720.fa
JADJOT010000002.1_s1[397578-398336]:20+BAT3C720.fa	SRR26685670.contig-k89_961434	BAT3C720.fa
JADJOT010000002.1_s1[397578-398336]:20+BAT3C720.fa	SRR14932561.contig-k89_890083||full	BAT3C720.fa
JADJOT010000002.1_s1[397578-398336]:20+BAT3C720.fa	SRR14932544.contig-k89_1658364||full	BAT3C720.fa
JADJOT010000002.1_s1[397578-398336]:20+BAT3C720.fa	WWTP_lg2_gz.contig-k89_812688||full	BAT3C720.fa
JADJOT010000002.1_s1[397578-398336]:20+BAT3C720.fa	WWTP_LD_YJ.contig-k89_127085||full	BAT3C720.fa
JADJOT010000002.1_s1[397578-398336]:20+BAT3C720.fa	WWTP_jkc_gz.contig-k89_685657||full	BAT3C720.fa
JADJOT010000002.1_s1[397578-398336]:20+BAT3C720.fa	WWTP_HZ_ZJ.contig-k89_1546489||full	BAT3C720.fa
JADJOT010000002.1_s1[397578-398336]:20+BAT3C720.fa	WWTP_cc.contig-k89_117321||full	BAT3C720.fa
JADJOT010000002.1_s1[397578-398336]:20+BAT3C720.fa	SRR9852181.contig-k89_2148199||full	BAT3C720.fa
JADJOT010000002.1_s1[397578-398336]:20+BAT3C720.fa	SRR9852165.contig-k89_2186127||full	BAT3C720.fa
JADJOT010000002.1_s1[397578-398336]:20+BAT3C720.fa	ERR712386.contig-k89_33008||full	BAT3C720.fa
JADJOT010000002.1_s1[397578-398336]:20+BAT3C720.fa	ERR2586215.contig-k89_287984||full	BAT3C720.fa
JADJOT010000002.1_s1[397578-398336]:20+BAT3C720.fa	SRR6747803-k89_226809|vibrant_flag=0_multi=28.8841_len=5655	BAT3C720.fa
JADJOT010000002.1_s1[397578-398336]:20+BAT3C720.fa	SRR6747782-k89_340396|vibrant_flag=1_multi=9.9875_len=15211	BAT3C720.fa
JADJOT010000002.1_s1[397578-398336]:20+BAT3C720.fa	SRR26992859-k89_61493|vibrant_flag=0_multi=8.0119_len=10109	BAT3C720.fa
JADJOT010000002.1_s1[397578-398336]:20+BAT3C720.fa	SRR26685668-k89_624737|vibrant_flag=1_multi=5.2698_len=7288	BAT3C720.fa
JADJOT010000002.1_s1[397578-398336]:20+BAT3C720.fa	SRR26425192-k89_53266|vibrant_flag=1_multi=83.9065_len=51562	BAT3C720.fa
JADJOT010000002.1_s1[397578-398336]:20+BAT3C720.fa	SRR24210338-k89_79804|vibrant_flag=0_multi=6.2235_len=6170	BAT3C720.fa
JADJOT010000002.1_s1[397578-398336]:20+BAT3C720.fa	SRR19025758-k89_980462|vibrant_flag=0_multi=10.0000_len=12332	BAT3C720.fa
JADJOT010000002.1_s1[397578-398336]:20+BAT3C720.fa	SRR14932680-k89_1724294|vibrant_flag=1_multi=4.5640_len=7016	BAT3C720.fa
JADJOT010000002.1_s1[397578-398336]:20+BAT3C720.fa	SRR14932675-k89_727743|vibrant_flag=1_multi=7.0000_len=12643	BAT3C720.fa
JADJOT010000002.1_s1[397578-398336]:20+BAT3C720.fa	SRR14932641-k89_216456|vibrant_flag=1_multi=8.0000_len=18576	BAT3C720.fa
JADJOT010000002.1_s1[397578-398336]:20+BAT3C720.fa	SRR14932599-k89_655886|vibrant_flag=0_multi=32.0000_len=19989	BAT3C720.fa
JADJOT010000002.1_s1[397578-398336]:20+BAT3C720.fa	SRR14932593-k89_907619|vibrant_flag=0_multi=43.4741_len=50210	BAT3C720.fa
JADJOT010000002.1_s1[397578-398336]:20+BAT3C720.fa	SRR14932543-k89_1160509|vibrant_flag=1_multi=12.0000_len=20929	BAT3C720.fa
JADJOT010000002.1_s1[397578-398336]:20+BAT3C720.fa	SRR12350684-k89_1024773|vibrant_flag=1_multi=5.5785_len=8203	BAT3C720.fa
JADJOT010000002.1_s1[397578-398336]:20+BAT3C720.fa	SRR11674027-k89_324702|vibrant_flag=1_multi=14.0000_len=12750	BAT3C720.fa
JADJOT010000002.1_s1[397578-398336]:20+BAT3C720.fa	SRR11674018-k89_1759251|vibrant_flag=0_multi=117.0000_len=5293	BAT3C720.fa
JADJOT010000002.1_s1[397578-398336]:20+BAT3C720.fa	WWTP_lz_st-k89_850479|vibrant_flag=0_multi=15.9911_len=33858	BAT3C720.fa
JADJOT010000002.1_s1[397578-398336]:20+BAT3C720.fa	WWTP_LD_YJ-k89_226781|vibrant_flag=0_multi=20.0000_len=8662	BAT3C720.fa
JADJOT010000002.1_s1[397578-398336]:20+BAT3C720.fa	WWTP_jkc_gz-k89_1490584|vibrant_flag=1_multi=8.0000_len=18337	BAT3C720.fa
JADJOT010000002.1_s1[397578-398336]:20+BAT3C720.fa	WWTP_xg_lz1-k89_1217557|vibrant_flag=1_multi=5.0000_len=6348	BAT3C720.fa
JADJOT010000002.1_s1[397578-398336]:20+BAT3C720.fa	WWTP_cc-k89_128984|vibrant_flag=0_multi=10.9716_len=5725	BAT3C720.fa
JADJOT010000002.1_s1[397578-398336]:20+BAT3C720.fa	SRR9852172-k89_957017|vibrant_flag=0_multi=10.8297_len=13122	BAT3C720.fa
JADJOT010000002.1_s1[397578-398336]:20+BAT3C720.fa	SRR9852170-k89_2281524|vibrant_flag=0_multi=6.9835_len=7358	BAT3C720.fa
JADJOT010000002.1_s1[397578-398336]:20+BAT3C720.fa	SRR9038830-k89_721020|vibrant_flag=0_multi=8.9016_len=12703	BAT3C720.fa
JADJOT010000002.1_s1[397578-398336]:20+BAT3C720.fa	SRR8926551-k89_1323355|vibrant_flag=1_multi=15.0000_len=13120	BAT3C720.fa
JADJOT010000002.1_s1[397578-398336]:20+BAT3C720.fa	SRR8926550-k89_1588162|vibrant_flag=1_multi=29.5330_len=8411	BAT3C720.fa
JADJOT010000002.1_s1[397578-398336]:20+BAT3C720.fa	SRR11673996-k89_206697|vibrant_flag=1_multi=8.9636_len=5906	BAT3C720.fa
JADJOT010000002.1_s1[397578-398336]:20+BAT3C720.fa	SRR6747782.contig-k89_192652|dvf	BAT3C720.fa
JADJOT010000002.1_s1[397578-398336]:20+BAT3C720.fa	SRR6747782.contig-k89_278853|dvf	BAT3C720.fa
JADJOT010000002.1_s1[397578-398336]:20+BAT3C720.fa	SRR28161543.contig-k89_2116803|dvf	BAT3C720.fa
JADJOT010000002.1_s1[397578-398336]:20+BAT3C720.fa	SRR26992859.contig-k89_3046991|dvf	BAT3C720.fa
JADJOT010000002.1_s1[397578-398336]:20+BAT3C720.fa	SRR26425192.contig-k89_1144230|dvf	BAT3C720.fa
JADJOT010000002.1_s1[397578-398336]:20+BAT3C720.fa	SRR26425192.contig-k89_3546365|dvf	BAT3C720.fa
JADJOT010000002.1_s1[397578-398336]:20+BAT3C720.fa	SRR26425192.contig-k89_3739857|dvf	BAT3C720.fa
JADJOT010000002.1_s1[397578-398336]:20+BAT3C720.fa	SRR23493587.contig-k89_869569|dvf	BAT3C720.fa
JADJOT010000002.1_s1[397578-398336]:20+BAT3C720.fa	SRR14932641.contig-k89_1154974|dvf	BAT3C720.fa
JADJOT010000002.1_s1[397578-398336]:20+BAT3C720.fa	SRR14932599.contig-k89_8225|dvf	BAT3C720.fa
JADJOT010000002.1_s1[397578-398336]:20+BAT3C720.fa	SRR14932565.contig-k89_76949|dvf	BAT3C720.fa
JADJOT010000002.1_s1[397578-398336]:20+BAT3C720.fa	SRR14932553.contig-k89_434662|dvf	BAT3C720.fa
JADJOT010000002.1_s1[397578-398336]:20+BAT3C720.fa	SRR14932486.contig-k89_169157|dvf	BAT3C720.fa
JADJOT010000002.1_s1[397578-398336]:20+BAT3C720.fa	SRR11674035.contig-k89_393681|dvf	BAT3C720.fa
JADJOT010000002.1_s1[397578-398336]:20+BAT3C720.fa	SRR11674018.contig-k89_385278|dvf	BAT3C720.fa
JADJOT010000002.1_s1[397578-398336]:20+BAT3C720.fa	SRR11674018.contig-k89_1415039|dvf	BAT3C720.fa
JADJOT010000002.1_s1[397578-398336]:20+BAT3C720.fa	WWTP_yc.contig-k89_1254259|dvf	BAT3C720.fa
JADJOT010000002.1_s1[397578-398336]:20+BAT3C720.fa	WWTP_2_xl.contig-k89_17130|dvf	BAT3C720.fa
JADJOT010000002.1_s1[397578-398336]:20+BAT3C720.fa	SRR9852199.contig-k89_1291167|dvf	BAT3C720.fa
JADJOT010000002.1_s1[397578-398336]:20+BAT3C720.fa	SRR9852194.contig-k89_1295083|dvf	BAT3C720.fa
JADJOT010000002.1_s1[397578-398336]:20+BAT3C720.fa	SRR9852193.contig-k89_949264|dvf	BAT3C720.fa
JADJOT010000002.1_s1[397578-398336]:20+BAT3C720.fa	SRR9852181.contig-k89_149604|dvf	BAT3C720.fa
JADJOT010000002.1_s1[397578-398336]:20+BAT3C720.fa	SRR9852180.contig-k89_1547433|dvf	BAT3C720.fa
JADJOT010000002.1_s1[397578-398336]:20+BAT3C720.fa	SRR9852172.contig-k89_28756|dvf	BAT3C720.fa
JADJOT010000002.1_s1[397578-398336]:20+BAT3C720.fa	SRR9038830.contig-k89_91074|dvf	BAT3C720.fa
JADJOT010000002.1_s1[397578-398336]:20+BAT3C720.fa	SRR8831206.contig-k89_1651581|dvf	BAT3C720.fa
JADJOT010000002.1_s1[397578-398336]:20+BAT3C720.fa	SRR8831206.contig-k89_359473|dvf	BAT3C720.fa
JADJOT010000002.1_s1[397578-398336]:20+BAT3C720.fa	SRR14932613.contig-k89_1587|dvf_1	BAT3C720.fa
JADJOT010000002.1_s1[397578-398336]:20+BAT3C720.fa	SRR9852169-k89_713046|vibrant_flag=1_multi=7.0000_len=9453	BAT3C720.fa
JADJOT010000002.1_s1[397578-398336]:20+BAT3C720.fa	SRR19025411.contig-k89_1990855|dvf	BAT3C720.fa
JADJOT010000002.1_s1[397578-398336]:20+BAT3C720.fa	SRR14932513.contig-k89_645682|dvf	BAT3C720.fa
JADJOT010000002.1_s1[397578-398336]:20+BAT3C720.fa	SRR12350682.contig-k89_1733476|dvf	BAT3C720.fa
JADJOT010000002.1_s1[397578-398336]:20+BAT3C720.fa	WWTP_gn_qh.contig-k89_264043|dvf	BAT3C720.fa
JADJOT010000002.1_s1[397578-398336]:20+BAT3C720.fa	WWTP_FT_ZJ.contig-k89_124297|dvf	BAT3C720.fa
JADJOT010000002.1_s1[397578-398336]:20+BAT3C720.fa	SRR9852212.contig-k89_968172|dvf	BAT3C720.fa
JADJOT010000002.1_s4[397578-398336]:19+BAT3C720.fa	SRR14932514.contig-k89_1018043|dvf	BAT3C720.fa
JADJOT010000002.1_s5[397578-398336]:19+BAT3C720.fa	SRR12350678.contig-k89_444358||full	BAT3C720.fa
JADJOT010000002.1_s5[397578-398336]:19+BAT3C720.fa	SRR6747766-k89_661072|vibrant_flag=0_multi=7.8460_len=15182	BAT3C720.fa
JADJOT010000002.1_s5[397578-398336]:19+BAT3C720.fa	SRR23493596-k89_546156|vibrant_flag=0_multi=17.9546_len=7954	BAT3C720.fa
JADJOT010000002.1_s5[397578-398336]:19+BAT3C720.fa	SRR14932673-k89_852927|vibrant_flag=1_multi=15.8656_len=8607	BAT3C720.fa
JADJOT010000002.1_s5[397578-398336]:19+BAT3C720.fa	SRR12350679-k89_919953|vibrant_flag=1_multi=11.0000_len=15350	BAT3C720.fa
JADJOT010000002.1_s5[397578-398336]:19+BAT3C720.fa	WWTP_HZ_ZJ-k89_1600909|vibrant_flag=0_multi=42.0000_len=5760	BAT3C720.fa
JADJOT010000002.1_s5[397578-398336]:19+BAT3C720.fa	SRR9852188-k89_861362|vibrant_flag=1_multi=6.7937_len=11104	BAT3C720.fa
JADJOT010000002.1_s5[397578-398336]:19+BAT3C720.fa	SRR9852178.contig-k89_1136899|dvf	BAT3C720.fa
JADJOT010000001.1_s5[239468-239803]:19+BAT3C720.fa	SRR14932562.contig-k89_605991|dvf	BAT3C720.fa
JADJOT010000013.1_s10[116599-117047]:19+BAT3C720.fa	SRR11674045-k89_1145324|vibrant_flag=1_multi=9.0000_len=6380	BAT3C720.fa
JADJOT010000013.1_s10[116599-117047]:19+BAT3C720.fa	SRR23493589-k89_1713711|vibrant_flag=0_multi=10.3649_len=16456	BAT3C720.fa
JADJOT010000013.1_s10[116599-117047]:19+BAT3C720.fa	SRR22184567-k89_831269|vibrant_flag=1_multi=20.9306_len=44491	BAT3C720.fa
JADJOT010000013.1_s10[116599-117047]:19+BAT3C720.fa	SRR14932640-k89_1349998|vibrant_flag=0_multi=15.2708_len=66276	BAT3C720.fa
JADJOT010000013.1_s10[116599-117047]:19+BAT3C720.fa	SRR8831204-k89_1207989|vibrant_flag=1_multi=5.8955_len=8943	BAT3C720.fa
JADJOT010000013.1_s10[116599-117047]:19+BAT3C720.fa	SRR8831203-k89_155312|vibrant_flag=0_multi=12.8782_len=8143	BAT3C720.fa
JADJOT010000013.1_s10[116599-117047]:19+BAT3C720.fa	SRR9852174.contig-k89_172486|dvf	BAT3C720.fa
JADJOT010000013.1_s11[116599-117047]:19+BAT3C720.fa	SRR6747721-k89_866615|vibrant_flag=0_multi=7.0000_len=16868	BAT3C720.fa
CP054595.1_s8[244774-245463]:35+SSB1.fa	SRR14932509-k89_1183950|vibrant_flag=0_multi=16.0000_len=7254	SSB1.fa
CP054595.1_s8[244774-245463]:35+SSB1.fa	SRR9852173.contig-k89_1938227|dvf	SSB1.fa
CP054595.1_s9[244774-245463]:36+SSB1.fa	SRR14932673-k89_1012628|vibrant_flag=1_multi=15.8327_len=29946	SSB1.fa
CP054595.1_s14[3646843-3647239]:36+SSB1.fa	SRR14932523-k89_1123238|vibrant_flag=0_multi=7.8966_len=16075	SSB1.fa
CP054595.1_s14[3646843-3647239]:36+SSB1.fa	SRR14932542.contig-k89_2141176|dvf	SSB1.fa
JAZKUD010000012.1_s9[59579-63866]:34+UW18.fa	SRR8831206-k89_2069641|vibrant_flag=0_multi=8.5176_len=14015	UW18.fa
JAZKUD010000012.1_s10[59579-63866]:36+UW18.fa	SRR14932652.contig-k89_87873|dvf	UW18.fa
JAZKUD010000012.1_s11[59579-63866]:36+UW18.fa	SRR14932526-k89_74854|vibrant_flag=1_multi=11.4265_len=5970	UW18.fa
JAZKUD010000012.1_s32[59579-63866]:34+UW18.fa	SRR14932588-k89_1925742|vibrant_flag=0_multi=10.5477_len=7157	UW18.fa
JAZKUD010000012.1_s32[59579-63866]:34+UW18.fa	SRR8831206-k89_1139547|vibrant_flag=1_multi=5.1307_len=5902	UW18.fa
JBEOKE010000157.1_s4[91-3316]:33+mtII8.fa	SRR14932561.contig-k89_1738441|dvf	mtII8.fa
JBEOKE010000157.1_s37[91-3316]:32+mtII8.fa	SRR14932561-k89_409573|vibrant_flag=0_multi=1109.3632_len=38237	mtII8.fa
JBEOKE010000024.1_s6[28-9079]:32+mtII8.fa	SRR8926550-k89_1772526|vibrant_flag=1_multi=11.6596_len=35261	mtII8.fa
JBEOKE010000024.1_s16[28-9079]:32+mtII8.fa	SRR5676460-k89_644461|vibrant_flag=1_multi=3.4782_len=5421	mtII8.fa
JBEOKE010000024.1_s49[28-9079]:32+mtII8.fa	SRR14932692-k89_568775|vibrant_flag=0_multi=4.9058_len=6288	mtII8.fa
JBEOKE010000024.1_s53[28-9079]:32+mtII8.fa	SRR12350687-k89_855356|vibrant_flag=0_multi=4.9957_len=6805	mtII8.fa
JBEOKE010000024.1_s53[28-9079]:32+mtII8.fa	SRR12350684-k89_945360|vibrant_flag=1_multi=6.1756_len=7138	mtII8.fa
JBEOKE010000024.1_s54[28-9079]:32+mtII8.fa	SRR6747738-k89_794850|vibrant_flag=1_multi=7.0000_len=20811	mtII8.fa
JBEOKE010000024.1_s58[28-9079]:32+mtII8.fa	SRR26685663-k89_1364098|vibrant_flag=0_multi=6.8710_len=5872	mtII8.fa
JBEOKE010000024.1_s58[28-9079]:32+mtII8.fa	SRR14932631-k89_1665412|vibrant_flag=0_multi=14.0050_len=34680	mtII8.fa
JBEOKE010000024.1_s61[28-9079]:32+mtII8.fa	SRR14932485-k89_3299599|vibrant_flag=1_multi=9.0000_len=12810	mtII8.fa
JBEOKE010000024.1_s61[28-9079]:32+mtII8.fa	SRR12350687-k89_2323474|vibrant_flag=0_multi=5.9226_len=8167	mtII8.fa
JBEOKE010000024.1_s95[28-9079]:32+mtII8.fa	SRR14932597-k89_1101975|vibrant_flag=0_multi=72.0000_len=29343	mtII8.fa
JBEOKE010000024.1_s95[28-9079]:32+mtII8.fa	SRR14932595-k89_317614|vibrant_flag=0_multi=31.6624_len=25570	mtII8.fa
JBEOKE010000024.1_s95[28-9079]:32+mtII8.fa	SRR14932593-k89_1707655|vibrant_flag=0_multi=41.8847_len=7198	mtII8.fa
JBEOKE010000024.1_s95[28-9079]:32+mtII8.fa	SRR14932587-k89_855116|vibrant_flag=0_multi=55.0607_len=7668	mtII8.fa
JBEOKE010000024.1_s100[28-9079]:32+mtII8.fa	SRR26992859-k89_5579394|vibrant_flag=0_multi=909.6642_len=21196	mtII8.fa
JBEOKE010000024.1_s100[28-9079]:32+mtII8.fa	SRR23493595-k89_690732|vibrant_flag=0_multi=32.2276_len=7720	mtII8.fa
JBEOKE010000024.1_s121[28-9079]:32+mtII8.fa	SRR26992859-k89_3550370|vibrant_flag=0_multi=4.9945_len=9218	mtII8.fa
JBEOKE010000024.1_s137[28-9079]:32+mtII8.fa	SRR26992858-k89_4196880|vibrant_flag=0_multi=3537.8287_len=15614	mtII8.fa
JBEOKE010000024.1_s149[28-9079]:32+mtII8.fa	WWTP_ld2024_gz.contig-k89_1629494|dvf	mtII8.fa
JAPUVI010000055.1_s1[30009-31784]:37+Bin45.fa	SRR14932673-k89_1280832|vibrant_flag=0_multi=13.7252_len=11695	Bin45.fa
NODE_3353_length_12269_cov_11.506550_s2[3-758]:37+GWASMC-A28.fa	SRR8831202-k89_2281360|vibrant_flag=0_multi=24.0000_len=13285	GWASMC-A28.fa
NODE_2006_length_18205_cov_10.877410_s22[15637-18188]:35+GWASMC-A28.fa	SRR8831201.contig-k89_1242413||full	GWASMC-A28.fa
JBEOKP010000061.1_s1[26-666]:19+mtI13.fa	SRR14932597.contig-k89_22205|dvf	mtI13.fa
JBEOKP010000159.1_s7[20750-22664]:32+mtI13.fa	SRR14932495-k89_570353|vibrant_flag=0_multi=68.8754_len=7697	mtI13.fa
JBEOKP010000071.1_s14[24694-26310]:35+mtI13.fa	SRR11674025.contig-k89_1004726||full	mtI13.fa
JBEOKP010000071.1_s19[24694-26310]:34+mtI13.fa	SRR14932495-k89_1622353|vibrant_flag=1_multi=5.9601_len=6705	mtI13.fa
JBEOKP010000153.1_s13[15667-17647]:32+mtI13.fa	SRR28161543-k89_3480403|vibrant_flag=1_multi=5.0000_len=5260	mtI13.fa
JBEOKP010000153.1_s13[15667-17647]:32+mtI13.fa	ERR1076082-k89_74123|vibrant_flag=0_multi=26.8196_len=7213	mtI13.fa
JBEOKP010000153.1_s14[15667-17647]:32+mtI13.fa	SRR28161543-k89_1104818|vibrant_flag=1_multi=6.8383_len=10030	mtI13.fa
JBEOKP010000153.1_s22[15667-17647]:32+mtI13.fa	SRR14932495-k89_904129|vibrant_flag=0_multi=90.0000_len=11678	mtI13.fa
DIME01000068.1_s2[16499-17833]:35+UBA5574.fa	SRR14932563-k89_528587|vibrant_flag=1_multi=10.0000_len=7575	UBA5574.fa
DIME01000068.1_s2[16499-17833]:35+UBA5574.fa	SRR14932542-k89_745031|vibrant_flag=1_multi=5.0000_len=7939	UBA5574.fa
DIME01000068.1_s2[16499-17833]:35+UBA5574.fa	SRR8831205-k89_1518346|vibrant_flag=0_multi=22.8582_len=15799	UBA5574.fa
DIME01000068.1_s2[16499-17833]:35+UBA5574.fa	SRR14932541-k89_1773983|vibrant_flag=1_multi=6.0000_len=7740	UBA5574.fa
DIME01000068.1_s2[16499-17833]:35+UBA5574.fa	SRR14932493-k89_310648|vibrant_flag=1_multi=12.7821_len=10551	UBA5574.fa
DIME01000068.1_s7[16499-17833]:36+UBA5574.fa	SRR14932647-k89_1027773|vibrant_flag=0_multi=10.7185_len=8894	UBA5574.fa
DIME01000068.1_s9[16499-17833]:37+UBA5574.fa	SRR9852198-k89_1098514|vibrant_flag=1_multi=7.0000_len=12285	UBA5574.fa
DIME01000068.1_s9[16499-17833]:37+UBA5574.fa	SRR9852199-k89_743196|vibrant_flag=1_multi=7.0000_len=6075	UBA5574.fa
DIME01000068.1_s16[16499-17833]:36+UBA5574.fa	SRR9852208-k89_1981761|vibrant_flag=1_multi=6.2428_len=15829	UBA5574.fa
DIME01000143.1_s2[0-325]:32+UBA5574.fa	SRR14932486-k89_1631815|vibrant_flag=0_multi=19.9844_len=24396	UBA5574.fa
DIME01000117.1_s1[38-554]:32+UBA5574.fa	SRR9852173-k89_1519193|vibrant_flag=0_multi=14.0000_len=17681	UBA5574.fa
DIME01000117.1_s4[38-554]:32+UBA5574.fa	SRR9852195-k89_217015|vibrant_flag=0_multi=10.2256_len=13511	UBA5574.fa
DIME01000117.1_s4[38-554]:32+UBA5574.fa	SRR9852173-k89_3144120|vibrant_flag=0_multi=7.2178_len=10339	UBA5574.fa
DIME01000117.1_s7[38-554]:32+UBA5574.fa	SRR14932647.contig-k89_989234||full	UBA5574.fa
DIME01000117.1_s8[38-554]:32+UBA5574.fa	SRR14932486-k89_1548829|vibrant_flag=0_multi=18.7110_len=10109	UBA5574.fa
DIME01000021.1_s4[24999-25939]:32+UBA5574.fa	SRR9852198-k89_2625977|vibrant_flag=1_multi=8.0000_len=6125	UBA5574.fa
DIME01000021.1_s8[24999-25939]:35+UBA5574.fa	SRR14932660-k89_104988|vibrant_flag=0_multi=9.0000_len=7822	UBA5574.fa
DIME01000021.1_s8[24999-25939]:35+UBA5574.fa	SRR9852169-k89_1728682|vibrant_flag=0_multi=14.1180_len=16388	UBA5574.fa
CP001715.1_s41[2475507-2479953]:34+UW1.fa	SRR14932657-k89_650229|vibrant_flag=1_multi=45.2378_len=9190	UW1.fa
CP001715.1_s41[2475507-2479953]:34+UW1.fa	SRR9852183-k89_1909541|vibrant_flag=0_multi=30.0627_len=6560	UW1.fa
CP001715.1_s53[2475507-2479953]:32+UW1.fa	SRR5676478-k89_422219|vibrant_flag=0_multi=16.5166_len=7412	UW1.fa
CP001715.1_s53[2475507-2479953]:32+UW1.fa	SRR5676463-k89_483547|vibrant_flag=0_multi=10.2455_len=7275	UW1.fa
CP001715.1_s67[2475507-2479953]:35+UW1.fa	SRR14932565-k89_30404|vibrant_flag=0_multi=50.5810_len=5769	UW1.fa
CP001715.1_s67[2475507-2479953]:35+UW1.fa	SRR9852176-k89_1492308|vibrant_flag=0_multi=10.6950_len=9452	UW1.fa
CP001715.1_s71[2475507-2479953]:36+UW1.fa	SRR26425201-k89_4175172|vibrant_flag=0_multi=8.0775_len=27329	UW1.fa
CP001715.1_s74[2565676-2575157]:32+UW1.fa	SRR5676433-k89_300866|vibrant_flag=0_multi=6.6396_len=5578	UW1.fa
CP001715.1_s74[2565676-2575157]:32+UW1.fa	SRR11674035-k89_2884179|vibrant_flag=0_multi=31.2166_len=5381	UW1.fa
CP001715.1_s74[2565676-2575157]:32+UW1.fa	SRR9852220-k89_20285|vibrant_flag=0_multi=12.9564_len=7558	UW1.fa
CP001715.1_s75[2565676-2575157]:32+UW1.fa	SRR5676463.contig-k89_79937||full	UW1.fa
CP001715.1_s75[2565676-2575157]:32+UW1.fa	SRR14932659.contig-k89_1003982||full	UW1.fa
CP001715.1_s75[2565676-2575157]:32+UW1.fa	SRR14932549.contig-k89_2374618||full	UW1.fa
CP001715.1_s75[2565676-2575157]:32+UW1.fa	SRR3501855-k89_547811|vibrant_flag=0_multi=32.9357_len=5749	UW1.fa
CP001715.1_s75[2565676-2575157]:32+UW1.fa	SRR14932687-k89_90369|vibrant_flag=1_multi=7.0000_len=5601	UW1.fa
CP001715.1_s75[2565676-2575157]:32+UW1.fa	SRR14932681-k89_1137022|vibrant_flag=0_multi=21.6737_len=20562	UW1.fa
CP001715.1_s75[2565676-2575157]:32+UW1.fa	SRR14932680-k89_70095|vibrant_flag=0_multi=30.5132_len=21713	UW1.fa
CP001715.1_s75[2565676-2575157]:32+UW1.fa	SRR14932554-k89_907547|vibrant_flag=0_multi=10.7764_len=8129	UW1.fa
CP001715.1_s75[2565676-2575157]:32+UW1.fa	SRR12350682-k89_1581060|vibrant_flag=0_multi=21.0000_len=18990	UW1.fa
CP001715.1_s75[2565676-2575157]:32+UW1.fa	SRR11674039-k89_455170|vibrant_flag=0_multi=9.4877_len=7473	UW1.fa
CP001715.1_s75[2565676-2575157]:32+UW1.fa	SRR11674036-k89_38624|vibrant_flag=0_multi=13.8286_len=9837	UW1.fa
CP001715.1_s75[2565676-2575157]:32+UW1.fa	SRR11674022-k89_1609319|vibrant_flag=0_multi=16.6249_len=6146	UW1.fa
CP001715.1_s75[2565676-2575157]:32+UW1.fa	WWTP_sy-k89_1201775|vibrant_flag=0_multi=63.9115_len=9196	UW1.fa
CP001715.1_s75[2565676-2575157]:32+UW1.fa	WWTP_ltw1_HN-k89_141890|vibrant_flag=1_multi=8.5059_len=16781	UW1.fa
CP001715.1_s75[2565676-2575157]:32+UW1.fa	SRR9852190-k89_409435|vibrant_flag=0_multi=15.8259_len=5481	UW1.fa
CP001715.1_s75[2565676-2575157]:32+UW1.fa	SRR9852189-k89_1142913|vibrant_flag=0_multi=8.1479_len=11306	UW1.fa
CP001715.1_s75[2565676-2575157]:32+UW1.fa	SRR8831201-k89_2470618|vibrant_flag=0_multi=32.9728_len=47232	UW1.fa
CP001715.1_s75[2565676-2575157]:32+UW1.fa	SRR8648013-k89_1635010|vibrant_flag=3_multi=49.9879_len=81325	UW1.fa
CP001715.1_s75[2565676-2575157]:32+UW1.fa	SRR11673997-k89_421027|vibrant_flag=1_multi=8.0000_len=5981	UW1.fa
CP001715.1_s75[2565676-2575157]:32+UW1.fa	SRR11673989-k89_162901|vibrant_flag=0_multi=10.9527_len=10949	UW1.fa
CP001715.1_s75[2565676-2575157]:32+UW1.fa	SRR11673987-k89_282319|vibrant_flag=0_multi=23.1911_len=11393	UW1.fa
CP001715.1_s75[2565676-2575157]:32+UW1.fa	SRR5676433.contig-k89_482818|dvf	UW1.fa
CP001715.1_s75[2565676-2575157]:32+UW1.fa	SRR14932490.contig-k89_458533|dvf	UW1.fa
CP001715.1_s75[2565676-2575157]:32+UW1.fa	SRR11674033.contig-k89_287662|dvf	UW1.fa
CP001715.1_s75[2565676-2575157]:32+UW1.fa	SRR9852204.contig-k89_1727528|dvf	UW1.fa
CP001715.1_s75[2565676-2575157]:32+UW1.fa	ERR8521299-k89_353674|vibrant_flag=0_multi=5.0037_len=7117	UW1.fa
CP001715.1_s75[2565676-2575157]:32+UW1.fa	SRR5676463.contig-k89_482705|dvf	UW1.fa
CP001715.1_s75[2565676-2575157]:32+UW1.fa	SRR5676437.contig-k89_24386|dvf	UW1.fa
CP001715.1_s84[2565676-2575157]:32+UW1.fa	SRR6747781-k89_474681|vibrant_flag=0_multi=17.8359_len=14564	UW1.fa
CP001715.1_s127[2565676-2575157]:32+UW1.fa	SRR9852176-k89_2258977|vibrant_flag=0_multi=9.7454_len=6946	UW1.fa
CP001715.1_s132[2565676-2575157]:32+UW1.fa	SRR5676433-k89_61621|vibrant_flag=0_multi=9.9560_len=8103	UW1.fa
CP001715.1_s141[2565676-2575157]:32+UW1.fa	SRR14932578-k89_422733|vibrant_flag=0_multi=37.9449_len=18812	UW1.fa
CP001715.1_s141[2565676-2575157]:32+UW1.fa	SRR9852199-k89_516673|vibrant_flag=0_multi=6.6663_len=10013	UW1.fa
CP001715.1_s141[2565676-2575157]:32+UW1.fa	SRR9852219-k89_410778|vibrant_flag=1_multi=6.8996_len=9258	UW1.fa
DAOQMD010000062.1_s12[16313-18759]:34+AMR_MDS_0531.fa	SRR14932545.contig-k89_1282788|dvf	AMR_MDS_0531.fa
DAOQMD010000062.1_s12[16313-18759]:34+AMR_MDS_0531.fa	SRR3501889.contig-k89_268876|dvf	AMR_MDS_0531.fa
DAOQMD010000062.1_s14[16313-18759]:37+AMR_MDS_0531.fa	SRR14932558-k89_33131|vibrant_flag=0_multi=7.0000_len=5266	AMR_MDS_0531.fa
DAOQMD010000062.1_s14[16313-18759]:37+AMR_MDS_0531.fa	SRR14932524.contig-k89_312592|dvf	AMR_MDS_0531.fa
NODE_1498_length_13418_cov_6.183716_s7[8292-11586]:38+GWASMC-A11.fa	SRR14932543.contig-k89_842244|dvf	GWASMC-A11.fa
NODE_1498_length_13418_cov_6.183716_s33[8292-11586]:37+GWASMC-A11.fa	SRR14932558-k89_33131|vibrant_flag=0_multi=7.0000_len=5266	GWASMC-A11.fa
NODE_1498_length_13418_cov_6.183716_s33[8292-11586]:37+GWASMC-A11.fa	SRR14932524.contig-k89_312592|dvf	GWASMC-A11.fa
NODE_1498_length_13418_cov_6.183716_s35[8292-11586]:34+GWASMC-A11.fa	SRR14932545.contig-k89_1282788|dvf	GWASMC-A11.fa
NODE_1498_length_13418_cov_6.183716_s35[8292-11586]:34+GWASMC-A11.fa	SRR3501889.contig-k89_268876|dvf	GWASMC-A11.fa
JAZKUC010000001.1_s13[535026-536151]:33+UW17.fa	ERR712368-k89_2796477|vibrant_flag=0_multi=430.3620_len=10230	UW17.fa
JAZKUC010000001.1_s23[904304-907600]:33+UW17.fa	SRR14932561.contig-k89_1738441|dvf	UW17.fa
JAZKUC010000001.1_s56[904304-907600]:32+UW17.fa	SRR14932561-k89_409573|vibrant_flag=0_multi=1109.3632_len=38237	UW17.fa
JAZKUC010000001.1_s91[3152302-3154832]:32+UW17.fa	SRR11674045-k89_432337|vibrant_flag=0_multi=13.3921_len=5332	UW17.fa
JAZKUC010000001.1_s94[3152302-3154832]:32+UW17.fa	SRR9852178-k89_508626|vibrant_flag=1_multi=5.1390_len=6435	UW17.fa
JAZKUC010000001.1_s96[3152302-3154832]:32+UW17.fa	SRR26425192.contig-k89_2242583|dvf	UW17.fa
JAZKUC010000001.1_s98[3152302-3154832]:32+UW17.fa	SRR14932664.contig-k89_1197974|dvf	UW17.fa
JAZKUC010000001.1_s98[3152302-3154832]:32+UW17.fa	SRR14932631.contig-k89_1476408|dvf	UW17.fa
JAZKUC010000001.1_s98[3152302-3154832]:32+UW17.fa	SRR14932542.contig-k89_583745|dvf	UW17.fa
JAZKUC010000001.1_s103[3152302-3154832]:32+UW17.fa	SRR11673976.contig-k89_2376026|dvf	UW17.fa
NODE_217_length_41081_cov_9.957929_s12[37921-41078]:34+GWASMC-A15.fa	SRR14932545.contig-k89_1282788|dvf	GWASMC-A15.fa
NODE_217_length_41081_cov_9.957929_s12[37921-41078]:34+GWASMC-A15.fa	SRR3501889.contig-k89_268876|dvf	GWASMC-A15.fa
NODE_217_length_41081_cov_9.957929_s14[37921-41078]:37+GWASMC-A15.fa	SRR14932558-k89_33131|vibrant_flag=0_multi=7.0000_len=5266	GWASMC-A15.fa
NODE_217_length_41081_cov_9.957929_s14[37921-41078]:37+GWASMC-A15.fa	SRR14932524.contig-k89_312592|dvf	GWASMC-A15.fa
NODE_217_length_41081_cov_9.957929_s35[37921-41078]:35+GWASMC-A15.fa	SRR14932543.contig-k89_842244|dvf	GWASMC-A15.fa
DDUX01000154.1_s32[53495-58353]:32+UBA2327.fa	SRR14932541-k89_117454|vibrant_flag=0_multi=9.3889_len=9233	UBA2327.fa
DDUX01000154.1_s40[53495-58353]:32+UBA2327.fa	SRR14932701-k89_275357|vibrant_flag=0_multi=12.5304_len=8694	UBA2327.fa
DDUX01000154.1_s41[53495-58353]:32+UBA2327.fa	SRR14932595-k89_628479|vibrant_flag=0_multi=9.8481_len=5514	UBA2327.fa
DDUX01000154.1_s62[53495-58353]:32+UBA2327.fa	SRR26425192.contig-k89_1338302	UBA2327.fa
DDUX01000154.1_s62[53495-58353]:32+UBA2327.fa	SRR14932673-k89_146008|vibrant_flag=0_multi=14.9770_len=12270	UBA2327.fa
DDUX01000154.1_s63[53495-58353]:32+UBA2327.fa	SRR9852195-k89_2741438|vibrant_flag=0_multi=15.0000_len=6475	UBA2327.fa
DDUX01000154.1_s75[53495-58353]:32+UBA2327.fa	SRR26425192-k89_964610|vibrant_flag=0_multi=6.9879_len=10041	UBA2327.fa
DDUX01000154.1_s77[53495-58353]:32+UBA2327.fa	SRR14932595-k89_678117|vibrant_flag=0_multi=6.7352_len=8892	UBA2327.fa
JAPUEA010000051.1_s35[17931-24185]:32+MAG13.fa	SRR14932701-k89_973993|vibrant_flag=0_multi=32.6001_len=9829	MAG13.fa
JAPUEA010000051.1_s41[17931-24185]:32+MAG13.fa	SRR9852192-k89_421867|vibrant_flag=0_multi=16.9320_len=14203	MAG13.fa
JAPUEA010000051.1_s79[17931-24185]:32+MAG13.fa	SRR9852192-k89_362209|vibrant_flag=0_multi=17.7016_len=20137	MAG13.fa
JAPUEA010000051.1_s86[17931-24185]:32+MAG13.fa	SRR26425192-k89_3293722|vibrant_flag=0_multi=9.5667_len=6299	MAG13.fa
JAPUEA010000051.1_s101[17931-24185]:32+MAG13.fa	SRR14932514-k89_726027|vibrant_flag=0_multi=10.1730_len=6354	MAG13.fa
NODE_1146_length_31824_cov_20.153483_s17[15479-16783]:34+GWASMC-A34.fa	SRR14932545.contig-k89_583820|dvf	GWASMC-A34.fa
JFAX01000014.1_s10[85678-88817]:32+SK12.fa	SRR14932561-k89_601510|vibrant_flag=0_multi=14.0000_len=22971	SK12.fa
JFAX01000014.1_s25[85678-88817]:32+SK12.fa	WWTP05_lj-k89_1228935|vibrant_flag=0_multi=12.0666_len=6168	SK12.fa
JFAX01000014.1_s25[85678-88817]:32+SK12.fa	SRR9852169-k89_2440153|vibrant_flag=0_multi=12.0023_len=9163	SK12.fa
JFAX01000014.1_s25[85678-88817]:32+SK12.fa	SRR14932673-k89_492918|vibrant_flag=0_multi=13.6708_len=36142_1	SK12.fa
JFAX01000014.1_s27[85678-88817]:32+SK12.fa	SRR14932659-k89_797877|vibrant_flag=0_multi=16.9833_len=19300	SK12.fa
JAZKUK010000016.1_s38[38843-43462]:34+UW26.fa	SRR26425192-k89_2112857|vibrant_flag=1_multi=8.0000_len=6438	UW26.fa
JAZKUK010000032.1_s8[33898-35304]:34+UW26.fa	SRR26425192-k89_3951665|vibrant_flag=0_multi=8.8350_len=9045	UW26.fa
NODE_955_length_31824_cov_22.738235_s17[15479-16783]:34+GWASMC-A43.fa	SRR14932545.contig-k89_583820|dvf	GWASMC-A43.fa
NODE_1988_length_12032_cov_10.195792_s10[11077-12047]:34+GWASMC-A6.fa	SRR9852174.contig-k89_2228844|dvf	GWASMC-A6.fa
CAJQTX010000005.1_s22[513861-517306]:32+ACC003.fa	SRR14932495-k89_904129|vibrant_flag=0_multi=90.0000_len=11678	ACC003.fa
CAJQTX010000005.1_s27[513861-517306]:32+ACC003.fa	ERR1076079.contig-k89_79176	ACC003.fa
CAJQTX010000002.1_s35[171543-172696]:32+ACC003.fa	SRR11674041.contig-k89_1025732|dvf	ACC003.fa
JAZKUB010000002.1_s13[37738-39352]:32+UW16.fa	SRR26425192-k89_2737886|vibrant_flag=0_multi=41.0786_len=12314	UW16.fa
JAZKUB010000002.1_s15[37738-39352]:32+UW16.fa	SRR14932640-k89_171666|vibrant_flag=0_multi=30.1934_len=5090	UW16.fa
JAZKUB010000001.1_s40[3856316-3861098]:34+UW16.fa	SRR11674036-k89_342751|vibrant_flag=0_multi=23.8607_len=8439	UW16.fa
JAZKUB010000001.1_s53[3856316-3861098]:34+UW16.fa	SRR9852190.contig-k89_1401106|dvf	UW16.fa
JAGFNI010000001.1_s4[2262944-2263264]:35+UW6.fa	SRR9852170-k89_1075191|vibrant_flag=1_multi=7.7460_len=8493	UW6.fa
JAGFNI010000001.1_s4[2262944-2263264]:35+UW6.fa	SRR26425201-k89_7542928|vibrant_flag=0_multi=23.3265_len=23604	UW6.fa
JAGFNI010000001.1_s4[2262944-2263264]:35+UW6.fa	SRR14932655-k89_1605137|vibrant_flag=0_multi=10.8305_len=7640	UW6.fa
JAGFNI010000001.1_s4[2262944-2263264]:35+UW6.fa	SRR14932554-k89_879049|vibrant_flag=0_multi=13.8698_len=15859	UW6.fa
JAGFNI010000001.1_s4[2262944-2263264]:35+UW6.fa	SRR12350680-k89_1282633|vibrant_flag=0_multi=6.9006_len=6388	UW6.fa
JAGFNI010000001.1_s4[2262944-2263264]:35+UW6.fa	SRR9852178-k89_1604311|vibrant_flag=0_multi=98.9420_len=33880	UW6.fa
JAGFNI010000001.1_s9[2802126-2805666]:35+UW6.fa	SRR26992859-k89_975050|vibrant_flag=0_multi=11.9791_len=21152	UW6.fa
JAGFNI010000001.1_s9[2802126-2805666]:35+UW6.fa	SRR14932588-k89_259424|vibrant_flag=1_multi=10.9978_len=25128	UW6.fa
JAGFNI010000001.1_s9[2802126-2805666]:35+UW6.fa	SRR9852196-k89_33320|vibrant_flag=0_multi=40.9672_len=25712	UW6.fa
JAGFNI010000001.1_s11[2802126-2805666]:36+UW6.fa	SRR12350680-k89_1095564|vibrant_flag=0_multi=7.3576_len=21669	UW6.fa
JAGFNI010000001.1_s11[2802126-2805666]:36+UW6.fa	SRR14932657-k89_340388|vibrant_flag=0_multi=11.0841_len=10746	UW6.fa
JAGFNI010000001.1_s12[2802126-2805666]:36+UW6.fa	SRR14610248-k89_777141|vibrant_flag=0_multi=6.9864_len=8933	UW6.fa
JAGFNI010000001.1_s42[2802126-2805666]:34+UW6.fa	SRR14932485.contig-k89_739877||full	UW6.fa
JAGFNI010000001.1_s44[2802126-2805666]:35+UW6.fa	SRR14932554-k89_490468|vibrant_flag=0_multi=13.9204_len=6621	UW6.fa
JAGFNI010000001.1_s46[2802126-2805666]:36+UW6.fa	SRR3501851-k89_1446560|vibrant_flag=0_multi=6.4455_len=6664	UW6.fa
JAGFNI010000001.1_s67[4819325-4821981]:32+UW6.fa	SRR14932657-k89_13013|vibrant_flag=0_multi=10.9163_len=6340	UW6.fa
JAGFNI010000001.1_s75[4819325-4821981]:32+UW6.fa	SRR6747782.contig-k89_132512|dvf	UW6.fa
JAGFNI010000001.1_s78[4819325-4821981]:32+UW6.fa	SRR3501856-k89_1310326|vibrant_flag=1_multi=6.3667_len=7054	UW6.fa
JAGFNI010000001.1_s78[4819325-4821981]:32+UW6.fa	SRR26425192-k89_3091216|vibrant_flag=0_multi=21.9980_len=32743	UW6.fa
JAGFNI010000001.1_s78[4819325-4821981]:32+UW6.fa	SRR26425201-k89_2071812|vibrant_flag=0_multi=13.4390_len=7258	UW6.fa
JAGFNI010000001.1_s79[4819325-4821981]:32+UW6.fa	SRR14932526-k89_85500|vibrant_flag=0_multi=9.2524_len=7620	UW6.fa
JAGFNI010000001.1_s104[4819325-4821981]:32+UW6.fa	SRR14932660-k89_300913|vibrant_flag=0_multi=7.1980_len=11787	UW6.fa
NODE_15_length_192198_cov_44.633658_s6[12417-14371]:33+GWASMC-A29.fa	SRR14932647-k89_1675240|vibrant_flag=1_multi=8.0000_len=7019	GWASMC-A29.fa
NODE_15_length_192198_cov_44.633658_s7[12417-14371]:33+GWASMC-A29.fa	SRR14932701-k89_275357|vibrant_flag=0_multi=12.5304_len=8694	GWASMC-A29.fa
NODE_15_length_192198_cov_44.633658_s20[12417-14371]:32+GWASMC-A29.fa	SRR9852195-k89_3171865|vibrant_flag=0_multi=6.2861_len=8405	GWASMC-A29.fa
NODE_15_length_192198_cov_44.633658_s25[12417-14371]:32+GWASMC-A29.fa	SRR1145916.contig-k89_262760|dvf	GWASMC-A29.fa
NODE_28_length_138273_cov_47.656137_s29[40421-45000]:35+GWASMC-A29.fa	SRR14932595-k89_481089|vibrant_flag=0_multi=6.2814_len=7199	GWASMC-A29.fa
NODE_293_length_53722_cov_45.992677_s5[31352-32033]:34+GWASMC-A29.fa	SRR3501887-k89_595317|vibrant_flag=0_multi=12.8122_len=6733	GWASMC-A29.fa
NODE_293_length_53722_cov_45.992677_s5[31352-32033]:34+GWASMC-A29.fa	SRR14932482-k89_1247610|vibrant_flag=0_multi=5.0965_len=6097	GWASMC-A29.fa
NODE_293_length_53722_cov_45.992677_s6[31352-32033]:34+GWASMC-A29.fa	SRR14932542.contig-k89_2141176|dvf	GWASMC-A29.fa
NODE_293_length_53722_cov_45.992677_s8[31352-32033]:36+GWASMC-A29.fa	SRR6747781-k89_790513|vibrant_flag=0_multi=11.3192_len=5515	GWASMC-A29.fa
NODE_293_length_53722_cov_45.992677_s8[31352-32033]:36+GWASMC-A29.fa	SRR26425192-k89_964610|vibrant_flag=0_multi=6.9879_len=10041	GWASMC-A29.fa
NODE_293_length_53722_cov_45.992677_s8[31352-32033]:36+GWASMC-A29.fa	SRR14932595-k89_678117|vibrant_flag=0_multi=6.7352_len=8892	GWASMC-A29.fa
JAFLDP010000061.1_s22[288-1898]:35+UW11-POB.fa	SRR9852170-k89_1075191|vibrant_flag=1_multi=7.7460_len=8493	UW11-POB.fa
JAFLDP010000061.1_s22[288-1898]:35+UW11-POB.fa	SRR26425201-k89_7542928|vibrant_flag=0_multi=23.3265_len=23604	UW11-POB.fa
JAFLDP010000061.1_s22[288-1898]:35+UW11-POB.fa	SRR14932655-k89_1605137|vibrant_flag=0_multi=10.8305_len=7640	UW11-POB.fa
JAFLDP010000061.1_s22[288-1898]:35+UW11-POB.fa	SRR14932554-k89_879049|vibrant_flag=0_multi=13.8698_len=15859	UW11-POB.fa
JAFLDP010000061.1_s22[288-1898]:35+UW11-POB.fa	SRR12350680-k89_1282633|vibrant_flag=0_multi=6.9006_len=6388	UW11-POB.fa
JAFLDP010000061.1_s22[288-1898]:35+UW11-POB.fa	SRR9852178-k89_1604311|vibrant_flag=0_multi=98.9420_len=33880	UW11-POB.fa
JAFLDP010000029.1_s11[20541-24011]:36+UW11-POB.fa	SRR3501851-k89_1446560|vibrant_flag=0_multi=6.4455_len=6664	UW11-POB.fa
JAFLDP010000029.1_s12[20541-24011]:35+UW11-POB.fa	SRR14932657-k89_340388|vibrant_flag=0_multi=11.0841_len=10746	UW11-POB.fa
JAFLDP010000029.1_s13[20541-24011]:35+UW11-POB.fa	SRR14932554-k89_490468|vibrant_flag=0_multi=13.9204_len=6621	UW11-POB.fa
JAFLDP010000029.1_s15[20541-24011]:34+UW11-POB.fa	SRR14932485.contig-k89_739877||full	UW11-POB.fa
JAFLDP010000029.1_s45[20541-24011]:36+UW11-POB.fa	SRR14610248-k89_777141|vibrant_flag=0_multi=6.9864_len=8933	UW11-POB.fa
JAFLDP010000029.1_s46[20541-24011]:36+UW11-POB.fa	SRR12350680-k89_1095564|vibrant_flag=0_multi=7.3576_len=21669	UW11-POB.fa
JAFLDP010000029.1_s48[20541-24011]:35+UW11-POB.fa	SRR26992859-k89_975050|vibrant_flag=0_multi=11.9791_len=21152	UW11-POB.fa
JAFLDP010000029.1_s48[20541-24011]:35+UW11-POB.fa	SRR14932588-k89_259424|vibrant_flag=1_multi=10.9978_len=25128	UW11-POB.fa
JAFLDP010000029.1_s48[20541-24011]:35+UW11-POB.fa	SRR9852196-k89_33320|vibrant_flag=0_multi=40.9672_len=25712	UW11-POB.fa
JAFLDP010000063.1_s1[1-2657]:32+UW11-POB.fa	SRR14932660-k89_300913|vibrant_flag=0_multi=7.1980_len=11787	UW11-POB.fa
JAFLDP010000063.1_s28[1-2657]:32+UW11-POB.fa	SRR14932526-k89_85500|vibrant_flag=0_multi=9.2524_len=7620	UW11-POB.fa
JAFLDP010000063.1_s29[1-2657]:32+UW11-POB.fa	SRR3501856-k89_1310326|vibrant_flag=1_multi=6.3667_len=7054	UW11-POB.fa
JAFLDP010000063.1_s29[1-2657]:32+UW11-POB.fa	SRR26425192-k89_3091216|vibrant_flag=0_multi=21.9980_len=32743	UW11-POB.fa
JAFLDP010000063.1_s29[1-2657]:32+UW11-POB.fa	SRR26425201-k89_2071812|vibrant_flag=0_multi=13.4390_len=7258	UW11-POB.fa
JAFLDP010000063.1_s32[1-2657]:32+UW11-POB.fa	SRR6747782.contig-k89_132512|dvf	UW11-POB.fa
JAFLDP010000063.1_s40[1-2657]:32+UW11-POB.fa	SRR14932657-k89_13013|vibrant_flag=0_multi=10.9163_len=6340	UW11-POB.fa
NODE_297_length_48971_cov_33.547019_s3[12254-13620]:34+GWASMC-A31.fa	SRR14932597-k89_676391|vibrant_flag=0_multi=14.9651_len=8115	GWASMC-A31.fa
NODE_297_length_48971_cov_33.547019_s5[12254-13620]:34+GWASMC-A31.fa	SRR14932599-k89_1408673|vibrant_flag=0_multi=32.6873_len=21740	GWASMC-A31.fa
NODE_55_length_84969_cov_32.705043_s4[20697-23227]:32+GWASMC-A37.fa	SRR11673976.contig-k89_2376026|dvf	GWASMC-A37.fa
NODE_55_length_84969_cov_32.705043_s7[20697-23227]:32+GWASMC-A37.fa	SRR14932631.contig-k89_1476408|dvf	GWASMC-A37.fa
NODE_55_length_84969_cov_32.705043_s7[20697-23227]:32+GWASMC-A37.fa	SRR14932542.contig-k89_583745|dvf	GWASMC-A37.fa
NODE_55_length_84969_cov_32.705043_s9[20697-23227]:32+GWASMC-A37.fa	SRR14932664.contig-k89_1197974|dvf	GWASMC-A37.fa
NODE_55_length_84969_cov_32.705043_s11[20697-23227]:32+GWASMC-A37.fa	SRR26425192.contig-k89_2242583|dvf	GWASMC-A37.fa
NODE_55_length_84969_cov_32.705043_s12[20697-23227]:32+GWASMC-A37.fa	SRR9852178-k89_508626|vibrant_flag=1_multi=5.1390_len=6435	GWASMC-A37.fa
NODE_55_length_84969_cov_32.705043_s16[20697-23227]:32+GWASMC-A37.fa	SRR11674045-k89_432337|vibrant_flag=0_multi=13.3921_len=5332	GWASMC-A37.fa
NODE_184_length_44174_cov_30.537048_s9[17626-20854]:32+GWASMC-A37.fa	SRR14932561-k89_409573|vibrant_flag=0_multi=1109.3632_len=38237	GWASMC-A37.fa
NODE_184_length_44174_cov_30.537048_s42[17626-20854]:33+GWASMC-A37.fa	SRR14932561.contig-k89_1738441|dvf	GWASMC-A37.fa
NODE_9223_length_4944_cov_28.589691_s13[1533-2658]:33+GWASMC-A37.fa	ERR712368-k89_2796477|vibrant_flag=0_multi=430.3620_len=10230	GWASMC-A37.fa
JADJQC010000004.1_s5[11075-17688]:32+MAXAC027.fa	SRR26425192-k89_1439007|vibrant_flag=0_multi=25.0949_len=25441	MAXAC027.fa
JADJQC010000004.1_s5[11075-17688]:32+MAXAC027.fa	SRR26425201-k89_6029360|vibrant_flag=0_multi=42.8559_len=9429_1	MAXAC027.fa
JADJQC010000004.1_s6[11075-17688]:32+MAXAC027.fa	SRR14932550.contig-k89_690125||full	MAXAC027.fa
JADJQC010000004.1_s14[11075-17688]:32+MAXAC027.fa	SRR14932559-k89_1195185|vibrant_flag=1_multi=7.9904_len=9233	MAXAC027.fa
JADJQC010000004.1_s14[11075-17688]:32+MAXAC027.fa	SRR14932523-k89_405884|vibrant_flag=0_multi=10.4776_len=8201	MAXAC027.fa
JADJQC010000004.1_s16[11075-17688]:32+MAXAC027.fa	SRR14932595-k89_975479|vibrant_flag=1_multi=7.9596_len=8750	MAXAC027.fa
JADJQC010000004.1_s22[11075-17688]:32+MAXAC027.fa	SRR9852187-k89_784549|vibrant_flag=1_multi=3.9250_len=5530	MAXAC027.fa
JADJQC010000004.1_s28[11075-17688]:32+MAXAC027.fa	SRR9852189.contig-k89_1300017|dvf	MAXAC027.fa
JADJQC010000004.1_s32[11075-17688]:32+MAXAC027.fa	SRR26425192-k89_255408|vibrant_flag=0_multi=12.4539_len=7743	MAXAC027.fa
JADJQC010000004.1_s72[11075-17688]:32+MAXAC027.fa	SRR26425201.contig-k89_4569871||full	MAXAC027.fa
JADJQC010000004.1_s73[11075-17688]:32+MAXAC027.fa	SRR14932510.contig-k89_1240348||full	MAXAC027.fa
JADJQC010000004.1_s74[11075-17688]:31+MAXAC027.fa	SRR9852201-k89_442675|vibrant_flag=0_multi=5.0995_len=7474	MAXAC027.fa
JADJQC010000004.1_s90[11075-17688]:32+MAXAC027.fa	SRR9852173-k89_1519193|vibrant_flag=0_multi=14.0000_len=17681	MAXAC027.fa
JADJQC010000027.1_s21[181538-185964]:37+MAXAC027.fa	SRR26425192-k89_2737886|vibrant_flag=0_multi=41.0786_len=12314	MAXAC027.fa
JADJQC010000033.1_s5[47602-47923]:19+MAXAC027.fa	SRR1145916-k89_265144|vibrant_flag=0_multi=19.0000_len=9345	MAXAC027.fa
JANFDF010000082.1_s1[74152-76283]:32+SCUT-2.fa	SRR14932655-k89_1605137|vibrant_flag=0_multi=10.8305_len=7640	SCUT-2.fa
JANFDF010000082.1_s1[74152-76283]:32+SCUT-2.fa	SRR9852178-k89_1604311|vibrant_flag=0_multi=98.9420_len=33880	SCUT-2.fa
JANFDF010000082.1_s2[74152-76283]:32+SCUT-2.fa	SRR26425201-k89_7542928|vibrant_flag=0_multi=23.3265_len=23604	SCUT-2.fa
JANFDF010000082.1_s2[74152-76283]:32+SCUT-2.fa	SRR14932554-k89_879049|vibrant_flag=0_multi=13.8698_len=15859	SCUT-2.fa
JANFDF010000082.1_s11[74152-76283]:32+SCUT-2.fa	SRR3501851-k89_1446560|vibrant_flag=0_multi=6.4455_len=6664	SCUT-2.fa
JANFDF010000082.1_s11[74152-76283]:32+SCUT-2.fa	SRR14932657-k89_1085392|vibrant_flag=0_multi=13.0000_len=6331	SCUT-2.fa
JANFDF010000082.1_s11[74152-76283]:32+SCUT-2.fa	SRR14610248-k89_777141|vibrant_flag=0_multi=6.9864_len=8933	SCUT-2.fa
JANFDF010000082.1_s18[74152-76283]:32+SCUT-2.fa	SRR12350680-k89_1282633|vibrant_flag=0_multi=6.9006_len=6388	SCUT-2.fa
JANFDF010000082.1_s19[74152-76283]:32+SCUT-2.fa	SRR26992859-k89_975050|vibrant_flag=0_multi=11.9791_len=21152	SCUT-2.fa
JANFDF010000082.1_s19[74152-76283]:32+SCUT-2.fa	SRR14932588-k89_259424|vibrant_flag=1_multi=10.9978_len=25128	SCUT-2.fa
JANFDF010000082.1_s19[74152-76283]:32+SCUT-2.fa	SRR9852196-k89_33320|vibrant_flag=0_multi=40.9672_len=25712	SCUT-2.fa
JANFDF010000082.1_s21[74152-76283]:32+SCUT-2.fa	SRR9852196-k89_1889217|vibrant_flag=0_multi=35.0000_len=9981	SCUT-2.fa
JANFDF010000082.1_s31[74152-76283]:32+SCUT-2.fa	SRR12350680-k89_1095564|vibrant_flag=0_multi=7.3576_len=21669	SCUT-2.fa
JANFDF010000082.1_s61[76384-79533]:32+SCUT-2.fa	SRR14610248-k89_2518003|vibrant_flag=1_multi=6.0000_len=8589	SCUT-2.fa
JANFDF010000082.1_s61[76384-79533]:32+SCUT-2.fa	SRR9852170-k89_1075191|vibrant_flag=1_multi=7.7460_len=8493	SCUT-2.fa
JANFDF010000082.1_s68[76384-79533]:32+SCUT-2.fa	SRR14932657-k89_340388|vibrant_flag=0_multi=11.0841_len=10746	SCUT-2.fa
JANFDF010000082.1_s76[76384-79533]:32+SCUT-2.fa	SRR14932660-k89_300913|vibrant_flag=0_multi=7.1980_len=11787	SCUT-2.fa
JANFDF010000082.1_s76[76384-79533]:32+SCUT-2.fa	SRR14932563-k89_528587|vibrant_flag=1_multi=10.0000_len=7575	SCUT-2.fa
JANFDF010000082.1_s76[76384-79533]:32+SCUT-2.fa	SRR14932542-k89_745031|vibrant_flag=1_multi=5.0000_len=7939	SCUT-2.fa
JANFDF010000082.1_s76[76384-79533]:32+SCUT-2.fa	SRR14932541-k89_1773983|vibrant_flag=1_multi=6.0000_len=7740	SCUT-2.fa
JANFDF010000082.1_s76[76384-79533]:32+SCUT-2.fa	SRR14932493-k89_310648|vibrant_flag=1_multi=12.7821_len=10551	SCUT-2.fa
JANFDF010000082.1_s76[76384-79533]:32+SCUT-2.fa	SRR8831205-k89_1518346|vibrant_flag=0_multi=22.8582_len=15799	SCUT-2.fa
JANFDF010000082.1_s80[76384-79533]:32+SCUT-2.fa	SRR9852195-k89_3232990|vibrant_flag=0_multi=6.1946_len=6974	SCUT-2.fa
JANFDF010000082.1_s83[76384-79533]:32+SCUT-2.fa	WWTP_jx_WH-k89_1214924|vibrant_flag=0_multi=8.3237_len=5152	SCUT-2.fa
JANFDF010000082.1_s83[76384-79533]:32+SCUT-2.fa	SRR14932542.contig-k89_2141176|dvf	SCUT-2.fa
JADJMH010000040.1_s21[54625-57375]:35+BATAC285.fa	SRR2662357.contig-k89_23009|dvf	BATAC285.fa
JADJMH010000040.1_s21[54625-57375]:35+BATAC285.fa	SRR14932647.contig-k89_1011315|dvf	BATAC285.fa
JADJMH010000013.1_s1[133752-134128]:32+BATAC285.fa	SRR11674038-k89_133976|vibrant_flag=0_multi=218.9900_len=11272	BATAC285.fa
JAPUEU010000374.1_s2[28185-31647]:37+MAG33.fa	SRR14932583-k89_184954|vibrant_flag=1_multi=5.0000_len=9460	MAG33.fa
JAPUEU010000374.1_s26[28185-31647]:34+MAG33.fa	SRR14932524-k89_385519|vibrant_flag=1_multi=7.6208_len=8053	MAG33.fa
JAPUEU010000374.1_s45[28185-31647]:36+MAG33.fa	SRR14932558-k89_201579|vibrant_flag=1_multi=6.0000_len=10554	MAG33.fa
JAPUEU010000374.1_s45[28185-31647]:36+MAG33.fa	SRR14932524-k89_1510262|vibrant_flag=1_multi=7.0000_len=6917	MAG33.fa
NODE_29_length_133955_cov_131.955332_s3[1-316]:35+GWASMC-A33.fa	SRR14932515-k89_474382|vibrant_flag=0_multi=16.7878_len=18004	GWASMC-A33.fa
NODE_160_length_61688_cov_124.726575_s4[19-9902]:35+GWASMC-A33.fa	SRR26992859-k89_584468|vibrant_flag=0_multi=85.7569_len=35891	GWASMC-A33.fa
NODE_160_length_61688_cov_124.726575_s4[19-9902]:35+GWASMC-A33.fa	WWTP_NJ.contig-k89_1983086|dvf	GWASMC-A33.fa
NODE_160_length_61688_cov_124.726575_s73[19-9902]:34+GWASMC-A33.fa	SRR14932630-k89_1563579|vibrant_flag=0_multi=11.2060_len=37849	GWASMC-A33.fa
NODE_160_length_61688_cov_124.726575_s94[19-9902]:34+GWASMC-A33.fa	SRR3501851-k89_1174971|vibrant_flag=0_multi=7.1141_len=5109	GWASMC-A33.fa
NODE_77_length_84732_cov_131.531715_s22[82089-84713]:36+GWASMC-A33.fa	SRR11673992-k89_591671|vibrant_flag=1_multi=13.0000_len=42877	GWASMC-A33.fa
NODE_77_length_84732_cov_131.531715_s35[82089-84713]:35+GWASMC-A33.fa	SRR14932545.contig-k89_1151974|dvf	GWASMC-A33.fa
NODE_77_length_84732_cov_131.531715_s35[82089-84713]:35+GWASMC-A33.fa	SRR14932543.contig-k89_842244|dvf	GWASMC-A33.fa
NODE_77_length_84732_cov_131.531715_s36[82089-84713]:34+GWASMC-A33.fa	SRR14932660.contig-k89_426284|dvf	GWASMC-A33.fa
NODE_77_length_84732_cov_131.531715_s36[82089-84713]:34+GWASMC-A33.fa	SRR26992859.contig-k89_1078393|dvf	GWASMC-A33.fa
JDSS02000015.1_s1[55258-55591]:32+SK01.fa	SRR14932486-k89_1548829|vibrant_flag=0_multi=18.7110_len=10109	SK01.fa
JDSS02000015.1_s1[55258-55591]:32+SK01.fa	SRR9852199-k89_743196|vibrant_flag=1_multi=7.0000_len=6075	SK01.fa
JDSS02000015.1_s1[55258-55591]:32+SK01.fa	SRR9852198-k89_1098514|vibrant_flag=1_multi=7.0000_len=12285	SK01.fa
JDSS02000015.1_s2[55258-55591]:32+SK01.fa	SRR14932647.contig-k89_989234||full	SK01.fa
JDSS02000015.1_s5[55258-55591]:32+SK01.fa	SRR14932647-k89_1027773|vibrant_flag=0_multi=10.7185_len=8894	SK01.fa
JDSS02000015.1_s5[55258-55591]:32+SK01.fa	SRR9852195-k89_217015|vibrant_flag=0_multi=10.2256_len=13511	SK01.fa
JDSS02000015.1_s5[55258-55591]:32+SK01.fa	SRR9852173-k89_3144120|vibrant_flag=0_multi=7.2178_len=10339	SK01.fa
JDSS02000015.1_s7[55985-56623]:32+SK01.fa	SRR9852173-k89_1519193|vibrant_flag=0_multi=14.0000_len=17681	SK01.fa
JDSS02000015.1_s9[55985-56623]:32+SK01.fa	SRR6747782.contig-k89_444272||full	SK01.fa
JDSS02000015.1_s9[55985-56623]:32+SK01.fa	SRR3501887-k89_595317|vibrant_flag=0_multi=12.8122_len=6733	SK01.fa
JDSS02000015.1_s20[57361-57633]:32+SK01.fa	SRR14932486-k89_1631815|vibrant_flag=0_multi=19.9844_len=24396	SK01.fa
JDSS02000027.1_s2[180570-180826]:29+SK01.fa	SRR14932563-k89_528587|vibrant_flag=1_multi=10.0000_len=7575	SK01.fa
JDSS02000027.1_s2[180570-180826]:29+SK01.fa	SRR14932542-k89_745031|vibrant_flag=1_multi=5.0000_len=7939	SK01.fa
JDSS02000027.1_s2[180570-180826]:29+SK01.fa	SRR8831205-k89_1518346|vibrant_flag=0_multi=22.8582_len=15799	SK01.fa
JDSS02000027.1_s2[180570-180826]:29+SK01.fa	SRR14932541-k89_1773983|vibrant_flag=1_multi=6.0000_len=7740	SK01.fa
JDSS02000027.1_s2[180570-180826]:29+SK01.fa	SRR14932493-k89_310648|vibrant_flag=1_multi=12.7821_len=10551	SK01.fa
JDSS02000027.1_s15[181160-182207]:36+SK01.fa	SRR9852208-k89_1981761|vibrant_flag=1_multi=6.2428_len=15829	SK01.fa
JAZKUJ010000001.1_s18[1563027-1566836]:32+UW25.fa	SRR26425192-k89_2112857|vibrant_flag=1_multi=8.0000_len=6438	UW25.fa
JAZKUJ010000001.1_s75[2686340-2687746]:34+UW25.fa	SRR26425192-k89_3951665|vibrant_flag=0_multi=8.8350_len=9045	UW25.fa
NODE_2525_length_16204_cov_36.141123_s8[3351-3964]:37+GWASMC-A30.fa	SRR8831206-k89_2069641|vibrant_flag=0_multi=8.5176_len=14015	GWASMC-A30.fa
NODE_1167_length_26260_cov_36.509292_s2[14308-14600]:19+GWASMC-A30.fa	SRR6747803.contig-k89_152007|dvf	GWASMC-A30.fa
NODE_1167_length_26260_cov_36.509292_s2[14308-14600]:19+GWASMC-A30.fa	SRR14932593.contig-k89_1130330|dvf	GWASMC-A30.fa
NODE_1167_length_26260_cov_36.509292_s2[14308-14600]:19+GWASMC-A30.fa	SRR14932508.contig-k89_214286|dvf	GWASMC-A30.fa
NODE_1167_length_26260_cov_36.509292_s2[14308-14600]:19+GWASMC-A30.fa	SRR22184535.contig-k89_920413|dvf	GWASMC-A30.fa
NODE_1167_length_26260_cov_36.509292_s2[14308-14600]:19+GWASMC-A30.fa	SRR9852188.contig-k89_2298118|dvf	GWASMC-A30.fa
NODE_1167_length_26260_cov_36.509292_s2[14308-14600]:19+GWASMC-A30.fa	SRR9852220.contig-k89_3133949||full_1	GWASMC-A30.fa
CAJQUB010000006.1_s5[276132-283667]:32+ACC005.fa	SRR9852192-k89_362209|vibrant_flag=0_multi=17.7016_len=20137	ACC005.fa
CAJQUB010000006.1_s21[276132-283667]:32+ACC005.fa	SRR14932514-k89_726027|vibrant_flag=0_multi=10.1730_len=6354	ACC005.fa
CAJQUB010000006.1_s21[276132-283667]:32+ACC005.fa	SRR14932513-k89_532645|vibrant_flag=0_multi=5.5463_len=7876	ACC005.fa
CAJQUB010000006.1_s25[276132-283667]:32+ACC005.fa	SRR9852192-k89_421867|vibrant_flag=0_multi=16.9320_len=14203	ACC005.fa
CAJQUB010000006.1_s41[276132-283667]:32+ACC005.fa	SRR26425192-k89_3293722|vibrant_flag=0_multi=9.5667_len=6299	ACC005.fa
CAJQUB010000006.1_s89[276132-283667]:32+ACC005.fa	SRR14932701-k89_973993|vibrant_flag=0_multi=32.6001_len=9829	ACC005.fa
NODE_342_length_39822_cov_11.603591_s12[37304-39821]:34+GWASMC-A50.fa	SRR14932545.contig-k89_1282788|dvf	GWASMC-A50.fa
NODE_342_length_39822_cov_11.603591_s12[37304-39821]:34+GWASMC-A50.fa	SRR3501889.contig-k89_268876|dvf	GWASMC-A50.fa
NODE_342_length_39822_cov_11.603591_s14[37304-39821]:37+GWASMC-A50.fa	SRR14932558-k89_33131|vibrant_flag=0_multi=7.0000_len=5266	GWASMC-A50.fa
NODE_342_length_39822_cov_11.603591_s14[37304-39821]:37+GWASMC-A50.fa	SRR14932524.contig-k89_312592|dvf	GWASMC-A50.fa
NODE_342_length_39822_cov_11.603591_s35[37304-39821]:35+GWASMC-A50.fa	SRR14932543.contig-k89_842244|dvf	GWASMC-A50.fa
NODE_318_length_41251_cov_11.280027_s8[29-694]:35+GWASMC-A50.fa	SRR14932584.contig-k89_372690|dvf	GWASMC-A50.fa
JAMTDV010000053.1_s1[826-1130]:19+SCELSE-7.fa	SRR23493598-k89_102960|vibrant_flag=0_multi=7.1482_len=5042	SCELSE-7.fa
JAMTDV010000053.1_s1[826-1130]:19+SCELSE-7.fa	SRR8208348.contig-k89_1426417|dvf	SCELSE-7.fa
JAMTDV010000053.1_s4[826-1130]:19+SCELSE-7.fa	SRR6747781.contig-k89_197242|dvf	SCELSE-7.fa
JAMTDV010000053.1_s4[826-1130]:19+SCELSE-7.fa	SRR9852183.contig-k89_1106537|dvf	SCELSE-7.fa
JAMTDV010000053.1_s5[826-1130]:19+SCELSE-7.fa	SRR14610234.contig-k89_1063873|dvf	SCELSE-7.fa
NODE_325_length_40376_cov_7.567446_s21[1-2447]:37+GWASMC-A5.fa	SRR14932558-k89_33131|vibrant_flag=0_multi=7.0000_len=5266	GWASMC-A5.fa
NODE_325_length_40376_cov_7.567446_s21[1-2447]:37+GWASMC-A5.fa	SRR14932524.contig-k89_312592|dvf	GWASMC-A5.fa
NODE_325_length_40376_cov_7.567446_s23[1-2447]:34+GWASMC-A5.fa	SRR14932545.contig-k89_1282788|dvf	GWASMC-A5.fa
NODE_325_length_40376_cov_7.567446_s23[1-2447]:34+GWASMC-A5.fa	SRR3501889.contig-k89_268876|dvf	GWASMC-A5.fa
JAZKUG010000001.1_s18[4197378-4200836]:35+UW21.fa	SRR9852186-k89_1181469|vibrant_flag=1_multi=16.0793_len=13745	UW21.fa
JAPUVR010000080.1_s7[34-2802]:36+Bin228.fa	SRR6747782.contig-k89_494463|dvf	Bin228.fa
JAPUVR010000080.1_s27[34-2802]:36+Bin228.fa	SRR9852214.contig-k89_579161	Bin228.fa
JAPUVR010000080.1_s27[34-2802]:36+Bin228.fa	SRR14932672-k89_1495404|vibrant_flag=0_multi=148.8784_len=23221	Bin228.fa
JAPUVR010000080.1_s28[34-2802]:36+Bin228.fa	SRR3501856-k89_858365|vibrant_flag=1_multi=17.7305_len=8912	Bin228.fa
JAPUVR010000080.1_s30[34-2802]:34+Bin228.fa	SRR14932647-k89_1675240|vibrant_flag=1_multi=8.0000_len=7019	Bin228.fa
JAPUVR010000080.1_s30[34-2802]:34+Bin228.fa	SRR14932639-k89_2485225|vibrant_flag=0_multi=9.0000_len=5471	Bin228.fa
JAPUVR010000080.1_s30[34-2802]:34+Bin228.fa	SRR9852173.contig-k89_1938227|dvf	Bin228.fa
JAPUVR010000080.1_s31[34-2802]:35+Bin228.fa	SRR14932509-k89_1183950|vibrant_flag=0_multi=16.0000_len=7254	Bin228.fa
JAPUVR010000080.1_s35[34-2802]:35+Bin228.fa	SRR12350687-k89_1920172|vibrant_flag=0_multi=24.3141_len=18231	Bin228.fa
JAPUVR010000080.1_s35[34-2802]:35+Bin228.fa	SRR9852178-k89_559703|vibrant_flag=0_multi=6.7928_len=7542	Bin228.fa
JAPUVR010000053.1_s13[3470-4590]:37+Bin228.fa	SRR9852208.contig-k89_369907	Bin228.fa
CP058708.1_s23[4472897-4475019]:35+SSA1.fa	SRR14932657-k89_340388|vibrant_flag=0_multi=11.0841_len=10746	SSA1.fa
CP058708.1_s23[4472897-4475019]:35+SSA1.fa	SRR14932554-k89_490468|vibrant_flag=0_multi=13.9204_len=6621	SSA1.fa
CP058708.1_s23[4472897-4475019]:35+SSA1.fa	SRR12350680-k89_1095564|vibrant_flag=0_multi=7.3576_len=21669	SSA1.fa
CP058708.1_s31[4472897-4475019]:34+SSA1.fa	SRR3501851-k89_1446560|vibrant_flag=0_multi=6.4455_len=6664	SSA1.fa
CP058708.1_s31[4472897-4475019]:34+SSA1.fa	SRR9852178-k89_1604311|vibrant_flag=0_multi=98.9420_len=33880	SSA1.fa
CP058708.1_s31[4472897-4475019]:34+SSA1.fa	SRR9852170-k89_1075191|vibrant_flag=1_multi=7.7460_len=8493	SSA1.fa
CP058708.1_s37[4472897-4475019]:34+SSA1.fa	SRR26425201-k89_7542928|vibrant_flag=0_multi=23.3265_len=23604	SSA1.fa
CP058708.1_s37[4472897-4475019]:34+SSA1.fa	SRR14932554-k89_879049|vibrant_flag=0_multi=13.8698_len=15859	SSA1.fa
CP058708.1_s38[4472897-4475019]:36+SSA1.fa	SRR14932655-k89_1605137|vibrant_flag=0_multi=10.8305_len=7640	SSA1.fa
CP058708.1_s38[4472897-4475019]:36+SSA1.fa	SRR12350680-k89_1282633|vibrant_flag=0_multi=6.9006_len=6388	SSA1.fa
CP058708.1_s41[4472897-4475019]:34+SSA1.fa	SRR14610248-k89_2518003|vibrant_flag=1_multi=6.0000_len=8589	SSA1.fa
CP058708.1_s42[4472897-4475019]:33+SSA1.fa	SRR9852214.contig-k89_579161	SSA1.fa
CP058708.1_s42[4472897-4475019]:33+SSA1.fa	SRR14932565.contig-k89_337352|dvf	SSA1.fa
CP058708.1_s46[4472897-4475019]:35+SSA1.fa	SRR14932509-k89_711815|vibrant_flag=0_multi=11.9828_len=20567	SSA1.fa
CP058708.1_s46[4472897-4475019]:35+SSA1.fa	SRR14932689.contig-k89_971766||full	SSA1.fa
CP058708.1_s46[4472897-4475019]:35+SSA1.fa	SRR14932673-k89_678449|vibrant_flag=0_multi=11.1315_len=17056	SSA1.fa
CP058708.1_s46[4472897-4475019]:35+SSA1.fa	SRR12350680-k89_1151197|vibrant_flag=0_multi=15.0202_len=9259	SSA1.fa
CP058708.1_s48[4472897-4475019]:35+SSA1.fa	SRR6747781-k89_103600|vibrant_flag=0_multi=16.8334_len=7896	SSA1.fa
CP058708.1_s49[4472897-4475019]:34+SSA1.fa	SRR14932655-k89_1251345|vibrant_flag=0_multi=10.3143_len=5193	SSA1.fa
QPGA01000016.1_s42[3788-7110]:31+UWLDOIC.fa	SRR11674032.contig-k89_313357|dvf	UWLDOIC.fa
NODE_6_length_118877_cov_24.639856_s4[21530-22645]:37+GWASMC-A1.fa	SRR26425192-k89_1439007|vibrant_flag=0_multi=25.0949_len=25441	GWASMC-A1.fa
NODE_6_length_118877_cov_24.639856_s12[21530-22645]:34+GWASMC-A1.fa	SRR14932599-k89_1676889|vibrant_flag=0_multi=51.4071_len=6604	GWASMC-A1.fa
NODE_6_length_118877_cov_24.639856_s12[21530-22645]:34+GWASMC-A1.fa	SRR14932563-k89_240570|vibrant_flag=0_multi=31.0000_len=18022	GWASMC-A1.fa
NODE_6_length_118877_cov_24.639856_s12[21530-22645]:34+GWASMC-A1.fa	SRR11674035-k89_3471974|vibrant_flag=0_multi=13.7025_len=18617	GWASMC-A1.fa
NODE_1991_length_16136_cov_25.719669_s5[4676-7019]:35+GWASMC-A1.fa	SRR8831206-k89_1139547|vibrant_flag=1_multi=5.1307_len=5902	GWASMC-A1.fa
NODE_1991_length_16136_cov_25.719669_s10[4676-7019]:35+GWASMC-A1.fa	SRR14932561.contig-k89_1166734||0_partial_1	GWASMC-A1.fa
NODE_1991_length_16136_cov_25.719669_s11[4676-7019]:37+GWASMC-A1.fa	SRR8831206-k89_2069641|vibrant_flag=0_multi=8.5176_len=14015	GWASMC-A1.fa
NODE_1991_length_16136_cov_25.719669_s28[4676-7019]:35+GWASMC-A1.fa	SRR14932554-k89_879049|vibrant_flag=0_multi=13.8698_len=15859	GWASMC-A1.fa
NODE_81_length_50818_cov_10.763489_s12[0-870]:34+GWASMC-A46.fa	SRR14932584.contig-k89_381796|dvf	GWASMC-A46.fa
NODE_1072_length_18862_cov_14.497049_s10[17840-18882]:34+GWASMC-A14.fa	SRR9852174.contig-k89_2228844|dvf	GWASMC-A14.fa
NODE_3119_length_22336_cov_78.641174_s17[11798-13178]:36+GWASMC-A26.fa	SRR14932599.contig-k89_741501|dvf	GWASMC-A26.fa
JAFLDK010000001.1_s3[9348-10104]:34+UW10-POB.fa	SRR9852201-k89_442675|vibrant_flag=0_multi=5.0995_len=7474	UW10-POB.fa
JAFLDK010000001.1_s6[9348-10104]:34+UW10-POB.fa	SRR14610243.contig-k89_983459||full	UW10-POB.fa
JAFLDK010000001.1_s6[9348-10104]:34+UW10-POB.fa	SRR3501859-k89_466894|vibrant_flag=0_multi=14.1033_len=7264	UW10-POB.fa
JAFLDK010000001.1_s6[9348-10104]:34+UW10-POB.fa	SRR14932646-k89_104635|vibrant_flag=0_multi=20.8311_len=15804	UW10-POB.fa
JAFLDK010000001.1_s6[9348-10104]:34+UW10-POB.fa	SRR14932631-k89_540662|vibrant_flag=0_multi=6.5118_len=5073	UW10-POB.fa
JAFLDK010000020.1_s1[67420-71537]:32+UW10-POB.fa	SRR14932510-k89_2408776|vibrant_flag=0_multi=5.7954_len=5348	UW10-POB.fa
JAFLDK010000020.1_s3[67420-71537]:32+UW10-POB.fa	SRR9852190-k89_963733|vibrant_flag=0_multi=333.4546_len=9499	UW10-POB.fa
JAFLDK010000020.1_s3[67420-71537]:32+UW10-POB.fa	SRR9852183-k89_1244229|vibrant_flag=0_multi=251.9591_len=7202	UW10-POB.fa
JAFLDK010000020.1_s8[67420-71537]:32+UW10-POB.fa	SRR26425192-k89_2737886|vibrant_flag=0_multi=41.0786_len=12314	UW10-POB.fa
JAFLDK010000020.1_s8[67420-71537]:32+UW10-POB.fa	SRR9261047-k89_457427|vibrant_flag=1_multi=8.0000_len=5355	UW10-POB.fa
JAFLDK010000020.1_s40[67420-71537]:32+UW10-POB.fa	SRR5676459-k89_532242|vibrant_flag=0_multi=7.9786_len=6622	UW10-POB.fa
JAFLDK010000020.1_s40[67420-71537]:32+UW10-POB.fa	SRR5676453-k89_592465|vibrant_flag=0_multi=6.6749_len=6155	UW10-POB.fa
JAFLDK010000020.1_s40[67420-71537]:32+UW10-POB.fa	SRR14932672-k89_1204312|vibrant_flag=1_multi=4.4396_len=8037	UW10-POB.fa
JAFLDK010000020.1_s40[67420-71537]:32+UW10-POB.fa	SRR9852185-k89_1851149|vibrant_flag=0_multi=14.8210_len=8521	UW10-POB.fa
JAFLDK010000020.1_s55[67420-71537]:32+UW10-POB.fa	SRR9852203.contig-k89_397911||full	UW10-POB.fa
JAFLDK010000020.1_s57[67420-71537]:32+UW10-POB.fa	SRR14932672-k89_259604|vibrant_flag=0_multi=5.7522_len=5061	UW10-POB.fa
JAFLDK010000020.1_s57[67420-71537]:32+UW10-POB.fa	SRR9852185-k89_1428780|vibrant_flag=0_multi=19.8840_len=19168	UW10-POB.fa
JAFLDK010000020.1_s60[67420-71537]:32+UW10-POB.fa	SRR11673995-k89_263111|vibrant_flag=1_multi=10.0000_len=7325	UW10-POB.fa
JAFLDK010000020.1_s60[67420-71537]:32+UW10-POB.fa	SRR5676460-k89_462346|vibrant_flag=0_multi=8.7354_len=13353	UW10-POB.fa
JAFLDK010000020.1_s60[67420-71537]:32+UW10-POB.fa	SRR5676458-k89_1016519|vibrant_flag=0_multi=8.9806_len=22970	UW10-POB.fa
JAFLDK010000020.1_s61[67420-71537]:32+UW10-POB.fa	SRR6747781.contig-k89_847101|dvf	UW10-POB.fa
JAPUVM010000098.1_s12[65721-70415]:35+Bin140.fa	SRR6747811-k89_434811|vibrant_flag=1_multi=15.1667_len=34293	Bin140.fa
JAPUVM010000098.1_s13[65721-70415]:35+Bin140.fa	SRR11674018-k89_2100006|vibrant_flag=1_multi=18.4199_len=5204	Bin140.fa
JAPUVM010000098.1_s13[65721-70415]:35+Bin140.fa	SRR6747803-k89_226171|vibrant_flag=0_multi=33.5199_len=8899	Bin140.fa
JAPUVM010000098.1_s30[65721-70415]:34+Bin140.fa	SRR11674018-k89_645284|vibrant_flag=0_multi=26.8854_len=7019	Bin140.fa
DAONDO010000005.1_s20[23856-25703]:36+AMR_MDS_3893.fa	SRR11673992-k89_591671|vibrant_flag=1_multi=13.0000_len=42877	AMR_MDS_3893.fa
DAONDO010000005.1_s32[25804-26682]:35+AMR_MDS_3893.fa	SRR14932545.contig-k89_1151974|dvf	AMR_MDS_3893.fa
DAONDO010000005.1_s32[25804-26682]:35+AMR_MDS_3893.fa	SRR14932543.contig-k89_842244|dvf	AMR_MDS_3893.fa
DAONDO010000005.1_s33[25804-26682]:34+AMR_MDS_3893.fa	SRR14932660.contig-k89_426284|dvf	AMR_MDS_3893.fa
DAONDO010000005.1_s33[25804-26682]:34+AMR_MDS_3893.fa	SRR26992859.contig-k89_1078393|dvf	AMR_MDS_3893.fa
DAONDO010000005.1_s37[25804-26682]:35+AMR_MDS_3893.fa	SRR14932515-k89_474382|vibrant_flag=0_multi=16.7878_len=18004	AMR_MDS_3893.fa
DAONDO010000012.1_s29[27562-39451]:35+AMR_MDS_3893.fa	SRR26992859-k89_584468|vibrant_flag=0_multi=85.7569_len=35891	AMR_MDS_3893.fa
DAONDO010000012.1_s29[27562-39451]:35+AMR_MDS_3893.fa	WWTP_NJ.contig-k89_1983086|dvf	AMR_MDS_3893.fa
DAONDO010000012.1_s52[27562-39451]:34+AMR_MDS_3893.fa	SRR14932630-k89_1563579|vibrant_flag=0_multi=11.2060_len=37849	AMR_MDS_3893.fa
DAONDO010000012.1_s122[27562-39451]:34+AMR_MDS_3893.fa	SRR3501851-k89_1174971|vibrant_flag=0_multi=7.1141_len=5109	AMR_MDS_3893.fa
NODE_39_length_218629_cov_34.148911_s22[82086-84990]:36+GWASMC-A2.fa	SRR11673992-k89_591671|vibrant_flag=1_multi=13.0000_len=42877	GWASMC-A2.fa
NODE_39_length_218629_cov_34.148911_s35[82086-84990]:35+GWASMC-A2.fa	SRR14932545.contig-k89_1151974|dvf	GWASMC-A2.fa
NODE_39_length_218629_cov_34.148911_s35[82086-84990]:35+GWASMC-A2.fa	SRR14932543.contig-k89_842244|dvf	GWASMC-A2.fa
NODE_39_length_218629_cov_34.148911_s36[82086-84990]:34+GWASMC-A2.fa	SRR14932660.contig-k89_426284|dvf	GWASMC-A2.fa
NODE_39_length_218629_cov_34.148911_s36[82086-84990]:34+GWASMC-A2.fa	SRR26992859.contig-k89_1078393|dvf	GWASMC-A2.fa
NODE_39_length_218629_cov_34.148911_s40[82086-84990]:35+GWASMC-A2.fa	SRR14932515-k89_474382|vibrant_flag=0_multi=16.7878_len=18004	GWASMC-A2.fa
NODE_390_length_33588_cov_14.182507_s1[1-180]:35+GWASMC-A36.fa	SRR14932515-k89_474382|vibrant_flag=0_multi=16.7878_len=18004	GWASMC-A36.fa
SZXR01000204.1_s3[140-413]:32+SCELSE-1.fa	WWTP_dtz1_gz-k89_1113402|vibrant_flag=0_multi=8.0000_len=10814	SCELSE-1.fa
k89_151954_s1[1-600]:35+SCUT-4.fa	SRR6747781-k89_720976|vibrant_flag=0_multi=12.7625_len=34934	SCUT-4.fa
k89_151954_s3[1-600]:23+SCUT-4.fa	SRR23924730-k89_147251|vibrant_flag=1_multi=6.0000_len=24816	SCUT-4.fa
k89_151954_s3[1-600]:23+SCUT-4.fa	SRR23493595-k89_786917|vibrant_flag=0_multi=62.9567_len=33721	SCUT-4.fa
k89_151954_s3[1-600]:23+SCUT-4.fa	SRR14932669-k89_692242|vibrant_flag=1_multi=11.0000_len=18768	SCUT-4.fa
k89_151954_s3[1-600]:23+SCUT-4.fa	SRR14932666-k89_1071931|vibrant_flag=1_multi=19.9673_len=34340	SCUT-4.fa
k89_151954_s3[1-600]:23+SCUT-4.fa	SRR14932636-k89_414910|vibrant_flag=0_multi=8.3079_len=11415	SCUT-4.fa
k89_151954_s3[1-600]:23+SCUT-4.fa	SRR14932547-k89_174699|vibrant_flag=0_multi=19.9896_len=36524	SCUT-4.fa
k89_151954_s3[1-600]:23+SCUT-4.fa	SRR14932524-k89_1454980|vibrant_flag=0_multi=10.1553_len=7018	SCUT-4.fa
k89_151954_s3[1-600]:23+SCUT-4.fa	SRR14932485-k89_3728251|vibrant_flag=1_multi=16.0000_len=21052	SCUT-4.fa
k89_151954_s3[1-600]:23+SCUT-4.fa	SRR11674048-k89_3325147|vibrant_flag=0_multi=30.0000_len=16986	SCUT-4.fa
k89_151954_s3[1-600]:23+SCUT-4.fa	SRR9852171-k89_349614|vibrant_flag=0_multi=5.3889_len=5242	SCUT-4.fa
k89_151954_s3[1-600]:23+SCUT-4.fa	SRR6747714.contig-k89_812249|dvf	SCUT-4.fa
k89_151954_s3[1-600]:23+SCUT-4.fa	SRR26992859.contig-k89_1693271|dvf	SCUT-4.fa
k89_151954_s3[1-600]:23+SCUT-4.fa	SRR24210338.contig-k89_1004490|dvf	SCUT-4.fa
k89_151954_s3[1-600]:23+SCUT-4.fa	SRR14932561.contig-k89_1496890|dvf	SCUT-4.fa
k89_151954_s3[1-600]:23+SCUT-4.fa	SRR9852182.contig-k89_144096|dvf	SCUT-4.fa
k89_151954_s3[1-600]:23+SCUT-4.fa	SRR6747803-k89_331784|vibrant_flag=0_multi=297.5078_len=12963	SCUT-4.fa
k89_151954_s3[1-600]:23+SCUT-4.fa	SRR14932599-k89_2598645|vibrant_flag=3_multi=31.0008_len=39367	SCUT-4.fa
k89_151954_s3[1-600]:23+SCUT-4.fa	SRR14932484-k89_11836|vibrant_flag=0_multi=9.0000_len=17733	SCUT-4.fa
k89_151954_s3[1-600]:23+SCUT-4.fa	SRR9852210-k89_13587|vibrant_flag=1_multi=5.0000_len=6236	SCUT-4.fa
k89_151954_s3[1-600]:23+SCUT-4.fa	SRR9852198-k89_783319|vibrant_flag=1_multi=4.8920_len=5915	SCUT-4.fa
k89_151954_s3[1-600]:23+SCUT-4.fa	SRR1145916-k89_426501|vibrant_flag=1_multi=6.5928_len=5411	SCUT-4.fa
k89_151954_s3[1-600]:23+SCUT-4.fa	SRR6747804.contig-k89_423680|dvf	SCUT-4.fa
k89_151954_s3[1-600]:23+SCUT-4.fa	SRR14932641.contig-k89_717352|dvf	SCUT-4.fa
k89_151954_s3[1-600]:23+SCUT-4.fa	SRR14932640.contig-k89_662790|dvf	SCUT-4.fa
k89_151954_s3[1-600]:23+SCUT-4.fa	WWTP_NC_CS.contig-k89_1022184|dvf	SCUT-4.fa
k89_151954_s3[1-600]:23+SCUT-4.fa	SRR9852172.contig-k89_2124450|dvf	SCUT-4.fa
k89_151954_s3[1-600]:23+SCUT-4.fa	SRR9038830.contig-k89_330351|dvf	SCUT-4.fa
NODE_768_length_23879_cov_13.266706_s16[167-1996]:34+GWASMC-A13.fa	SRR9852174.contig-k89_2228844|dvf	GWASMC-A13.fa
DAOQKX010000125.1_s4[47-512]:35+AMR_MDS_0563.fa	SRR14932559-k89_201031|vibrant_flag=1_multi=32.0237_len=44885	AMR_MDS_0563.fa
JAEUOK010000059.1_s7[37088-38800]:37+MAG-197.fa	SRR14932575-k89_877847|vibrant_flag=0_multi=9.0720_len=5063	MAG-197.fa
JAEUOK010000244.1_s1[16950-19222]:34+MAG-197.fa	WWTP_NJ.contig-k89_1541865|dvf	MAG-197.fa
JAEUOK010000244.1_s1[16950-19222]:34+MAG-197.fa	SRR9852198-k89_2003277|vibrant_flag=0_multi=13.2807_len=9346	MAG-197.fa
JAEUOK010000244.1_s1[16950-19222]:34+MAG-197.fa	SRR9852179-k89_1787433|vibrant_flag=0_multi=6.8467_len=9966	MAG-197.fa
JAEUOK010000244.1_s7[16950-19222]:33+MAG-197.fa	SRR5676440-k89_535541|vibrant_flag=0_multi=5.9944_len=35813	MAG-197.fa
JAEUOK010000244.1_s13[16950-19222]:34+MAG-197.fa	SRR12350678.contig-k89_444358||full	MAG-197.fa
JAEUOK010000244.1_s13[16950-19222]:34+MAG-197.fa	SRR12350679-k89_919953|vibrant_flag=1_multi=11.0000_len=15350	MAG-197.fa
JAPUVQ010000066.1_s3[159-2141]:32+Bin208.fa	SRR9852183-k89_838947|vibrant_flag=0_multi=11.0000_len=21860	Bin208.fa
JAPUVQ010000066.1_s8[159-2141]:32+Bin208.fa	SRR14932640.contig-k89_1733639||full_1	Bin208.fa
JAPUVQ010000066.1_s11[159-2141]:32+Bin208.fa	SRR11674041.contig-k89_503831|dvf	Bin208.fa
NODE_805_length_23695_cov_8.228046_s7[19831-23125]:38+GWASMC-A21.fa	SRR14932543.contig-k89_842244|dvf	GWASMC-A21.fa
NODE_805_length_23695_cov_8.228046_s33[19831-23125]:37+GWASMC-A21.fa	SRR14932558-k89_33131|vibrant_flag=0_multi=7.0000_len=5266	GWASMC-A21.fa
NODE_805_length_23695_cov_8.228046_s33[19831-23125]:37+GWASMC-A21.fa	SRR14932524.contig-k89_312592|dvf	GWASMC-A21.fa
NODE_805_length_23695_cov_8.228046_s35[19831-23125]:34+GWASMC-A21.fa	SRR14932545.contig-k89_1282788|dvf	GWASMC-A21.fa
NODE_805_length_23695_cov_8.228046_s35[19831-23125]:34+GWASMC-A21.fa	SRR3501889.contig-k89_268876|dvf	GWASMC-A21.fa
NODE_1153_length_16648_cov_8.942205_s12[13312-16606]:34+GWASMC-A9.fa	SRR14932545.contig-k89_1282788|dvf	GWASMC-A9.fa
NODE_1153_length_16648_cov_8.942205_s12[13312-16606]:34+GWASMC-A9.fa	SRR3501889.contig-k89_268876|dvf	GWASMC-A9.fa
NODE_1153_length_16648_cov_8.942205_s14[13312-16606]:37+GWASMC-A9.fa	SRR14932558-k89_33131|vibrant_flag=0_multi=7.0000_len=5266	GWASMC-A9.fa
NODE_1153_length_16648_cov_8.942205_s14[13312-16606]:37+GWASMC-A9.fa	SRR14932524.contig-k89_312592|dvf	GWASMC-A9.fa
NODE_1153_length_16648_cov_8.942205_s35[13312-16606]:35+GWASMC-A9.fa	SRR14932543.contig-k89_842244|dvf	GWASMC-A9.fa
CAJQUD010000001.1_s54[457756-461263]:32+ACC007.fa	SRR26425192.contig-k89_995694|dvf	ACC007.fa
CAJQUD010000003.1_s8[198455-199923]:32+ACC007.fa	ERR1076082.contig-k89_552910|dvf	ACC007.fa
CAJQUD010000003.1_s15[198455-199923]:32+ACC007.fa	SRR14932495.contig-k89_1281422|dvf	ACC007.fa
CAJQUD010000003.1_s24[198455-199923]:32+ACC007.fa	SRR28161543-k89_3480403|vibrant_flag=1_multi=5.0000_len=5260	ACC007.fa
CAJQUD010000003.1_s24[198455-199923]:32+ACC007.fa	SRR19025411.contig-k89_2170231|dvf	ACC007.fa
FLQX01000015.1_s17[19391-21738]:32+AALB.fa	SRR14932586.contig-k89_1264380||full	AALB.fa
FLQX01000015.1_s17[19391-21738]:32+AALB.fa	SRR14932631-k89_312482|vibrant_flag=0_multi=9.3422_len=9789	AALB.fa
FLQX01000015.1_s17[19391-21738]:32+AALB.fa	SRR14932588-k89_259424|vibrant_flag=1_multi=10.9978_len=25128	AALB.fa
FLQX01000015.1_s17[19391-21738]:32+AALB.fa	SRR9852196-k89_33320|vibrant_flag=0_multi=40.9672_len=25712	AALB.fa
FLQX01000015.1_s29[19391-21738]:32+AALB.fa	SRR14932599-k89_2117475|vibrant_flag=0_multi=13.9183_len=6298	AALB.fa
JAMTDU010000025.1_s6[10540-14144]:32+SCELSE-6.fa	SRR6747782-k89_576733|vibrant_flag=0_multi=10.0434_len=21676	SCELSE-6.fa
JAMTDU010000025.1_s6[10540-14144]:32+SCELSE-6.fa	SRR11674005-k89_535050|vibrant_flag=0_multi=13.2433_len=18993	SCELSE-6.fa
JAMTDU010000025.1_s14[10540-14144]:33+SCELSE-6.fa	SRR3501887.contig-k89_814701||full	SCELSE-6.fa
JAMTDU010000025.1_s14[10540-14144]:33+SCELSE-6.fa	SRR14932701-k89_275357|vibrant_flag=0_multi=12.5304_len=8694	SCELSE-6.fa
JAMTDU010000025.1_s22[10540-14144]:32+SCELSE-6.fa	SRR3501851-k89_1565021|vibrant_flag=0_multi=9.8678_len=7388	SCELSE-6.fa
JAMTDU010000025.1_s22[10540-14144]:32+SCELSE-6.fa	SRR9852190.contig-k89_1300997|dvf	SCELSE-6.fa
JAMTDU010000022.1_s7[120084-124802]:33+SCELSE-6.fa	SRR3501849-k89_316445|vibrant_flag=0_multi=8.5946_len=6712	SCELSE-6.fa
JAMTDU010000022.1_s35[120084-124802]:35+SCELSE-6.fa	SRR3501873-k89_1183013|vibrant_flag=1_multi=5.2927_len=5166	SCELSE-6.fa
JAMTDU010000022.1_s53[120084-124802]:34+SCELSE-6.fa	WWTP_dtz1_gz-k89_1113402|vibrant_flag=0_multi=8.0000_len=10814	SCELSE-6.fa
NODE_547_length_37547_cov_26.702737_s21[1-2447]:37+GWASMC-A41.fa	SRR14932558-k89_33131|vibrant_flag=0_multi=7.0000_len=5266	GWASMC-A41.fa
NODE_547_length_37547_cov_26.702737_s21[1-2447]:37+GWASMC-A41.fa	SRR14932524.contig-k89_312592|dvf	GWASMC-A41.fa
NODE_547_length_37547_cov_26.702737_s23[1-2447]:34+GWASMC-A41.fa	SRR14932545.contig-k89_1282788|dvf	GWASMC-A41.fa
NODE_547_length_37547_cov_26.702737_s23[1-2447]:34+GWASMC-A41.fa	SRR3501889.contig-k89_268876|dvf	GWASMC-A41.fa
NODE_2580_length_17053_cov_25.948406_s1[11736-15225]:34+GWASMC-A41.fa	SRR14932584.contig-k89_381796|dvf	GWASMC-A41.fa
NODE_5327_length_15449_cov_10.201052_s5[0-1516]:32+SCUT-5.fa	SRR9852196-k89_1889217|vibrant_flag=0_multi=35.0000_len=9981	SCUT-5.fa
NODE_5327_length_15449_cov_10.201052_s7[0-1516]:32+SCUT-5.fa	SRR26992859-k89_975050|vibrant_flag=0_multi=11.9791_len=21152	SCUT-5.fa
NODE_5327_length_15449_cov_10.201052_s7[0-1516]:32+SCUT-5.fa	SRR14932588-k89_259424|vibrant_flag=1_multi=10.9978_len=25128	SCUT-5.fa
NODE_5327_length_15449_cov_10.201052_s7[0-1516]:32+SCUT-5.fa	SRR9852196-k89_33320|vibrant_flag=0_multi=40.9672_len=25712	SCUT-5.fa
NODE_5327_length_15449_cov_10.201052_s8[0-1516]:32+SCUT-5.fa	SRR26425201-k89_7542928|vibrant_flag=0_multi=23.3265_len=23604	SCUT-5.fa
NODE_5327_length_15449_cov_10.201052_s8[0-1516]:32+SCUT-5.fa	SRR14932655-k89_1605137|vibrant_flag=0_multi=10.8305_len=7640	SCUT-5.fa
NODE_5327_length_15449_cov_10.201052_s8[0-1516]:32+SCUT-5.fa	SRR14932554-k89_879049|vibrant_flag=0_multi=13.8698_len=15859	SCUT-5.fa
NODE_5327_length_15449_cov_10.201052_s8[0-1516]:32+SCUT-5.fa	SRR12350680-k89_1282633|vibrant_flag=0_multi=6.9006_len=6388	SCUT-5.fa
NODE_5327_length_15449_cov_10.201052_s15[0-1516]:32+SCUT-5.fa	SRR3501851-k89_1446560|vibrant_flag=0_multi=6.4455_len=6664	SCUT-5.fa
NODE_5327_length_15449_cov_10.201052_s15[0-1516]:32+SCUT-5.fa	SRR14932657-k89_1085392|vibrant_flag=0_multi=13.0000_len=6331	SCUT-5.fa
NODE_5327_length_15449_cov_10.201052_s15[0-1516]:32+SCUT-5.fa	SRR14610248-k89_777141|vibrant_flag=0_multi=6.9864_len=8933	SCUT-5.fa
NODE_5327_length_15449_cov_10.201052_s25[0-1516]:32+SCUT-5.fa	SRR9852178-k89_1604311|vibrant_flag=0_multi=98.9420_len=33880	SCUT-5.fa
NODE_375_length_39237_cov_28.759788_s1[35736-39071]:34+GWASMC-A23.fa	SRR14932672-k89_1495404|vibrant_flag=0_multi=148.8784_len=23221	GWASMC-A23.fa
NODE_375_length_39237_cov_28.759788_s4[35736-39071]:34+GWASMC-A23.fa	SRR9852214.contig-k89_579161	GWASMC-A23.fa
NODE_375_length_39237_cov_28.759788_s5[35736-39071]:35+GWASMC-A23.fa	SRR3501856-k89_858365|vibrant_flag=1_multi=17.7305_len=8912	GWASMC-A23.fa
NODE_375_length_39237_cov_28.759788_s9[35736-39071]:34+GWASMC-A23.fa	SRR3501862-k89_290726|vibrant_flag=0_multi=16.6185_len=5222	GWASMC-A23.fa
NODE_375_length_39237_cov_28.759788_s10[35736-39071]:35+GWASMC-A23.fa	SRR14932672-k89_1747983|vibrant_flag=0_multi=137.5744_len=6527	GWASMC-A23.fa
NODE_375_length_39237_cov_28.759788_s31[35736-39071]:34+GWASMC-A23.fa	SRR9852174.contig-k89_2228844|dvf	GWASMC-A23.fa
NODE_508_length_33175_cov_27.421739_s10[12809-17166]:33+GWASMC-A23.fa	SRR3501857.contig-k89_1443264||full	GWASMC-A23.fa
NODE_508_length_33175_cov_27.421739_s10[12809-17166]:33+GWASMC-A23.fa	SRR3501889-k89_486867|vibrant_flag=1_multi=7.6689_len=12913	GWASMC-A23.fa
NODE_508_length_33175_cov_27.421739_s10[12809-17166]:33+GWASMC-A23.fa	SRR3501885-k89_82740|vibrant_flag=0_multi=7.2884_len=20043	GWASMC-A23.fa
NODE_508_length_33175_cov_27.421739_s65[12809-17166]:33+GWASMC-A23.fa	SRR14932664-k89_156183|vibrant_flag=0_multi=6.0000_len=6051	GWASMC-A23.fa
JAMTDP010000039.1_s2[10094-13490]:36+SCELSE-2.fa	SRR3501851-k89_1446560|vibrant_flag=0_multi=6.4455_len=6664	SCELSE-2.fa
JAMTDP010000039.1_s3[10094-13490]:36+SCELSE-2.fa	SRR14932657-k89_340388|vibrant_flag=0_multi=11.0841_len=10746	SCELSE-2.fa
JAMTDP010000039.1_s3[10094-13490]:36+SCELSE-2.fa	SRR14932554-k89_490468|vibrant_flag=0_multi=13.9204_len=6621	SCELSE-2.fa
JAMTDP010000039.1_s3[10094-13490]:36+SCELSE-2.fa	SRR12350680-k89_1095564|vibrant_flag=0_multi=7.3576_len=21669	SCELSE-2.fa
JAMTDP010000039.1_s3[10094-13490]:36+SCELSE-2.fa	SRR9852178-k89_1604311|vibrant_flag=0_multi=98.9420_len=33880	SCELSE-2.fa
JAMTDP010000039.1_s33[10094-13490]:34+SCELSE-2.fa	SRR14932485.contig-k89_739877||full	SCELSE-2.fa
JAMTDP010000039.1_s37[10094-13490]:36+SCELSE-2.fa	SRR26425201-k89_7542928|vibrant_flag=0_multi=23.3265_len=23604	SCELSE-2.fa
JAMTDP010000039.1_s37[10094-13490]:36+SCELSE-2.fa	SRR14932554-k89_879049|vibrant_flag=0_multi=13.8698_len=15859	SCELSE-2.fa
JAMTDP010000039.1_s37[10094-13490]:36+SCELSE-2.fa	SRR9852170-k89_1075191|vibrant_flag=1_multi=7.7460_len=8493	SCELSE-2.fa
NODE_2037_length_13518_cov_27.310035_s14[20-1316]:34+GWASMC-A32.fa	SRR14932599-k89_1408673|vibrant_flag=0_multi=32.6873_len=21740	GWASMC-A32.fa
NODE_2037_length_13518_cov_27.310035_s16[20-1316]:34+GWASMC-A32.fa	SRR14932597-k89_676391|vibrant_flag=0_multi=14.9651_len=8115	GWASMC-A32.fa
NODE_446_length_30960_cov_11.068630_s1[30302-30981]:34+GWASMC-A48.fa	SRR14932584.contig-k89_381796|dvf	GWASMC-A48.fa
NODE_1050_length_31824_cov_79.421197_s17[15479-16783]:34+GWASMC-A42.fa	SRR14932545.contig-k89_583820|dvf	GWASMC-A42.fa
DAOREH010000026.1_s12[38353-41647]:34+AMR_MDS_0859.fa	SRR14932545.contig-k89_1282788|dvf	AMR_MDS_0859.fa
DAOREH010000026.1_s12[38353-41647]:34+AMR_MDS_0859.fa	SRR3501889.contig-k89_268876|dvf	AMR_MDS_0859.fa
DAOREH010000026.1_s14[38353-41647]:37+AMR_MDS_0859.fa	SRR14932558-k89_33131|vibrant_flag=0_multi=7.0000_len=5266	AMR_MDS_0859.fa
DAOREH010000026.1_s14[38353-41647]:37+AMR_MDS_0859.fa	SRR14932524.contig-k89_312592|dvf	AMR_MDS_0859.fa
DAOREH010000026.1_s35[38353-41647]:35+AMR_MDS_0859.fa	SRR14932543.contig-k89_842244|dvf	AMR_MDS_0859.fa
NODE_7739_length_4665_cov_9.881345_s2[26-240]:29+GWASMC-A18.fa	SRR3501857.contig-k89_1443264||full	GWASMC-A18.fa
NODE_7739_length_4665_cov_9.881345_s2[26-240]:29+GWASMC-A18.fa	SRR3501889-k89_486867|vibrant_flag=1_multi=7.6689_len=12913	GWASMC-A18.fa
NODE_7739_length_4665_cov_9.881345_s2[26-240]:29+GWASMC-A18.fa	SRR3501885-k89_82740|vibrant_flag=0_multi=7.2884_len=20043	GWASMC-A18.fa
NODE_7372_length_12439_cov_21.538840_s1[10775-12388]:33+GWASMC-A25.fa	SRR12350678.contig-k89_1470046|dvf	GWASMC-A25.fa
NODE_7372_length_12439_cov_21.538840_s1[10775-12388]:33+GWASMC-A25.fa	SRR14932557-k89_257774|vibrant_flag=0_multi=27.9023_len=18978	GWASMC-A25.fa
NODE_7372_length_12439_cov_21.538840_s4[10775-12388]:33+GWASMC-A25.fa	SRR11674035.contig-k89_2688848||full	GWASMC-A25.fa
NODE_7372_length_12439_cov_21.538840_s4[10775-12388]:33+GWASMC-A25.fa	SRR12350679-k89_1759922|vibrant_flag=0_multi=11.6896_len=17571	GWASMC-A25.fa
NODE_7372_length_12439_cov_21.538840_s9[10775-12388]:33+GWASMC-A25.fa	SRR23493588-k89_1446222|vibrant_flag=0_multi=13.6631_len=10525	GWASMC-A25.fa
NODE_7372_length_12439_cov_21.538840_s12[10775-12388]:33+GWASMC-A25.fa	SRR14932653.contig-k89_2866|dvf	GWASMC-A25.fa
NODE_2876_length_23563_cov_29.258125_s2[69-1390]:34+GWASMC-A25.fa	SRR14932542-k89_1744646|vibrant_flag=0_multi=8.0000_len=6684	GWASMC-A25.fa
NODE_661_length_39278_cov_19.870255_s3[10557-13376]:35+GWASMC-A24.fa	SRR26425201-k89_7542928|vibrant_flag=0_multi=23.3265_len=23604	GWASMC-A24.fa
NODE_661_length_39278_cov_19.870255_s11[10557-13376]:35+GWASMC-A24.fa	SRR14932554-k89_490468|vibrant_flag=0_multi=13.9204_len=6621	GWASMC-A24.fa
NODE_661_length_39278_cov_19.870255_s16[10557-13376]:35+GWASMC-A24.fa	SRR14932655-k89_1605137|vibrant_flag=0_multi=10.8305_len=7640	GWASMC-A24.fa
NODE_661_length_39278_cov_19.870255_s16[10557-13376]:35+GWASMC-A24.fa	SRR14932554-k89_879049|vibrant_flag=0_multi=13.8698_len=15859	GWASMC-A24.fa
NODE_661_length_39278_cov_19.870255_s16[10557-13376]:35+GWASMC-A24.fa	SRR14610248-k89_2518003|vibrant_flag=1_multi=6.0000_len=8589	GWASMC-A24.fa
NODE_661_length_39278_cov_19.870255_s16[10557-13376]:35+GWASMC-A24.fa	SRR12350680-k89_1282633|vibrant_flag=0_multi=6.9006_len=6388	GWASMC-A24.fa
NODE_661_length_39278_cov_19.870255_s17[10557-13376]:35+GWASMC-A24.fa	SRR14932657-k89_340388|vibrant_flag=0_multi=11.0841_len=10746	GWASMC-A24.fa
NODE_661_length_39278_cov_19.870255_s21[10557-13376]:37+GWASMC-A24.fa	SRR12350680-k89_1095564|vibrant_flag=0_multi=7.3576_len=21669	GWASMC-A24.fa
JAMTDT010000161.1_s3[32252-37925]:32+SCELSE-8.fa	SRR14932563-k89_528587|vibrant_flag=1_multi=10.0000_len=7575	SCELSE-8.fa
JAMTDT010000161.1_s3[32252-37925]:32+SCELSE-8.fa	SRR14932542-k89_745031|vibrant_flag=1_multi=5.0000_len=7939	SCELSE-8.fa
JAMTDT010000161.1_s3[32252-37925]:32+SCELSE-8.fa	SRR14932541-k89_1773983|vibrant_flag=1_multi=6.0000_len=7740	SCELSE-8.fa
JAMTDT010000161.1_s3[32252-37925]:32+SCELSE-8.fa	SRR14932493-k89_310648|vibrant_flag=1_multi=12.7821_len=10551	SCELSE-8.fa
JAMTDT010000161.1_s34[32252-37925]:32+SCELSE-8.fa	SRR14610248-k89_777141|vibrant_flag=0_multi=6.9864_len=8933	SCELSE-8.fa
JAMTDT010000161.1_s35[32252-37925]:32+SCELSE-8.fa	SRR6747781-k89_46373|vibrant_flag=0_multi=76.9987_len=18785	SCELSE-8.fa
JAMTDT010000161.1_s35[32252-37925]:32+SCELSE-8.fa	SRR26685670-k89_1623793|vibrant_flag=1_multi=4.9832_len=5075	SCELSE-8.fa
JAMTDT010000161.1_s35[32252-37925]:32+SCELSE-8.fa	SRR9852197-k89_105748|vibrant_flag=0_multi=72.8958_len=13911	SCELSE-8.fa
JAMTDT010000161.1_s35[32252-37925]:32+SCELSE-8.fa	WWTP_NJ.contig-k89_1983086|dvf	SCELSE-8.fa
JAMTDT010000161.1_s86[32252-37925]:32+SCELSE-8.fa	SRR14932655-k89_1605137|vibrant_flag=0_multi=10.8305_len=7640	SCELSE-8.fa
JAMTDT010000161.1_s86[32252-37925]:32+SCELSE-8.fa	SRR14610248-k89_2518003|vibrant_flag=1_multi=6.0000_len=8589	SCELSE-8.fa
JAMTDT010000161.1_s86[32252-37925]:32+SCELSE-8.fa	SRR9852178-k89_1604311|vibrant_flag=0_multi=98.9420_len=33880	SCELSE-8.fa
JAMTDT010000161.1_s90[32252-37925]:32+SCELSE-8.fa	SRR12350680-k89_1282633|vibrant_flag=0_multi=6.9006_len=6388	SCELSE-8.fa
JAMTDT010000161.1_s93[32252-37925]:32+SCELSE-8.fa	SRR26425201-k89_7542928|vibrant_flag=0_multi=23.3265_len=23604	SCELSE-8.fa
JAMTDT010000161.1_s93[32252-37925]:32+SCELSE-8.fa	SRR14932554-k89_879049|vibrant_flag=0_multi=13.8698_len=15859	SCELSE-8.fa
CAJQUC010000002.1_s18[578072-580410]:34+ACC012.fa	SRR11674041.contig-k89_1025732|dvf	ACC012.fa
CAJQUC010000002.1_s54[667642-669627]:32+ACC012.fa	SRR14932495-k89_570353|vibrant_flag=0_multi=68.8754_len=7697	ACC012.fa
CAJQUC010000010.1_s12[48214-49418]:38+ACC012.fa	SRR11674022.contig-k89_2191187|dvf	ACC012.fa
CAJQUC010000010.1_s12[48214-49418]:38+ACC012.fa	SRR11674041.contig-k89_1479880|dvf	ACC012.fa
NODE_399_length_71655_cov_20.278198_s12[38353-41649]:34+SCUT-7.fa	SRR14932545.contig-k89_1282788|dvf	SCUT-7.fa
NODE_399_length_71655_cov_20.278198_s12[38353-41649]:34+SCUT-7.fa	SRR3501889.contig-k89_268876|dvf	SCUT-7.fa
NODE_399_length_71655_cov_20.278198_s14[38353-41649]:37+SCUT-7.fa	SRR14932558-k89_33131|vibrant_flag=0_multi=7.0000_len=5266	SCUT-7.fa
NODE_399_length_71655_cov_20.278198_s14[38353-41649]:37+SCUT-7.fa	SRR14932524.contig-k89_312592|dvf	SCUT-7.fa
NODE_399_length_71655_cov_20.278198_s35[38353-41649]:35+SCUT-7.fa	SRR14932543.contig-k89_842244|dvf	SCUT-7.fa
CALAGE010000096.1_s36[22114-25010]:32+bin163.fa	SRR14932701-k89_973993|vibrant_flag=0_multi=32.6001_len=9829	bin163.fa
CALAGE010000096.1_s42[22114-25010]:32+bin163.fa	SRR9852192-k89_421867|vibrant_flag=0_multi=16.9320_len=14203	bin163.fa
JAEUOJ010000040.1_s1[65-1179]:35+MAG-196.fa	SRR6747781-k89_720976|vibrant_flag=0_multi=12.7625_len=34934	MAG-196.fa
JAEUOJ010000040.1_s3[65-1179]:34+MAG-196.fa	SRR14932559-k89_201031|vibrant_flag=1_multi=32.0237_len=44885	MAG-196.fa
NODE_1904_length_14397_cov_12.092316_s1[13519-14397]:37+GWASMC-A35.fa	SRR14932515-k89_474382|vibrant_flag=0_multi=16.7878_len=18004	GWASMC-A35.fa
NODE_1904_length_14397_cov_12.092316_s6[13519-14397]:34+GWASMC-A35.fa	SRR14932660.contig-k89_426284|dvf	GWASMC-A35.fa
NODE_1904_length_14397_cov_12.092316_s6[13519-14397]:34+GWASMC-A35.fa	SRR26992859.contig-k89_1078393|dvf	GWASMC-A35.fa
NODE_1904_length_14397_cov_12.092316_s7[13519-14397]:35+GWASMC-A35.fa	SRR14932545.contig-k89_1151974|dvf	GWASMC-A35.fa
NODE_1904_length_14397_cov_12.092316_s7[13519-14397]:35+GWASMC-A35.fa	SRR14932543.contig-k89_842244|dvf	GWASMC-A35.fa
NODE_2065_length_15861_cov_36.373719_s8[13894-15816]:33+GWASMC-A40.fa	SRR14932672-k89_1495404|vibrant_flag=0_multi=148.8784_len=23221	GWASMC-A40.fa
NODE_2065_length_15861_cov_36.373719_s8[13894-15816]:33+GWASMC-A40.fa	SRR3501862-k89_290726|vibrant_flag=0_multi=16.6185_len=5222	GWASMC-A40.fa
NODE_2065_length_15861_cov_36.373719_s12[13894-15816]:34+GWASMC-A40.fa	SRR6747782-k89_159881|vibrant_flag=0_multi=7.8796_len=9413	GWASMC-A40.fa
NODE_2065_length_15861_cov_36.373719_s12[13894-15816]:34+GWASMC-A40.fa	SRR14932672-k89_965393|vibrant_flag=1_multi=162.7075_len=16704	GWASMC-A40.fa
NODE_2065_length_15861_cov_36.373719_s15[13894-15816]:35+GWASMC-A40.fa	SRR14932672-k89_1456835|vibrant_flag=0_multi=150.3270_len=5963	GWASMC-A40.fa
NODE_2065_length_15861_cov_36.373719_s15[13894-15816]:35+GWASMC-A40.fa	SRR3501849-k89_1389446|vibrant_flag=0_multi=7.2751_len=5585	GWASMC-A40.fa
NODE_2065_length_15861_cov_36.373719_s24[13894-15816]:35+GWASMC-A40.fa	SRR14932672.contig-k89_34650||full	GWASMC-A40.fa
NODE_2065_length_15861_cov_36.373719_s26[13894-15816]:34+GWASMC-A40.fa	SRR9852214.contig-k89_579161	GWASMC-A40.fa
JAVMKF010000246.1_s5[15-552]:35+SCELSE-14.fa	SRR9852208.contig-k89_369907	SCELSE-14.fa
JAVMKF010000025.1_s11[8381-9278]:34+SCELSE-14.fa	SRR9852214.contig-k89_579161	SCELSE-14.fa
JAVMKF010000025.1_s11[8381-9278]:34+SCELSE-14.fa	SRR14932672-k89_1747983|vibrant_flag=0_multi=137.5744_len=6527	SCELSE-14.fa
NODE_9924_length_4678_cov_12.383950_s1[37-251]:29+GWASMC-A17.fa	SRR9852214.contig-k89_579161	GWASMC-A17.fa
NODE_9924_length_4678_cov_12.383950_s2[37-251]:29+GWASMC-A17.fa	SRR14932672-k89_1495404|vibrant_flag=0_multi=148.8784_len=23221	GWASMC-A17.fa
NODE_9924_length_4678_cov_12.383950_s3[37-251]:29+GWASMC-A17.fa	SRR8208348-k89_848331|vibrant_flag=1_multi=7.0000_len=7891	GWASMC-A17.fa
NODE_793_length_18686_cov_12.088938_s3[0-877]:34+GWASMC-A17.fa	SRR9852174.contig-k89_2228844|dvf	GWASMC-A17.fa
JADKBU010000002.1_s1[213372-213563]:20+BAT3C415.fa	SRR6747731-k89_372919|vibrant_flag=0_multi=4.9565_len=11467	BAT3C415.fa
JADKBU010000002.1_s1[213372-213563]:20+BAT3C415.fa	SRR6032601.contig-k89_2869919||full	BAT3C415.fa
JADKBU010000002.1_s2[213372-213563]:23+BAT3C415.fa	SRR11674027-k89_324702|vibrant_flag=1_multi=14.0000_len=12750	BAT3C415.fa
JADKBU010000002.1_s2[213372-213563]:23+BAT3C415.fa	WWTP_yc.contig-k89_1254259|dvf	BAT3C415.fa
JADKBU010000002.1_s2[213372-213563]:23+BAT3C415.fa	SRR9852181.contig-k89_149604|dvf	BAT3C415.fa
JADKBU010000002.1_s2[213372-213563]:23+BAT3C415.fa	SRR9038830.contig-k89_91074|dvf	BAT3C415.fa
JADKBU010000002.1_s2[213372-213563]:23+BAT3C415.fa	SRR14932561.contig-k89_890083||full	BAT3C415.fa
JADKBU010000002.1_s2[213372-213563]:23+BAT3C415.fa	SRR9852165.contig-k89_2186127||full	BAT3C415.fa
JADKBU010000002.1_s2[213372-213563]:23+BAT3C415.fa	SRR12350684-k89_1024773|vibrant_flag=1_multi=5.5785_len=8203	BAT3C415.fa
JADKBU010000002.1_s2[213372-213563]:23+BAT3C415.fa	SRR6747782.contig-k89_192652|dvf	BAT3C415.fa
JADKBU010000002.1_s2[213372-213563]:23+BAT3C415.fa	SRR26425192.contig-k89_3739857|dvf	BAT3C415.fa
JADKBU010000002.1_s2[213372-213563]:23+BAT3C415.fa	SRR14932599.contig-k89_8225|dvf	BAT3C415.fa
JADKBU010000002.1_s2[213372-213563]:23+BAT3C415.fa	SRR14932553.contig-k89_434662|dvf	BAT3C415.fa
JADKBU010000002.1_s2[213372-213563]:23+BAT3C415.fa	SRR11674018.contig-k89_1415039|dvf	BAT3C415.fa
JADKBU010000002.1_s2[213372-213563]:23+BAT3C415.fa	SRR9852199.contig-k89_1291167|dvf	BAT3C415.fa
JADKBU010000002.1_s2[213372-213563]:23+BAT3C415.fa	SRR9852193.contig-k89_949264|dvf	BAT3C415.fa
JADKBU010000002.1_s2[213372-213563]:23+BAT3C415.fa	SRR19025758-k89_980462|vibrant_flag=0_multi=10.0000_len=12332	BAT3C415.fa
JADKBU010000002.1_s2[213372-213563]:23+BAT3C415.fa	SRR14932675-k89_727743|vibrant_flag=1_multi=7.0000_len=12643	BAT3C415.fa
JADKBU010000002.1_s2[213372-213563]:23+BAT3C415.fa	SRR14932593-k89_907619|vibrant_flag=0_multi=43.4741_len=50210	BAT3C415.fa
JADKBU010000002.1_s2[213372-213563]:23+BAT3C415.fa	SRR9852170-k89_2281524|vibrant_flag=0_multi=6.9835_len=7358	BAT3C415.fa
JADKBU010000002.1_s2[213372-213563]:23+BAT3C415.fa	SRR9852194.contig-k89_1295083|dvf	BAT3C415.fa
JADKBU010000002.1_s2[213372-213563]:23+BAT3C415.fa	SRR9852180.contig-k89_1547433|dvf	BAT3C415.fa
JADKBU010000002.1_s2[213372-213563]:23+BAT3C415.fa	SRR8831206.contig-k89_1651581|dvf	BAT3C415.fa
FLQY01000354.1_s6[8672-10070]:35+Propionivibrio.fa	SRR14932565-k89_356964|vibrant_flag=0_multi=16.0241_len=10760	Propionivibrio.fa
FLQY01000354.1_s6[8672-10070]:35+Propionivibrio.fa	SRR11674032.contig-k89_476487|dvf	Propionivibrio.fa
FLQY01000354.1_s8[8672-10070]:34+Propionivibrio.fa	ERR1076082-k89_321320|vibrant_flag=1_multi=5.5929_len=14480	Propionivibrio.fa
FLQY01000354.1_s15[8672-10070]:34+Propionivibrio.fa	SRR11674051-k89_3052295|vibrant_flag=0_multi=12.4657_len=9133	Propionivibrio.fa
NODE_11967_length_4748_cov_10.985084_s1[0-267]:32+GWASMC-A4.fa	SRR9852214.contig-k89_579161	GWASMC-A4.fa
NODE_11967_length_4748_cov_10.985084_s1[0-267]:32+GWASMC-A4.fa	SRR14932672-k89_1495404|vibrant_flag=0_multi=148.8784_len=23221	GWASMC-A4.fa
NODE_11967_length_4748_cov_10.985084_s3[0-267]:32+GWASMC-A4.fa	SRR14932509-k89_975361|vibrant_flag=0_multi=12.3776_len=6921	GWASMC-A4.fa
NODE_1754_length_11959_cov_11.537970_s1[11057-11959]:34+GWASMC-A10.fa	SRR9852180-k89_485388|vibrant_flag=0_multi=9.6552_len=6113	GWASMC-A10.fa
JAFLDM010000049.1_s37[19936-24721]:35+UW13-POB.fa	SRR14932595-k89_481089|vibrant_flag=0_multi=6.2814_len=7199	UW13-POB.fa
JAFLDM010000040.1_s1[170-779]:36+UW13-POB.fa	SRR6747781-k89_790513|vibrant_flag=0_multi=11.3192_len=5515	UW13-POB.fa
JAFLDM010000040.1_s1[170-779]:36+UW13-POB.fa	SRR26425192-k89_964610|vibrant_flag=0_multi=6.9879_len=10041	UW13-POB.fa
JAFLDM010000040.1_s1[170-779]:36+UW13-POB.fa	SRR14932595-k89_678117|vibrant_flag=0_multi=6.7352_len=8892	UW13-POB.fa
JAFLDM010000040.1_s3[170-779]:34+UW13-POB.fa	SRR14932542.contig-k89_2141176|dvf	UW13-POB.fa
JAFLDM010000040.1_s4[170-779]:34+UW13-POB.fa	SRR3501887-k89_595317|vibrant_flag=0_multi=12.8122_len=6733	UW13-POB.fa
JAFLDM010000040.1_s4[170-779]:34+UW13-POB.fa	SRR14932482-k89_1247610|vibrant_flag=0_multi=5.0965_len=6097	UW13-POB.fa
